# Supplementary material for: Transcriptome Characterization and Functional Marker Development in Sorghum Sudanense
Source: PLoS One. 2016 May 6;11(5):e0154947. doi: 10.1371/journal.pone.0154947 (PMC4859472; doi:10.1371/journal.pone.0154947)
Supplement: S2 Table — (XLSX) [file pone.0154947.s003.xlsx]

## Sheet: Table S1
Gene ID	log2FC	regulated	COG_class	COG_class_annotation	GO_annotation	KEGG_annotation	Swissprot_annotation	nr_annotation
Sb05g024610	-5.50824	down	--	--	--	--	Keratin, type I cytoskeletal 9 GN=KRT9 OS=Canis familiaris (Dog) PE=3 SV=1	PREDICTED: basic proline-rich protein-like, partial [Dasypus novemcinctus]
Sb03g040300	-1.48212	down	--	--	Molecular Function: protein binding (GO:0005515);; Biological Process: anatomical structure morphogenesis (GO:0009653);; Biological Process: gene expression (GO:0010467);; Biological Process: cellular component organization (GO:0016043);; Biological Process: RNA metabolic process (GO:0016070);; Cellular Component: intracellular membrane-bounded organelle (GO:0043231);; Cellular Component: intrace…	--	Parotid hormone (Precursor) OS=Sus scrofa (Pig) PE=1 SV=2	PREDICTED: hypothetical protein LOC100075123, partial [Ornithorhynchus anatinus]
Sb08g003390	-4.72446	down	--	--	Biological Process: steroid metabolic process (GO:0008202);; Biological Process: biosynthetic process (GO:0009058);; Molecular Function: oxidoreductase activity (GO:0016491);; Biological Process: cellular metabolic process (GO:0044237);; Cellular Component: cell part (GO:0044464);; Biological Process: single-organism metabolic process (GO:0044710);; Biological Process: organic substance metabolic…	--	Cytochrome P450 1A1 GN=CYP1A1 OS=Canis familiaris (Dog) PE=2 SV=1	PREDICTED: cytochrome P450 2K1-like [Monodelphis domestica]
Sb05g005756	4.52977	up	[RTKL]	--	Biological Process: regulation of protein phosphorylation (GO:0001932);; Biological Process: positive regulation of immune system process (GO:0002684);; Molecular Function: protein tyrosine kinase activity (GO:0004713);; Molecular Function: signal transducer activity (GO:0004871);; Molecular Function: receptor activity (GO:0004872);; Molecular Function: receptor binding (GO:0005102);; Cellular Co…	--	Interleukin-1 receptor-associated kinase 1 GN=IRAK1 OS=Bos taurus (Bovine) PE=2 SV=2	Interleukin-1 receptor-associated kinase 1 [Pteropus alecto]
Sb09g000690	-4.26922	down	--	--	Cellular Component: membrane (GO:0016020);; Cellular Component: cell projection (GO:0042995);; Cellular Component: intracellular part (GO:0044424);; Biological Process: single-organism cellular process (GO:0044763);; Biological Process: biological regulation (GO:0065007);;	K10955|2e-17|hsa:4583|MUC2, MLP, MUC-2, SMUC	Serine/arginine repetitive matrix protein 1 GN=SRRM1 OS=Pongo abelii (Sumatran orangutan) PE=2 SV=1	Mucin-2 [Pteropus alecto]
Sb06g027780	4.3275	up	[J]	Translation, ribosomal structure and biogenesis	Molecular Function: DNA binding (GO:0003677);; Molecular Function: mRNA binding (GO:0003729);; Cellular Component: ribosome (GO:0005840);; Biological Process: rRNA processing (GO:0006364);; Biological Process: ribosomal large subunit biogenesis (GO:0042273);; Molecular Function: protein homodimerization activity (GO:0042803);;	K02937|6e-85|tad:TRIADDRAFT_36785|expressed hypothetical protein	60S ribosomal protein L7 GN=RPL7 OS=Pongo abelii (Sumatran orangutan) PE=2 SV=1	PREDICTED: ribosomal protein L7-like [Oryctolagus cuniculus]
Sb02g008810	1.79689	up	[O]	Posttranslational modification, protein turnover, chaperones	Molecular Function: Rab GDP-dissociation inhibitor activity (GO:0005093);; Molecular Function: GTPase activator activity (GO:0005096);; Cellular Component: cytosol (GO:0005829);; Biological Process: small GTPase mediated signal transduction (GO:0007264);; Cellular Component: membrane (GO:0016020);; Biological Process: positive regulation of GTPase activity (GO:0043547);; Biological Process: negat…	--	Rab GDP dissociation inhibitor alpha GN=GDI1 OS=Bos taurus (Bovine) PE=1 SV=1	PREDICTED: rab GDP dissociation inhibitor alpha [Ceratotherium simum simum]
Sb03g002080	-2.07532	down	--	--	Molecular Function: catalytic activity (GO:0003824);; Molecular Function: binding (GO:0005488);; Biological Process: cellular process (GO:0009987);; Cellular Component: intracellular membrane-bounded organelle (GO:0043231);; Biological Process: primary metabolic process (GO:0044238);; Biological Process: single-organism process (GO:0044699);; Biological Process: organic substance metabolic proces…	K13172|1e-09|mmu:75956|Srrm2, 5033413A03Rik, AA410130, SRm300, mKIAA0324	Serine/arginine repetitive matrix protein 1 GN=SRRM1 OS=Pongo abelii (Sumatran orangutan) PE=2 SV=1	PREDICTED: matrix metalloproteinase-25 [Odobenus rosmarus divergens]
Sb05g001640	4.38352	up	[S]	Function unknown	Biological Process: positive regulation of cytokine production (GO:0001819);; Biological Process: toll-like receptor signaling pathway (GO:0002224);; Biological Process: response to molecule of bacterial origin (GO:0002237);; Biological Process: adaptive immune response (GO:0002250);; Molecular Function: protein kinase activity (GO:0004672);; Molecular Function: protein binding (GO:0005515);; Bio…	--	Leucine-rich repeat protein SHOC-2 GN=SHOC2 OS=Pongo abelii (Sumatran orangutan) PE=2 SV=2	PREDICTED: leucine-rich repeat protein SHOC-2 isoform X1 [Condylura cristata]
Sb09g021110	-2.28012	down	[O]	Posttranslational modification, protein turnover, chaperones	Molecular Function: nucleic acid binding (GO:0003676);; Molecular Function: protein binding (GO:0005515);; Cellular Component: nucleus (GO:0005634);; Biological Process: cell adhesion (GO:0007155);; Biological Process: protein localization (GO:0008104);; Biological Process: anatomical structure morphogenesis (GO:0009653);; Cellular Component: membrane (GO:0016020);; Cellular Component: Z disc (GO…	K09511|5e-43|dan:Dana_GF15175|GF15175 gene product from transcript GF15175-RA	DnaJ homolog subfamily B member 1 GN=DNAJB1 OS=Bos taurus (Bovine) PE=2 SV=3	DnaJ like protein subfamily B member 13 [Myotis brandtii]
Sb08g020990	2.1721	up	--	--	Molecular Function: ion channel activity (GO:0005216);; Molecular Function: protein binding (GO:0005515);; Cellular Component: nucleus (GO:0005634);; Cellular Component: chromosome (GO:0005694);; Biological Process: organelle organization (GO:0006996);; Biological Process: multicellular organismal development (GO:0007275);; Biological Process: sexual reproduction (GO:0019953);; Cellular Component…	K13171|1e-16|cel:F28D9.1|rsr-1	Serine/arginine repetitive matrix protein 1 GN=SRRM1 OS=Pongo abelii (Sumatran orangutan) PE=2 SV=1	PREDICTED: basic proline-rich protein-like, partial [Dasypus novemcinctus]
Sorghum_newGene_469	5.959	up	--	--	--	--	--	PREDICTED: WD repeat-containing protein 6-like [Setaria italica]
Sorghum_newGene_1606	-5.80342	down	--	--	--	--	Formin-like protein 6 OS=Oryza sativa subsp. japonica (Rice) PE=2 SV=2	hypothetical protein CARUB_v10021509mg [Capsella rubella]
Sb02g010780	3.52243	up	[G]	Carbohydrate transport and metabolism	Biological Process: metanephros development (GO:0001656);; Biological Process: renal system process (GO:0003014);; Cellular Component: brush border (GO:0005903);; Biological Process: water transport (GO:0006833);; Biological Process: body fluid secretion (GO:0007589);; Molecular Function: cation transmembrane transporter activity (GO:0008324);; Biological Process: anatomical structure morphogenes…	K09864|4e-52|ecb:100069916|similar to AQP-CHIP	Aquaporin-1 GN=AQP1 OS=Sus scrofa (Pig) PE=2 SV=3	PREDICTED: aquaporin-1-like [Loxodonta africana]
Sb04g028550	1.63124	up	[T]	Signal transduction mechanisms	--	--	--	--
Sb03g045430	-4.3275	down	--	--	Biological Process: skeletal system development (GO:0001501);; Molecular Function: ion channel activity (GO:0005216);; Molecular Function: protein binding (GO:0005515);; Cellular Component: nucleus (GO:0005634);; Biological Process: organ morphogenesis (GO:0009887);; Biological Process: gene expression (GO:0010467);; Cellular Component: membrane (GO:0016020);; Biological Process: RNA metabolic pr…	--	Collagen alpha-1(III) chain GN=COL3A1 OS=Bos taurus (Bovine) PE=1 SV=1	PREDICTED: uncharacterized protein LOC487366 isoform 2 [Canis lupus familiaris]
Sorghum_newGene_1799	6.63759	up	--	--	Molecular Function: DNA binding (GO:0003677);; Molecular Function: transposase activity (GO:0004803);; Biological Process: transposition, DNA-mediated (GO:0006313);; Molecular Function: zinc ion binding (GO:0008270);;	--	--	Os02g0254800 [Oryza sativa Japonica Group]
Sb06g006100	3.58603	up	[K]	Transcription	--	--	Mediator of DNA damage checkpoint protein 1 GN=MDC1 OS=Macaca mulatta (Rhesus macaque) PE=3 SV=1	PREDICTED: epstein-Barr nuclear antigen 1-like [Dasypus novemcinctus]
Sb10g016955	1.64981	up	--	--	--	--	Mediator of DNA damage checkpoint protein 1 GN=MDC1 OS=Macaca mulatta (Rhesus macaque) PE=3 SV=1	--
Sb05g026335	-4.48358	down	[RTKL]	--	Biological Process: cell morphogenesis (GO:0000902);; Biological Process: blood vessel development (GO:0001568);; Biological Process: positive regulation of protein phosphorylation (GO:0001934);; Biological Process: positive regulation of immune system process (GO:0002684);; Molecular Function: protein serine/threonine kinase activity (GO:0004674);; Molecular Function: protein tyrosine kinase act…	--	Interleukin-1 receptor-associated kinase 4 GN=IRAK4 OS=Bos taurus (Bovine) PE=2 SV=1	PREDICTED: interleukin-1 receptor-associated kinase 4-like [Tursiops truncatus]
Sb08g018790	-4.00925	down	[O]	Posttranslational modification, protein turnover, chaperones	--	--	Repressor of RNA polymerase III transcription MAF1 homolog GN=MAF1 OS=Bos taurus (Bovine) PE=2 SV=1	PREDICTED: repressor of RNA polymerase III transcription MAF1 homolog isoform 2 [Equus caballus]
Sb05g024160	2.14861	up	[T]	Signal transduction mechanisms	Biological Process: protein targeting (GO:0006605);; Biological Process: apoptotic process (GO:0006915);; Biological Process: signal transduction (GO:0007165);; Biological Process: negative regulation of macromolecule metabolic process (GO:0010605);; Biological Process: regulation of phosphate metabolic process (GO:0019220);; Molecular Function: enzyme binding (GO:0019899);; Molecular Function: p…	K06630|2e-91|xtr:493518|ywhae, 14-3-3e, 14-3-3epsilon, MGC89915, kcip-1, mdcr, mds	14-3-3 protein epsilon GN=YWHAE OS=Ovis aries (Sheep) PE=1 SV=1	PREDICTED: tyrosine 3/tryptophan 5 -monooxygenase activation protein, epsilon polypeptide [Oryctolagus cuniculus]
Sb02g026890	-1.72618	down	--	--	Molecular Function: protein binding (GO:0005515);; Biological Process: anatomical structure morphogenesis (GO:0009653);; Biological Process: regulation of gene expression (GO:0010468);; Biological Process: cellular component organization (GO:0016043);; Molecular Function: hydrolase activity (GO:0016787);; Biological Process: regulation of nucleobase-containing compound metabolic process (GO:00192…	--	Parotid hormone (Precursor) OS=Sus scrofa (Pig) PE=1 SV=2	PREDICTED: vegetative cell wall protein gp1-like [Dasypus novemcinctus]
Sb02g028510	-3.77803	down	[R]	General function prediction only	--	--	--	--
Sb02g002240	-2.08605	down	[RTKL]	--	Biological Process: MAPK cascade (GO:0000165);; Biological Process: cell morphogenesis involved in differentiation (GO:0000904);; Molecular Function: protein serine/threonine kinase activity (GO:0004674);; Molecular Function: protein tyrosine kinase activity (GO:0004713);; Molecular Function: protein binding (GO:0005515);; Cellular Component: nucleus (GO:0005634);; Cellular Component: cytoskeleto…	K04733|2e-39|ptr:466962|IRAK4	Interleukin-1 receptor-associated kinase 4 GN=IRAK4 OS=Bos taurus (Bovine) PE=2 SV=1	PREDICTED: interleukin-1 receptor-associated kinase 4 isoform 2 [Odobenus rosmarus divergens]
Sb10g010990	2.03795	up	[R]	General function prediction only	Molecular Function: binding (GO:0005488);; Biological Process: steroid metabolic process (GO:0008202);; Biological Process: lipid biosynthetic process (GO:0008610);; Cellular Component: membrane (GO:0016020);; Molecular Function: oxidoreductase activity, acting on the CH-OH group of donors, NAD or NADP as acceptor (GO:0016616);; Biological Process: cellular hormone metabolic process (GO:0034754);…	--	Estradiol 17-beta-dehydrogenase 12 GN=HSD17B12 OS=Macaca fascicularis (Crab-eating macaque) PE=2 SV=1	PREDICTED: estradiol 17-beta-dehydrogenase 12 [Ovis aries]
Sb10g025370	-4.07877	down	--	--	--	K13172|8e-16|aml:100474834|SRRM2	Serine/arginine repetitive matrix protein 1 GN=SRRM1 OS=Pongo abelii (Sumatran orangutan) PE=2 SV=1	PREDICTED: serine/arginine repetitive matrix protein 2 [Ochotona princeps]
Sb06g022470	-4.84055	down	[G]	Carbohydrate transport and metabolism	Molecular Function: catalytic activity (GO:0003824);; Molecular Function: hydrolase activity, hydrolyzing O-glycosyl compounds (GO:0004553);; Biological Process: metabolic process (GO:0008152);; Cellular Component: membrane (GO:0016020);; Cellular Component: cell part (GO:0044464);;	K05350|1e-22|cbr:CBG17658|Hypothetical protein CBG17658	Phlorizin hydrolase (Precursor) GN=LCT OS=Oryctolagus cuniculus (Rabbit) PE=1 SV=1	Lactase-phlorizin hydrolase [Myotis davidii]
Sb10g002030	-2.33224	down	[M]	Cell wall/membrane/envelope biogenesis	Molecular Function: nucleic acid binding (GO:0003676);; Cellular Component: macromolecular complex (GO:0032991);; Cellular Component: intracellular organelle (GO:0043229);; Biological Process: cellular macromolecule metabolic process (GO:0044260);; Cellular Component: nuclear part (GO:0044428);; Biological Process: single-organism process (GO:0044699);; Biological Process: nucleic acid metabolic …	K13171|2e-19|cel:F28D9.1|rsr-1	Histone H1.2 GN=HIST1H1C OS=Bos taurus (Bovine) PE=1 SV=2	PREDICTED: hypothetical protein LOC100018249 [Monodelphis domestica]
Sb01g033670	-1.51425	down	[GER]	--	--	--	--	PREDICTED: trinucleotide repeat-containing gene 18 protein [Canis lupus familiaris]
Sb09g029500	2.65329	up	[M]	Cell wall/membrane/envelope biogenesis	--	--	--	PREDICTED: hypothetical protein LOC100479574 [Ailuropoda melanoleuca]
Sb07g024240	-6.40431	down	--	--	Biological Process: metabolic process (GO:0008152);;	--	Fatty acyl-CoA reductase 2 GN=FAR2 OS=Bos taurus (Bovine) PE=2 SV=1	PREDICTED: fatty acyl-CoA reductase 2 isoform 2 [Dasypus novemcinctus]
Sb10g005170	1.38103	up	[R]	General function prediction only	Molecular Function: ion channel activity (GO:0005216);; Molecular Function: protein binding (GO:0005515);; Biological Process: transport (GO:0006810);; Biological Process: tissue development (GO:0009888);; Cellular Component: membrane (GO:0016020);; Cellular Component: membrane-bounded organelle (GO:0043227);; Cellular Component: intracellular organelle (GO:0043229);; Biological Process: primary …	K13172|2e-21|oaa:100075123|similar to splicing coactivator subunit SRm300	Parotid hormone (Precursor) OS=Sus scrofa (Pig) PE=1 SV=2	PREDICTED: vegetative cell wall protein gp1-like [Dasypus novemcinctus]
Sb07g027350	5.74047	up	--	--	--	--	Serine/arginine repetitive matrix protein 1 GN=SRRM1 OS=Pongo abelii (Sumatran orangutan) PE=2 SV=1	PREDICTED: mTERF domain-containing protein 1, mitochondrial [Sarcophilus harrisii]
Sb07g020070	-1.33223	down	--	--	Biological Process: skeletal system development (GO:0001501);; Molecular Function: protein binding (GO:0005515);; Cellular Component: endosome (GO:0005768);; Biological Process: protein complex assembly (GO:0006461);; Biological Process: transport (GO:0006810);; Biological Process: organ morphogenesis (GO:0009887);; Biological Process: tissue development (GO:0009888);; Biological Process: gene ex…	K05747|2e-17|mmu:22376|Was, U42471, Wasp	Atherin GN=SAMD1 OS=Oryctolagus cuniculus (Rabbit) PE=2 SV=1	PREDICTED: basic proline-rich protein-like, partial [Dasypus novemcinctus]
Sb02g028870	-2.32081	down	--	--	Molecular Function: protein binding (GO:0005515);; Biological Process: cellular process (GO:0009987);;	K13172|1e-12|oaa:100075123|similar to splicing coactivator subunit SRm300	Serine/threonine-protein kinase NLK GN=NLK OS=Bos taurus (Bovine) PE=3 SV=2	PREDICTED: splicing coactivator subunit SRm300-like, partial [Oryctolagus cuniculus]
Sb07g029120	-5.29112	down	--	--	Molecular Function: catalytic activity (GO:0003824);; Molecular Function: protein binding (GO:0005515);; Biological Process: cellular component movement (GO:0006928);; Biological Process: muscle contraction (GO:0006936);; Biological Process: nervous system development (GO:0007399);; Biological Process: heart development (GO:0007507);; Biological Process: striated muscle tissue development (GO:001…	--	Myosin-1 GN=MYH1 OS=Equus caballus (Horse) PE=2 SV=1	PREDICTED: LOW QUALITY PROTEIN: myosin-8-like [Ailuropoda melanoleuca]
Sb08g006730	-6.19644	down	--	--	Cellular Component: acrosomal vesicle (GO:0001669);; Molecular Function: nucleic acid binding (GO:0003676);; Molecular Function: amidase activity (GO:0004040);; Molecular Function: calcium-dependent cysteine-type endopeptidase activity (GO:0004198);; Molecular Function: serine-type endopeptidase activity (GO:0004252);; Molecular Function: binding (GO:0005488);; Molecular Function: calcium ion bin…	--	Acrosin heavy chain (Precursor) GN=ACR OS=Oryctolagus cuniculus (Rabbit) PE=2 SV=1	Cell surface glycoprotein 1 [Tupaia chinensis]
Sb03g028410	-3.77803	down	--	--	--	K12349|0.0|tad:TRIADDRAFT_29967|hypothetical protein	--	PREDICTED: N-acylsphingosine amidohydrolase 2 [Oryctolagus cuniculus]
Sb09g025050	3.78488	up	[U]	Intracellular trafficking, secretion, and vesicular transport	Molecular Function: GTPase activity (GO:0003924);; Molecular Function: GTP binding (GO:0005525);; Cellular Component: nucleus (GO:0005634);; Cellular Component: signal recognition particle, endoplasmic reticulum targeting (GO:0005786);; Cellular Component: cytosol (GO:0005829);; Biological Process: GTP catabolic process (GO:0006184);; Biological Process: SRP-dependent cotranslational protein targ…	K03106|0.0|spu:575138|similar to Signal recognition particle 54	Signal recognition particle 54 kDa protein GN=SRP54 OS=Pongo abelii (Sumatran orangutan) PE=2 SV=1	PREDICTED: signal recognition particle 54 kDa protein-like [Monodelphis domestica]
Sb04g028750	-1.24004	down	[LR]	--	--	--	Atherin GN=SAMD1 OS=Oryctolagus cuniculus (Rabbit) PE=2 SV=1	PREDICTED: uncharacterized protein C2orf71 [Canis lupus familiaris]
Sb03g006980	-3.93622	down	[G]	Carbohydrate transport and metabolism	Biological Process: skeletal system development (GO:0001501);; Molecular Function: ion channel activity (GO:0005216);; Molecular Function: protein binding (GO:0005515);; Biological Process: transport (GO:0006810);; Biological Process: organ morphogenesis (GO:0009887);; Cellular Component: membrane (GO:0016020);; Cellular Component: intracellular organelle (GO:0043229);; Biological Process: primar…	--	Serine/arginine repetitive matrix protein 1 GN=SRRM1 OS=Pongo abelii (Sumatran orangutan) PE=2 SV=1	PREDICTED: hypothetical protein LOC100075123, partial [Ornithorhynchus anatinus]
Sorghum_newGene_1428	-5.959	down	--	--	Molecular Function: binding (GO:0005488);;	--	--	Zinc finger MYM-type protein [Medicago truncatula]
Sb01g048450	-3.93622	down	[MG]	--	Molecular Function: catalytic activity (GO:0003824);; Cellular Component: endoplasmic reticulum (GO:0005783);; Cellular Component: organelle membrane (GO:0031090);; Cellular Component: membrane part (GO:0044425);; Cellular Component: intracellular organelle part (GO:0044446);;	K07748|3e-55|ssc:100157894|NSDHL	Sterol-4-alpha-carboxylate 3-dehydrogenase, decarboxylating GN=NSDHL OS=Bos taurus (Bovine) PE=2 SV=1	sterol-4-alpha-carboxylate 3-dehydrogenase, decarboxylating [Sus scrofa]
Sb04g033420	-2.33955	down	[C]	Energy production and conversion	Cellular Component: membrane (GO:0016020);; Molecular Function: oxidoreductase activity, acting on the aldehyde or oxo group of donors, NAD or NADP as acceptor (GO:0016620);; Cellular Component: intracellular membrane-bounded organelle (GO:0043231);; Biological Process: cellular metabolic process (GO:0044237);; Biological Process: small molecule metabolic process (GO:0044281);; Cellular Component…	K00128|1e-121|gga:417615|ALDH3A2	Aldehyde dehydrogenase family 3 member B1 GN=ALDH3B1 OS=Bos taurus (Bovine) PE=2 SV=1	PREDICTED: fatty aldehyde dehydrogenase [Odobenus rosmarus divergens]
Sb07g022530	1.98653	up	[C]	Energy production and conversion	Biological Process: skeletal system development (GO:0001501);; Molecular Function: ion channel activity (GO:0005216);; Molecular Function: protein binding (GO:0005515);; Biological Process: transport (GO:0006810);; Biological Process: organ morphogenesis (GO:0009887);; Biological Process: tissue development (GO:0009888);; Cellular Component: membrane (GO:0016020);; Cellular Component: membrane-bo…	K13172|2e-32|oaa:100075123|similar to splicing coactivator subunit SRm300	Serine/arginine repetitive matrix protein 1 GN=SRRM1 OS=Pongo abelii (Sumatran orangutan) PE=2 SV=1	PREDICTED: hypothetical protein LOC100075123, partial [Ornithorhynchus anatinus]
Sb06g016750	-1.85684	down	--	--	--	--	Serine/arginine repetitive matrix protein 1 GN=SRRM1 OS=Pongo abelii (Sumatran orangutan) PE=2 SV=1	PREDICTED: serine/arginine repetitive matrix protein 2 [Ochotona princeps]
Sb04g006087	1.57557	up	[V]	Defense mechanisms	Cellular Component: plasma membrane (GO:0005886);; Biological Process: ion transport (GO:0006811);; Molecular Function: inorganic anion transmembrane transporter activity (GO:0015103);; Molecular Function: nucleoside-triphosphatase activity (GO:0017111);; Cellular Component: intracellular membrane-bounded organelle (GO:0043231);; Cellular Component: membrane part (GO:0044425);; Cellular Component…	K05658|0.0|gga:395712|ABCB1, ABCB4, CMDR1	Bile salt export pump GN=ABCB11 OS=Oryctolagus cuniculus (Rabbit) PE=2 SV=1	multidrug resistance protein 3 [Monodelphis domestica]
Sorghum_newGene_2121	-5.58191	down	--	--	Molecular Function: catalytic activity (GO:0003824);; Biological Process: cellular process (GO:0009987);; Biological Process: macromolecule metabolic process (GO:0043170);; Biological Process: primary metabolic process (GO:0044238);; Cellular Component: cell part (GO:0044464);;	--	Formin-like protein 3 OS=Oryza sativa subsp. japonica (Rice) PE=2 SV=2	hypothetical protein SORBIDRAFT_08g015420 [Sorghum bicolor]
Sb04g029220	-2.7917	down	--	--	Molecular Function: receptor binding (GO:0005102);; Cellular Component: lysosome (GO:0005764);; Cellular Component: endosome (GO:0005768);; Biological Process: regulation of transcription, DNA-templated (GO:0006355);; Biological Process: anatomical structure morphogenesis (GO:0009653);; Biological Process: regulation of signal transduction (GO:0009966);; Cellular Component: endomembrane system (G…	--	E3 ubiquitin-protein ligase RNF181 GN=RNF181 OS=Bos taurus (Bovine) PE=2 SV=1	PREDICTED: E3 ubiquitin-protein ligase RNF181-like [Ornithorhynchus anatinus]
Sb10g026130	-1.52362	down	[IQ]	--	Molecular Function: ion channel activity (GO:0005216);; Molecular Function: protein binding (GO:0005515);; Biological Process: phospholipid biosynthetic process (GO:0008654);; Cellular Component: membrane (GO:0016020);; Molecular Function: ligase activity, forming carbon-sulfur bonds (GO:0016877);; Biological Process: carboxylic acid metabolic process (GO:0019752);; Cellular Component: macromolec…	K01904|1e-130|tad:TRIADDRAFT_56202|hypothetical protein	Acyl-CoA synthetase family member 2, mitochondrial (Precursor) GN=ACSF2 OS=Bos taurus (Bovine) PE=2 SV=1	PREDICTED: acyl-CoA synthetase family member 2, mitochondrial [Felis catus]
Sb08g021470	-2.03563	down	--	--	Molecular Function: UDP-glycosyltransferase activity (GO:0008194);; Molecular Function: transferase activity, transferring hexosyl groups (GO:0016758);; Cellular Component: intracellular membrane-bounded organelle (GO:0043231);;	K03877|1e-25|mdo:100017059|similar to beta 1,3-galactosyltransferase-V	Beta-1,3-galactosyltransferase 5 (Fragment) GN=B3GALT5 OS=Pan paniscus (Pygmy chimpanzee) PE=3 SV=1	PREDICTED: beta-1,3-galactosyltransferase 5-like [Monodelphis domestica]
Sb07g002520	-5.40376	down	[RTKL]	--	Biological Process: cell morphogenesis (GO:0000902);; Biological Process: positive regulation of immune system process (GO:0002684);; Molecular Function: protein serine/threonine kinase activity (GO:0004674);; Molecular Function: protein tyrosine kinase activity (GO:0004713);; Molecular Function: signal transducer activity (GO:0004871);; Molecular Function: receptor binding (GO:0005102);; Biologi…	K04733|4e-44|mdo:100019202|hypothetical protein LOC100019202	Interleukin-1 receptor-associated kinase 4 GN=IRAK4 OS=Bos taurus (Bovine) PE=2 SV=1	PREDICTED: interleukin-1 receptor-associated kinase 4 [Monodelphis domestica]
Sorghum_newGene_1782	5.80342	up	--	--	--	--	--	putative prolin-rich extensin-like receptor protein kinase family protein [Zea mays]
Sb03g012690	-1.23681	down	--	--	--	--	Atherin GN=SAMD1 OS=Oryctolagus cuniculus (Rabbit) PE=2 SV=1	PREDICTED: nuclear receptor corepressor 2-like, partial [Dasypus novemcinctus]
Sb08g016500	1.80478	up	[P]	Inorganic ion transport and metabolism	Biological Process: nucleobase-containing compound metabolic process (GO:0006139);; Molecular Function: oxidoreductase activity (GO:0016491);; Cellular Component: intracellular membrane-bounded organelle (GO:0043231);; Cellular Component: organelle part (GO:0044422);; Biological Process: single-organism metabolic process (GO:0044710);;	--	Dimethylaniline monooxygenase [N-oxide-forming] 5 GN=FMO5 OS=Oryctolagus cuniculus (Rabbit) PE=1 SV=2	PREDICTED: dimethylaniline monooxygenase [N-oxide-forming] 5-like [Monodelphis domestica]
Sb06g021500	-2.35536	down	--	--	Biological Process: RNA processing (GO:0006396);;	K13172|2e-17|mdo:100018249|similar to splicing coactivator subunit SRm300	Serine/arginine repetitive matrix protein 1 GN=SRRM1 OS=Pongo abelii (Sumatran orangutan) PE=2 SV=1	PREDICTED: serine/arginine repetitive matrix protein 2 isoform X7 [Mustela putorius furo]
Sb05g005360	4.00925	up	[R]	General function prediction only	Molecular Function: catalytic activity (GO:0003824);; Molecular Function: protein binding (GO:0005515);; Biological Process: transcription, DNA-templated (GO:0006351);; Biological Process: cellular protein modification process (GO:0006464);; Biological Process: regulation of macromolecule biosynthetic process (GO:0010556);; Biological Process: regulation of nucleobase-containing compound metaboli…	--	Serine/arginine repetitive matrix protein 1 GN=SRRM1 OS=Pongo abelii (Sumatran orangutan) PE=2 SV=1	PREDICTED: ankyrin-1, partial [Trichechus manatus latirostris]
Sorghum_newGene_6	-1.73196	down	--	--	Cellular Component: nucleus (GO:0005634);; Cellular Component: intracellular organelle part (GO:0044446);; Biological Process: single-organism cellular process (GO:0044763);;	--	Vegetative cell wall protein gp1 (Precursor) GN=GP1 OS=Chlamydomonas reinhardtii (Chlamydomonas smithii) PE=2 SV=1	hypothetical protein SORBIDRAFT_0024s002110 [Sorghum bicolor]
Sorghum_newGene_1165	-3.97571	down	--	--	--	--	Classical arabinogalactan protein 9 (Precursor) GN=AGP9 OS=Arabidopsis thaliana (Mouse-ear cress) PE=1 SV=2	predicted protein [Populus trichocarpa]
Sb10g008060	-2.50452	down	--	--	Molecular Function: protein binding (GO:0005515);; Cellular Component: membrane (GO:0016020);; Biological Process: cellular component organization (GO:0016043);; Molecular Function: transferase activity (GO:0016740);; Cellular Component: intracellular membrane-bounded organelle (GO:0043231);; Cellular Component: intracellular non-membrane-bounded organelle (GO:0043232);; Biological Process: prima…	--	Glycosyltransferase 8 domain-containing protein 1 GN=GLT8D1 OS=Bos taurus (Bovine) PE=2 SV=1	PREDICTED: vegetative cell wall protein gp1-like [Echinops telfairi]
Sorghum_newGene_2394	-6.59077	down	--	--	Molecular Function: nucleotide binding (GO:0000166);; Molecular Function: nucleic acid binding (GO:0003676);;	--	--	PREDICTED: polyadenylate-binding protein RBP45-like [Setaria italica]
Sb08g006180	2.49029	up	[F]	Nucleotide transport and metabolism	Molecular Function: catalytic activity (GO:0003824);; Biological Process: metabolic process (GO:0008152);; Molecular Function: transferase activity (GO:0016740);;	K11787|1e-122|xla:100101294|gart	Phosphoribosylglycinamide formyltransferase GN=GART OS=Bos taurus (Bovine) PE=2 SV=1	PREDICTED: trifunctional purine biosynthetic protein adenosine-3 [Ochotona princeps]
Sb03g044830	-1.41562	down	[S]	Function unknown	--	K10532|2e-47|dvi:Dvir_GJ15666|GJ15666 gene product from transcript GJ15666-RA	--	PREDICTED: heparan-alpha-glucosaminide N-acetyltransferase [Sarcophilus harrisii]
Sb02g038470	-3.50251	down	--	--	Molecular Function: binding (GO:0005488);; Molecular Function: protein binding (GO:0005515);; Biological Process: cellular protein modification process (GO:0006464);; Biological Process: organelle organization (GO:0006996);; Biological Process: multicellular organismal development (GO:0007275);; Biological Process: anatomical structure morphogenesis (GO:0009653);; Biological Process: cellular com…	--	Keratin, type I cytoskeletal 9 GN=KRT9 OS=Canis familiaris (Dog) PE=3 SV=1	PREDICTED: titin-like, partial [Sus scrofa]
Sb04g010100	-4.16038	down	--	--	Molecular Function: protein binding (GO:0005515);; Biological Process: RNA processing (GO:0006396);; Biological Process: regulation of cellular metabolic process (GO:0031323);; Cellular Component: macromolecular complex (GO:0032991);; Cellular Component: nuclear part (GO:0044428);; Biological Process: single-organism cellular process (GO:0044763);; Biological Process: regulation of macromolecule …	--	Mucin-1 subunit beta (Precursor) GN=MUC1 OS=Bos taurus (Bovine) PE=1 SV=1	Mucin-2 [Pteropus alecto]
Sb02g033240	-3.92661	down	--	--	Biological Process: morphogenesis of an epithelium (GO:0002009);; Molecular Function: protein binding (GO:0005515);; Cellular Component: nucleus (GO:0005634);; Biological Process: ion transport (GO:0006811);; Biological Process: cellular component movement (GO:0006928);; Biological Process: cellular component organization (GO:0016043);; Cellular Component: macromolecular complex (GO:0032991);; Ce…	--	Mucin-1 subunit beta (Precursor) GN=MUC1 OS=Bos taurus (Bovine) PE=1 SV=1	PREDICTED: mucin-2-like [Mustela putorius furo]
Sorghum_newGene_1141	-4.73802	down	--	--	Cellular Component: plasma membrane (GO:0005886);; Biological Process: carbohydrate metabolic process (GO:0005975);; Biological Process: carbohydrate transport (GO:0008643);; Cellular Component: plant-type cell wall (GO:0009505);; Biological Process: response to abscisic acid (GO:0009737);; Cellular Component: integral component of membrane (GO:0016021);; Molecular Function: isomerase activity (G…	--	Proline-rich receptor-like protein kinase PERK8 GN=PERK8 OS=Arabidopsis thaliana (Mouse-ear cress) PE=1 SV=1	hypothetical protein SORBIDRAFT_04g023710 [Sorghum bicolor]
Sb02g000680	-1.92948	down	--	--	Molecular Function: ion channel activity (GO:0005216);; Molecular Function: protein binding (GO:0005515);; Cellular Component: cytoplasm (GO:0005737);; Cellular Component: membrane (GO:0016020);; Cellular Component: macromolecular complex (GO:0032991);; Cellular Component: nuclear part (GO:0044428);; Biological Process: single-organism cellular process (GO:0044763);; Biological Process: single-or…	--	Parotid hormone (Precursor) OS=Sus scrofa (Pig) PE=1 SV=2	PREDICTED: vegetative cell wall protein gp1-like [Dasypus novemcinctus]
Sb07g022990	-1.39874	down	[Q]	Secondary metabolites biosynthesis, transport and catabolism	Biological Process: lipid metabolic process (GO:0006629);; Biological Process: multicellular organismal development (GO:0007275);; Molecular Function: oxidoreductase activity (GO:0016491);;	K12664|8e-57|xtr:780112|cyp26b1, MGC146203, cyp26a2, p450rai-2	Cytochrome P450 26B1 GN=CYP26B1 OS=Bos taurus (Bovine) PE=3 SV=1	PREDICTED: cytochrome P450 26C1-like [Ornithorhynchus anatinus]
Sb04g032960	-3.16797	down	[RTKL]	--	--	K13172|9e-12|oaa:100075123|similar to splicing coactivator subunit SRm300	Serine/arginine repetitive matrix protein 1 GN=SRRM1 OS=Pongo abelii (Sumatran orangutan) PE=2 SV=1	PREDICTED: hypothetical protein LOC100075123, partial [Ornithorhynchus anatinus]
Sorghum_newGene_748	4.53959	up	[D]	Cell cycle control, cell division, chromosome partitioning	Molecular Function: binding (GO:0005488);; Cellular Component: cell wall (GO:0005618);; Biological Process: cellular component organization (GO:0016043);; Molecular Function: hydrolase activity (GO:0016787);; Cellular Component: intracellular organelle (GO:0043229);; Biological Process: primary metabolic process (GO:0044238);; Biological Process: single-organism cellular process (GO:0044763);; Bi…	--	Extensin (Precursor) GN=HRGPNT3 OS=Nicotiana tabacum (Common tobacco) PE=2 SV=1	hypothetical protein SORBIDRAFT_08g014560 [Sorghum bicolor]
Sb09g029610	1.62144	up	[G]	Carbohydrate transport and metabolism	--	K00966|2e-07|cbr:CBG06266|Cbr-tag-335	--	--
Sb08g001360	5.40376	up	--	--	--	--	Trichohyalin GN=TCHH OS=Ovis aries (Sheep) PE=2 SV=2	PREDICTED: MAP7 domain-containing protein 1 [Ochotona princeps]
Sb01g009850	-5.13342	down	--	--	--	--	Serine/arginine repetitive matrix protein 1 GN=SRRM1 OS=Pongo abelii (Sumatran orangutan) PE=2 SV=1	PREDICTED: hypothetical protein LOC100676107 [Loxodonta africana]
Sb01g049310	-2.05546	down	[I]	Lipid transport and metabolism	Molecular Function: catalytic activity (GO:0003824);; Biological Process: steroid biosynthetic process (GO:0006694);; Biological Process: sterol metabolic process (GO:0016125);; Cellular Component: intracellular part (GO:0044424);; Cellular Component: cell part (GO:0044464);;	K01641|1e-162|mcc:702553|HMGCS1	Hydroxymethylglutaryl-CoA synthase, cytoplasmic GN=HMGCS1 OS=Pongo abelii (Sumatran orangutan) PE=2 SV=1	PREDICTED: hydroxymethylglutaryl-CoA synthase, cytoplasmic isoform X1 [Mustela putorius furo]
Sb05g026185	-6.87104	down	[RTKL]	--	Biological Process: cytokine production (GO:0001816);; Biological Process: immune response-activating signal transduction (GO:0002757);; Molecular Function: protein serine/threonine kinase activity (GO:0004674);; Molecular Function: protein binding (GO:0005515);; Biological Process: protein phosphorylation (GO:0006468);; Biological Process: cell surface receptor signaling pathway (GO:0007166);; B…	K04733|2e-35|xtr:733738|irak4, ipd1, irak-4, ny-ran-64, ny-ren-64, ren64	Interleukin-1 receptor-associated kinase 4 GN=IRAK4 OS=Bos taurus (Bovine) PE=2 SV=1	PREDICTED: interleukin-1 receptor-associated kinase 4 [Canis lupus familiaris]
Sb10g023230	-1.77602	down	--	--	Molecular Function: RNA binding (GO:0003723);; Molecular Function: endonuclease activity (GO:0004519);; Molecular Function: endoribonuclease activity (GO:0004521);; Biological Process: RNA processing (GO:0006396);; Biological Process: mRNA processing (GO:0006397);; Biological Process: mRNA catabolic process (GO:0006402);; Biological Process: regulation of translation (GO:0006417);; Cellular Compo…	K11593|0.0|cin:100181160|similar to argonaute 2	Protein argonaute-2 GN=AGO2 OS=Bos taurus (Bovine) PE=2 SV=1	PREDICTED: protein argonaute-3-like [Ailuropoda melanoleuca]
Sb01g036360	1.27319	up	[Q]	Secondary metabolites biosynthesis, transport and catabolism	Molecular Function: monooxygenase activity (GO:0004497);; Biological Process: fatty acid metabolic process (GO:0006631);; Cellular Component: membrane (GO:0016020);; Molecular Function: oxidoreductase activity (GO:0016491);; Molecular Function: oxidoreductase activity, acting on paired donors, with incorporation or reduction of molecular oxygen (GO:0016705);; Cellular Component: membrane-bounded …	K07425|3e-42|cfa:610385|CYP4A11, CYP4A39	Cytochrome P450 3A6 GN=CYP3A6 OS=Oryctolagus cuniculus (Rabbit) PE=2 SV=2	PREDICTED: cytochrome P450 4V2-like [Sorex araneus]
Sorghum_newGene_776	-5.40376	down	--	--	--	--	--	hypothetical protein SORBIDRAFT_03g003310 [Sorghum bicolor]
Sb04g003650	-1.64073	down	--	--	Molecular Function: binding (GO:0005488);; Cellular Component: nucleus (GO:0005634);; Cellular Component: lysosome (GO:0005764);; Cellular Component: endosome (GO:0005768);; Cellular Component: endomembrane system (GO:0012505);; Biological Process: protein ubiquitination (GO:0016567);; Molecular Function: ligase activity (GO:0016874);; Cellular Component: organelle membrane (GO:0031090);; Cellula…	--	E3 ubiquitin-protein ligase Arkadia GN=RNF111 OS=Pongo abelii (Sumatran orangutan) PE=2 SV=1	PREDICTED: RING finger protein 165 isoform X2 [Mustela putorius furo]
Sb01g015080	-6.25767	down	[Q]	Secondary metabolites biosynthesis, transport and catabolism	Biological Process: lipid metabolic process (GO:0006629);; Biological Process: metabolic process (GO:0008152);; Molecular Function: oxidoreductase activity (GO:0016491);; Biological Process: cellular metabolic process (GO:0044237);; Cellular Component: cell part (GO:0044464);; Biological Process: organic cyclic compound metabolic process (GO:1901360);;	--	Cytochrome P450 1A1 GN=CYP1A1 OS=Macaca mulatta (Rhesus macaque) PE=2 SV=1	PREDICTED: cytochrome P450 1A1 [Equus caballus]
Sb06g024300	-1.48667	down	[RTKL]	--	Biological Process: regulation of protein phosphorylation (GO:0001932);; Molecular Function: protein serine/threonine kinase activity (GO:0004674);; Cellular Component: nucleus (GO:0005634);; Biological Process: regulation of transcription, DNA-templated (GO:0006355);; Biological Process: response to stress (GO:0006950);; Biological Process: cell surface receptor signaling pathway (GO:0007166);; …	K08789|5e-46|aag:AaeL_AAEL006330|microtubule associated serine/threonine kinase	Serine/threonine-protein kinase 38 GN=STK38 OS=Pongo abelii (Sumatran orangutan) PE=1 SV=1	Microtubule-associated serine/threonine-protein kinase 1 [Pteropus alecto]
Sb10g030120	-2.3527	down	--	--	--	K08493|7e-10|gga:423273|VTI1B	--	PREDICTED: vesicle transport through interaction with t-SNAREs homolog 1B [Ochotona princeps]
Sb06g030820	3.26141	up	--	--	Molecular Function: cation channel activity (GO:0005261);; Molecular Function: protein binding (GO:0005515);; Biological Process: ion transport (GO:0006811);; Cellular Component: membrane (GO:0016020);; Molecular Function: transferase activity (GO:0016740);; Cellular Component: intracellular membrane-bounded organelle (GO:0043231);; Biological Process: primary metabolic process (GO:0044238);; Bio…	K13172|2e-27|mdo:100018249|similar to splicing coactivator subunit SRm300	Parotid hormone (Precursor) OS=Sus scrofa (Pig) PE=1 SV=2	PREDICTED: hypothetical protein LOC100018249 [Monodelphis domestica]
Sorghum_newGene_1771	-2.52838	down	--	--	--	--	--	hypothetical protein [Zea mays]
Sb05g022960	5.48282	up	--	--	Cellular Component: intracellular part (GO:0044424);;	K13171|1e-08|gga:428216|SRRM1	Serine/arginine repetitive matrix protein 1 GN=SRRM1 OS=Pongo abelii (Sumatran orangutan) PE=2 SV=1	PREDICTED: vegetative cell wall protein gp1-like [Dasypus novemcinctus]
Sorghum_newGene_2359	7.32174	up	--	--	--	--	Formin-like protein 5 GN=P0453E05.107 OS=Oryza sativa subsp. japonica (Rice) PE=2 SV=2	expressed protein [Aureococcus anophagefferens]
Sb03g026033	5.16893	up	--	--	Molecular Function: protein binding (GO:0005515);; Biological Process: multicellular organismal development (GO:0007275);; Biological Process: gene expression (GO:0010467);; Biological Process: RNA metabolic process (GO:0016070);; Molecular Function: hydrolase activity (GO:0016787);; Biological Process: regulation of metabolic process (GO:0019222);; Biological Process: sexual reproduction (GO:001…	--	Parotid hormone (Precursor) OS=Sus scrofa (Pig) PE=1 SV=2	TPA: tetratricopeptide repeat domain 8 [Bos taurus]
Sb0169s002030	2.24828	up	--	--	Cellular Component: intracellular organelle part (GO:0044446);; Cellular Component: cell part (GO:0044464);; Biological Process: single-organism cellular process (GO:0044763);;	--	Mucin-1 subunit beta (Precursor) GN=MUC1 OS=Bos taurus (Bovine) PE=1 SV=1	PREDICTED: hypothetical protein LOC100075123, partial [Ornithorhynchus anatinus]
Sb01g031280	-2.14674	down	[G]	Carbohydrate transport and metabolism	Cellular Component: membrane (GO:0016020);; Cellular Component: cell part (GO:0044464);;	K01194|1e-122|dre:795901|treh, si:ch211-147p17.2	Trehalase (Precursor) GN=TREH OS=Oryctolagus cuniculus (Rabbit) PE=1 SV=1	PREDICTED: trehalase [Sarcophilus harrisii]
Sorghum_newGene_45	-4.80871	down	--	--	--	--	--	PREDICTED: uncharacterized protein LOC101755739 [Setaria italica]
Sb08g020100	-1.59938	down	--	--	Biological Process: positive regulation of cytokine production (GO:0001819);; Biological Process: immune response-activating signal transduction (GO:0002757);; Molecular Function: protein kinase activity (GO:0004672);; Molecular Function: signal transducer activity (GO:0004871);; Molecular Function: protein binding (GO:0005515);; Cellular Component: nucleus (GO:0005634);; Cellular Component: plas…	K04733|2e-35|cin:100179860|similar to interleukin-1 receptor-associated kinase 4	Interleukin-1 receptor-associated kinase 4 GN=IRAK4 OS=Bos taurus (Bovine) PE=2 SV=1	PREDICTED: interleukin-1 receptor-associated kinase 4 [Oryctolagus cuniculus]
Sorghum_newGene_2631	1.3491	up	--	--	--	--	--	hypothetical protein SORBIDRAFT_06g004990 [Sorghum bicolor]
Sb04g022590	2.57532	up	--	--	Molecular Function: cation channel activity (GO:0005261);; Molecular Function: protein binding (GO:0005515);; Cellular Component: nucleus (GO:0005634);; Cellular Component: plasma membrane (GO:0005886);; Biological Process: cation transport (GO:0006812);; Biological Process: organelle organization (GO:0006996);; Biological Process: anatomical structure morphogenesis (GO:0009653);; Biological Proc…	--	Serine/arginine repetitive matrix protein 1 GN=SRRM1 OS=Pongo abelii (Sumatran orangutan) PE=2 SV=1	Mucin-2 [Pteropus alecto]
Sb08g022800	-3.16851	down	[G]	Carbohydrate transport and metabolism	Molecular Function: kinase activity (GO:0016301);; Molecular Function: phosphotransferase activity, alcohol group as acceptor (GO:0016773);; Biological Process: pentose metabolic process (GO:0019321);; Molecular Function: organic cyclic compound binding (GO:0097159);; Molecular Function: heterocyclic compound binding (GO:1901363);;	K00854|1e-147|tca:658259|similar to xylulokinase homolog	Xylulose kinase GN=XYLB OS=Bos taurus (Bovine) PE=2 SV=1	PREDICTED: xylulose kinase-like [Ailuropoda melanoleuca]
Sorghum_newGene_1859	5.62902	up	--	--	--	--	--	hypothetical protein AURANDRAFT_71829 [Aureococcus anophagefferens]
Sb0139s002020	1.58754	up	[T]	Signal transduction mechanisms	--	--	Atherin GN=SAMD1 OS=Oryctolagus cuniculus (Rabbit) PE=2 SV=1	PREDICTED: putative uncharacterized protein FLJ22184-like [Dasypus novemcinctus]
Sb10g000840	-2.62191	down	[GER]	--	--	--	--	--
Sb09g018280	-2.35536	down	--	--	--	K13171|1e-08|oaa:100078424|similar to serine/arginine repetitive matrix 1	Serine/arginine repetitive matrix protein 1 GN=SRRM1 OS=Pongo abelii (Sumatran orangutan) PE=2 SV=1	PREDICTED: hypothetical protein LOC100078424 [Ornithorhynchus anatinus]
Sb07g002080	-1.89335	down	[L]	Replication, recombination and repair	--	--	Replication factor C subunit 2 GN=RFC2 OS=Bos taurus (Bovine) PE=2 SV=1	PREDICTED: replication factor C subunit 4 [Monodelphis domestica]
Sb04g009910	1.56578	up	--	--	Biological Process: MAPK cascade (GO:0000165);; Biological Process: positive regulation of cytokine production (GO:0001819);; Biological Process: positive regulation of protein phosphorylation (GO:0001934);; Biological Process: immune response-activating signal transduction (GO:0002757);; Molecular Function: protein kinase activity (GO:0004672);; Molecular Function: protein binding (GO:0005515);;…	K04733|1e-33|bta:533692|IRAK4, IRAK-4, MGC137816	Interleukin-1 receptor-associated kinase 4 GN=IRAK4 OS=Bos taurus (Bovine) PE=2 SV=1	PREDICTED: interleukin-1 receptor-associated kinase 4 [Condylura cristata]
Sb03g004300	1.40628	up	[V]	Defense mechanisms	Molecular Function: binding (GO:0005488);; Cellular Component: plasma membrane (GO:0005886);; Biological Process: ion transport (GO:0006811);; Molecular Function: inorganic anion transmembrane transporter activity (GO:0015103);; Cellular Component: membrane (GO:0016020);; Molecular Function: hydrolase activity (GO:0016787);; Cellular Component: intracellular membrane-bounded organelle (GO:0043231…	--	Canalicular multispecific organic anion transporter 1 GN=ABCC2 OS=Oryctolagus cuniculus (Rabbit) PE=2 SV=1	PREDICTED: multidrug resistance-associated protein 1-like, partial [Sarcophilus harrisii]
Sorghum_newGene_497	-5.62902	down	--	--	Molecular Function: ATP binding (GO:0005524);; Cellular Component: nucleus (GO:0005634);; Biological Process: base-excision repair (GO:0006284);; Biological Process: DNA methylation (GO:0006306);; Cellular Component: chloroplast stroma (GO:0009570);; Biological Process: response to salt stress (GO:0009651);; Biological Process: xylem development (GO:0010089);; Biological Process: glucuronoxylan m…	--	Protein FANTASTIC FOUR 1 GN=FAF1 OS=Arabidopsis thaliana (Mouse-ear cress) PE=2 SV=1	PREDICTED: uncharacterized protein LOC101775676 [Setaria italica]
Sb08g004960	2.77247	up	--	--	Biological Process: immune system process (GO:0002376);; Molecular Function: receptor binding (GO:0005102);; Biological Process: transcription, DNA-templated (GO:0006351);; Biological Process: ion transport (GO:0006811);; Biological Process: organelle organization (GO:0006996);; Biological Process: signal transduction (GO:0007165);; Biological Process: embryo development (GO:0009790);; Biological…	--	Mucin-1 subunit beta (Precursor) GN=MUC1 OS=Bos taurus (Bovine) PE=1 SV=1	mucin, partial [Bos taurus]
Sb09g004750	-1.72131	down	[M]	Cell wall/membrane/envelope biogenesis	Molecular Function: nucleic acid binding (GO:0003676);; Molecular Function: catalytic activity (GO:0003824);; Biological Process: RNA processing (GO:0006396);; Cellular Component: nuclear part (GO:0044428);;	K13172|1e-19|mdo:100018249|similar to splicing coactivator subunit SRm300	Serine/arginine repetitive matrix protein 1 GN=SRRM1 OS=Pongo abelii (Sumatran orangutan) PE=2 SV=1	PREDICTED: LOW QUALITY PROTEIN: serine/arginine repetitive matrix 2, partial [Tursiops truncatus]
Sb10g024290	1.73623	up	[I]	Lipid transport and metabolism	Biological Process: single-organism process (GO:0044699);; Biological Process: regulation of cellular process (GO:0050794);;	--	Lipid phosphate phosphohydrolase 3 GN=PPAP2B OS=Bos taurus (Bovine) PE=2 SV=1	PREDICTED: phosphatidate phosphatase PPAPDC1B [Ochotona princeps]
Sb01g030700	-1.47592	down	[RTKL]	--	Biological Process: MAPK cascade (GO:0000165);; Biological Process: positive regulation of cytokine production (GO:0001819);; Biological Process: immune response-activating signal transduction (GO:0002757);; Molecular Function: protein kinase activity (GO:0004672);; Molecular Function: protein binding (GO:0005515);; Cellular Component: plasma membrane (GO:0005886);; Biological Process: nucleobase…	K04733|1e-39|cfa:486601|IRAK4	Interleukin-1 receptor-associated kinase 4 GN=IRAK4 OS=Bos taurus (Bovine) PE=2 SV=1	PREDICTED: interleukin-1 receptor-associated kinase 4 [Canis lupus familiaris]
Sb10g009720	-1.68325	down	--	--	--	K06002|1e-09|ecb:100062179|similar to Pepsin A	Pregnancy-associated glycoprotein 2 (Precursor) GN=PAG2 OS=Sus scrofa (Pig) PE=2 SV=1	PREDICTED: pepsin A-like [Equus caballus]
Sorghum_newGene_500	-1.61189	down	--	--	Cellular Component: mitochondrion (GO:0005739);;	--	Disease resistance protein RPS2 GN=RPS2 OS=Arabidopsis thaliana (Mouse-ear cress) PE=1 SV=1	hypothetical protein SORBIDRAFT_10g000860 [Sorghum bicolor]
Sb02g010250	-1.42183	down	[P]	Inorganic ion transport and metabolism	--	--	Zinc finger Ran-binding domain-containing protein 2 GN=ZRANB2 OS=Sus scrofa (Pig) PE=2 SV=1	PREDICTED: hypothetical protein LOC100663771 [Loxodonta africana]
Sb06g023840	1.67932	up	[J]	Translation, ribosomal structure and biogenesis	Cellular Component: mitochondrion (GO:0005739);; Biological Process: nucleobase-containing compound metabolic process (GO:0006139);; Biological Process: translation (GO:0006412);; Biological Process: cellular component organization (GO:0016043);; Cellular Component: intracellular organelle part (GO:0044446);; Biological Process: single-organism cellular process (GO:0044763);; Molecular Function: …	--	Elongation factor G, mitochondrial (Precursor) GN=GFM1 OS=Pongo abelii (Sumatran orangutan) PE=2 SV=1	PREDICTED: elongation factor G, mitochondrial [Sorex araneus]
Sb05g003800	2.6855	up	--	--	Molecular Function: nucleic acid binding (GO:0003676);; Molecular Function: protein binding (GO:0005515);; Cellular Component: cytoplasm (GO:0005737);; Biological Process: gene expression (GO:0010467);; Biological Process: cellular component organization (GO:0016043);; Biological Process: RNA metabolic process (GO:0016070);; Cellular Component: macromolecular complex (GO:0032991);; Cellular Compo…	--	Parotid hormone (Precursor) OS=Sus scrofa (Pig) PE=1 SV=2	Cell surface glycoprotein 1 [Tupaia chinensis]
Sb02g040190	5.06999	up	[C]	Energy production and conversion	Cellular Component: nucleus (GO:0005634);; Biological Process: carbohydrate metabolic process (GO:0005975);; Biological Process: generation of precursor metabolites and energy (GO:0006091);; Biological Process: internal protein amino acid acetylation (GO:0006475);; Molecular Function: malate dehydrogenase activity (GO:0016615);; Molecular Function: oxidoreductase activity, acting on the CH-OH gro…	K00026|1e-118|nvi:100114033|NV17544	Malate dehydrogenase, mitochondrial (Precursor) GN=MDH2 OS=Sus scrofa (Pig) PE=1 SV=2	Chain A, Refined Structure Of Mitochondrial Malate Dehydrogenase From Porcine Heart And The Consensus Structure For Dicarboxylic Acid Oxidoreductases
Sorghum_newGene_1614	-5.23132	down	--	--	Molecular Function: SNAP receptor activity (GO:0005484);; Cellular Component: plasma membrane (GO:0005886);; Biological Process: intracellular protein transport (GO:0006886);; Molecular Function: electron carrier activity (GO:0009055);; Biological Process: pollen tube growth (GO:0009860);; Molecular Function: protein disulfide oxidoreductase activity (GO:0015035);; Biological Process: vesicle-med…	--	--	hypothetical protein SORBIDRAFT_02g041880 [Sorghum bicolor]
Sb02g001090	-6.50407	down	--	--	Biological Process: mitochondrial genome maintenance (GO:0000002);; Biological Process: negative regulation of transcription from RNA polymerase II promoter (GO:0000122);; Biological Process: MAPK cascade (GO:0000165);; Cellular Component: nuclear chromatin (GO:0000790);; Molecular Function: RNA polymerase II regulatory region sequence-specific DNA binding (GO:0000977);; Molecular Function: RNA p…	--	Myocyte-specific enhancer factor 2C GN=MEF2C OS=Sus scrofa (Pig) PE=2 SV=1	myocyte enhancer factor 2D [Sus scrofa]
Sb01g001180	2.1311	up	--	--	Molecular Function: binding (GO:0005488);; Molecular Function: oxidoreductase activity (GO:0016491);; Biological Process: cellular metabolic process (GO:0044237);; Biological Process: single-organism metabolic process (GO:0044710);; Biological Process: organic substance metabolic process (GO:0071704);;	--	Cytochrome P450 1A1 GN=CYP1A1 OS=Macaca mulatta (Rhesus macaque) PE=2 SV=1	PREDICTED: cytochrome P450 2J2-like [Monodelphis domestica]
Sb04g022847	5.48282	up	--	--	--	--	--	PREDICTED: LOW QUALITY PROTEIN: zinc finger MYM-type protein 1 [Felis catus]
Sb04g002180	4.25983	up	--	--	--	--	Synapsin-1 GN=SYN1 OS=Bos taurus (Bovine) PE=1 SV=2	synapsin Ib [Sus scrofa]
Sorghum_newGene_2352	6.8808	up	--	--	--	--	--	TPA: hypothetical protein ZEAMMB73_246805 [Zea mays]
Sb08g000420	-4.24052	down	--	--	Biological Process: cytokine production (GO:0001816);; Biological Process: regulation of leukocyte activation (GO:0002694);; Biological Process: immune response-activating signal transduction (GO:0002757);; Molecular Function: protein tyrosine kinase activity (GO:0004713);; Molecular Function: signal transducer activity (GO:0004871);; Molecular Function: protein binding (GO:0005515);; Cellular Co…	K04730|3e-27|oaa:100077683|hypothetical protein LOC100077683	Interleukin-1 receptor-associated kinase 1 GN=IRAK1 OS=Bos taurus (Bovine) PE=2 SV=2	PREDICTED: interleukin-1 receptor-associated kinase 1-like [Ornithorhynchus anatinus]
Sb03g032200	-3.08428	down	[DZ]	--	Molecular Function: binding (GO:0005488);; Cellular Component: cytoplasm (GO:0005737);; Cellular Component: cytoskeleton (GO:0005856);; Biological Process: response to stress (GO:0006950);; Biological Process: cellular component organization (GO:0016043);; Molecular Function: enzyme regulator activity (GO:0030234);; Cellular Component: cell projection (GO:0042995);; Cellular Component: intracellu…	--	RCC1 and BTB domain-containing protein 2 GN=RCBTB2 OS=Pongo abelii (Sumatran orangutan) PE=2 SV=1	PREDICTED: probable E3 ubiquitin-protein ligase HERC1 [Echinops telfairi]
Sb08g002610	-2.30557	down	[J]	Translation, ribosomal structure and biogenesis	Biological Process: cellular process (GO:0009987);; Molecular Function: identical protein binding (GO:0042802);;	--	Neural Wiskott-Aldrich syndrome protein GN=WASL OS=Bos taurus (Bovine) PE=1 SV=1	Ras association domain-containing protein 5 [Pteropus alecto]
Sb02g042950	-4.20922	down	[J]	Translation, ribosomal structure and biogenesis	Molecular Function: binding (GO:0005488);; Cellular Component: extracellular region (GO:0005576);; Biological Process: macromolecule metabolic process (GO:0043170);; Cellular Component: intracellular membrane-bounded organelle (GO:0043231);; Biological Process: single-organism cellular process (GO:0044763);; Biological Process: single-organism developmental process (GO:0044767);; Biological Proce…	--	Serine/arginine repetitive matrix protein 1 GN=SRRM1 OS=Pongo abelii (Sumatran orangutan) PE=2 SV=1	Serine/arginine repetitive matrix protein 2 [Myotis brandtii]
Sb10g001370	1.31388	up	--	--	Cellular Component: extracellular region (GO:0005576);; Biological Process: gene expression (GO:0010467);; Biological Process: RNA metabolic process (GO:0016070);; Cellular Component: macromolecular complex (GO:0032991);; Cellular Component: nuclear part (GO:0044428);; Biological Process: single-organism cellular process (GO:0044763);; Biological Process: single-organism developmental process (GO…	K13172|3e-19|oaa:100075123|similar to splicing coactivator subunit SRm300	Serine/arginine repetitive matrix protein 1 GN=SRRM1 OS=Pongo abelii (Sumatran orangutan) PE=2 SV=1	PREDICTED: serine/arginine repetitive matrix protein 2 isoform 6 [Dasypus novemcinctus]
Sb01g048760	-1.55012	down	--	--	Molecular Function: nucleotide binding (GO:0000166);; Molecular Function: nucleic acid binding (GO:0003676);; Molecular Function: structural molecule activity (GO:0005198);; Molecular Function: binding (GO:0005488);; Molecular Function: protein binding (GO:0005515);; Cellular Component: nucleoplasm (GO:0005654);; Cellular Component: microtubule organizing center (GO:0005815);; Cellular Component:…	--	Cyclic nucleotide-gated cation channel beta-1 GN=CNGB1 OS=Bos taurus (Bovine) PE=1 SV=1	PREDICTED: hypothetical protein LOC100511730, partial [Sus scrofa]
Sb01g027610	-5.84392	down	--	--	Cellular Component: membrane (GO:0016020);; Cellular Component: cell projection (GO:0042995);; Cellular Component: intracellular part (GO:0044424);; Biological Process: single-organism cellular process (GO:0044763);;	--	Serine/arginine repetitive matrix protein 1 GN=SRRM1 OS=Pongo abelii (Sumatran orangutan) PE=2 SV=1	PREDICTED: vegetative cell wall protein gp1-like [Dasypus novemcinctus]
Sorghum_newGene_3143	-5.94045	down	--	--	--	--	--	hypothetical protein SORBIDRAFT_10g004920 [Sorghum bicolor]
Sb09g025990	7.66465	up	[J]	Translation, ribosomal structure and biogenesis	Biological Process: cellular process (GO:0009987);; Cellular Component: nuclear part (GO:0044428);; Molecular Function: organic cyclic compound binding (GO:0097159);; Molecular Function: heterocyclic compound binding (GO:1901363);;	--	Serine/threonine-protein phosphatase 1 regulatory subunit 10 GN=PPP1R10 OS=Pan troglodytes (Chimpanzee) PE=3 SV=1	Serine/arginine repetitive matrix protein 2 [Myotis brandtii]
Sb10g022910	7.26322	up	[S]	Function unknown	Biological Process: positive regulation of cytokine production (GO:0001819);; Biological Process: pattern recognition receptor signaling pathway (GO:0002221);; Biological Process: response to molecule of bacterial origin (GO:0002237);; Molecular Function: protein kinase activity (GO:0004672);; Molecular Function: protein binding (GO:0005515);; Cellular Component: plasma membrane (GO:0005886);; Bi…	--	Leucine-rich repeat protein SHOC-2 GN=SHOC2 OS=Pongo abelii (Sumatran orangutan) PE=2 SV=2	PREDICTED: leucine-rich repeat and death domain-containing protein 1-like, partial [Ornithorhynchus anatinus]
Sorghum_newGene_202	-2.07027	down	--	--	Cellular Component: plastid (GO:0009536);;	--	--	hypothetical protein [Zea mays]
Sb09g001895	2.88222	up	--	--	--	--	Serine/arginine repetitive matrix protein 1 GN=SRRM1 OS=Pongo abelii (Sumatran orangutan) PE=2 SV=1	PREDICTED: carbohydrate-responsive element-binding protein isoform 2 [Ceratotherium simum simum]
Sb09g007360	-3.16944	down	[TZDR]	--	Molecular Function: calcium ion binding (GO:0005509);; Molecular Function: protein binding (GO:0005515);; Biological Process: muscle contraction (GO:0006936);; Biological Process: regulation of release of sequestered calcium ion into cytosol by sarcoplasmic reticulum (GO:0010880);; Cellular Component: microtubule cytoskeleton (GO:0015630);; Cellular Component: membrane (GO:0016020);; Biological P…	K02183|2e-33|bfo:BRAFLDRAFT_59748|hypothetical protein	Calmodulin GN=CALM2 OS=Ovis aries (Sheep) PE=2 SV=3	Chain A, Structure Of Calmodulin Bound To A Calcineurin Peptide: A New Way Of Making An Old Binding Mode
Sb01g032650	-4.3572	down	--	--	Molecular Function: protein binding (GO:0005515);; Cellular Component: cytoplasm (GO:0005737);; Biological Process: multicellular organismal process (GO:0032501);; Cellular Component: macromolecular complex (GO:0032991);; Biological Process: macromolecule metabolic process (GO:0043170);; Cellular Component: intracellular membrane-bounded organelle (GO:0043231);; Cellular Component: intracellular …	--	Parotid hormone (Precursor) OS=Sus scrofa (Pig) PE=1 SV=2	PREDICTED: hypothetical protein LOC100018249 [Monodelphis domestica]
Sb01g044930	-1.46184	down	[M]	Cell wall/membrane/envelope biogenesis	Biological Process: skeletal system development (GO:0001501);; Molecular Function: protein binding (GO:0005515);; Biological Process: organ morphogenesis (GO:0009887);; Cellular Component: intracellular organelle (GO:0043229);; Biological Process: primary metabolic process (GO:0044238);; Biological Process: cellular macromolecule metabolic process (GO:0044260);; Cellular Component: extracellular …	--	Parotid hormone (Precursor) OS=Sus scrofa (Pig) PE=1 SV=2	basic proline-rich protein precursor [Sus scrofa]
Sb10g008960	1.8273	up	[R]	General function prediction only	Biological Process: system process (GO:0003008);; Molecular Function: cation channel activity (GO:0005261);; Molecular Function: protein binding (GO:0005515);; Biological Process: ion transport (GO:0006811);; Biological Process: signal transduction (GO:0007165);; Cellular Component: membrane (GO:0016020);; Biological Process: protein metabolic process (GO:0019538);; Molecular Function: ion gated …	--	Potassium/sodium hyperpolarization-activated cyclic nucleotide-gated channel 1 GN=HCN1 OS=Oryctolagus cuniculus (Rabbit) PE=2 SV=2	PREDICTED: LOW QUALITY PROTEIN: potassium/sodium hyperpolarization-activated cyclic nucleotide-gated channel 4-like [Monodelphis domestica]
Sb01g015710	4.7672	up	--	--	--	--	Collagen alpha-2(I) chain (Precursor) GN=COL1A2 OS=Canis familiaris (Dog) PE=2 SV=2	PREDICTED: basic proline-rich protein-like [Sorex araneus]
Sb01g035810	-1.62407	down	--	--	--	--	Serine/arginine repetitive matrix protein 1 GN=SRRM1 OS=Pongo abelii (Sumatran orangutan) PE=2 SV=1	PREDICTED: serine/arginine repetitive matrix protein 1 isoform X2 [Condylura cristata]
Sb04g034320	-1.51193	down	--	--	Cellular Component: Golgi apparatus (GO:0005794);; Biological Process: retrograde vesicle-mediated transport, Golgi to ER (GO:0006890);; Biological Process: organelle organization (GO:0006996);; Cellular Component: endomembrane system (GO:0012505);; Cellular Component: cytoplasmic membrane-bounded vesicle (GO:0016023);; Cellular Component: COPI-coated vesicle (GO:0030137);; Cellular Component: or…	--	Transmembrane emp24 domain-containing protein 10 (Precursor) GN=TMED10 OS=Bos taurus (Bovine) PE=2 SV=1	PREDICTED: transmembrane emp24 domain-containing protein 10 [Dasypus novemcinctus]
Sb02g042780	-2.30785	down	--	--	Biological Process: skeletal system development (GO:0001501);; Molecular Function: protein binding (GO:0005515);; Biological Process: organ morphogenesis (GO:0009887);; Biological Process: tissue development (GO:0009888);; Biological Process: macromolecule metabolic process (GO:0043170);; Cellular Component: intracellular organelle (GO:0043229);; Cellular Component: extracellular region part (GO:…	--	Parotid hormone (Precursor) OS=Sus scrofa (Pig) PE=1 SV=2	PREDICTED: basic proline-rich protein-like [Dasypus novemcinctus]
Sb04g003770	-1.81791	down	--	--	--	K12831|3e-06|smm:Smp_067420|splicing factor 3b subunit 4 (fragment)	--	PREDICTED: LOW QUALITY PROTEIN: formin-like 1 [Equus caballus]
Sb07g004720	-2.79381	down	--	--	Biological Process: skeletal system development (GO:0001501);; Molecular Function: protein binding (GO:0005515);; Biological Process: organ morphogenesis (GO:0009887);; Biological Process: gene expression (GO:0010467);; Biological Process: RNA metabolic process (GO:0016070);; Cellular Component: extracellular matrix (GO:0031012);; Biological Process: response to chemical (GO:0042221);; Cellular C…	K13171|6e-28|rno:313620|Srrm1	Serine/arginine repetitive matrix protein 1 GN=SRRM1 OS=Pongo abelii (Sumatran orangutan) PE=2 SV=1	PREDICTED: LOW QUALITY PROTEIN: serine/arginine repetitive matrix 1 [Echinops telfairi]
Sb02g042115	3.5423	up	[IQR]	--	Molecular Function: binding (GO:0005488);; Cellular Component: mitochondrion (GO:0005739);; Biological Process: fatty acid metabolic process (GO:0006631);; Biological Process: nitrogen compound metabolic process (GO:0006807);; Biological Process: steroid metabolic process (GO:0008202);; Biological Process: lipid biosynthetic process (GO:0008610);; Cellular Component: membrane (GO:0016020);; Biolo…	--	17-beta-hydroxysteroid dehydrogenase 14 GN=HSD17B14 OS=Bos taurus (Bovine) PE=2 SV=1	PREDICTED: dehydrogenase/reductase (SDR family) member 10 [Oryctolagus cuniculus]
Sb07g002550	-2.35494	down	[IQ]	--	Biological Process: phospholipid biosynthetic process (GO:0008654);; Cellular Component: membrane (GO:0016020);; Molecular Function: ligase activity, forming carbon-sulfur bonds (GO:0016877);; Biological Process: carboxylic acid metabolic process (GO:0019752);; Cellular Component: intracellular membrane-bounded organelle (GO:0043231);; Cellular Component: cytoplasmic part (GO:0044444);;	--	Acyl-CoA synthetase family member 2, mitochondrial (Precursor) GN=ACSF2 OS=Bos taurus (Bovine) PE=2 SV=1	PREDICTED: acyl-CoA synthetase family member 2, mitochondrial [Felis catus]
Sb01g033590	-1.49295	down	[E]	Amino acid transport and metabolism	--	K13172|4e-11|aml:100474834|SRRM2	Serine/arginine repetitive matrix protein 1 GN=SRRM1 OS=Pongo abelii (Sumatran orangutan) PE=2 SV=1	PREDICTED: basic proline-rich protein-like [Dasypus novemcinctus]
Sorghum_newGene_3001	7.47785	up	--	--	--	--	--	hypothetical protein SORBIDRAFT_08g008380 [Sorghum bicolor]
Sb09g026310	-1.62233	down	--	--	Molecular Function: catalytic activity (GO:0003824);; Molecular Function: binding (GO:0005488);; Cellular Component: cytoplasm (GO:0005737);; Cellular Component: intracellular membrane-bounded organelle (GO:0043231);; Biological Process: primary metabolic process (GO:0044238);; Cellular Component: intracellular organelle part (GO:0044446);; Biological Process: single-organism cellular process (GO…	K13172|1e-22|oaa:100075123|similar to splicing coactivator subunit SRm300	Parotid hormone (Precursor) OS=Sus scrofa (Pig) PE=1 SV=2	Serine/arginine repetitive matrix protein 2 [Bos grunniens mutus]
Sb01g033865	-2.16014	down	[RTKL]	--	Biological Process: positive regulation of cytokine production (GO:0001819);; Biological Process: response to molecule of bacterial origin (GO:0002237);; Biological Process: adaptive immune response (GO:0002250);; Biological Process: immune response-activating signal transduction (GO:0002757);; Molecular Function: protein kinase activity (GO:0004672);; Molecular Function: protein binding (GO:0005…	K04733|2e-38|bta:533692|IRAK4, IRAK-4, MGC137816	Interleukin-1 receptor-associated kinase 4 GN=IRAK4 OS=Bos taurus (Bovine) PE=2 SV=1	PREDICTED: interleukin-1 receptor-associated kinase 4 [Sorex araneus]
Sb03g006500	-6.44043	down	--	--	--	--	--	PREDICTED: vegetative cell wall protein gp1-like [Dasypus novemcinctus]
Sb04g009170	1.67941	up	[R]	General function prediction only	--	K02857|7e-06|smm:Smp_020090|family S54 unassigned peptidase (S54 family)	--	--
Sb07g001500	5.34854	up	--	--	Cellular Component: intracellular part (GO:0044424);;	K13172|2e-30|oaa:100075123|similar to splicing coactivator subunit SRm300	L-gulonolactone oxidase GN=GULO OS=Sus scrofa (Pig) PE=2 SV=3	PREDICTED: hypothetical protein LOC100075123, partial [Ornithorhynchus anatinus]
Sorghum_newGene_458	-4.71387	down	--	--	Cellular Component: nucleus (GO:0005634);; Cellular Component: plastid (GO:0009536);; Molecular Function: kinase activity (GO:0016301);; Biological Process: phosphorylation (GO:0016310);;	--	Vegetative cell wall protein gp1 (Precursor) GN=GP1 OS=Chlamydomonas reinhardtii (Chlamydomonas smithii) PE=2 SV=1	hypothetical protein SORBIDRAFT_02g028085 [Sorghum bicolor]
Sb02g038800	-3.94992	down	--	--	Cellular Component: nucleus (GO:0005634);;	K13171|8e-12|cel:F28D9.1|rsr-1	Homeobox protein cut-like 1 (Fragment) GN=CUX1 OS=Canis familiaris (Dog) PE=2 SV=1	PREDICTED: uncharacterized protein C10orf95 homolog [Sorex araneus]
Sb04g011090	-3.25676	down	[QR]	--	--	K00543|3e-08|rno:246281|Asmt	Acetylserotonin O-methyltransferase GN=ASMT OS=Macaca mulatta (Rhesus macaque) PE=2 SV=1	PREDICTED: hydroxyindole O-methyltransferase-like [Ornithorhynchus anatinus]
Sb09g005810	1.53678	up	[C]	Energy production and conversion	Molecular Function: nucleic acid binding (GO:0003676);; Molecular Function: malic enzyme activity (GO:0004470);; Biological Process: RNA metabolic process (GO:0016070);; Molecular Function: oxidoreductase activity, acting on the CH-OH group of donors, NAD or NADP as acceptor (GO:0016616);; Biological Process: carboxylic acid metabolic process (GO:0019752);; Cellular Component: nuclear part (GO:00…	K00029|0.0|spu:575178|similar to malate dehydrogenase (oxaloacetate decarboxylating) (NADP+)	NADP-dependent malic enzyme (Fragment) GN=ME1 OS=Sus scrofa (Pig) PE=2 SV=1	PREDICTED: NAD-dependent malic enzyme, mitochondrial [Ornithorhynchus anatinus]
Sb04g036350	2.45707	up	--	--	Cellular Component: cell part (GO:0044464);;	--	Lysosomal protective protein 20 kDa chain (Precursor) GN=CTSA OS=Bos taurus (Bovine) PE=2 SV=1	PREDICTED: lysosomal protective protein-like [Sarcophilus harrisii]
Sb04g024040	-4.68042	down	[U]	Intracellular trafficking, secretion, and vesicular transport	Molecular Function: binding (GO:0005488);; Biological Process: multicellular organismal development (GO:0007275);; Biological Process: cellular process (GO:0009987);; Cellular Component: intracellular membrane-bounded organelle (GO:0043231);; Cellular Component: intracellular organelle part (GO:0044446);; Biological Process: single-organism cellular process (GO:0044763);; Biological Process: anat…	--	Atherin GN=SAMD1 OS=Oryctolagus cuniculus (Rabbit) PE=2 SV=1	PREDICTED: vegetative cell wall protein gp1-like [Dasypus novemcinctus]
Sb02g025910	-2.88592	down	[RTKL]	--	Biological Process: positive regulation of cytokine production (GO:0001819);; Biological Process: immune response-activating signal transduction (GO:0002757);; Molecular Function: protein tyrosine kinase activity (GO:0004713);; Molecular Function: protein binding (GO:0005515);; Cellular Component: cytoskeleton (GO:0005856);; Biological Process: transcription, DNA-templated (GO:0006351);; Biologic…	K04733|1e-48|bta:533692|IRAK4, IRAK-4, MGC137816	Interleukin-1 receptor-associated kinase 4 GN=IRAK4 OS=Bos taurus (Bovine) PE=2 SV=1	PREDICTED: interleukin-1 receptor-associated kinase 4 isoform 2 [Orcinus orca]
Sb06g022740	-2.13411	down	[E]	Amino acid transport and metabolism	Molecular Function: ion channel activity (GO:0005216);; Molecular Function: protein binding (GO:0005515);; Cellular Component: extracellular region (GO:0005576);; Biological Process: biosynthetic process (GO:0009058);; Biological Process: anatomical structure morphogenesis (GO:0009653);; Biological Process: gene expression (GO:0010467);; Biological Process: cellular component organization (GO:001…	--	Histidine ammonia-lyase GN=HAL OS=Bos taurus (Bovine) PE=2 SV=1	PREDICTED: histidine ammonia-lyase [Loxodonta africana]
Sb02g039433	-5.30389	down	--	--	--	--	Pinin GN=PNN OS=Bos taurus (Bovine) PE=2 SV=3	--
Sb04g007720	-1.83595	down	[D]	Cell cycle control, cell division, chromosome partitioning	--	K13171|1e-10|spu:588572|hypothetical LOC588572	Serine/arginine repetitive matrix protein 1 GN=SRRM1 OS=Pongo abelii (Sumatran orangutan) PE=2 SV=1	PREDICTED: hypothetical protein LOC100010857 isoform 1 [Monodelphis domestica]
Sorghum_newGene_444	8.79362	up	[S]	Function unknown	Biological Process: defense response to insect (GO:0002213);; Molecular Function: chitinase activity (GO:0004568);; Cellular Component: extracellular region (GO:0005576);; Cellular Component: cell wall (GO:0005618);; Biological Process: chitin catabolic process (GO:0006032);; Cellular Component: intracellular membrane-bounded organelle (GO:0043231);;	--	Sulfated surface glycoprotein 185 (Precursor) OS=Volvox carteri (Green alga) PE=1 SV=1	PREDICTED: uncharacterized protein LOC101775160 [Setaria italica]
Sorghum_newGene_42	10.6484	up	--	--	--	--	--	hypothetical protein AURANDRAFT_71291, partial [Aureococcus anophagefferens]
Sb08g000820	2.2803	up	[P]	Inorganic ion transport and metabolism	Biological Process: immune system process (GO:0002376);; Molecular Function: receptor binding (GO:0005102);; Cellular Component: extracellular region (GO:0005576);; Cellular Component: nucleus (GO:0005634);; Biological Process: transcription, DNA-templated (GO:0006351);; Biological Process: transport (GO:0006810);; Biological Process: signal transduction (GO:0007165);; Biological Process: embryo …	K13172|3e-36|hsa:23524|SRRM2, 300-KD, CWF21, Cwc21, DKFZp667L0421, DKFZp686O15166, FLJ21926, FLJ22250, KIAA0324, MGC40295, SRL300, SRm300	Serine/arginine repetitive matrix protein 1 GN=SRRM1 OS=Pongo abelii (Sumatran orangutan) PE=2 SV=1	PREDICTED: serine/arginine repetitive matrix protein 2 [Ochotona princeps]
Sorghum_newGene_850	1.79091	up	--	--	Molecular Function: RNA binding (GO:0003723);; Molecular Function: RNA-directed DNA polymerase activity (GO:0003964);; Biological Process: RNA-dependent DNA replication (GO:0006278);;	--	--	hypothetical protein SORBIDRAFT_10g011631 [Sorghum bicolor]
Sb06g028840	4.07877	up	[RTKL]	--	Molecular Function: protein kinase activity (GO:0004672);; Molecular Function: signal transducer activity (GO:0004871);; Molecular Function: protein binding (GO:0005515);; Cellular Component: cytoplasm (GO:0005737);; Biological Process: cell surface receptor signaling pathway (GO:0007166);; Biological Process: anatomical structure morphogenesis (GO:0009653);; Biological Process: positive regulati…	K04733|1e-45|mdo:100019202|hypothetical protein LOC100019202	Interleukin-1 receptor-associated kinase 4 GN=IRAK4 OS=Bos taurus (Bovine) PE=2 SV=1	PREDICTED: interleukin-1 receptor-associated kinase 4 [Monodelphis domestica]
Sb05g026136	-6.55463	down	[RTKL]	--	Biological Process: MAPK cascade (GO:0000165);; Biological Process: positive regulation of cytokine production (GO:0001819);; Biological Process: response to molecule of bacterial origin (GO:0002237);; Biological Process: regulation of leukocyte activation (GO:0002694);; Biological Process: immune response-activating signal transduction (GO:0002757);; Molecular Function: protein tyrosine kinase a…	K04733|2e-29|xtr:733738|irak4, ipd1, irak-4, ny-ran-64, ny-ren-64, ren64	Interleukin-1 receptor-associated kinase 4 GN=IRAK4 OS=Bos taurus (Bovine) PE=2 SV=1	PREDICTED: interleukin-1 receptor-associated kinase 4 isoform 2 [Ceratotherium simum simum]
Sb03g001130	1.52013	up	[O]	Posttranslational modification, protein turnover, chaperones	Cellular Component: endosome (GO:0005768);; Biological Process: protein complex assembly (GO:0006461);; Biological Process: ubiquitin-dependent protein catabolic process (GO:0006511);; Biological Process: cellular response to DNA damage stimulus (GO:0006974);; Biological Process: organelle organization (GO:0006996);; Biological Process: microtubule-based process (GO:0007017);; Biological Process:…	K13254|7e-70|dre:405851|spast, MGC85952, zgc:85952	Spastin GN=SPAST OS=Bos taurus (Bovine) PE=2 SV=1	PREDICTED: spastin [Ornithorhynchus anatinus]
Sb09g030320	-1.87163	down	--	--	Molecular Function: protein binding (GO:0005515);; Biological Process: protein complex assembly (GO:0006461);; Biological Process: proteolysis (GO:0006508);; Biological Process: mitochondrion organization (GO:0007005);; Biological Process: multicellular organismal development (GO:0007275);; Cellular Component: microtubule cytoskeleton (GO:0015630);; Molecular Function: hydrolase activity (GO:0016…	K08900|1e-34|mdo:100011174|hypothetical protein LOC100011174	Mitochondrial chaperone BCS1 GN=BCS1L OS=Bos taurus (Bovine) PE=2 SV=1	PREDICTED: mitochondrial chaperone BCS1 [Monodelphis domestica]
Sb08g004915	2.51074	up	--	--	--	--	Serine/arginine repetitive matrix protein 1 GN=SRRM1 OS=Pongo abelii (Sumatran orangutan) PE=2 SV=1	PREDICTED: vegetative cell wall protein gp1-like [Echinops telfairi]
Sorghum_newGene_2753	-5.37641	down	[O]	Posttranslational modification, protein turnover, chaperones	Biological Process: MAPK cascade (GO:0000165);; Molecular Function: peptidyl-prolyl cis-trans isomerase activity (GO:0003755);; Biological Process: pentose-phosphate shunt (GO:0006098);; Biological Process: rRNA processing (GO:0006364);; Biological Process: protein folding (GO:0006457);; Biological Process: protein targeting to membrane (GO:0006612);; Biological Process: unsaturated fatty acid bi…	--	Peptidyl-prolyl cis-trans isomerase CYP38, chloroplastic (Precursor) GN=CYP38 OS=Arabidopsis thaliana (Mouse-ear cress) PE=1 SV=1	hypothetical protein M569_13838, partial [Genlisea aurea]
Sb06g004290	-2.41697	down	[Q]	Secondary metabolites biosynthesis, transport and catabolism	Biological Process: nitrogen compound metabolic process (GO:0006807);; Molecular Function: oxidoreductase activity (GO:0016491);; Molecular Function: oxidoreductase activity, acting on the CH-NH2 group of donors, oxygen as acceptor (GO:0016641);; Cellular Component: nuclear lumen (GO:0031981);; Biological Process: response to chemical (GO:0042221);; Molecular Function: ion binding (GO:0043167);; …	K11182|4e-37|bta:509751|ABP1, MGC127423	Primary amine oxidase, liver isozyme (Precursor) OS=Bos taurus (Bovine) PE=1 SV=1	amiloride-sensitive amine oxidase precursor [Bos taurus]
Sorghum_newGene_2682	-6.28734	down	--	--	Molecular Function: ion binding (GO:0043167);;	--	--	hypothetical protein SORBIDRAFT_09g004310 [Sorghum bicolor]
Sb02g037280	-3.24612	down	[G]	Carbohydrate transport and metabolism	Biological Process: nitrogen compound metabolic process (GO:0006807);; Cellular Component: intracellular membrane-bounded organelle (GO:0043231);; Biological Process: cellular metabolic process (GO:0044237);; Biological Process: primary metabolic process (GO:0044238);; Biological Process: single-multicellular organism process (GO:0044707);; Biological Process: single-organism cellular process (GO…	K12373|1e-91|aga:AgaP_AGAP005381|AGAP005381-PC	Beta-hexosaminidase subunit beta (Precursor) GN=HEXB OS=Felis catus (Cat) PE=2 SV=2	PREDICTED: beta-hexosaminidase subunit alpha [Loxodonta africana]
Sb01g023950	-1.68733	down	[GEPR]	--	Cellular Component: cytoplasm (GO:0005737);; Biological Process: ion transport (GO:0006811);; Cellular Component: membrane (GO:0016020);; Molecular Function: transmembrane transporter activity (GO:0022857);; Cellular Component: synapse (GO:0045202);;	--	Synaptic vesicle 2-related protein GN=SVOP OS=Bos taurus (Bovine) PE=2 SV=1	PREDICTED: synaptic vesicle 2-related protein [Condylura cristata]
Sb04g020540	-1.84883	down	--	--	Molecular Function: protein binding (GO:0005515);; Biological Process: gene expression (GO:0010467);; Biological Process: cellular component organization (GO:0016043);; Biological Process: RNA metabolic process (GO:0016070);; Cellular Component: macromolecular complex (GO:0032991);; Cellular Component: nuclear part (GO:0044428);; Cellular Component: cytoplasmic part (GO:0044444);; Biological Proc…	--	Parotid hormone (Precursor) OS=Sus scrofa (Pig) PE=1 SV=2	basic proline-rich protein precursor [Sus scrofa]
Sb01g033060	-2.96766	down	[M]	Cell wall/membrane/envelope biogenesis	--	--	--	PREDICTED: mucin-2 [Odobenus rosmarus divergens]
Sb01g001585	5.06999	up	--	--	--	K13172|3e-10|oaa:100075123|similar to splicing coactivator subunit SRm300	Serine/arginine repetitive matrix protein 1 GN=SRRM1 OS=Pongo abelii (Sumatran orangutan) PE=2 SV=1	PREDICTED: hypothetical protein LOC100075123, partial [Ornithorhynchus anatinus]
Sb06g024160	-1.96282	down	[R]	General function prediction only	Cellular Component: chromosome (GO:0005694);; Biological Process: chromatin organization (GO:0006325);; Biological Process: protein methylation (GO:0006479);; Molecular Function: methyltransferase activity (GO:0008168);; Biological Process: gene expression (GO:0010467);; Biological Process: RNA metabolic process (GO:0016070);; Molecular Function: transferase activity (GO:0016740);; Biological Pro…	--	Histone-lysine N-methyltransferase SETMAR GN=SETMAR OS=Bos taurus (Bovine) PE=2 SV=1	euchromatic histone-lysine N-methyltransferase 2 [Sus scrofa]
Sb08g017456	3.09389	up	--	--	Molecular Function: binding (GO:0005488);; Biological Process: cellular process (GO:0009987);; Biological Process: developmental process (GO:0032502);; Cellular Component: intracellular part (GO:0044424);; Cellular Component: cell part (GO:0044464);; Biological Process: single-multicellular organism process (GO:0044707);;	--	Splicing factor 3A subunit 2 GN=SF3A2 OS=Bos taurus (Bovine) PE=2 SV=1	PREDICTED: putative uncharacterized protein FLJ22184-like [Dasypus novemcinctus]
Sorghum_newGene_1182	2.37793	up	--	--	Cellular Component: membrane (GO:0016020);; Cellular Component: cell periphery (GO:0071944);;	--	Formin-like protein 5 GN=P0453E05.107 OS=Oryza sativa subsp. japonica (Rice) PE=2 SV=2	actin associated protein Wsp1 [Aspergillus oryzae RIB40]
Sb04g034050	-6.97497	down	--	--	--	--	Serine/arginine repetitive matrix protein 1 GN=SRRM1 OS=Pongo abelii (Sumatran orangutan) PE=2 SV=1	PREDICTED: LOW QUALITY PROTEIN: 6-phosphofructokinase type C [Ovis aries]
Sb04g022010	-4.17518	down	--	--	Cellular Component: intracellular organelle (GO:0043229);;	--	Serine/arginine repetitive matrix protein 1 GN=SRRM1 OS=Pongo abelii (Sumatran orangutan) PE=2 SV=1	PREDICTED: uncharacterized protein LOC609646 [Canis lupus familiaris]
Sb08g001400	-1.44581	down	[GEPR]	--	Biological Process: transport (GO:0006810);;	--	Solute carrier family 22 member 7 GN=SLC22A7 OS=Pongo abelii (Sumatran orangutan) PE=2 SV=1	PREDICTED: major facilitator superfamily domain-containing protein 10-like [Monodelphis domestica]
Sb01g001290	-2.44336	down	--	--	Cellular Component: cell part (GO:0044464);; Biological Process: single-organism cellular process (GO:0044763);; Biological Process: biological regulation (GO:0065007);;	K14009|2e-11|xla:444602|MGC84076 protein	B-cell receptor-associated protein 31 GN=BCAP31 OS=Pongo abelii (Sumatran orangutan) PE=2 SV=3	PREDICTED: B-cell receptor-associated protein 31 [Trichechus manatus latirostris]
Sb06g026350	-4.09639	down	[R]	General function prediction only	--	--	Parotid hormone (Precursor) OS=Sus scrofa (Pig) PE=1 SV=2	PREDICTED: vegetative cell wall protein gp1-like [Dasypus novemcinctus]
Sb02g009400	-6.75903	down	[Q]	Secondary metabolites biosynthesis, transport and catabolism	Molecular Function: binding (GO:0005488);; Molecular Function: oxidoreductase activity (GO:0016491);; Biological Process: cellular metabolic process (GO:0044237);; Biological Process: single-organism metabolic process (GO:0044710);; Biological Process: organic substance metabolic process (GO:0071704);;	--	Cytochrome P450 1A2 GN=CYP1A2 OS=Pongo abelii (Sumatran orangutan) PE=2 SV=3	PREDICTED: cytochrome P450 1A2-like [Sorex araneus]
Sb03g045680	-1.75058	down	--	--	--	--	Ganglioside-induced differentiation-associated protein 2 GN=GDAP2 OS=Macaca fascicularis (Crab-eating macaque) PE=2 SV=1	PREDICTED: ganglioside-induced differentiation-associated protein 2 [Ceratotherium simum simum]
Sorghum_newGene_2322	-5.74772	down	--	--	Molecular Function: DNA binding (GO:0003677);; Molecular Function: protein binding (GO:0005515);; Cellular Component: nucleus (GO:0005634);; Biological Process: transcription, DNA-templated (GO:0006351);; Biological Process: sister chromatid cohesion (GO:0007062);; Biological Process: reciprocal meiotic recombination (GO:0007131);; Biological Process: cell adhesion (GO:0007155);; Biological Proce…	--	Homeobox-leucine zipper protein HOX29 GN=B1015E06.7 OS=Oryza sativa subsp. japonica (Rice) PE=2 SV=2	hypothetical protein SORBIDRAFT_03g002660 [Sorghum bicolor]
Sb06g020750	-1.24795	down	--	--	Biological Process: positive regulation of cytokine production (GO:0001819);; Biological Process: immune response-activating signal transduction (GO:0002757);; Molecular Function: receptor binding (GO:0005102);; Cellular Component: cytoplasm (GO:0005737);; Biological Process: regulation of transcription, DNA-templated (GO:0006355);; Biological Process: cellular protein modification process (GO:00…	--	Mucin-1 subunit beta (Precursor) GN=MUC1 OS=Bos taurus (Bovine) PE=1 SV=1	mucin, partial [Bos indicus]
Sb01g048500	-2.02472	down	--	--	--	--	--	PREDICTED: hypothetical protein LOC100075123, partial [Ornithorhynchus anatinus]
Sb09g021510	-3.99448	down	[RTKL]	--	Biological Process: positive regulation of cytokine production (GO:0001819);; Biological Process: adaptive immune response (GO:0002250);; Biological Process: immune response-activating signal transduction (GO:0002757);; Molecular Function: protein tyrosine kinase activity (GO:0004713);; Molecular Function: binding (GO:0005488);; Molecular Function: protein binding (GO:0005515);; Cellular Componen…	K04733|2e-45|xtr:733738|irak4, ipd1, irak-4, ny-ran-64, ny-ren-64, ren64	Interleukin-1 receptor-associated kinase 4 GN=IRAK4 OS=Bos taurus (Bovine) PE=2 SV=1	PREDICTED: interleukin-1 receptor-associated kinase 4 [Condylura cristata]
Sorghum_newGene_2153	6.63759	up	--	--	Molecular Function: DNA binding (GO:0003677);; Cellular Component: nucleoplasm (GO:0005654);; Biological Process: carpel development (GO:0048440);; Biological Process: anther development (GO:0048653);;	--	--	hypothetical protein TRIUR3_07266 [Triticum urartu]
Sb01g009965	3.7961	up	--	--	Molecular Function: nucleic acid binding (GO:0003676);; Molecular Function: protein binding (GO:0005515);; Cellular Component: nucleus (GO:0005634);; Biological Process: blood coagulation (GO:0007596);; Biological Process: anatomical structure morphogenesis (GO:0009653);; Biological Process: regulation of gene expression (GO:0010468);; Biological Process: cellular component organization (GO:00160…	--	Neural Wiskott-Aldrich syndrome protein GN=WASL OS=Bos taurus (Bovine) PE=1 SV=1	PREDICTED: hypothetical protein LOC100010857 isoform 2 [Monodelphis domestica]
Sb03g003080	-1.67384	down	[R]	General function prediction only	Cellular Component: intracellular organelle (GO:0043229);; Cellular Component: intracellular part (GO:0044424);; Biological Process: single-multicellular organism process (GO:0044707);; Biological Process: single-organism cellular process (GO:0044763);; Biological Process: regulation of biological process (GO:0050789);;	--	Protein NDRG3 GN=NDRG3 OS=Pongo abelii (Sumatran orangutan) PE=2 SV=1	PREDICTED: protein NDRG3 [Trichechus manatus latirostris]
Sb02g027000	2.36391	up	[G]	Carbohydrate transport and metabolism	Cellular Component: intracellular membrane-bounded organelle (GO:0043231);; Biological Process: primary metabolic process (GO:0044238);; Biological Process: organic substance metabolic process (GO:0071704);;	K01810|1e-43|hsa:2821|GPI, AMF, DKFZp686C13233, GNPI, NLK, PGI, PHI, SA-36, SA36	Glucose-6-phosphate isomerase GN=GPI OS=Pongo abelii (Sumatran orangutan) PE=2 SV=3	RecName: Full=Glucose-6-phosphate isomerase; Short=GPI; AltName: Full=Autocrine motility factor; Short=AMF; AltName: Full=Neuroleukin; Short=NLK; AltName: Full=Phosphoglucose isomerase; Short=PGI; AltName: Full=Phosphohexose isomerase; Short=PHI
Sb06g026110	-1.4842	down	--	--	Molecular Function: protein binding (GO:0005515);; Cellular Component: nucleus (GO:0005634);; Cellular Component: cytoplasm (GO:0005737);; Biological Process: multicellular organismal development (GO:0007275);; Biological Process: cellular process (GO:0009987);; Cellular Component: membrane (GO:0016020);; Biological Process: cellular component organization (GO:0016043);; Cellular Component: macro…	--	Serine/arginine repetitive matrix protein 1 GN=SRRM1 OS=Pongo abelii (Sumatran orangutan) PE=2 SV=1	Rho GTPase-activating protein 24 [Myotis brandtii]
Sb06g003160	4.32729	up	--	--	Biological Process: monosaccharide metabolic process (GO:0005996);; Biological Process: NADP metabolic process (GO:0006739);; Biological Process: phosphate-containing compound metabolic process (GO:0006796);; Molecular Function: oxidoreductase activity, acting on the CH-OH group of donors, NAD or NADP as acceptor (GO:0016616);; Biological Process: organophosphate metabolic process (GO:0019637);; …	K00036|1e-161|api:100159375|similar to AGAP010739-PA	Glucose-6-phosphate 1-dehydrogenase GN=G6PD OS=Macropus robustus (Wallaroo) PE=2 SV=3	PREDICTED: glucose-6-phosphate 1-dehydrogenase isoform X2 [Mustela putorius furo]
Sb01g020430	-1.3161	down	--	--	Molecular Function: nucleic acid binding (GO:0003676);; Molecular Function: protein binding (GO:0005515);; Biological Process: cytoskeleton organization (GO:0007010);; Biological Process: regulation of gene expression (GO:0010468);; Biological Process: RNA metabolic process (GO:0016070);; Biological Process: epithelial cell differentiation (GO:0030855);; Cellular Component: protein complex (GO:00…	--	Parotid hormone (Precursor) OS=Sus scrofa (Pig) PE=1 SV=2	Cell surface glycoprotein 1 [Tupaia chinensis]
Sb02g037180	-2.40074	down	--	--	Biological Process: immune system process (GO:0002376);; Molecular Function: DNA binding (GO:0003677);; Molecular Function: amidase activity (GO:0004040);; Molecular Function: protein binding (GO:0005515);; Cellular Component: vacuole (GO:0005773);; Biological Process: apoptotic process (GO:0006915);; Biological Process: single fertilization (GO:0007338);; Biological Process: nervous system devel…	--	Acrosin heavy chain (Precursor) GN=ACR OS=Oryctolagus cuniculus (Rabbit) PE=2 SV=1	Cell surface glycoprotein 1 [Tupaia chinensis]
Sb06g027410	1.50018	up	--	--	Cellular Component: cell part (GO:0044464);;	--	Serine/arginine repetitive matrix protein 1 GN=SRRM1 OS=Pongo abelii (Sumatran orangutan) PE=2 SV=1	PREDICTED: LOW QUALITY PROTEIN: serine/arginine repetitive matrix 1 [Echinops telfairi]
Sb03g039590	-1.89638	down	--	--	Molecular Function: binding (GO:0005488);; Cellular Component: nucleus (GO:0005634);;	--	Serine/arginine repetitive matrix protein 1 GN=SRRM1 OS=Pongo abelii (Sumatran orangutan) PE=2 SV=1	PREDICTED: vegetative cell wall protein gp1-like [Dasypus novemcinctus]
Sorghum_newGene_26	-6.30194	down	--	--	Molecular Function: 6-phosphofructokinase activity (GO:0003872);; Cellular Component: cytosol (GO:0005829);; Cellular Component: plasma membrane (GO:0005886);; Cellular Component: 6-phosphofructokinase complex (GO:0005945);; Biological Process: glycolysis (GO:0006096);; Biological Process: phosphate-containing compound metabolic process (GO:0006796);; Cellular Component: chloroplast (GO:0009507);…	--	6-phosphofructokinase 2 GN=PFK2 OS=Arabidopsis thaliana (Mouse-ear cress) PE=1 SV=1	unknown [Zea mays]
Sb07g021750	1.27735	up	--	--	Molecular Function: ion channel activity (GO:0005216);; Molecular Function: protein binding (GO:0005515);; Biological Process: transport (GO:0006810);; Cellular Component: membrane (GO:0016020);; Cellular Component: macromolecular complex (GO:0032991);; Biological Process: macromolecule metabolic process (GO:0043170);; Cellular Component: intracellular organelle (GO:0043229);; Biological Process:…	K13172|5e-25|oaa:100075123|similar to splicing coactivator subunit SRm300	Serine/arginine repetitive matrix protein 1 GN=SRRM1 OS=Pongo abelii (Sumatran orangutan) PE=2 SV=1	PREDICTED: hypothetical protein LOC100075123, partial [Ornithorhynchus anatinus]
Sb10g024830	-2.70291	down	[RTKL]	--	Molecular Function: protein kinase activity (GO:0004672);; Molecular Function: binding (GO:0005488);; Molecular Function: protein binding (GO:0005515);; Biological Process: regulation of transcription, DNA-templated (GO:0006355);; Biological Process: immune response (GO:0006955);; Biological Process: signal transduction (GO:0007165);; Biological Process: cell surface receptor signaling pathway (G…	K04730|4e-36|ecb:100059262|similar to interleukin-1 receptor-associated kinase	Interleukin-1 receptor-associated kinase 4 GN=IRAK4 OS=Bos taurus (Bovine) PE=2 SV=1	PREDICTED: interleukin-1 receptor-associated kinase 1 [Mustela putorius furo]
Sorghum_newGene_2909	-6.26521	down	--	--	--	--	--	hypothetical protein SORBIDRAFT_01g028210 [Sorghum bicolor]
Sb09g002200	-1.40065	down	--	--	Molecular Function: catalytic activity (GO:0003824);; Molecular Function: transporter activity (GO:0005215);; Molecular Function: protein binding (GO:0005515);; Biological Process: ion transport (GO:0006811);; Biological Process: gene expression (GO:0010467);; Cellular Component: membrane (GO:0016020);; Biological Process: RNA metabolic process (GO:0016070);; Molecular Function: ion binding (GO:0…	K13171|5e-17|rno:313620|Srrm1	Serine/arginine repetitive matrix protein 1 GN=SRRM1 OS=Pongo abelii (Sumatran orangutan) PE=2 SV=1	PREDICTED: LOW QUALITY PROTEIN: serine/arginine repetitive matrix 1 [Echinops telfairi]
Sb01g016393	5.67464	up	--	--	Molecular Function: binding (GO:0005488);; Molecular Function: protein binding (GO:0005515);; Cellular Component: cytoplasm (GO:0005737);; Cellular Component: cytoskeleton (GO:0005856);; Biological Process: regulation of transcription, DNA-templated (GO:0006355);; Biological Process: organelle organization (GO:0006996);; Biological Process: cell cycle (GO:0007049);; Molecular Function: cysteine-t…	K11844|1e-08|isc:IscW_ISCW015586|USP16, putative (EC:1.3.1.74)	Ubiquitin carboxyl-terminal hydrolase 2 GN=USP2 OS=Bos taurus (Bovine) PE=2 SV=1	Ubiquitin carboxyl-terminal hydrolase 2 [Myotis brandtii]
Sb03g006870	3.1236	up	[O]	Posttranslational modification, protein turnover, chaperones	--	K13172|6e-10|aml:100474834|SRRM2	Zinc finger Ran-binding domain-containing protein 2 GN=ZRANB2 OS=Sus scrofa (Pig) PE=2 SV=1	hypothetical protein PANDA_016259 [Ailuropoda melanoleuca]
Sb09g007940	-2.46601	down	--	--	Biological Process: metanephros development (GO:0001656);; Biological Process: system process (GO:0003008);; Cellular Component: brush border (GO:0005903);; Biological Process: water transport (GO:0006833);; Biological Process: digestion (GO:0007586);; Biological Process: response to inorganic substance (GO:0010035);; Cellular Component: membrane (GO:0016020);; Cellular Component: basolateral pla…	--	Aquaporin-4 GN=AQP4 OS=Bos taurus (Bovine) PE=2 SV=3	Aquaporin-4 [Myotis davidii]
Sb09g023440	-2.83979	down	--	--	--	--	Mucin-1 subunit beta (Precursor) GN=MUC1 OS=Bos taurus (Bovine) PE=1 SV=1	PREDICTED: vegetative cell wall protein gp1-like [Dasypus novemcinctus]
Sb02g003460	2.32065	up	[Q]	Secondary metabolites biosynthesis, transport and catabolism	Molecular Function: binding (GO:0005488);; Molecular Function: oxidoreductase activity (GO:0016491);; Biological Process: cellular metabolic process (GO:0044237);; Biological Process: single-organism process (GO:0044699);; Biological Process: single-organism metabolic process (GO:0044710);; Biological Process: organic substance metabolic process (GO:0071704);;	--	Cytochrome P450 1A2 GN=CYP1A2 OS=Oryctolagus cuniculus (Rabbit) PE=1 SV=3	Cytochrome P450 1B1 [Pteropus alecto]
Sb07g022050	-2.09659	down	[G]	Carbohydrate transport and metabolism	--	--	Homeobox protein cut-like 1 (Fragment) GN=CUX1 OS=Canis familiaris (Dog) PE=2 SV=1	PREDICTED: uncharacterized protein LOC101376065, partial [Odobenus rosmarus divergens]
Sorghum_newGene_3145	1.54624	up	[R]	General function prediction only	Biological Process: response to heat (GO:0009408);;	--	Uncharacterized protein At1g05835 (Precursor) GN=At1g05835 OS=Arabidopsis thaliana (Mouse-ear cress) PE=2 SV=1	TPD1 precursor [Zea mays]
Sb10g022300	-5.13342	down	[G]	Carbohydrate transport and metabolism	Molecular Function: hydrolase activity, hydrolyzing O-glycosyl compounds (GO:0004553);; Biological Process: metabolic process (GO:0008152);; Cellular Component: cell part (GO:0044464);;	--	Cytosolic beta-glucosidase GN=GBA3 OS=Pongo abelii (Sumatran orangutan) PE=2 SV=1	PREDICTED: lactase-like protein [Felis catus]
Sb02g043670	2.255	up	--	--	Molecular Function: ion channel activity (GO:0005216);; Molecular Function: protein binding (GO:0005515);; Cellular Component: extracellular region (GO:0005576);; Biological Process: transport (GO:0006810);; Biological Process: organ morphogenesis (GO:0009887);; Cellular Component: membrane (GO:0016020);; Cellular Component: macromolecular complex (GO:0032991);; Biological Process: primary metabo…	--	Parotid hormone (Precursor) OS=Sus scrofa (Pig) PE=1 SV=2	PREDICTED: uncharacterized protein LOC787130 [Bos taurus]
Sb08g016870	-3.04969	down	--	--	--	K08469|2e-11|gga:420497|GPR158	Serine/arginine repetitive matrix protein 1 GN=SRRM1 OS=Pongo abelii (Sumatran orangutan) PE=2 SV=1	PREDICTED: vegetative cell wall protein gp1-like [Dasypus novemcinctus]
Sb02g034180	-1.52617	down	--	--	Molecular Function: protein binding (GO:0005515);; Biological Process: ion transport (GO:0006811);; Cellular Component: intracellular part (GO:0044424);; Biological Process: single-organism cellular process (GO:0044763);;	K13172|2e-12|mdo:100018249|similar to splicing coactivator subunit SRm300	Serine/arginine repetitive matrix protein 1 GN=SRRM1 OS=Pongo abelii (Sumatran orangutan) PE=2 SV=1	PREDICTED: hypothetical protein LOC100018249 [Monodelphis domestica]
Sb04g026180	5.30076	up	[O]	Posttranslational modification, protein turnover, chaperones	Cellular Component: cytoplasm (GO:0005737);; Molecular Function: oxidoreductase activity (GO:0016491);;	K00384|2e-27|xla:447484|txnrd3, MGC81848	Glutaredoxin-2, mitochondrial (Precursor) GN=GLRX2 OS=Bos taurus (Bovine) PE=2 SV=1	PREDICTED: Thioredoxin reductase 3-like, partial [Oryctolagus cuniculus]
Sb07g025230	-1.45615	down	--	--	Molecular Function: catalytic activity (GO:0003824);; Molecular Function: cation channel activity (GO:0005261);; Molecular Function: protein binding (GO:0005515);; Cellular Component: nucleus (GO:0005634);; Biological Process: cation transport (GO:0006812);; Cellular Component: membrane (GO:0016020);; Biological Process: cellular component organization (GO:0016043);; Biological Process: RNA metab…	--	Serine/arginine repetitive matrix protein 1 GN=SRRM1 OS=Pongo abelii (Sumatran orangutan) PE=2 SV=1	PREDICTED: hypothetical protein LOC100075123, partial [Ornithorhynchus anatinus]
Sb01g016650	-4.2928	down	--	--	Molecular Function: catalytic activity (GO:0003824);; Molecular Function: ion channel activity (GO:0005216);; Molecular Function: protein binding (GO:0005515);; Cellular Component: extracellular region (GO:0005576);; Cellular Component: nucleus (GO:0005634);; Biological Process: organ morphogenesis (GO:0009887);; Biological Process: gene expression (GO:0010467);; Cellular Component: membrane (GO:…	--	Serine/arginine repetitive matrix protein 1 GN=SRRM1 OS=Pongo abelii (Sumatran orangutan) PE=2 SV=1	PREDICTED: uncharacterized protein LOC101405359 [Ceratotherium simum simum]
Sb03g034930	-2.00055	down	--	--	Molecular Function: protein binding (GO:0005515);; Cellular Component: endosome (GO:0005768);; Cellular Component: endomembrane system (GO:0012505);; Biological Process: protein ubiquitination (GO:0016567);; Cellular Component: organelle membrane (GO:0031090);; Cellular Component: macromolecular complex (GO:0032991);; Cellular Component: nuclear part (GO:0044428);; Biological Process: single-mult…	--	E3 ubiquitin-protein ligase Arkadia GN=RNF111 OS=Pongo abelii (Sumatran orangutan) PE=2 SV=1	PREDICTED: RING finger protein 165 isoform X2 [Mustela putorius furo]
Sb03g013400	-5.60967	down	--	--	Molecular Function: binding (GO:0005488);; Cellular Component: cytoplasm (GO:0005737);; Cellular Component: plasma membrane (GO:0005886);; Biological Process: multicellular organismal development (GO:0007275);; Cellular Component: cell projection (GO:0042995);; Cellular Component: intracellular organelle (GO:0043229);; Cellular Component: membrane part (GO:0044425);; Biological Process: single-or…	--	Mucin-1 subunit beta (Precursor) GN=MUC1 OS=Bos taurus (Bovine) PE=1 SV=1	PREDICTED: uncharacterized protein LOC483654 [Canis lupus familiaris]
Sb01g025570	-2.91992	down	[C]	Energy production and conversion	Biological Process: retinoid metabolic process (GO:0001523);; Cellular Component: cytoplasm (GO:0005737);; Biological Process: alcohol metabolic process (GO:0006066);; Biological Process: fatty acid metabolic process (GO:0006631);; Molecular Function: oxidoreductase activity (GO:0016491);; Molecular Function: oxidoreductase activity, acting on the CH-OH group of donors, NAD or NADP as acceptor (G…	K00121|1e-123|tca:654905|Fdh	Alcohol dehydrogenase class-3 GN=ADH5 OS=Bos taurus (Bovine) PE=2 SV=1	PREDICTED: alcohol dehydrogenase class-3 [Sarcophilus harrisii]
Sb08g022330	6.40026	up	[M]	Cell wall/membrane/envelope biogenesis	Molecular Function: nucleic acid binding (GO:0003676);; Molecular Function: ion channel activity (GO:0005216);; Molecular Function: protein binding (GO:0005515);; Biological Process: gene expression (GO:0010467);; Cellular Component: membrane (GO:0016020);; Biological Process: RNA metabolic process (GO:0016070);; Cellular Component: macromolecular complex (GO:0032991);; Cellular Component: nuclea…	--	Voltage-dependent P/Q-type calcium channel subunit alpha-1A GN=CACNA1A OS=Oryctolagus cuniculus (Rabbit) PE=1 SV=1	PREDICTED: translation initiation factor IF-2-like, partial [Echinops telfairi]
Sb07g023730	-4.32634	down	[V]	Defense mechanisms	Molecular Function: protein binding (GO:0005515);; Cellular Component: plasma membrane (GO:0005886);; Biological Process: ion transport (GO:0006811);; Molecular Function: inorganic anion transmembrane transporter activity (GO:0015103);; Molecular Function: hydrolase activity (GO:0016787);; Cellular Component: macromolecular complex (GO:0032991);; Biological Process: primary metabolic process (GO:…	K05658|0.0|ssc:396910|ABCB1, MDR1, P-gp	Bile salt export pump GN=ABCB11 OS=Oryctolagus cuniculus (Rabbit) PE=2 SV=1	PREDICTED: multidrug resistance protein 1-like [Monodelphis domestica]
Sb02g028860	-2.47029	down	--	--	Molecular Function: protein binding (GO:0005515);; Cellular Component: cytoplasm (GO:0005737);; Cellular Component: intracellular membrane-bounded organelle (GO:0043231);; Cellular Component: intracellular non-membrane-bounded organelle (GO:0043232);; Cellular Component: protein complex (GO:0043234);; Cellular Component: intracellular organelle part (GO:0044446);; Biological Process: single-organ…	--	Cingulin GN=CGN OS=Callithrix jacchus (White-tufted-ear marmoset) PE=3 SV=2	PREDICTED: centromere-associated protein E [Echinops telfairi]
Sb02g024740	-1.40918	down	--	--	Molecular Function: binding (GO:0005488);; Cellular Component: intracellular part (GO:0044424);; Biological Process: single-organism cellular process (GO:0044763);; Biological Process: single-organism developmental process (GO:0044767);; Biological Process: system development (GO:0048731);; Biological Process: localization (GO:0051179);; Biological Process: biological regulation (GO:0065007);;	K13172|2e-27|oaa:100075123|similar to splicing coactivator subunit SRm300	Serine/arginine repetitive matrix protein 1 GN=SRRM1 OS=Pongo abelii (Sumatran orangutan) PE=2 SV=1	PREDICTED: hypothetical protein LOC100075123, partial [Ornithorhynchus anatinus]
Sb03g001700	-5.25552	down	[S]	Function unknown	--	--	Hippocampal cholinergic neurostimulating peptide GN=PEBP1 OS=Bos taurus (Bovine) PE=1 SV=2	PREDICTED: phosphatidylethanolamine-binding protein 1 [Echinops telfairi]
Sb04g004360	-3.79109	down	--	--	Molecular Function: catalytic activity (GO:0003824);; Molecular Function: protein binding (GO:0005515);; Cellular Component: cytoplasm (GO:0005737);; Biological Process: gene expression (GO:0010467);; Biological Process: RNA metabolic process (GO:0016070);; Cellular Component: nuclear lumen (GO:0031981);; Cellular Component: intracellular non-membrane-bounded organelle (GO:0043232);; Biological P…	--	Atherin GN=SAMD1 OS=Oryctolagus cuniculus (Rabbit) PE=2 SV=1	PREDICTED: vegetative cell wall protein gp1-like [Echinops telfairi]
Sorghum_newGene_2452	-8.03628	down	--	--	--	--	Probable glucuronosyltransferase Os03g0287800 OS=Oryza sativa subsp. japonica (Rice) PE=2 SV=1	hypothetical protein SORBIDRAFT_01g038640 [Sorghum bicolor]
Sb02g040870	1.44231	up	[O]	Posttranslational modification, protein turnover, chaperones	Cellular Component: mitochondrion (GO:0005739);; Molecular Function: chaperone binding (GO:0051087);;	K04078|5e-29|hmg:100205882|similar to 10 kDa heat shock protein, mitochondrial	10 kDa heat shock protein, mitochondrial GN=HSPE1 OS=Bos taurus (Bovine) PE=3 SV=2	10 kDa heat shock protein, mitochondrial, partial [Bos grunniens mutus]
Sb10g025460	-1.68897	down	[RTKL]	--	Biological Process: angiogenesis (GO:0001525);; Biological Process: positive regulation of cytokine production (GO:0001819);; Biological Process: positive regulation of protein phosphorylation (GO:0001934);; Biological Process: adaptive immune response (GO:0002250);; Biological Process: immune response-activating signal transduction (GO:0002757);; Molecular Function: protein tyrosine kinase activ…	K04733|2e-43|rno:300177|Irak4	Interleukin-1 receptor-associated kinase 4 GN=IRAK4 OS=Bos taurus (Bovine) PE=2 SV=1	PREDICTED: interleukin-1 receptor-associated kinase 4 [Canis lupus familiaris]
Sb09g005905	-5.4306	down	[L]	Replication, recombination and repair	Molecular Function: organic cyclic compound binding (GO:0097159);; Molecular Function: heterocyclic compound binding (GO:1901363);;	K10754|2e-13|tca:656183|similar to Activator 1 140 kDa subunit (Replication factor C large subunit) (Germline transcription factor 1)	--	PREDICTED: replication factor C subunit 1 [Echinops telfairi]
Sb10g021300	-1.52998	down	[E]	Amino acid transport and metabolism	--	--	Serine/arginine repetitive matrix protein 1 GN=SRRM1 OS=Pongo abelii (Sumatran orangutan) PE=2 SV=1	PREDICTED: ice-structuring glycoprotein-like [Ochotona princeps]
Sorghum_newGene_881	-6.92865	down	--	--	--	--	--	hypothetical protein SORBIDRAFT_03g029860 [Sorghum bicolor]
Sb01g028970	-1.7523	down	[R]	General function prediction only	--	--	--	PREDICTED: LOW QUALITY PROTEIN: WD repeat-containing protein WRAP73-like [Equus caballus]
Sb03g028560	-1.83466	down	[Q]	Secondary metabolites biosynthesis, transport and catabolism	Molecular Function: monooxygenase activity (GO:0004497);; Biological Process: fatty acid metabolic process (GO:0006631);; Molecular Function: oxidoreductase activity (GO:0016491);; Molecular Function: oxidoreductase activity, acting on paired donors, with incorporation or reduction of molecular oxygen (GO:0016705);;	--	Cytochrome P450 3A29 GN=CYP3A29 OS=Sus scrofa (Pig) PE=2 SV=1	PREDICTED: cytochrome P450 4A11-like [Ovis aries]
Sb09g002320	-1.34931	down	--	--	Molecular Function: catalytic activity (GO:0003824);; Molecular Function: protein binding (GO:0005515);; Cellular Component: extracellular region (GO:0005576);; Biological Process: cell surface receptor signaling pathway (GO:0007166);; Biological Process: anatomical structure morphogenesis (GO:0009653);; Biological Process: embryo development (GO:0009790);; Biological Process: gene expression (GO…	K05857|6e-75|xtr:100488677|plcd1	1-phosphatidylinositol 4,5-bisphosphate phosphodiesterase delta-1 GN=PLCD1 OS=Bos taurus (Bovine) PE=2 SV=2	PREDICTED: 1-phosphatidylinositol-4,5-bisphosphate phosphodiesterase delta-3 [Sus scrofa]
Sb02g022260	1.70301	up	--	--	Molecular Function: protein binding (GO:0005515);; Cellular Component: nucleus (GO:0005634);; Cellular Component: plasma membrane (GO:0005886);; Biological Process: metabolic process (GO:0008152);; Molecular Function: transferase activity (GO:0016740);; Cellular Component: cell projection (GO:0042995);; Cellular Component: membrane part (GO:0044425);; Cellular Component: cytoplasmic part (GO:0044…	K13172|7e-23|oaa:100075123|similar to splicing coactivator subunit SRm300	Parotid hormone (Precursor) OS=Sus scrofa (Pig) PE=1 SV=2	PREDICTED: hypothetical protein LOC100075123, partial [Ornithorhynchus anatinus]
Sb01g019480	-1.661	down	[E]	Amino acid transport and metabolism	Molecular Function: binding (GO:0005488);; Biological Process: transport (GO:0006810);; Biological Process: anatomical structure morphogenesis (GO:0009653);; Cellular Component: cell part (GO:0044464);; Biological Process: single-organism cellular process (GO:0044763);; Biological Process: single-organism developmental process (GO:0044767);; Biological Process: system development (GO:0048731);; B…	--	Parotid hormone (Precursor) OS=Sus scrofa (Pig) PE=1 SV=2	PREDICTED: hypothetical protein LOC100075123, partial [Ornithorhynchus anatinus]
Sorghum_newGene_1752	2.25716	up	--	--	--	K05305|2e-10|sbi:SORBI_01g049620|hypothetical protein	CASP-like protein Sb03g029220 GN=Sb03g029220 OS=Sorghum bicolor (Sorghum) PE=2 SV=1	TPA: hypothetical protein ZEAMMB73_483693 [Zea mays]
Sb10g024640	-5.81655	down	[M]	Cell wall/membrane/envelope biogenesis	--	--	Collagen alpha-1(II) chain (Precursor) GN=COL2A1 OS=Bos taurus (Bovine) PE=1 SV=4	PREDICTED: basic proline-rich protein-like, partial [Dasypus novemcinctus]
Sorghum_newGene_1507	2.25716	up	--	--	Cellular Component: chloroplast (GO:0009507);;	--	--	cyclase/dehydrase [Zea mays]
Sb10g030850	1.55459	up	[R]	General function prediction only	Biological Process: gene expression (GO:0010467);; Biological Process: RNA metabolic process (GO:0016070);; Biological Process: histone modification (GO:0016570);; Cellular Component: protein complex (GO:0043234);; Cellular Component: nucleoplasm part (GO:0044451);;	--	WD repeat-containing protein 46 GN=WDR46 OS=Canis familiaris (Dog) PE=3 SV=1	PREDICTED: WD repeat-containing protein 46 [Sarcophilus harrisii]
Sb01g013750	2.92707	up	[O]	Posttranslational modification, protein turnover, chaperones	Biological Process: blastocyst development (GO:0001824);; Molecular Function: protein binding (GO:0005515);; Molecular Function: ATP binding (GO:0005524);; Cellular Component: nucleus (GO:0005634);; Cellular Component: mitochondrion (GO:0005739);; Cellular Component: endosome (GO:0005768);; Biological Process: DNA repair (GO:0006281);; Biological Process: cellular protein modification process (GO…	K03063|0.0|api:100165907|similar to 26S protease regulatory subunit 6B	26S protease regulatory subunit 6B GN=PSMC4 OS=Macaca fascicularis (Crab-eating macaque) PE=2 SV=1	PREDICTED: 26S protease regulatory subunit 6B isoform 1 [Ceratotherium simum simum]
Sorghum_newGene_478	-1.94508	down	--	--	--	--	--	PREDICTED: protein WIR1B-like [Setaria italica]
Sb03g029160	1.59967	up	--	--	Molecular Function: voltage-gated ion channel activity (GO:0005244);; Molecular Function: cation channel activity (GO:0005261);; Molecular Function: protein binding (GO:0005515);; Cellular Component: plasma membrane (GO:0005886);; Biological Process: cation transport (GO:0006812);; Biological Process: gene expression (GO:0010467);; Biological Process: cellular component organization (GO:0016043);…	K13172|3e-19|oaa:100075123|similar to splicing coactivator subunit SRm300	Serine/arginine repetitive matrix protein 1 GN=SRRM1 OS=Pongo abelii (Sumatran orangutan) PE=2 SV=1	PREDICTED: hypothetical protein LOC100075123, partial [Ornithorhynchus anatinus]
Sb09g003640	2.74536	up	--	--	--	K10268|6e-20|mmu:72179|Fbxl2, 2810423A21Rik, Fbl3	F-box/LRR-repeat protein 2 GN=FBXL2 OS=Pongo abelii (Sumatran orangutan) PE=2 SV=1	F-box/LRR-repeat protein 2 [Myotis brandtii]
Sorghum_newGene_1563	7.25573	up	--	--	--	--	DNA repair protein RAD51 homolog A GN=RAD51A OS=Zea mays (Maize) PE=2 SV=2	--
Sb03g029690	1.8163	up	--	--	Molecular Function: protein binding (GO:0005515);; Cellular Component: cytoplasm (GO:0005737);; Biological Process: phosphate-containing compound metabolic process (GO:0006796);; Biological Process: gene expression (GO:0010467);; Biological Process: cellular component organization (GO:0016043);; Biological Process: RNA metabolic process (GO:0016070);; Molecular Function: transferase activity, tra…	K13172|2e-25|oaa:100075123|similar to splicing coactivator subunit SRm300	Serine/arginine repetitive matrix protein 1 GN=SRRM1 OS=Pongo abelii (Sumatran orangutan) PE=2 SV=1	PREDICTED: hypothetical protein LOC100075123, partial [Ornithorhynchus anatinus]
Sb10g008670	1.53545	up	[E]	Amino acid transport and metabolism	--	--	Solute carrier family 15 member 4 GN=SLC15A4 OS=Bos taurus (Bovine) PE=2 SV=2	PREDICTED: LOW QUALITY PROTEIN: solute carrier family 15 member 4 [Ceratotherium simum simum]
Sb01g039970	-3.04211	down	--	--	--	--	Apomucin (Fragment) OS=Sus scrofa (Pig) PE=1 SV=2	PREDICTED: hypothetical protein LOC100075123, partial [Ornithorhynchus anatinus]
Sb05g008500	4.38352	up	--	--	Biological Process: positive regulation of cytokine production (GO:0001819);; Biological Process: positive regulation of protein phosphorylation (GO:0001934);; Biological Process: adaptive immune response (GO:0002250);; Biological Process: immune response-activating signal transduction (GO:0002757);; Molecular Function: protein tyrosine kinase activity (GO:0004713);; Molecular Function: signal tr…	--	Interleukin-1 receptor-associated kinase 1 GN=IRAK1 OS=Bos taurus (Bovine) PE=2 SV=2	PREDICTED: interleukin-1 receptor-associated kinase 1 [Mustela putorius furo]
Sorghum_newGene_496	-2.00533	down	--	--	--	--	CASP-like protein Sb04g002820 GN=Sb04g002820 OS=Sorghum bicolor (Sorghum) PE=3 SV=1	hypothetical protein DACRYDRAFT_103430 [Dacryopinax sp. DJM-731 SS1]
Sb02g001460	-4.3275	down	--	--	Molecular Function: protein binding (GO:0005515);; Biological Process: cell adhesion (GO:0007155);; Biological Process: gene expression (GO:0010467);; Cellular Component: membrane (GO:0016020);; Biological Process: cellular component organization (GO:0016043);; Biological Process: RNA metabolic process (GO:0016070);; Biological Process: epithelial cell differentiation (GO:0030855);; Cellular Comp…	K05185|9e-98|rno:65191|Gabre	Keratin, type I cytoskeletal 9 GN=KRT9 OS=Canis familiaris (Dog) PE=3 SV=1	Cell surface glycoprotein 1 [Tupaia chinensis]
Sb01g035330	-1.455	down	[R]	General function prediction only	Biological Process: single-multicellular organism process (GO:0044707);; Biological Process: single-organism cellular process (GO:0044763);; Biological Process: regulation of cellular process (GO:0050794);;	--	TSC22 domain family protein 1 GN=TSC22D1 OS=Pongo abelii (Sumatran orangutan) PE=2 SV=2	PREDICTED: LOW QUALITY PROTEIN: nuclear receptor subfamily 4 group A member 3 [Ovis aries]
Sb03g030110	-1.36041	down	[G]	Carbohydrate transport and metabolism	Molecular Function: binding (GO:0005488);; Cellular Component: cell part (GO:0044464);;	K00873|2e-93|phu:Phum_PHUM522260|pyruvate kinase, putative (EC:2.7.1.40)	Pyruvate kinase PKM GN=PKM OS=Felis catus (Cat) PE=1 SV=2	PREDICTED: pyruvate kinase isozymes M1/M2 isoform 2 [Odobenus rosmarus divergens]
Sorghum_newGene_179	-6.30276	down	--	--	Cellular Component: membrane (GO:0016020);; Cellular Component: intracellular organelle (GO:0043229);;	--	Vegetative cell wall protein gp1 (Precursor) GN=GP1 OS=Chlamydomonas reinhardtii (Chlamydomonas smithii) PE=2 SV=1	PREDICTED: formin-like protein 20-like [Glycine max]
Sb02g000570	-6.47784	down	--	--	Cellular Component: membrane (GO:0016020);; Cellular Component: intracellular part (GO:0044424);; Biological Process: single-organism cellular process (GO:0044763);;	--	Serine/arginine repetitive matrix protein 1 GN=SRRM1 OS=Pongo abelii (Sumatran orangutan) PE=2 SV=1	PREDICTED: hypothetical protein LOC100075123, partial [Ornithorhynchus anatinus]
Sb01g045700	-1.64467	down	--	--	Cellular Component: cytoskeleton (GO:0005856);; Biological Process: multicellular organismal process (GO:0032501);; Cellular Component: intracellular membrane-bounded organelle (GO:0043231);; Biological Process: primary metabolic process (GO:0044238);; Biological Process: cellular macromolecule metabolic process (GO:0044260);; Cellular Component: cytoplasmic part (GO:0044444);; Biological Process…	--	Kelch-like protein 20 GN=KLHL20 OS=Pongo abelii (Sumatran orangutan) PE=2 SV=3	PREDICTED: influenza virus NS1A-binding protein homolog [Loxodonta africana]
Sb10g009010	-1.24548	down	--	--	Molecular Function: protein binding (GO:0005515);; Biological Process: cellular process (GO:0009987);; Cellular Component: intracellular organelle (GO:0043229);;	K13171|1e-10|mmu:51796|Srrm1, AA407769, POP101, Srm160	Serine/arginine repetitive matrix protein 1 GN=SRRM1 OS=Pongo abelii (Sumatran orangutan) PE=2 SV=1	PREDICTED: LOW QUALITY PROTEIN: serine/arginine repetitive matrix 1 [Echinops telfairi]
Sb04g005000	-1.75062	down	--	--	Molecular Function: ion channel activity (GO:0005216);; Molecular Function: binding (GO:0005488);; Biological Process: cellular process (GO:0009987);; Cellular Component: intracellular organelle (GO:0043229);;	K13171|2e-12|rno:313620|Srrm1	Serine/arginine repetitive matrix protein 1 GN=SRRM1 OS=Pongo abelii (Sumatran orangutan) PE=2 SV=1	PREDICTED: uncharacterized protein LOC101351236 isoform 2 [Trichechus manatus latirostris]
Sb02g023970	1.79218	up	[R]	General function prediction only	Molecular Function: catalytic activity (GO:0003824);; Biological Process: lipid metabolic process (GO:0006629);; Cellular Component: intracellular membrane-bounded organelle (GO:0043231);; Biological Process: cellular metabolic process (GO:0044237);; Biological Process: regulation of biological process (GO:0050789);;	K13171|8e-13|spu:588572|hypothetical LOC588572	Serine/arginine repetitive matrix protein 1 GN=SRRM1 OS=Pongo abelii (Sumatran orangutan) PE=2 SV=1	PREDICTED: basic proline-rich protein-like [Dasypus novemcinctus]
Sb01g039530	1.3589	up	[O]	Posttranslational modification, protein turnover, chaperones	Biological Process: telomere maintenance (GO:0000723);; Cellular Component: Prp19 complex (GO:0000974);; Cellular Component: zona pellucida receptor complex (GO:0002199);; Molecular Function: ATP binding (GO:0005524);; Cellular Component: spliceosomal complex (GO:0005681);; Cellular Component: nucleolus (GO:0005730);; Cellular Component: endoplasmic reticulum lumen (GO:0005788);; Cellular Compone…	K03283|0.0|phu:Phum_PHUM018540|Heat shock 70 kDa protein cognate, putative (EC:1.3.1.74)	Heat shock cognate 71 kDa protein GN=HSPA8 OS=Saguinus oedipus (Cotton-top tamarin) PE=2 SV=1	PREDICTED: heat shock cognate 71 kDa protein-like [Ornithorhynchus anatinus]
Sb06g017260	-1.50495	down	[RTKL]	--	Biological Process: positive regulation of cytokine production (GO:0001819);; Biological Process: pattern recognition receptor signaling pathway (GO:0002221);; Biological Process: response to molecule of bacterial origin (GO:0002237);; Biological Process: adaptive immune response (GO:0002250);; Molecular Function: protein serine/threonine kinase activity (GO:0004674);; Molecular Function: protein…	K04730|8e-30|oaa:100077683|hypothetical protein LOC100077683	Interleukin-1 receptor-associated kinase 4 GN=IRAK4 OS=Bos taurus (Bovine) PE=2 SV=1	PREDICTED: interleukin-1 receptor-associated kinase 1-like [Ornithorhynchus anatinus]
Sb03g034160	2.40868	up	[D]	Cell cycle control, cell division, chromosome partitioning	Biological Process: angiogenesis (GO:0001525);; Biological Process: positive regulation of immune system process (GO:0002684);; Molecular Function: protein tyrosine kinase activity (GO:0004713);; Molecular Function: receptor binding (GO:0005102);; Biological Process: cytoskeleton organization (GO:0007010);; Biological Process: cell adhesion (GO:0007155);; Biological Process: transmembrane recepto…	K04733|2e-39|rno:300177|Irak4	Interleukin-1 receptor-associated kinase 4 GN=IRAK4 OS=Bos taurus (Bovine) PE=2 SV=1	PREDICTED: interleukin-1 receptor-associated kinase 4 isoform 2 [Orcinus orca]
Sorghum_newGene_892	-4.88831	down	--	--	--	--	Classical arabinogalactan protein 7 (Precursor) GN=AGP7 OS=Arabidopsis thaliana (Mouse-ear cress) PE=1 SV=2	hypothetical protein SORBIDRAFT_03g019411 [Sorghum bicolor]
Sb05g004560	-8.24544	down	[S]	Function unknown	Biological Process: positive regulation of cytokine production (GO:0001819);; Biological Process: toll-like receptor signaling pathway (GO:0002224);; Molecular Function: protein kinase activity (GO:0004672);; Molecular Function: protein binding (GO:0005515);; Biological Process: cell surface receptor signaling pathway (GO:0007166);; Biological Process: positive regulation of signal transduction (…	--	Leucine-rich repeat and death domain-containing protein 1 GN=LRRD1 OS=Macaca fascicularis (Crab-eating macaque) PE=2 SV=1	PREDICTED: leucine-rich repeat and death domain-containing protein 1 [Sarcophilus harrisii]
Sb04g026510	-1.64277	down	[E]	Amino acid transport and metabolism	Molecular Function: cation channel activity (GO:0005261);; Molecular Function: protein binding (GO:0005515);; Biological Process: cation transport (GO:0006812);; Biological Process: multicellular organismal development (GO:0007275);; Biological Process: gene expression (GO:0010467);; Cellular Component: membrane (GO:0016020);; Biological Process: RNA metabolic process (GO:0016070);; Cellular Comp…	--	Histidine ammonia-lyase GN=HAL OS=Bos taurus (Bovine) PE=2 SV=1	PREDICTED: histidine ammonia-lyase [Loxodonta africana]
Sb09g027360	2.64132	up	[QR]	--	--	--	Putative methyltransferase KIAA1456 homolog OS=Bos taurus (Bovine) PE=2 SV=1	--
Sb03g042700	-1.80994	down	--	--	Molecular Function: protein binding (GO:0005515);; Biological Process: anatomical structure morphogenesis (GO:0009653);; Biological Process: gene expression (GO:0010467);; Biological Process: cellular component organization (GO:0016043);; Biological Process: RNA metabolic process (GO:0016070);; Molecular Function: hydrolase activity (GO:0016787);; Biological Process: regulation of nucleobase-cont…	--	Parotid hormone (Precursor) OS=Sus scrofa (Pig) PE=1 SV=2	PREDICTED: inverted formin-2-like [Monodelphis domestica]
Sorghum_newGene_1902	-4.53959	down	--	--	Biological Process: actin filament organization (GO:0007015);; Cellular Component: cell part (GO:0044464);; Biological Process: regulation of cellular process (GO:0050794);; Biological Process: regulation of cellular component organization (GO:0051128);;	--	Formin-like protein 20 GN=MBK20.20/MBK20.21 OS=Arabidopsis thaliana (Mouse-ear cress) PE=2 SV=3	hypothetical protein PRUPE_ppa000314mg [Prunus persica]
Sb04g031910	9.49579	up	[E]	Amino acid transport and metabolism	Molecular Function: binding (GO:0005488);; Cellular Component: extracellular region (GO:0005576);; Biological Process: organ morphogenesis (GO:0009887);; Cellular Component: intracellular membrane-bounded organelle (GO:0043231);; Biological Process: single-organism cellular process (GO:0044763);; Biological Process: regulation of cellular process (GO:0050794);; Biological Process: response to sti…	--	Parotid hormone (Precursor) OS=Sus scrofa (Pig) PE=1 SV=2	PREDICTED: choline dehydrogenase, mitochondrial isoform 2 [Dasypus novemcinctus]
Sb03g046670	4.67961	up	--	--	--	--	Serine/arginine repetitive matrix protein 1 GN=SRRM1 OS=Pongo abelii (Sumatran orangutan) PE=2 SV=1	PREDICTED: vegetative cell wall protein gp1-like [Dasypus novemcinctus]
Sb01g029250	-2.77402	down	--	--	Cellular Component: intracellular part (GO:0044424);;	--	Mucin-1 subunit beta (Precursor) GN=MUC1 OS=Bos taurus (Bovine) PE=1 SV=1	mucin 1 [Bos grunniens]
Sb01g019650	2.9214	up	--	--	Molecular Function: binding (GO:0005488);; Cellular Component: nuclear part (GO:0044428);;	K09699|4e-08|oaa:100081805|similar to transacylase	Parotid hormone (Precursor) OS=Sus scrofa (Pig) PE=1 SV=2	basic proline-rich protein [Sus scrofa]
Sb02g034100	3.19817	up	--	--	Molecular Function: catalytic activity (GO:0003824);; Molecular Function: protein binding (GO:0005515);; Biological Process: anatomical structure morphogenesis (GO:0009653);; Biological Process: gene expression (GO:0010467);; Cellular Component: membrane (GO:0016020);; Biological Process: RNA metabolic process (GO:0016070);; Cellular Component: intracellular membrane-bounded organelle (GO:0043231…	K13172|1e-26|oaa:100075123|similar to splicing coactivator subunit SRm300	Parotid hormone (Precursor) OS=Sus scrofa (Pig) PE=1 SV=2	PREDICTED: vegetative cell wall protein gp1-like [Dasypus novemcinctus]
Sb07g020040	-2.89773	down	--	--	--	--	Parotid hormone (Precursor) OS=Sus scrofa (Pig) PE=1 SV=2	PREDICTED: serine/arginine repetitive matrix protein 2 [Echinops telfairi]
Sorghum_newGene_2960	-4.43744	down	--	--	Cellular Component: membrane (GO:0016020);; Cellular Component: cytoplasmic membrane-bounded vesicle (GO:0016023);;	--	--	hypothetical protein SORBIDRAFT_02g022510 [Sorghum bicolor]
Sb01g028730	1.34105	up	[S]	Function unknown	Molecular Function: protein binding (GO:0005515);; Cellular Component: endoplasmic reticulum (GO:0005783);; Cellular Component: cytoskeleton (GO:0005856);; Biological Process: nucleobase-containing compound metabolic process (GO:0006139);; Biological Process: ion transport (GO:0006811);; Biological Process: organelle organization (GO:0006996);; Molecular Function: GTPase regulator activity (GO:00…	--	Radial spoke head 10 homolog B GN=RSPH10B OS=Bos taurus (Bovine) PE=2 SV=2	MORN repeat-containing protein 1 [Tupaia chinensis]
Sb02g037500	-2.02546	down	--	--	Molecular Function: cation channel activity (GO:0005261);; Molecular Function: protein binding (GO:0005515);; Cellular Component: plasma membrane (GO:0005886);; Biological Process: cation transport (GO:0006812);; Biological Process: cellular component movement (GO:0006928);; Biological Process: organelle organization (GO:0006996);; Biological Process: microtubule-based process (GO:0007017);; Biol…	K13171|2e-26|cel:F28D9.1|rsr-1	Serine/arginine repetitive matrix protein 1 GN=SRRM1 OS=Pongo abelii (Sumatran orangutan) PE=2 SV=1	PREDICTED: hypothetical protein LOC100075123, partial [Ornithorhynchus anatinus]
Sb06g002300	-1.23573	down	[V]	Defense mechanisms	Molecular Function: inorganic anion transmembrane transporter activity (GO:0015103);; Cellular Component: membrane (GO:0016020);; Molecular Function: hydrolase activity (GO:0016787);; Cellular Component: intracellular membrane-bounded organelle (GO:0043231);; Cellular Component: cytoplasmic part (GO:0044444);; Biological Process: single-organism cellular process (GO:0044763);; Biological Process:…	--	ATP-binding cassette sub-family G member 2 GN=ABCG2 OS=Macaca mulatta (Rhesus macaque) PE=2 SV=1	PREDICTED: ATP-binding cassette sub-family G member 2-like [Sarcophilus harrisii]
Sb01g028240	6.7484	up	--	--	Cellular Component: intracellular organelle (GO:0043229);;	K13172|1e-17|oaa:100075123|similar to splicing coactivator subunit SRm300	Serine/arginine repetitive matrix protein 1 GN=SRRM1 OS=Pongo abelii (Sumatran orangutan) PE=2 SV=1	PREDICTED: hypothetical protein LOC100075123, partial [Ornithorhynchus anatinus]
Sb04g025120	2.48134	up	[G]	Carbohydrate transport and metabolism	Biological Process: microtubule cytoskeleton organization (GO:0000226);; Molecular Function: glyceraldehyde-3-phosphate dehydrogenase (NAD+) (phosphorylating) activity (GO:0004365);; Cellular Component: nucleus (GO:0005634);; Cellular Component: lipid particle (GO:0005811);; Cellular Component: cytosol (GO:0005829);; Cellular Component: plasma membrane (GO:0005886);; Biological Process: glycolysi…	K00134|1e-164|xla:380259|gapdh, MGC53986, gapd	Glyceraldehyde-3-phosphate dehydrogenase GN=GAPDH OS=Felis catus (Cat) PE=2 SV=3	PREDICTED: glyceraldehyde-3-phosphate dehydrogenase [Odobenus rosmarus divergens]
Sb01g038030	-1.93289	down	--	--	Cellular Component: intracellular organelle (GO:0043229);; Biological Process: single-organism process (GO:0044699);;	--	Sperm protamine P1 GN=PRM1 OS=Thylogale stigmatica (Red-legged pademelon) PE=2 SV=3	PREDICTED: eukaryotic translation initiation factor 4 gamma 1-like [Monodelphis domestica]
Sb10g026085	-5.10373	down	--	--	Biological Process: morphogenesis of an epithelium (GO:0002009);; Molecular Function: protein binding (GO:0005515);; Biological Process: signal transduction (GO:0007165);; Biological Process: organ morphogenesis (GO:0009887);; Biological Process: gene expression (GO:0010467);; Biological Process: cellular component organization (GO:0016043);; Biological Process: RNA metabolic process (GO:0016070)…	--	Mediator of DNA damage checkpoint protein 1 GN=MDC1 OS=Sus scrofa (Pig) PE=3 SV=1	PREDICTED: vegetative cell wall protein gp1-like [Dasypus novemcinctus]
Sb01g010840	-2.84497	down	[G]	Carbohydrate transport and metabolism	Molecular Function: catalytic activity (GO:0003824);; Molecular Function: hydrolase activity, hydrolyzing O-glycosyl compounds (GO:0004553);; Cellular Component: cell part (GO:0044464);; Biological Process: organic substance metabolic process (GO:0071704);;	--	Cytosolic beta-glucosidase GN=GBA3 OS=Pongo abelii (Sumatran orangutan) PE=2 SV=1	PREDICTED: lactase-like [Sus scrofa]
Sb03g013070	-1.69669	down	--	--	Biological Process: ion transport (GO:0006811);;	--	Mucin-1 subunit beta (Precursor) GN=MUC1 OS=Bos taurus (Bovine) PE=1 SV=1	PREDICTED: protein notum homolog [Ochotona princeps]
Sb06g022810	-1.94561	down	--	--	Molecular Function: ion channel activity (GO:0005216);; Molecular Function: binding (GO:0005488);; Biological Process: cellular process (GO:0009987);; Cellular Component: membrane (GO:0016020);; Cellular Component: intracellular organelle (GO:0043229);;	K13172|8e-21|oaa:100075123|similar to splicing coactivator subunit SRm300	Serine/arginine repetitive matrix protein 1 GN=SRRM1 OS=Pongo abelii (Sumatran orangutan) PE=2 SV=1	PREDICTED: hypothetical protein LOC100075123, partial [Ornithorhynchus anatinus]
Sb05g027230	-3.99082	down	--	--	Biological Process: positive regulation of immune system process (GO:0002684);; Molecular Function: protein tyrosine kinase activity (GO:0004713);; Molecular Function: signal transducer activity (GO:0004871);; Molecular Function: protein binding (GO:0005515);; Biological Process: cell adhesion (GO:0007155);; Biological Process: transmembrane receptor protein tyrosine kinase signaling pathway (GO:…	--	Interleukin-1 receptor-associated kinase 4 GN=IRAK4 OS=Bos taurus (Bovine) PE=2 SV=1	PREDICTED: interleukin-1 receptor-associated kinase 1 [Canis lupus familiaris]
Sb02g027330	1.63961	up	--	--	Biological Process: cellular macromolecule metabolic process (GO:0044260);; Cellular Component: nuclear part (GO:0044428);; Biological Process: single-organism process (GO:0044699);; Biological Process: nucleic acid metabolic process (GO:0090304);; Molecular Function: organic cyclic compound binding (GO:0097159);; Molecular Function: heterocyclic compound binding (GO:1901363);;	--	Mucin-1 subunit beta (Precursor) GN=MUC1 OS=Bos taurus (Bovine) PE=1 SV=1	PREDICTED: uncharacterized protein LOC100929802 [Sarcophilus harrisii]
Sb09g029900	-2.13055	down	[O]	Posttranslational modification, protein turnover, chaperones	Biological Process: microtubule bundle formation (GO:0001578);; Cellular Component: nucleus (GO:0005634);; Cellular Component: endosome (GO:0005768);; Cellular Component: endoplasmic reticulum (GO:0005783);; Biological Process: ubiquitin-dependent protein catabolic process (GO:0006511);; Biological Process: ER to Golgi vesicle-mediated transport (GO:0006888);; Biological Process: cellular respons…	K13254|2e-67|dre:405851|spast, MGC85952, zgc:85952	Spastin GN=SPAST OS=Bos taurus (Bovine) PE=2 SV=1	PREDICTED: spastin [Ornithorhynchus anatinus]
Sb07g024090	1.52501	up	--	--	Molecular Function: ion channel activity (GO:0005216);; Molecular Function: binding (GO:0005488);; Cellular Component: membrane (GO:0016020);; Cellular Component: intracellular part (GO:0044424);; Biological Process: single-organism cellular process (GO:0044763);; Biological Process: localization (GO:0051179);;	--	Mucin-1 subunit beta (Precursor) GN=MUC1 OS=Bos taurus (Bovine) PE=1 SV=1	Mucin-2 [Pteropus alecto]
Sb10g004820	8.97092	up	--	--	Molecular Function: monooxygenase activity (GO:0004497);; Biological Process: steroid metabolic process (GO:0008202);; Cellular Component: membrane (GO:0016020);; Molecular Function: oxidoreductase activity, acting on paired donors, with incorporation or reduction of molecular oxygen (GO:0016705);; Cellular Component: intracellular membrane-bounded organelle (GO:0043231);; Cellular Component: cyt…	K00490|5e-38|mmu:64385|Cyp4f14, 1300014O15Rik, AW108534	Cytochrome P450 4B1 GN=CYP4B1 OS=Oryctolagus cuniculus (Rabbit) PE=1 SV=1	PREDICTED: cytochrome P450 4F6-like [Canis lupus familiaris]
Sb03g030720	-2.46731	down	[RTKL]	--	Biological Process: regulation of immune system process (GO:0002682);; Molecular Function: protein tyrosine kinase activity (GO:0004713);; Molecular Function: signal transducer activity (GO:0004871);; Molecular Function: receptor activity (GO:0004872);; Molecular Function: protein binding (GO:0005515);; Cellular Component: plasma membrane (GO:0005886);; Biological Process: protein phosphorylation…	K04733|5e-33|cfa:486601|IRAK4	Interleukin-1 receptor-associated kinase 4 GN=IRAK4 OS=Bos taurus (Bovine) PE=2 SV=1	PREDICTED: interleukin-1 receptor-associated kinase 4 isoform 2 [Orcinus orca]
Sb10g026090	2.14806	up	--	--	Molecular Function: ion channel activity (GO:0005216);; Cellular Component: nucleus (GO:0005634);; Cellular Component: endosome (GO:0005768);; Cellular Component: plasma membrane (GO:0005886);; Biological Process: ion transport (GO:0006811);; Biological Process: multicellular organismal development (GO:0007275);; Cellular Component: organelle membrane (GO:0031090);; Cellular Component: macromolec…	K05016|1e-121|bfo:BRAFLDRAFT_200772|hypothetical protein	H(+)/Cl(-) exchange transporter 7 GN=CLCN7 OS=Bos taurus (Bovine) PE=2 SV=1	PREDICTED: H(+)/Cl(-) exchange transporter 7 isoform 2 [Ceratotherium simum simum]
Sorghum_newGene_1582	-5.0337	down	--	--	Molecular Function: kinase activity (GO:0016301);; Biological Process: phosphorylation (GO:0016310);; Biological Process: glycerophospholipid biosynthetic process (GO:0046474);;	--	--	hypothetical protein SORBIDRAFT_03g003630 [Sorghum bicolor]
Sb04g029820	3.39359	up	[KR]	--	Cellular Component: intracellular membrane-bounded organelle (GO:0043231);; Cellular Component: cytoplasmic part (GO:0044444);; Cellular Component: intracellular organelle part (GO:0044446);;	K00621|5e-25|aga:AgaP_AGAP010769|AGAP010769-PA	Glucosamine 6-phosphate N-acetyltransferase GN=GNPNAT1 OS=Pongo abelii (Sumatran orangutan) PE=2 SV=2	PREDICTED: glucosamine 6-phosphate N-acetyltransferase-like isoform 2 [Ornithorhynchus anatinus]
Sb07g007610	1.61154	up	--	--	Biological Process: cation transport (GO:0006812);; Biological Process: monovalent inorganic cation transport (GO:0015672);; Molecular Function: hydrolase activity (GO:0016787);; Molecular Function: cation-transporting ATPase activity (GO:0019829);; Molecular Function: transmembrane transporter activity (GO:0022857);; Molecular Function: inorganic cation transmembrane transporter activity (GO:002…	K01537|1e-69|cin:100185912|similar to testis secretory pathway calcium transporting ATPase	Potassium-transporting ATPase alpha chain 2 GN=ATP12A OS=Oryctolagus cuniculus (Rabbit) PE=2 SV=1	PREDICTED: potassium-transporting ATPase alpha chain 2-like [Sarcophilus harrisii]
Sb02g022440	-3.65483	down	--	--	--	K13172|4e-09|oaa:100075123|similar to splicing coactivator subunit SRm300	Serine/arginine repetitive matrix protein 1 GN=SRRM1 OS=Pongo abelii (Sumatran orangutan) PE=2 SV=1	Serine/arginine repetitive matrix protein 2 [Myotis davidii]
Sb04g023800	1.46597	up	[R]	General function prediction only	--	K08869|2e-46|aag:AaeL_AAEL006808|hypothetical protein	Chaperone activity of bc1 complex-like, mitochondrial (Precursor) GN=ADCK3 OS=Bos taurus (Bovine) PE=2 SV=1	PREDICTED: uncharacterized aarF domain-containing protein kinase 1-like isoform 1 [Dasypus novemcinctus]
Sb01g024390	-1.94515	down	[G]	Carbohydrate transport and metabolism	--	--	--	--
Sb03g030210	1.99558	up	--	--	--	K13172|2e-07|oaa:100075123|similar to splicing coactivator subunit SRm300	Serine/arginine repetitive matrix protein 1 GN=SRRM1 OS=Pongo abelii (Sumatran orangutan) PE=2 SV=1	PREDICTED: serine/arginine repetitive matrix protein 1 isoform X4 [Condylura cristata]
Sorghum_newGene_716	-4.48942	down	--	--	--	--	--	expressed protein, partial [Aureococcus anophagefferens]
Sb03g005235	1.34974	up	--	--	--	K01081|2e-58|cbr:CBG02038|Hypothetical protein CBG02038	Cytosolic purine 5&apos;-nucleotidase GN=NT5C2 OS=Bos taurus (Bovine) PE=2 SV=1	PREDICTED: cytosolic purine 5&apos;-nucleotidase-like [Sarcophilus harrisii]
Sb02g024910	-3.467	down	--	--	Molecular Function: cation channel activity (GO:0005261);; Molecular Function: binding (GO:0005488);; Biological Process: ion transport (GO:0006811);; Cellular Component: membrane (GO:0016020);; Cellular Component: intracellular part (GO:0044424);; Biological Process: single-organism cellular process (GO:0044763);; Molecular Function: metal ion transmembrane transporter activity (GO:0046873);;	--	Phospholipase D2 GN=PLD2 OS=Bos taurus (Bovine) PE=2 SV=1	PREDICTED: hypothetical protein LOC100075123, partial [Ornithorhynchus anatinus]
Sb01g047490	-2.48553	down	--	--	Cellular Component: intracellular part (GO:0044424);;	--	Mucin-1 subunit beta (Precursor) GN=MUC1 OS=Bos taurus (Bovine) PE=1 SV=1	PREDICTED: hypothetical protein LOC100663771 [Loxodonta africana]
Sb06g022320	-6.18071	down	[I]	Lipid transport and metabolism	--	K07750|2e-08|tgu:100229933|hypothetical protein LOC100229933	Fatty acid hydroxylase domain-containing protein 2 GN=FAXDC2 OS=Macaca fascicularis (Crab-eating macaque) PE=2 SV=1	PREDICTED: uncharacterized protein C5orf4 homolog [Monodelphis domestica]
Sb04g005380	6.69072	up	--	--	Molecular Function: catalytic activity (GO:0003824);; Molecular Function: ion channel activity (GO:0005216);; Molecular Function: protein binding (GO:0005515);; Biological Process: gene expression (GO:0010467);; Biological Process: RNA metabolic process (GO:0016070);; Cellular Component: intracellular membrane-bounded organelle (GO:0043231);; Biological Process: single-organism cellular process (…	--	Serine/arginine repetitive matrix protein 1 GN=SRRM1 OS=Pongo abelii (Sumatran orangutan) PE=2 SV=1	PREDICTED: tubby-related protein 2-like [Monodelphis domestica]
Sb08g016310	2.4632	up	[J]	Translation, ribosomal structure and biogenesis	Molecular Function: structural constituent of ribosome (GO:0003735);; Biological Process: translation (GO:0006412);; Molecular Function: zinc ion binding (GO:0008270);; Cellular Component: cytosolic small ribosomal subunit (GO:0022627);;	K02980|2e-27|nve:NEMVE_v1g229213|hypothetical protein	40S ribosomal protein S29 GN=RPS29 OS=Pongo abelii (Sumatran orangutan) PE=3 SV=1	ribosomal protein S29 isoform 1 (predicted) [Dasypus novemcinctus]
Sb07g025520	-2.01294	down	--	--	--	--	Serine/threonine-protein phosphatase 1 regulatory subunit 10 GN=PPP1R10 OS=Sus scrofa (Pig) PE=2 SV=1	PREDICTED: protein FAM110C-like [Canis lupus familiaris]
Sb05g024780	4.20849	up	[LKJ]	--	Molecular Function: RNA binding (GO:0003723);; Molecular Function: helicase activity (GO:0004386);; Biological Process: regulation of transcription, DNA-templated (GO:0006355);; Biological Process: RNA processing (GO:0006396);; Biological Process: translation (GO:0006412);; Biological Process: signal transduction (GO:0007165);; Cellular Component: nuclear lumen (GO:0031981);; Biological Process: …	K12858|1e-178|api:100163489|similar to CG10333 CG10333-PA	Probable ATP-dependent RNA helicase DDX23 GN=DDX23 OS=Pongo abelii (Sumatran orangutan) PE=2 SV=1	PREDICTED: probable ATP-dependent RNA helicase DDX23 [Ochotona princeps]
Sb10g011631	-8.74634	down	--	--	--	--	LINE-1 reverse transcriptase homolog OS=Nycticebus coucang (Slow loris) PE=1 SV=1	hypothetical protein M91_08065 [Bos grunniens mutus]
Sb07g003960	-2.28021	down	[C]	Energy production and conversion	Molecular Function: nucleic acid binding (GO:0003676);; Molecular Function: ion channel activity (GO:0005216);; Biological Process: RNA splicing (GO:0008380);; Cellular Component: membrane (GO:0016020);; Cellular Component: nuclear part (GO:0044428);; Biological Process: single-organism process (GO:0044699);; Biological Process: regulation of cellular process (GO:0050794);;	K13172|2e-24|aml:100474834|SRRM2	Serine/arginine repetitive matrix protein 1 GN=SRRM1 OS=Pongo abelii (Sumatran orangutan) PE=2 SV=1	hypothetical protein PANDA_016259 [Ailuropoda melanoleuca]
Sb04g029570	-2.83468	down	--	--	Cellular Component: membrane (GO:0016020);; Cellular Component: intracellular membrane-bounded organelle (GO:0043231);; Cellular Component: cytoplasmic part (GO:0044444);;	--	Transmembrane 9 superfamily member 4 (Precursor) GN=TM9SF4 OS=Pongo abelii (Sumatran orangutan) PE=2 SV=1	Transmembrane 9 superfamily member 4 [Pteropus alecto]
Sb01g001160	-4.80292	down	[Q]	Secondary metabolites biosynthesis, transport and catabolism	Molecular Function: monooxygenase activity (GO:0004497);; Molecular Function: binding (GO:0005488);; Biological Process: steroid metabolic process (GO:0008202);; Biological Process: biosynthetic process (GO:0009058);; Molecular Function: oxidoreductase activity (GO:0016491);; Molecular Function: oxidoreductase activity, acting on paired donors, with incorporation or reduction of molecular oxygen …	--	Cytochrome P450 1A2 GN=CYP1A2 OS=Callithrix jacchus (White-tufted-ear marmoset) PE=2 SV=3	PREDICTED: cytochrome P450 1A1-like [Ceratotherium simum simum]
Sb09g018420	-1.924	down	--	--	--	--	Late cornified envelope-like proline-rich protein 1 GN=LELP1 OS=Bos taurus (Bovine) PE=3 SV=1	Heterogeneous nuclear ribonucleoprotein A1, partial [Tupaia chinensis]
Sb02g024130	1.59909	up	[S]	Function unknown	Molecular Function: binding (GO:0005488);; Biological Process: ion transport (GO:0006811);; Biological Process: cellular metabolic process (GO:0044237);; Cellular Component: intracellular part (GO:0044424);; Cellular Component: cell part (GO:0044464);; Biological Process: single-organism cellular process (GO:0044763);; Biological Process: regulation of cellular process (GO:0050794);;	--	Mucin-1 subunit beta (Precursor) GN=MUC1 OS=Bos taurus (Bovine) PE=1 SV=1	PREDICTED: vegetative cell wall protein gp1-like [Echinops telfairi]
Sb01g042820	-3.48893	down	[D]	Cell cycle control, cell division, chromosome partitioning	Biological Process: microtubule cytoskeleton organization (GO:0000226);; Molecular Function: catalytic activity (GO:0003824);; Molecular Function: protein binding (GO:0005515);; Biological Process: brain development (GO:0007420);; Biological Process: metabolic process (GO:0008152);; Biological Process: tissue development (GO:0009888);; Cellular Component: actin cytoskeleton (GO:0015629);; Cellula…	--	Cingulin GN=CGN OS=Canis familiaris (Dog) PE=2 SV=1	hypothetical protein TREES_T100016533 [Tupaia chinensis]
Sb02g043750	2.72089	up	--	--	--	--	Ankyrin repeat domain-containing protein 32 GN=ANKRD32 OS=Bos taurus (Bovine) PE=2 SV=2	PREDICTED: DNA topoisomerase 2-binding protein 1 [Sorex araneus]
Sb01g032780	2.08572	up	--	--	Cellular Component: intracellular (GO:0005622);; Cellular Component: nucleus (GO:0005634);; Cellular Component: cytoplasm (GO:0005737);; Molecular Function: kinase activator activity (GO:0019209);; Molecular Function: kinase binding (GO:0019900);; Biological Process: hippo signaling (GO:0035329);; Biological Process: positive regulation of phosphorylation (GO:0042327);; Biological Process: protei…	K06685|1e-105|bta:614611|MOBKL1B, MGC142481	MOB kinase activator 1A GN=MOB1A OS=Pongo abelii (Sumatran orangutan) PE=2 SV=3	Mps one binder kinase activator-like 1B, partial [Bos grunniens mutus]
Sb08g022450	2.13872	up	--	--	Biological Process: cellular process (GO:0009987);;	--	Mucin-1 subunit beta (Precursor) GN=MUC1 OS=Bos taurus (Bovine) PE=1 SV=1	PREDICTED: ice-structuring glycoprotein-like [Ochotona princeps]
Sb02g005440	1.61383	up	--	--	Molecular Function: protein binding (GO:0005515);; Cellular Component: endoplasmic reticulum (GO:0005783);; Biological Process: calcium ion transport (GO:0006816);; Biological Process: cellular calcium ion homeostasis (GO:0006874);; Biological Process: regulation of muscle contraction (GO:0006937);; Molecular Function: ATPase activity, coupled to transmembrane movement of ions, phosphorylative me…	K01537|9e-70|phu:Phum_PHUM449030|calcium-transporting ATPase type 2C member, putative (EC:3.6.3.8)	Calcium-transporting ATPase type 2C member 1 GN=ATP2C1 OS=Bos taurus (Bovine) PE=2 SV=1	PREDICTED: calcium-transporting ATPase type 2C member 2 [Ornithorhynchus anatinus]
Sb01g040930	-2.49031	down	--	--	Biological Process: skeletal system development (GO:0001501);; Molecular Function: catalytic activity (GO:0003824);; Molecular Function: ion channel activity (GO:0005216);; Molecular Function: protein binding (GO:0005515);; Cellular Component: nucleus (GO:0005634);; Biological Process: lipid metabolic process (GO:0006629);; Biological Process: transport (GO:0006810);; Biological Process: macromol…	K13172|3e-20|oaa:100075123|similar to splicing coactivator subunit SRm300	Homeobox protein cut-like 1 (Fragment) GN=CUX1 OS=Canis familiaris (Dog) PE=2 SV=1	PREDICTED: hypothetical protein LOC100075123, partial [Ornithorhynchus anatinus]
Sb01g039510	-4.38352	down	[O]	Posttranslational modification, protein turnover, chaperones	Biological Process: telomere maintenance (GO:0000723);; Cellular Component: Prp19 complex (GO:0000974);; Molecular Function: ATP binding (GO:0005524);; Cellular Component: spliceosomal complex (GO:0005681);; Cellular Component: nucleolus (GO:0005730);; Cellular Component: cytosol (GO:0005829);; Biological Process: DNA repair (GO:0006281);; Biological Process: mRNA processing (GO:0006397);; Biolog…	K03283|0.0|tgu:100228250|similar to heat shock protein 70B	Heat shock cognate 71 kDa protein GN=HSPA8 OS=Pongo abelii (Sumatran orangutan) PE=2 SV=2	Chain B, Structure Of The Hsp110:hsc70 Nucleotide Exchange Complex
Sorghum_newGene_1567	-7.42544	down	--	--	--	--	--	unknown [Zea mays]
Sb03g034970	-2.7481	down	[C]	Energy production and conversion	Biological Process: lipid metabolic process (GO:0006629);; Biological Process: transport (GO:0006810);; Molecular Function: oxidoreductase activity, acting on the CH-OH group of donors, NAD or NADP as acceptor (GO:0016616);; Biological Process: cellular metabolic process (GO:0044237);; Biological Process: small molecule metabolic process (GO:0044281);; Biological Process: regulation of cellular p…	--	Voltage-gated potassium channel subunit beta-1 GN=KCNAB1 OS=Oryctolagus cuniculus (Rabbit) PE=2 SV=1	PREDICTED: voltage-gated potassium channel subunit beta-1 isoform X1 [Ochotona princeps]
Sorghum_newGene_2085	-5.69692	down	--	--	Cellular Component: nucleus (GO:0005634);; Biological Process: cellular process (GO:0009987);; Cellular Component: intracellular organelle part (GO:0044446);;	--	Proline-rich receptor-like protein kinase PERK2 GN=PERK2 OS=Arabidopsis thaliana (Mouse-ear cress) PE=2 SV=3	hypothetical protein SORBIDRAFT_06g015005 [Sorghum bicolor]
Sorghum_newGene_460	5.99541	up	--	--	Molecular Function: binding (GO:0005488);; Cellular Component: intracellular part (GO:0044424);; Cellular Component: cell part (GO:0044464);;	--	Vegetative cell wall protein gp1 (Precursor) GN=GP1 OS=Chlamydomonas reinhardtii (Chlamydomonas smithii) PE=2 SV=1	PREDICTED: neurofilament heavy polypeptide-like [Setaria italica]
Sb03g001030	1.55423	up	[Q]	Secondary metabolites biosynthesis, transport and catabolism	Biological Process: steroid metabolic process (GO:0008202);; Biological Process: biosynthetic process (GO:0009058);; Molecular Function: oxidoreductase activity (GO:0016491);; Biological Process: cellular metabolic process (GO:0044237);; Cellular Component: cell part (GO:0044464);;	--	Cytochrome P450 1A1 GN=CYP1A1 OS=Oryctolagus cuniculus (Rabbit) PE=2 SV=1	Cytochrome P450 1B1 [Pteropus alecto]
Sb02g022430	-1.87423	down	--	--	--	--	Lysosomal protective protein 20 kDa chain (Precursor) GN=CTSA OS=Bos taurus (Bovine) PE=2 SV=1	PREDICTED: lysosomal protective protein-like [Sarcophilus harrisii]
Sb03g046260	1.87961	up	--	--	--	--	--	PREDICTED: basic proline-rich protein-like, partial [Dasypus novemcinctus]
Sorghum_newGene_2147	-7.17922	down	--	--	Molecular Function: ubiquitin thiolesterase activity (GO:0004221);; Molecular Function: ubiquitin-specific protease activity (GO:0004843);; Cellular Component: nucleus (GO:0005634);; Biological Process: ubiquitin-dependent protein catabolic process (GO:0006511);; Cellular Component: plastid (GO:0009536);;	K11841|8e-21|osa:4344181|Os07g0661300	Ubiquitin carboxyl-terminal hydrolase 24 GN=UBP24 OS=Arabidopsis thaliana (Mouse-ear cress) PE=1 SV=1	PREDICTED: ubiquitin carboxyl-terminal hydrolase 24-like [Setaria italica]
Sb02g019490	3.6957	up	[G]	Carbohydrate transport and metabolism	Molecular Function: ion channel activity (GO:0005216);; Molecular Function: binding (GO:0005488);; Biological Process: cellular process (GO:0009987);; Cellular Component: intracellular membrane-bounded organelle (GO:0043231);; Biological Process: primary metabolic process (GO:0044238);; Biological Process: single-organism process (GO:0044699);; Biological Process: organic substance metabolic proc…	--	Serine/arginine repetitive matrix protein 1 GN=SRRM1 OS=Pongo abelii (Sumatran orangutan) PE=2 SV=1	PREDICTED: vegetative cell wall protein gp1-like [Dasypus novemcinctus]
Sb01g038000	-1.78853	down	--	--	Biological Process: immune system process (GO:0002376);; Molecular Function: protein binding (GO:0005515);; Biological Process: transcription, DNA-templated (GO:0006351);; Biological Process: cellular component movement (GO:0006928);; Biological Process: signal transduction (GO:0007165);; Biological Process: nervous system development (GO:0007399);; Biological Process: anatomical structure morpho…	--	Mucin-1 subunit beta (Precursor) GN=MUC1 OS=Bos taurus (Bovine) PE=1 SV=1	PREDICTED: mucin-2-like [Mustela putorius furo]
Sb10g028700	-8.58359	down	[PR]	--	--	--	--	--
Sb05g010060	2.63716	up	[E]	Amino acid transport and metabolism	--	--	Solute carrier family 15 member 4 GN=SLC15A4 OS=Bos taurus (Bovine) PE=2 SV=2	PREDICTED: solute carrier family 15 member 4-like [Sus scrofa]
Sorghum_newGene_459	-5.16893	down	[RTKL]	--	Biological Process: cytokinesis by cell plate formation (GO:0000911);; Molecular Function: protein serine/threonine kinase activity (GO:0004674);; Molecular Function: binding (GO:0005488);; Cellular Component: cytoplasm (GO:0005737);; Biological Process: DNA replication (GO:0006260);; Biological Process: protein phosphorylation (GO:0006468);; Biological Process: organelle organization (GO:0006996…	--	Mitogen-activated protein kinase kinase kinase 2 GN=ANP2 OS=Arabidopsis thaliana (Mouse-ear cress) PE=2 SV=1	hypothetical protein SORBIDRAFT_07g020580 [Sorghum bicolor]
Sb04g003960	7.45842	up	--	--	Molecular Function: binding (GO:0005488);; Cellular Component: nucleus (GO:0005634);; Biological Process: lipid metabolic process (GO:0006629);; Biological Process: cellular aromatic compound metabolic process (GO:0006725);; Biological Process: nitrogen compound metabolic process (GO:0006807);; Molecular Function: sulfotransferase activity (GO:0008146);; Cellular Component: intracellular organell…	K01014|6e-30|dme:Dmel_CG16733|CG16733 gene product from transcript CG16733-RA (EC:2.8.2.1)	Sulfotransferase 1C2 GN=SULT1C2 OS=Oryctolagus cuniculus (Rabbit) PE=1 SV=1	PREDICTED: sulfotransferase 1C2 isoform X2 [Mustela putorius furo]
Sb01g032290	-7.52842	down	[RTKL]	--	Biological Process: positive regulation of cytokine production (GO:0001819);; Biological Process: immune response-activating signal transduction (GO:0002757);; Molecular Function: protein serine/threonine kinase activity (GO:0004674);; Molecular Function: protein binding (GO:0005515);; Cellular Component: nucleus (GO:0005634);; Biological Process: regulation of transcription, DNA-templated (GO:00…	K04733|7e-28|isc:IscW_ISCW007160|cyclin T-dependent kinase CDK9, putative (EC:2.7.11.25)	Interleukin-1 receptor-associated kinase 4 GN=IRAK4 OS=Bos taurus (Bovine) PE=2 SV=1	PREDICTED: interleukin-1 receptor-associated kinase 4 [Condylura cristata]
Sb04g025060	4.78512	up	--	--	Biological Process: immune system process (GO:0002376);; Molecular Function: receptor binding (GO:0005102);; Cellular Component: cytoplasm (GO:0005737);; Biological Process: regulation of transcription, DNA-templated (GO:0006355);; Biological Process: anatomical structure morphogenesis (GO:0009653);; Biological Process: embryo development (GO:0009790);; Cellular Component: membrane (GO:0016020);;…	--	Parotid hormone (Precursor) OS=Sus scrofa (Pig) PE=1 SV=2	PREDICTED: ice-structuring glycoprotein-like [Ochotona princeps]
Sb05g025340	-1.42829	down	[GEPR]	--	Biological Process: carbohydrate transport (GO:0008643);; Cellular Component: cytoplasmic membrane-bounded vesicle (GO:0016023);; Molecular Function: transmembrane transporter activity (GO:0022857);; Cellular Component: intracellular organelle part (GO:0044446);; Cellular Component: plasma membrane part (GO:0044459);; Biological Process: single-organism cellular process (GO:0044763);;	--	Solute carrier family 2, facilitated glucose transporter member 12 GN=SLC2A12 OS=Macaca fascicularis (Crab-eating macaque) PE=2 SV=1	PREDICTED: solute carrier family 2, facilitated glucose transporter member 12 [Ochotona princeps]
Sb05g025910	4.96375	up	--	--	--	--	Glutaredoxin-2, mitochondrial (Precursor) GN=GLRX2 OS=Pongo abelii (Sumatran orangutan) PE=2 SV=1	PREDICTED: glutaredoxin-2, mitochondrial-like, partial [Ornithorhynchus anatinus]
Sb07g006090	2.08102	up	[R]	General function prediction only	Molecular Function: nucleotide binding (GO:0000166);; Biological Process: metabolic process (GO:0008152);; Molecular Function: oxidoreductase activity (GO:0016491);; Molecular Function: oxidoreductase activity, acting on the CH-OH group of donors, NAD or NADP as acceptor (GO:0016616);; Biological Process: response to chemical (GO:0042221);; Molecular Function: ion binding (GO:0043167);; Cellular …	--	Alcohol dehydrogenase 1C GN=ADH1C OS=Papio hamadryas (Hamadryas baboon) PE=2 SV=3	TPA: alcohol dehydrogenase 4 [Bos taurus]
Sb04g005330	-1.87289	down	--	--	Molecular Function: binding (GO:0005488);; Cellular Component: nucleus (GO:0005634);; Cellular Component: intracellular organelle part (GO:0044446);; Biological Process: single-organism cellular process (GO:0044763);; Biological Process: single-organism developmental process (GO:0044767);; Biological Process: system development (GO:0048731);; Biological Process: biological regulation (GO:0065007)…	--	Submaxillary mucin-like protein OS=Bos taurus (Bovine) PE=2 SV=1	PREDICTED: hypothetical protein LOC100075123, partial [Ornithorhynchus anatinus]
Sb05g005210	-1.22785	down	[T]	Signal transduction mechanisms	Molecular Function: protein binding (GO:0005515);; Cellular Component: nucleus (GO:0005634);; Cellular Component: membrane (GO:0016020);; Biological Process: cellular component organization (GO:0016043);; Molecular Function: phosphatase activity (GO:0016791);; Biological Process: primary metabolic process (GO:0044238);; Biological Process: cellular macromolecule metabolic process (GO:0044260);; C…	--	Receptor-type tyrosine-protein phosphatase-like N (Precursor) GN=PTPRN OS=Bos taurus (Bovine) PE=1 SV=1	PREDICTED: receptor-type tyrosine-protein phosphatase O-like [Tursiops truncatus]
Sb02g032320	-1.93016	down	--	--	Molecular Function: catalytic activity (GO:0003824);; Molecular Function: protein binding (GO:0005515);; Cellular Component: endosome (GO:0005768);; Cellular Component: endomembrane system (GO:0012505);; Biological Process: protein ubiquitination (GO:0016567);; Cellular Component: ribonucleoprotein complex (GO:0030529);; Cellular Component: organelle membrane (GO:0031090);; Cellular Component: nu…	--	E3 ubiquitin-protein ligase RNF13 (Precursor) GN=RNF13 OS=Bos taurus (Bovine) PE=2 SV=1	PREDICTED: serine/arginine repetitive matrix protein 2 isoform 6 [Dasypus novemcinctus]
Sb10g004090	-1.84445	down	[U]	Intracellular trafficking, secretion, and vesicular transport	Cellular Component: intracellular part (GO:0044424);;	--	Trafficking protein particle complex subunit 5 GN=TRAPPC5 OS=Bos taurus (Bovine) PE=2 SV=1	PREDICTED: trafficking protein particle complex subunit 5-like [Monodelphis domestica]
Sb02g019350	-3.04037	down	--	--	Molecular Function: binding (GO:0005488);;	--	Interleukin-1 receptor-associated kinase 4 GN=IRAK4 OS=Bos taurus (Bovine) PE=2 SV=1	Interleukin-1 receptor-associated kinase 4 [Tupaia chinensis]
Sorghum_newGene_1927	-5.01464	down	--	--	--	--	Proline-rich receptor-like protein kinase PERK2 GN=PERK2 OS=Arabidopsis thaliana (Mouse-ear cress) PE=2 SV=3	hypothetical protein CHLNCDRAFT_139929 [Chlorella variabilis]
Sb07g007860	1.32813	up	--	--	--	--	--	PREDICTED: vegetative cell wall protein gp1-like [Dasypus novemcinctus]
Sb01g006070	6.14874	up	[O]	Posttranslational modification, protein turnover, chaperones	Biological Process: response to stress (GO:0006950);; Biological Process: single-multicellular organism process (GO:0044707);; Biological Process: single-organism cellular process (GO:0044763);; Biological Process: negative regulation of biological process (GO:0048519);; Biological Process: regulation of cellular process (GO:0050794);;	K13963|6e-42|isc:IscW_ISCW009616|serpin 7 precursor, putative (EC:2.7.11.1)	Leukocyte elastase inhibitor GN=SERPINB1 OS=Sus scrofa (Pig) PE=1 SV=1	PREDICTED: serpin B6 isoform X3 [Ochotona princeps]
Sb03g042570	-1.74063	down	--	--	Biological Process: skeletal system development (GO:0001501);; Molecular Function: protein binding (GO:0005515);; Biological Process: transcription, DNA-templated (GO:0006351);; Biological Process: organelle organization (GO:0006996);; Biological Process: embryo development (GO:0009790);; Biological Process: organ morphogenesis (GO:0009887);; Biological Process: regulation of gene expression (GO:…	K03626|3e-27|gga:396544|NACA, TEBP	Collagen alpha-1(I) chain (Precursor) GN=COL1A1 OS=Canis familiaris (Dog) PE=1 SV=1	PREDICTED: hypothetical protein LOC100676107 [Loxodonta africana]
Sb07g004740	1.33898	up	[B]	Chromatin structure and dynamics	Molecular Function: sequence-specific DNA binding transcription factor activity (GO:0003700);; Molecular Function: ion channel activity (GO:0005216);; Cellular Component: chromosome (GO:0005694);; Biological Process: organelle organization (GO:0006996);; Cellular Component: membrane (GO:0016020);; Cellular Component: CCAAT-binding factor complex (GO:0016602);; Molecular Function: transferase acti…	K08065|2e-42|spu:373280|CBF-A	Nuclear transcription factor Y subunit beta GN=NFYB OS=Equus caballus (Horse) PE=2 SV=1	PREDICTED: nuclear transcription factor Y subunit beta-like [Ornithorhynchus anatinus]
Sb02g033650	-2.25969	down	--	--	Biological Process: skeletal system development (GO:0001501);; Molecular Function: protein binding (GO:0005515);; Cellular Component: extracellular region (GO:0005576);; Biological Process: transport (GO:0006810);; Biological Process: organ morphogenesis (GO:0009887);; Biological Process: gene expression (GO:0010467);; Molecular Function: hydrolase activity (GO:0016787);; Biological Process: regu…	K14611|2e-95|bfo:BRAFLDRAFT_118178|hypothetical protein	Parotid hormone (Precursor) OS=Sus scrofa (Pig) PE=1 SV=2	PREDICTED: sodium-dependent nucleobase transporter 1-like [Oryctolagus cuniculus]
Sb02g024780	-1.95026	down	[RTKL]	--	Biological Process: microtubule cytoskeleton organization (GO:0000226);; Biological Process: system process (GO:0003008);; Molecular Function: protein serine/threonine kinase activity (GO:0004674);; Molecular Function: binding (GO:0005488);; Molecular Function: protein binding (GO:0005515);; Cellular Component: centrosome (GO:0005813);; Cellular Component: spindle (GO:0005819);; Biological Proces…	K08796|9e-72|rno:499073|Brsk1, RGD1563268, Sad-b	5&apos;-AMP-activated protein kinase catalytic subunit alpha-2 GN=PRKAA2 OS=Sus scrofa (Pig) PE=2 SV=2	PREDICTED: serine/threonine-protein kinase BRSK1 isoform X2 [Mustela putorius furo]
Sorghum_newGene_784	4.47591	up	--	--	--	--	--	hypothetical protein SORBIDRAFT_02g028956 [Sorghum bicolor]
Sb01g031740	-5.45805	down	--	--	Molecular Function: binding (GO:0005488);; Cellular Component: intracellular part (GO:0044424);; Biological Process: single-organism cellular process (GO:0044763);;	--	Mucin-1 subunit beta (Precursor) GN=MUC1 OS=Bos taurus (Bovine) PE=1 SV=1	Mucin-2 [Pteropus alecto]
Sb01g002340	-3.89591	down	--	--	Biological Process: cellular process (GO:0009987);; Cellular Component: intracellular part (GO:0044424);;	--	Placenta-specific gene 8 protein GN=PLAC8 OS=Pongo abelii (Sumatran orangutan) PE=3 SV=1	PREDICTED: placenta-specific gene 8 protein-like [Trichechus manatus latirostris]
Sorghum_newGene_1772	-3.44891	down	--	--	--	--	--	PREDICTED: uncharacterized protein LOC101762935 [Setaria italica]
Sb09g030470	-2.17368	down	--	--	Molecular Function: cation channel activity (GO:0005261);; Molecular Function: protein binding (GO:0005515);; Cellular Component: nucleus (GO:0005634);; Biological Process: cation transport (GO:0006812);; Cellular Component: membrane (GO:0016020);; Molecular Function: ion gated channel activity (GO:0022839);; Biological Process: single-multicellular organism process (GO:0044707);; Biological Proc…	--	Mucin-1 subunit beta (Precursor) GN=MUC1 OS=Bos taurus (Bovine) PE=1 SV=1	PREDICTED: hypothetical protein LOC100075123, partial [Ornithorhynchus anatinus]
Sb10g001890	-1.69908	down	[C]	Energy production and conversion	Biological Process: lipid metabolic process (GO:0006629);; Biological Process: transport (GO:0006810);; Molecular Function: steroid dehydrogenase activity, acting on the CH-OH group of donors, NAD or NADP as acceptor (GO:0033764);; Biological Process: cellular metabolic process (GO:0044237);; Biological Process: small molecule metabolic process (GO:0044281);; Biological Process: regulation of cel…	--	Voltage-gated potassium channel subunit beta-1 GN=KCNAB1 OS=Oryctolagus cuniculus (Rabbit) PE=2 SV=1	PREDICTED: voltage-gated potassium channel subunit beta-1 isoform X1 [Ochotona princeps]
Sb02g024660	-3.72141	down	--	--	--	--	--	PREDICTED: keratin-associated protein 10-4-like [Sarcophilus harrisii]
Sb03g001750	-1.51821	down	[R]	General function prediction only	Molecular Function: nucleic acid binding (GO:0003676);; Molecular Function: catalytic activity (GO:0003824);; Molecular Function: protein binding (GO:0005515);; Cellular Component: extracellular region (GO:0005576);; Cellular Component: nucleus (GO:0005634);; Biological Process: RNA processing (GO:0006396);; Biological Process: cation transport (GO:0006812);; Biological Process: response to stres…	K05687|3e-34|dse:Dsec_GM12907|GM12907 gene product from transcript GM12907-RA	Protein DJ-1 (Precursor) GN=PARK7 OS=Bos taurus (Bovine) PE=2 SV=1	PREDICTED: protein DJ-1 [Felis catus]
Sb04g028930	-1.81911	down	--	--	Cellular Component: mitochondrion (GO:0005739);; Biological Process: transport (GO:0006810);; Biological Process: amino acid transport (GO:0006865);; Cellular Component: membrane (GO:0016020);; Molecular Function: substrate-specific transmembrane transporter activity (GO:0022891);; Biological Process: cellular metabolic process (GO:0044237);; Biological Process: single-organism cellular process (…	--	S-adenosylmethionine mitochondrial carrier protein GN=SLC25A26 OS=Bos taurus (Bovine) PE=2 SV=1	S-adenosylmethionine mitochondrial carrier protein [Bos taurus]
Sb03g040844	-5.20046	down	--	--	Molecular Function: nucleic acid binding (GO:0003676);; Cellular Component: nucleus (GO:0005634);; Biological Process: transport (GO:0006810);; Biological Process: gene expression (GO:0010467);; Biological Process: cellular component organization (GO:0016043);; Biological Process: RNA metabolic process (GO:0016070);; Cellular Component: macromolecular complex (GO:0032991);; Cellular Component: in…	K03626|3e-19|gga:396544|NACA, TEBP	Keratin, type II cytoskeletal 1 GN=KRT1 OS=Canis familiaris (Dog) PE=1 SV=1	PREDICTED: uncharacterized protein LOC787926 [Bos taurus]
Sb01g048200	-1.4068	down	[IQ]	--	Biological Process: phospholipid biosynthetic process (GO:0008654);; Cellular Component: membrane (GO:0016020);; Molecular Function: ligase activity, forming carbon-sulfur bonds (GO:0016877);; Biological Process: carboxylic acid metabolic process (GO:0019752);; Cellular Component: intracellular membrane-bounded organelle (GO:0043231);; Cellular Component: cytoplasmic part (GO:0044444);; Cellular …	--	Acyl-CoA synthetase family member 2, mitochondrial (Precursor) GN=ACSF2 OS=Bos taurus (Bovine) PE=2 SV=1	PREDICTED: acyl-CoA synthetase family member 2, mitochondrial [Mustela putorius furo]
Sb09g005840	-1.51576	down	[G]	Carbohydrate transport and metabolism	Molecular Function: hexokinase activity (GO:0004396);; Biological Process: carbohydrate metabolic process (GO:0005975);; Biological Process: phosphate-containing compound metabolic process (GO:0006796);; Biological Process: single fertilization (GO:0007338);; Molecular Function: peptidase activity (GO:0008233);; Biological Process: anatomical structure morphogenesis (GO:0009653);; Biological Proc…	K00844|1e-86|bfo:BRAFLDRAFT_126138|hypothetical protein	Hexokinase-1 GN=HK1 OS=Pongo abelii (Sumatran orangutan) PE=2 SV=1	PREDICTED: hexokinase-1 [Equus caballus]
Sb10g000360	-2.00463	down	[Q]	Secondary metabolites biosynthesis, transport and catabolism	Biological Process: cellular amino acid metabolic process (GO:0006520);; Biological Process: aromatic amino acid family metabolic process (GO:0009072);; Molecular Function: oxidoreductase activity (GO:0016491);; Biological Process: alpha-amino acid metabolic process (GO:1901605);;	K00451|0.0|xla:447328|hgd, MGC82288	Homogentisate 1,2-dioxygenase GN=HGD OS=Pongo abelii (Sumatran orangutan) PE=2 SV=1	PREDICTED: homogentisate 1,2-dioxygenase [Equus caballus]
Sb04g036340	-3.38725	down	--	--	--	K13172|2e-07|mmu:75956|Srrm2, 5033413A03Rik, AA410130, SRm300, mKIAA0324	--	PREDICTED: uncharacterized protein LOC101405359 [Ceratotherium simum simum]
Sb01g004610	-1.41586	down	--	--	--	K13171|5e-12|cel:F28D9.1|rsr-1	Serine/arginine repetitive matrix protein 1 GN=SRRM1 OS=Pongo abelii (Sumatran orangutan) PE=2 SV=1	PREDICTED: hypothetical protein LOC100078424 [Ornithorhynchus anatinus]
Sb03g005150	-2.71766	down	--	--	Molecular Function: ion channel activity (GO:0005216);; Molecular Function: binding (GO:0005488);; Biological Process: cellular process (GO:0009987);; Cellular Component: membrane (GO:0016020);; Cellular Component: intracellular part (GO:0044424);; Biological Process: single-organism process (GO:0044699);;	K13171|4e-15|hsa:10250|SRRM1, 160-KD, MGC39488, POP101, SRM160	Serine/arginine repetitive matrix protein 1 GN=SRRM1 OS=Pongo abelii (Sumatran orangutan) PE=2 SV=1	PREDICTED: serine/arginine repetitive matrix protein 1 isoform 2 [Canis lupus familiaris]
Sb02g039600	-3.22776	down	[C]	Energy production and conversion	Molecular Function: binding (GO:0005488);; Biological Process: alcohol metabolic process (GO:0006066);; Molecular Function: oxidoreductase activity (GO:0016491);; Molecular Function: oxidoreductase activity, acting on the CH-OH group of donors, NAD or NADP as acceptor (GO:0016616);; Biological Process: response to lipid (GO:0033993);; Cellular Component: intracellular membrane-bounded organelle (…	K00121|1e-114|ame:409773|Fdh	Alcohol dehydrogenase class-3 GN=ADH5 OS=Bos taurus (Bovine) PE=2 SV=1	PREDICTED: alcohol dehydrogenase class-3 [Dasypus novemcinctus]
Sb02g043340	-2.64229	down	--	--	--	--	Serine/arginine repetitive matrix protein 1 GN=SRRM1 OS=Pongo abelii (Sumatran orangutan) PE=2 SV=1	PREDICTED: hypothetical protein LOC100075123, partial [Ornithorhynchus anatinus]
Sb06g015670	-1.39731	down	[Q]	Secondary metabolites biosynthesis, transport and catabolism	--	K01061|1e-24|hsa:134147|CMBL, FLJ23617	Carboxymethylenebutenolidase homolog GN=CMBL OS=Pongo abelii (Sumatran orangutan) PE=2 SV=1	PREDICTED: carboxymethylenebutenolidase homolog [Oryctolagus cuniculus]
Sb04g032940	-1.95633	down	[S]	Function unknown	Molecular Function: protein binding (GO:0005515);; Biological Process: transport (GO:0006810);; Biological Process: cellular component movement (GO:0006928);; Biological Process: microtubule-based process (GO:0007017);; Biological Process: signal transduction (GO:0007165);; Biological Process: protein localization (GO:0008104);; Biological Process: tissue development (GO:0009888);; Biological Pro…	--	Serine/arginine repetitive matrix protein 1 GN=SRRM1 OS=Pongo abelii (Sumatran orangutan) PE=2 SV=1	PREDICTED: serine/arginine repetitive matrix protein 1 isoform X4 [Condylura cristata]
Sb04g002810	2.22243	up	[H]	Coenzyme transport and metabolism	Molecular Function: binding (GO:0005488);; Molecular Function: protein binding (GO:0005515);; Cellular Component: mitochondrial inner membrane (GO:0005743);; Cellular Component: protein complex (GO:0043234);; Biological Process: cellular metabolic process (GO:0044237);; Biological Process: single-organism metabolic process (GO:0044710);;	--	Succinate dehydrogenase [ubiquinone] flavoprotein subunit, mitochondrial (Precursor) GN=SDHA OS=Pongo abelii (Sumatran orangutan) PE=2 SV=1	succinate dehydrogenase complex subunit A [Dasypus novemcinctus]
Sb02g002260	-2.39389	down	[E]	Amino acid transport and metabolism	--	--	Lysosomal protective protein 20 kDa chain (Precursor) GN=CTSA OS=Bos taurus (Bovine) PE=2 SV=1	PREDICTED: lysosomal protective protein-like [Sarcophilus harrisii]
Sb02g041140	-1.86067	down	[O]	Posttranslational modification, protein turnover, chaperones	Cellular Component: cell part (GO:0044464);; Biological Process: single-organism cellular process (GO:0044763);; Biological Process: regulation of cellular process (GO:0050794);; Biological Process: response to stimulus (GO:0050896);;	--	Serine protease HTRA2, mitochondrial (Precursor) GN=HTRA2 OS=Bos taurus (Bovine) PE=2 SV=1	PREDICTED: serine protease HTRA2, mitochondrial isoform 1 [Dasypus novemcinctus]
Sorghum_newGene_1866	4.76176	up	--	--	--	--	--	unknown [Zea mays]
Sb07g024290	-4.84303	down	[Q]	Secondary metabolites biosynthesis, transport and catabolism	Biological Process: metabolic process (GO:0008152);; Cellular Component: cell part (GO:0044464);;	K13356|1e-52|ame:411983|putative fatty acyl-CoA reductase	Fatty acyl-CoA reductase 1 GN=FAR1 OS=Pongo abelii (Sumatran orangutan) PE=2 SV=1	PREDICTED: fatty acyl-CoA reductase 2-like [Monodelphis domestica]
Sb03g039880	-1.34334	down	--	--	--	--	--	PREDICTED: serine/arginine repetitive matrix protein 1 isoform X4 [Condylura cristata]
Sb03g009750	1.61813	up	[J]	Translation, ribosomal structure and biogenesis	Molecular Function: ion channel activity (GO:0005216);; Molecular Function: protein binding (GO:0005515);; Cellular Component: nucleus (GO:0005634);; Cellular Component: membrane (GO:0016020);; Biological Process: cellular component organization (GO:0016043);; Biological Process: primary metabolic process (GO:0044238);; Biological Process: cellular macromolecule metabolic process (GO:0044260);; C…	K03129|2e-12|mmu:228980|Taf4a, 135kDa, AI450312, TAFII130, TAFII135, Taf2c1	Parotid hormone (Precursor) OS=Sus scrofa (Pig) PE=1 SV=2	PREDICTED: LOW QUALITY PROTEIN: serine/arginine repetitive matrix 1 [Echinops telfairi]
Sb01g046790	-1.65619	down	[IQ]	--	Molecular Function: protein binding (GO:0005515);; Biological Process: nitrogen compound metabolic process (GO:0006807);; Biological Process: phospholipid biosynthetic process (GO:0008654);; Molecular Function: ligase activity, forming carbon-sulfur bonds (GO:0016877);; Biological Process: carboxylic acid metabolic process (GO:0019752);; Cellular Component: intracellular membrane-bounded organell…	--	Acyl-CoA synthetase family member 2, mitochondrial (Precursor) GN=ACSF2 OS=Bos taurus (Bovine) PE=2 SV=1	PREDICTED: acyl-CoA synthetase family member 2, mitochondrial [Sus scrofa]
Sb04g005170	3.04317	up	[G]	Carbohydrate transport and metabolism	--	K01792|3e-50|bfo:BRAFLDRAFT_113534|hypothetical protein	--	--
Sorghum_newGene_2891	-4.75966	down	--	--	--	--	Proline-rich receptor-like protein kinase PERK2 GN=PERK2 OS=Arabidopsis thaliana (Mouse-ear cress) PE=2 SV=3	hypothetical protein AURDEDRAFT_146295 [Auricularia delicata TFB-10046 SS5]
Sb10g001145	-7.91798	down	--	--	--	--	--	hypothetical protein M91_01957, partial [Bos grunniens mutus]
Sb02g025840	-5.09229	down	[Q]	Secondary metabolites biosynthesis, transport and catabolism	Molecular Function: monooxygenase activity (GO:0004497);; Molecular Function: binding (GO:0005488);; Biological Process: lipid metabolic process (GO:0006629);; Molecular Function: oxidoreductase activity (GO:0016491);; Molecular Function: oxidoreductase activity, acting on paired donors, with incorporation or reduction of molecular oxygen (GO:0016705);; Biological Process: cellular metabolic proc…	--	Cytochrome P450 1A1 GN=CYP1A1 OS=Canis familiaris (Dog) PE=2 SV=1	PREDICTED: cytochrome P450 1A1 [Equus caballus]
Sb02g025985	2.09864	up	[RTKL]	--	Biological Process: MAPK cascade (GO:0000165);; Biological Process: positive regulation of cytokine production (GO:0001819);; Biological Process: immune response-activating signal transduction (GO:0002757);; Molecular Function: protein kinase activity (GO:0004672);; Molecular Function: protein tyrosine kinase activity (GO:0004713);; Molecular Function: signal transducer activity (GO:0004871);; Mo…	K04427|3e-40|xtr:100101764|map3k7, MAPKKK, tak1, xTAK1	Mitogen-activated protein kinase kinase kinase 7 GN=MAP3K7 OS=Bos taurus (Bovine) PE=2 SV=1	Mitogen-activated protein kinase kinase kinase 10 [Pteropus alecto]
Sb10g022440	-2.06951	down	[Q]	Secondary metabolites biosynthesis, transport and catabolism	Cellular Component: membrane (GO:0016020);; Cellular Component: intracellular part (GO:0044424);; Biological Process: single-organism cellular process (GO:0044763);;	--	Apomucin (Fragment) OS=Sus scrofa (Pig) PE=1 SV=2	PREDICTED: mucin-2-like [Mustela putorius furo]
Sb04g002100	1.85942	up	[J]	Translation, ribosomal structure and biogenesis	Molecular Function: nucleic acid binding (GO:0003676);; Biological Process: single fertilization (GO:0007338);; Molecular Function: serine-type peptidase activity (GO:0008236);; Biological Process: gene expression (GO:0010467);; Biological Process: RNA metabolic process (GO:0016070);; Biological Process: regulation of nucleobase-containing compound metabolic process (GO:0019219);; Biological Proc…	K00555|1e-95|nvi:100120072|NV18015	TRMT1-like protein GN=TRMT1L OS=Bos taurus (Bovine) PE=2 SV=1	PREDICTED: tRNA (guanine(26)-N(2))-dimethyltransferase isoform X2 [Mustela putorius furo]
Sb09g001900	-2.13104	down	[V]	Defense mechanisms	Molecular Function: binding (GO:0005488);; Biological Process: lipid transport (GO:0006869);; Biological Process: cellular process (GO:0009987);; Molecular Function: hydrolase activity (GO:0016787);; Molecular Function: transmembrane transporter activity (GO:0022857);; Molecular Function: substrate-specific transporter activity (GO:0022892);; Biological Process: primary metabolic process (GO:0044…	K05681|3e-82|cin:100177505|similar to ATP-binding cassette, sub-family G (WHITE), member 2	ATP-binding cassette sub-family G member 2 GN=ABCG2 OS=Sus scrofa (Pig) PE=2 SV=1	PREDICTED: ATP-binding cassette sub-family G member 2-like [Ailuropoda melanoleuca]
Sb04g009135	3.49556	up	--	--	Molecular Function: protein binding (GO:0005515);; Cellular Component: nucleus (GO:0005634);; Biological Process: gene expression (GO:0010467);; Cellular Component: membrane (GO:0016020);; Biological Process: cellular component organization (GO:0016043);; Biological Process: RNA metabolic process (GO:0016070);; Cellular Component: macromolecular complex (GO:0032991);; Cellular Component: cytoplas…	--	Cleavage and polyadenylation specificity factor subunit 6 GN=CPSF6 OS=Bos taurus (Bovine) PE=2 SV=1	PREDICTED: LOW QUALITY PROTEIN: nuclear receptor subfamily 4 group A member 3 [Ovis aries]
Sb05g022655	-1.81673	down	--	--	--	K07295|4e-07|dwi:Dwil_GK14705|GK14705 gene product from transcript GK14705-RA	Atherin GN=SAMD1 OS=Oryctolagus cuniculus (Rabbit) PE=2 SV=1	RD3-like protein [Canis lupus familiaris]
Sb07g022800	-3.56382	down	--	--	--	--	Mucin-1 subunit beta (Precursor) GN=MUC1 OS=Bos taurus (Bovine) PE=1 SV=1	PREDICTED: ice-structuring glycoprotein-like [Ochotona princeps]
Sb04g022990	-5.40376	down	--	--	--	--	COX assembly mitochondrial protein 2 homolog GN=CMC2 OS=Bos taurus (Bovine) PE=3 SV=1	PREDICTED: COX assembly mitochondrial protein 2 homolog isoform 1 [Dasypus novemcinctus]
Sb02g038850	-3.12929	down	--	--	Biological Process: lipid metabolic process (GO:0006629);; Molecular Function: sulfotransferase activity (GO:0008146);; Biological Process: cellular metabolic process (GO:0044237);; Biological Process: organic cyclic compound metabolic process (GO:1901360);;	K01025|5e-31|mcc:693398|SULT1C4, SULT1C1, SULT1C2	Sulfotransferase 1C2 GN=SULT1C2 OS=Oryctolagus cuniculus (Rabbit) PE=1 SV=1	PREDICTED: sulfotransferase 1C4-like [Sus scrofa]
Sb03g008560	-2.82906	down	--	--	Cellular Component: intracellular part (GO:0044424);;	K13171|3e-12|cel:F28D9.1|rsr-1	Serine/arginine repetitive matrix protein 1 GN=SRRM1 OS=Pongo abelii (Sumatran orangutan) PE=2 SV=1	Serine/arginine repetitive matrix protein 2 [Bos grunniens mutus]
Sb02g028160	-3.13454	down	--	--	Molecular Function: nucleic acid binding (GO:0003676);; Molecular Function: protein binding (GO:0005515);; Biological Process: gene expression (GO:0010467);; Cellular Component: membrane (GO:0016020);; Biological Process: cellular component organization (GO:0016043);; Biological Process: RNA metabolic process (GO:0016070);; Cellular Component: macromolecular complex (GO:0032991);; Cellular Compon…	--	Fibrous sheath CABYR-binding protein GN=FSCB OS=Bos taurus (Bovine) PE=2 SV=1	Fibrous sheath CABYR-binding protein [Bos grunniens mutus]
Sb09g025640	-2.56137	down	[R]	General function prediction only	Biological Process: cytokinesis (GO:0000910);; Molecular Function: GTPase activity (GO:0003924);; Molecular Function: GTP binding (GO:0005525);; Cellular Component: mitochondrion (GO:0005739);; Cellular Component: trans-Golgi network (GO:0005802);; Cellular Component: plasma membrane (GO:0005886);; Biological Process: GTP catabolic process (GO:0006184);; Biological Process: Golgi to endosome tran…	--	Ras-related protein Rab-11A (Precursor) GN=RAB11A OS=Oryctolagus cuniculus (Rabbit) PE=2 SV=3	PREDICTED: ras-related protein Rab-11B [Condylura cristata]
Sb10g008480	7.23907	up	[G]	Carbohydrate transport and metabolism	--	--	--	--
Sorghum_newGene_2127	-2.26176	down	--	--	Cellular Component: cytoplasmic membrane-bounded vesicle (GO:0016023);;	--	--	TPA: hypothetical protein ZEAMMB73_880650 [Zea mays]
Sb07g001450	1.43123	up	--	--	--	K13171|1e-09|cel:F28D9.1|rsr-1	Atherin GN=SAMD1 OS=Oryctolagus cuniculus (Rabbit) PE=2 SV=1	PREDICTED: hypothetical protein LOC100018249 [Monodelphis domestica]
Sorghum_newGene_1580	1.49875	up	--	--	Molecular Function: magnesium ion binding (GO:0000287);; Biological Process: metabolic process (GO:0008152);; Molecular Function: terpene synthase activity (GO:0010333);; Biological Process: geranyl diphosphate metabolic process (GO:0033383);; Biological Process: farnesyl diphosphate metabolic process (GO:0045338);; Molecular Function: (+)-delta-cadinene synthase activity (GO:0047461);; Biologica…	--	Sesquiterpene synthase OS=Santalum album (White sandalwood) PE=1 SV=1	sesquiterpene cyclase1 [Zea mays]
Sb01g004140	-1.89	down	[J]	Translation, ribosomal structure and biogenesis	--	K00555|1e-83|bfo:BRAFLDRAFT_126067|hypothetical protein	TRMT1-like protein GN=TRMT1L OS=Bos taurus (Bovine) PE=2 SV=1	PREDICTED: tRNA (guanine(26)-N(2))-dimethyltransferase [Echinops telfairi]
Sb03g040260	-1.34918	down	--	--	Cellular Component: intracellular part (GO:0044424);;	--	Serine/arginine repetitive matrix protein 1 GN=SRRM1 OS=Pongo abelii (Sumatran orangutan) PE=2 SV=1	gastric mucin [Sus scrofa]
Sb08g020133	-2.70945	down	--	--	Molecular Function: ion channel activity (GO:0005216);; Molecular Function: binding (GO:0005488);; Cellular Component: nucleus (GO:0005634);; Biological Process: cellular process (GO:0009987);; Cellular Component: membrane (GO:0016020);; Cellular Component: macromolecular complex (GO:0032991);; Biological Process: single-organism process (GO:0044699);;	K13172|1e-12|oaa:100075123|similar to splicing coactivator subunit SRm300	Atherin GN=SAMD1 OS=Oryctolagus cuniculus (Rabbit) PE=2 SV=1	PREDICTED: hypothetical protein LOC100075123, partial [Ornithorhynchus anatinus]
Sb02g009300	-6.21947	down	--	--	Molecular Function: protein binding (GO:0005515);; Biological Process: cellular process (GO:0009987);; Cellular Component: intracellular organelle (GO:0043229);;	--	Atherin GN=SAMD1 OS=Oryctolagus cuniculus (Rabbit) PE=2 SV=1	atherin [Oryctolagus cuniculus]
Sb03g010610	-1.97498	down	[RTKL]	--	Biological Process: positive regulation of cytokine production (GO:0001819);; Biological Process: response to molecule of bacterial origin (GO:0002237);; Biological Process: adaptive immune response (GO:0002250);; Biological Process: immune response-activating signal transduction (GO:0002757);; Molecular Function: protein tyrosine kinase activity (GO:0004713);; Molecular Function: protein binding…	--	Interleukin-1 receptor-associated kinase 1 GN=IRAK1 OS=Bos taurus (Bovine) PE=2 SV=2	PREDICTED: interleukin-1 receptor-associated kinase 1 [Condylura cristata]
Sb03g045850	2.78057	up	[O]	Posttranslational modification, protein turnover, chaperones	Molecular Function: catalytic activity (GO:0003824);; Molecular Function: ion channel activity (GO:0005216);; Molecular Function: binding (GO:0005488);; Biological Process: cellular process (GO:0009987);; Cellular Component: intracellular organelle (GO:0043229);; Biological Process: cellular metabolic process (GO:0044237);; Biological Process: primary metabolic process (GO:0044238);; Biological P…	--	Glutathione S-transferase omega-1 GN=GSTO1 OS=Sus scrofa (Pig) PE=1 SV=2	PREDICTED: basic proline-rich protein-like [Dasypus novemcinctus]
Sorghum_newGene_533	-2.06576	down	--	--	--	--	--	hypothetical protein EMIHUDRAFT_434593, partial [Emiliania huxleyi CCMP1516]
Sb01g031100	-1.42352	down	[I]	Lipid transport and metabolism	Molecular Function: protein binding (GO:0005515);; Biological Process: regulation of transcription, DNA-templated (GO:0006355);; Cellular Component: membrane (GO:0016020);; Biological Process: cellular component organization (GO:0016043);; Biological Process: positive regulation of cellular metabolic process (GO:0031325);; Cellular Component: nuclear lumen (GO:0031981);; Biological Process: devel…	K01115|1e-41|tca:658196|similar to phospholipase D2	Phospholipase D2 GN=PLD2 OS=Bos taurus (Bovine) PE=2 SV=1	PREDICTED: phospholipase D2 isoform X2 [Sorex araneus]
Sb01g029273	-1.94974	down	--	--	--	--	Mucin-1 subunit beta (Precursor) GN=MUC1 OS=Bos taurus (Bovine) PE=1 SV=1	Mucin-2 [Pteropus alecto]
Sb03g009060	2.87619	up	--	--	--	K13172|2e-10|aml:100474834|SRRM2	Serine/arginine repetitive matrix protein 1 GN=SRRM1 OS=Pongo abelii (Sumatran orangutan) PE=2 SV=1	PREDICTED: uncharacterized protein LOC609646 [Canis lupus familiaris]
Sb06g018810	-2.40312	down	[G]	Carbohydrate transport and metabolism	Cellular Component: intracellular part (GO:0044424);;	K01785|1e-78|bfo:BRAFLDRAFT_284587|hypothetical protein	Aldose 1-epimerase GN=GALM OS=Pongo abelii (Sumatran orangutan) PE=2 SV=1	PREDICTED: aldose 1-epimerase [Mustela putorius furo]
Sb03g026750	-3.89958	down	--	--	Cellular Component: nucleus (GO:0005634);; Biological Process: cellular macromolecule metabolic process (GO:0044260);; Cellular Component: intracellular organelle part (GO:0044446);; Biological Process: single-organism cellular process (GO:0044763);; Biological Process: nucleic acid metabolic process (GO:0090304);; Molecular Function: organic cyclic compound binding (GO:0097159);; Molecular Funct…	K10955|9e-19|tgu:100220116|similar to mucin 2	Serine/arginine repetitive matrix protein 1 GN=SRRM1 OS=Pongo abelii (Sumatran orangutan) PE=2 SV=1	gastric mucin [Sus scrofa]
Sorghum_newGene_196	-4.42053	down	[G]	Carbohydrate transport and metabolism	Molecular Function: nucleic acid binding (GO:0003676);; Molecular Function: structural constituent of cell wall (GO:0005199);; Molecular Function: copper ion binding (GO:0005507);; Molecular Function: protein binding (GO:0005515);; Molecular Function: ATP binding (GO:0005524);; Cellular Component: mitochondrion (GO:0005739);; Biological Process: protein targeting to mitochondrion (GO:0006626);; B…	--	Glycine-rich cell wall structural protein (Precursor) GN=At3g17050 OS=Arabidopsis thaliana (Mouse-ear cress) PE=4 SV=2	hypothetical protein ZEAMMB73_208888 [Zea mays]
Sb10g021610	-1.4636	down	--	--	--	--	Microtubule-associated protein 4 GN=MAP4 OS=Bos taurus (Bovine) PE=1 SV=1	PREDICTED: serine/arginine repetitive matrix protein 2 isoform 6 [Dasypus novemcinctus]
Sb03g020074	4.3275	up	--	--	Molecular Function: catalytic activity (GO:0003824);; Molecular Function: protein binding (GO:0005515);; Biological Process: cytoskeleton organization (GO:0007010);; Cellular Component: intracellular membrane-bounded organelle (GO:0043231);; Cellular Component: intracellular non-membrane-bounded organelle (GO:0043232);; Biological Process: cellular metabolic process (GO:0044237);; Cellular Compon…	K13172|3e-22|mdo:100018249|similar to splicing coactivator subunit SRm300	Serine/arginine repetitive matrix protein 1 GN=SRRM1 OS=Pongo abelii (Sumatran orangutan) PE=2 SV=1	PREDICTED: hypothetical protein LOC100018249 [Monodelphis domestica]
Sb06g016210	-2.32081	down	--	--	Molecular Function: ion channel activity (GO:0005216);; Molecular Function: binding (GO:0005488);; Biological Process: cellular process (GO:0009987);; Cellular Component: membrane (GO:0016020);; Cellular Component: macromolecular complex (GO:0032991);; Cellular Component: intracellular part (GO:0044424);; Biological Process: single-organism process (GO:0044699);;	K13172|7e-30|oaa:100075123|similar to splicing coactivator subunit SRm300	Serine/arginine repetitive matrix protein 1 GN=SRRM1 OS=Pongo abelii (Sumatran orangutan) PE=2 SV=1	PREDICTED: hypothetical protein LOC100075123, partial [Ornithorhynchus anatinus]
Sb01g003750	3.46062	up	[L]	Replication, recombination and repair	Molecular Function: binding (GO:0005488);; Molecular Function: protein binding (GO:0005515);; Biological Process: cellular process (GO:0009987);; Cellular Component: intracellular part (GO:0044424);;	--	DNA topoisomerase 2-alpha GN=TOP2A OS=Sus scrofa (Pig) PE=2 SV=1	PREDICTED: DNA topoisomerase 2-beta [Trichechus manatus latirostris]
Sb08g023065	6.45357	up	--	--	Biological Process: phosphate-containing compound metabolic process (GO:0006796);; Molecular Function: transferase activity, transferring phosphorus-containing groups (GO:0016772);;	K00876|4e-08|aag:AaeL_AAEL009099|uridine cytidine kinase i	Uridine-cytidine kinase 1 GN=UCK1 OS=Macaca fascicularis (Crab-eating macaque) PE=2 SV=1	PREDICTED: uridine-cytidine kinase 1 isoform X3 [Echinops telfairi]
Sb05g024880	-4.92652	down	[S]	Function unknown	--	--	Ras suppressor protein 1 GN=RSU1 OS=Bos taurus (Bovine) PE=2 SV=1	PREDICTED: malignant fibrous histiocytoma-amplified sequence 1 [Echinops telfairi]
Sb06g029102	1.41938	up	--	--	--	--	--	PREDICTED: nucleolar pre-ribosomal-associated protein 1 [Sarcophilus harrisii]
Sb03g045480	-2.67812	down	--	--	Molecular Function: protein binding (GO:0005515);; Cellular Component: extracellular region (GO:0005576);; Biological Process: macromolecule biosynthetic process (GO:0009059);; Biological Process: embryo development (GO:0009790);; Biological Process: organ morphogenesis (GO:0009887);; Biological Process: regulation of gene expression (GO:0010468);; Cellular Component: membrane (GO:0016020);; Biol…	--	Parotid hormone (Precursor) OS=Sus scrofa (Pig) PE=1 SV=2	PREDICTED: vegetative cell wall protein gp1-like [Dasypus novemcinctus]
Sorghum_newGene_2128	7.11391	up	--	--	--	K00873|4e-10|sbi:SORBI_01g012240|hypothetical protein	--	hypothetical protein SORBIDRAFT_01g012240 [Sorghum bicolor]
Sb02g037130	-2.29221	down	--	--	--	--	--	PREDICTED: uncharacterized protein LOC100923696 [Sarcophilus harrisii]
Sb03g034680	-1.3108	down	[M]	Cell wall/membrane/envelope biogenesis	--	--	--	--
Sb10g003890	-1.99941	down	--	--	Cellular Component: membrane (GO:0016020);; Cellular Component: intracellular organelle (GO:0043229);; Biological Process: single-organism cellular process (GO:0044763);;	--	Mucin-1 subunit beta (Precursor) GN=MUC1 OS=Bos taurus (Bovine) PE=1 SV=1	PREDICTED: uncharacterized protein LOC780488, partial [Ovis aries]
Sb10g015260	4.07877	up	--	--	--	--	Zinc finger Ran-binding domain-containing protein 2 GN=ZRANB2 OS=Sus scrofa (Pig) PE=2 SV=1	PREDICTED: splicing coactivator subunit SRm300-like, partial [Oryctolagus cuniculus]
Sorghum_newGene_2713	5.80342	up	--	--	--	--	--	PREDICTED: uncharacterized protein LOC101770170 [Setaria italica]
Sb03g004540	1.42359	up	--	--	Molecular Function: cation channel activity (GO:0005261);; Molecular Function: protein binding (GO:0005515);; Cellular Component: plasma membrane (GO:0005886);; Biological Process: ion transport (GO:0006811);; Cellular Component: macromolecular complex (GO:0032991);; Biological Process: primary metabolic process (GO:0044238);; Biological Process: cellular macromolecule metabolic process (GO:00442…	--	Serine/arginine repetitive matrix protein 1 GN=SRRM1 OS=Pongo abelii (Sumatran orangutan) PE=2 SV=1	PREDICTED: hypothetical protein LOC100075123, partial [Ornithorhynchus anatinus]
Sorghum_newGene_843	1.61408	up	--	--	Biological Process: cell morphogenesis (GO:0000902);; Cellular Component: nucleus (GO:0005634);; Biological Process: cellular process (GO:0009987);; Biological Process: cell growth (GO:0016049);; Cellular Component: intracellular organelle part (GO:0044446);; Biological Process: Golgi vesicle transport (GO:0048193);;	--	Vegetative cell wall protein gp1 (Precursor) GN=GP1 OS=Chlamydomonas reinhardtii (Chlamydomonas smithii) PE=2 SV=1	hypothetical protein SORBIDRAFT_01g011230 [Sorghum bicolor]
Sb07g005420	4.14509	up	--	--	Molecular Function: binding (GO:0005488);; Cellular Component: intracellular organelle (GO:0043229);; Cellular Component: membrane part (GO:0044425);; Biological Process: single-organism cellular process (GO:0044763);; Biological Process: regulation of cellular process (GO:0050794);;	--	Serine/arginine repetitive matrix protein 1 GN=SRRM1 OS=Pongo abelii (Sumatran orangutan) PE=2 SV=1	PREDICTED: hypothetical protein LOC100075123, partial [Ornithorhynchus anatinus]
Sb03g009100	-3.12316	down	--	--	--	--	--	PREDICTED: keratin-associated protein 10-3-like [Ochotona princeps]
Sb05g008470	-4.34793	down	--	--	Cellular Component: intracellular organelle (GO:0043229);;	K03626|1e-20|gga:396544|NACA, TEBP	Serine/arginine repetitive matrix protein 1 GN=SRRM1 OS=Pongo abelii (Sumatran orangutan) PE=2 SV=1	PREDICTED: vegetative cell wall protein gp1-like [Dasypus novemcinctus]
Sb07g029130	-1.47015	down	--	--	Biological Process: cellular process (GO:0009987);; Cellular Component: cell part (GO:0044464);;	--	Mucin-1 subunit beta (Precursor) GN=MUC1 OS=Bos taurus (Bovine) PE=1 SV=1	mucin [Bos taurus]
Sorghum_newGene_2636	-4.7672	down	--	--	--	--	--	hypothetical protein [Zea mays]
Sb01g049230	6.19351	up	--	--	--	--	--	PREDICTED: general transcription factor 3C polypeptide 6-like [Tursiops truncatus]
Sb09g028360	5.29112	up	[R]	General function prediction only	Molecular Function: protein binding (GO:0005515);; Biological Process: ion transport (GO:0006811);; Biological Process: anatomical structure morphogenesis (GO:0009653);; Cellular Component: intracellular membrane-bounded organelle (GO:0043231);; Cellular Component: intracellular organelle part (GO:0044446);; Biological Process: single-organism cellular process (GO:0044763);; Biological Process: s…	--	Parotid hormone (Precursor) OS=Sus scrofa (Pig) PE=1 SV=2	PREDICTED: vegetative cell wall protein gp1-like [Dasypus novemcinctus]
Sorghum_newGene_1923	-5.80342	down	--	--	Biological Process: nuclear-transcribed mRNA catabolic process (GO:0000956);;	--	--	hypothetical protein SORBIDRAFT_07g028390 [Sorghum bicolor]
Sorghum_newGene_1087	-1.98028	down	--	--	Biological Process: metabolic process (GO:0008152);; Biological Process: response to stimulus (GO:0050896);;	--	--	TPA: hypothetical protein ZEAMMB73_506785 [Zea mays]
Sb02g044020	-3.31097	down	--	--	Molecular Function: protein binding (GO:0005515);; Cellular Component: cytoplasm (GO:0005737);; Biological Process: anatomical structure morphogenesis (GO:0009653);; Biological Process: cellular component organization (GO:0016043);; Cellular Component: intracellular membrane-bounded organelle (GO:0043231);; Biological Process: primary metabolic process (GO:0044238);; Biological Process: cellular …	--	Parotid hormone (Precursor) OS=Sus scrofa (Pig) PE=1 SV=2	PREDICTED: BAH and coiled-coil domain-containing protein 1 [Ochotona princeps]
Sb01g037760	1.28851	up	--	--	--	K11674|1e-21|ame:552310|similar to Microspherule protein 1 (58 kDa microspherule protein) (Cell cycle-regulated factor p78) (MCRS2)	--	PREDICTED: microspherule protein 1-like, partial [Tursiops truncatus]
Sb09g027990	-2.00973	down	--	--	Cellular Component: cell projection (GO:0042995);; Cellular Component: intracellular part (GO:0044424);; Cellular Component: membrane part (GO:0044425);; Biological Process: single-organism cellular process (GO:0044763);;	--	Mucin-1 subunit beta (Precursor) GN=MUC1 OS=Bos taurus (Bovine) PE=1 SV=1	PREDICTED: mucin-2-like [Mustela putorius furo]
Sb08g020443	4.53252	up	[R]	General function prediction only	Molecular Function: catalytic activity (GO:0003824);; Molecular Function: binding (GO:0005488);; Cellular Component: cytoplasm (GO:0005737);; Biological Process: cellular process (GO:0009987);; Cellular Component: intracellular organelle (GO:0043229);; Biological Process: primary metabolic process (GO:0044238);; Biological Process: cellular macromolecule metabolic process (GO:0044260);; Biologica…	--	Ankyrin repeat and SOCS box protein 15 GN=ASB15 OS=Bos taurus (Bovine) PE=2 SV=2	PREDICTED: ankyrin-1, partial [Trichechus manatus latirostris]
Sb03g011510	-2.39917	down	[Z]	Cytoskeleton	Biological Process: neuron migration (GO:0001764);; Molecular Function: GTPase activity (GO:0003924);; Molecular Function: structural constituent of cytoskeleton (GO:0005200);; Molecular Function: GTP binding (GO:0005525);; Cellular Component: nuclear envelope lumen (GO:0005641);; Cellular Component: cytoplasm (GO:0005737);; Cellular Component: microtubule (GO:0005874);; Cellular Component: plasm…	K07375|0.0|tad:TRIADDRAFT_63686|beta-tubulin	Tubulin beta-4B chain GN=TUBB4B OS=Bos taurus (Bovine) PE=2 SV=1	PREDICTED: tubulin beta-2A chain isoform 2 [Trichechus manatus latirostris]
Sb02g035530	-2.21801	down	--	--	Molecular Function: binding (GO:0005488);; Biological Process: signal transduction (GO:0007165);; Molecular Function: transferase activity, transferring phosphorus-containing groups (GO:0016772);; Biological Process: response to chemical (GO:0042221);; Biological Process: primary metabolic process (GO:0044238);; Biological Process: cellular macromolecule metabolic process (GO:0044260);; Cellular …	K04733|1e-18|ecb:100054848|IRAK4	Interleukin-1 receptor-associated kinase 4 GN=IRAK4 OS=Bos taurus (Bovine) PE=2 SV=1	PREDICTED: interleukin-1 receptor-associated kinase 4 isoform 2 [Ceratotherium simum simum]
Sb02g032300	-1.88869	down	--	--	--	K13172|4e-29|oaa:100075123|similar to splicing coactivator subunit SRm300	Serine/arginine repetitive matrix protein 1 GN=SRRM1 OS=Pongo abelii (Sumatran orangutan) PE=2 SV=1	PREDICTED: hypothetical protein LOC100075123, partial [Ornithorhynchus anatinus]
Sb06g031460	2.43916	up	[E]	Amino acid transport and metabolism	Molecular Function: catalytic activity (GO:0003824);; Molecular Function: binding (GO:0005488);; Cellular Component: intracellular (GO:0005622);;	K01915|1e-149|dvi:Dvir_GJ15245|GJ15245 gene product from transcript GJ15245-RA	Glutamine synthetase GN=GLUL OS=Bos taurus (Bovine) PE=2 SV=4	PREDICTED: glutamine synthetase-like [Ornithorhynchus anatinus]
Sb04g023810	-1.70928	down	[RTKL]	--	Molecular Function: protein kinase activity (GO:0004672);; Molecular Function: signal transducer activity (GO:0004871);; Molecular Function: protein binding (GO:0005515);; Biological Process: regulation of transcription, DNA-templated (GO:0006355);; Biological Process: protein phosphorylation (GO:0006468);; Biological Process: response to stress (GO:0006950);; Biological Process: cell surface rec…	K04733|6e-46|bta:533692|IRAK4, IRAK-4, MGC137816	Interleukin-1 receptor-associated kinase 4 GN=IRAK4 OS=Bos taurus (Bovine) PE=2 SV=1	PREDICTED: interleukin-1 receptor-associated kinase 4 [Canis lupus familiaris]
Sorghum_newGene_453	6.96582	up	--	--	Molecular Function: organic cyclic compound binding (GO:0097159);; Molecular Function: heterocyclic compound binding (GO:1901363);;	--	Putative AC9 transposase OS=Zea mays (Maize) PE=4 SV=1	transposase [Zea mays]
Sb04g034060	-1.49462	down	--	--	--	--	Placenta-specific gene 8 protein GN=PLAC8 OS=Pongo abelii (Sumatran orangutan) PE=3 SV=1	PREDICTED: placenta-specific gene 8 protein-like [Equus caballus]
Sb10g004420	-1.37301	down	--	--	--	--	Mucin-1 subunit beta (Precursor) GN=MUC1 OS=Bos taurus (Bovine) PE=1 SV=1	PREDICTED: serine/arginine repetitive matrix protein 2 [Echinops telfairi]
Sorghum_newGene_1427	-7.45188	down	--	--	--	--	Leucine-rich repeat extensin-like protein 5 (Precursor) GN=LRX5 OS=Arabidopsis thaliana (Mouse-ear cress) PE=2 SV=2	hypothetical protein SORBIDRAFT_10g027460 [Sorghum bicolor]
Sb04g002480	2.12991	up	--	--	Molecular Function: ion channel activity (GO:0005216);; Molecular Function: protein binding (GO:0005515);; Biological Process: cellular process (GO:0009987);; Biological Process: gene expression (GO:0010467);; Cellular Component: membrane (GO:0016020);; Biological Process: cellular component organization (GO:0016043);; Biological Process: RNA metabolic process (GO:0016070);; Molecular Function: h…	K05747|6e-14|nve:NEMVE_v1g241376|hypothetical protein	Neural Wiskott-Aldrich syndrome protein GN=WASL OS=Bos taurus (Bovine) PE=1 SV=1	PREDICTED: hypothetical protein LOC100010857 isoform 2 [Monodelphis domestica]
Sb06g001920	7.77871	up	--	--	--	--	Mucin-1 subunit beta (Precursor) GN=MUC1 OS=Bos taurus (Bovine) PE=1 SV=1	PREDICTED: hypothetical protein LOC100075123, partial [Ornithorhynchus anatinus]
Sb09g008890	-1.79759	down	--	--	--	--	--	PREDICTED: SEC14-like protein 1 [Equus caballus]
Sb05g001953	4.20849	up	[M]	Cell wall/membrane/envelope biogenesis	Molecular Function: protein binding (GO:0005515);; Cellular Component: nucleus (GO:0005634);; Biological Process: microtubule-based process (GO:0007017);; Biological Process: cellular component organization (GO:0016043);; Cellular Component: intracellular organelle part (GO:0044446);; Biological Process: single-multicellular organism process (GO:0044707);; Biological Process: regulation of cellul…	K13171|1e-09|oaa:100078424|similar to serine/arginine repetitive matrix 1	Serine/arginine repetitive matrix protein 1 GN=SRRM1 OS=Pongo abelii (Sumatran orangutan) PE=2 SV=1	PREDICTED: hypothetical protein LOC100078424 [Ornithorhynchus anatinus]
Sb05g018800	5.03544	up	--	--	Biological Process: signal transduction (GO:0007165);; Cellular Component: cell part (GO:0044464);; Biological Process: single-multicellular organism process (GO:0044707);; Biological Process: single-organism cellular process (GO:0044763);; Biological Process: single-organism developmental process (GO:0044767);; Biological Process: organ development (GO:0048513);; Biological Process: positive reg…	--	Leucine-rich repeat protein SHOC-2 GN=SHOC2 OS=Pongo abelii (Sumatran orangutan) PE=2 SV=2	PREDICTED: LOW QUALITY PROTEIN: leucine-rich repeat-containing protein 40 [Orcinus orca]
Sb03g030670	-5.34854	down	--	--	Molecular Function: nucleic acid binding (GO:0003676);; Cellular Component: spliceosomal complex (GO:0005681);; Cellular Component: plasma membrane (GO:0005886);; Biological Process: RNA processing (GO:0006396);; Cellular Component: nuclear speck (GO:0016607);;	K12836|1e-144|mmu:664621|MGC6653	Splicing factor U2AF 35 kDa subunit GN=U2AF1 OS=Bos taurus (Bovine) PE=2 SV=1	PREDICTED: splicing factor U2AF 35 kDa subunit isoform 1 [Sarcophilus harrisii]
Sb06g007320	4.61305	up	--	--	--	K03626|4e-08|gga:396544|NACA, TEBP	Vasodilator-stimulated phosphoprotein GN=VASP OS=Canis familiaris (Dog) PE=2 SV=3	PREDICTED: hypothetical protein LOC100673505 [Loxodonta africana]
Sb08g000970	8.75433	up	--	--	Molecular Function: protein binding (GO:0005515);; Biological Process: ion transport (GO:0006811);; Biological Process: cellular component movement (GO:0006928);; Cellular Component: membrane (GO:0016020);; Biological Process: cellular component organization (GO:0016043);; Cellular Component: cell projection (GO:0042995);; Cellular Component: intracellular membrane-bounded organelle (GO:0043231);…	K10955|8e-20|gga:423101|MUC2	Potassium/sodium hyperpolarization-activated cyclic nucleotide-gated channel 4 GN=HCN4 OS=Oryctolagus cuniculus (Rabbit) PE=2 SV=1	PREDICTED: vegetative cell wall protein gp1-like [Echinops telfairi]
Sb10g021935	-8.10454	down	[L]	Replication, recombination and repair	Cellular Component: intracellular organelle (GO:0043229);; Biological Process: single-organism process (GO:0044699);;	K07466|4e-11|dgr:Dgri_GH19242|GH19242 gene product from transcript GH19242-RA	Replication protein A 70 kDa DNA-binding subunit, N-terminally processed GN=RPA1 OS=Pongo abelii (Sumatran orangutan) PE=2 SV=1	PREDICTED: replication protein A 70 kDa DNA-binding subunit [Ochotona princeps]
Sb09g001200	9.38695	up	--	--	Biological Process: multicellular organismal development (GO:0007275);; Biological Process: anatomical structure development (GO:0048856);;	--	RNA-binding protein with serine-rich domain 1 GN=RNPS1 OS=Pongo abelii (Sumatran orangutan) PE=2 SV=1	PREDICTED: trinucleotide repeat-containing gene 18 protein [Canis lupus familiaris]
Sb09g020280	2.50702	up	--	--	Biological Process: immune system process (GO:0002376);; Molecular Function: receptor binding (GO:0005102);; Cellular Component: cytoplasm (GO:0005737);; Biological Process: transcription, DNA-templated (GO:0006351);; Biological Process: transport (GO:0006810);; Biological Process: signal transduction (GO:0007165);; Biological Process: anatomical structure morphogenesis (GO:0009653);; Biological …	--	Solute carrier family 15 member 4 GN=SLC15A4 OS=Bos taurus (Bovine) PE=2 SV=2	PREDICTED: solute carrier family 15 member 4 [Odobenus rosmarus divergens]
Sorghum_newGene_1449	7.11391	up	--	--	Cellular Component: cell part (GO:0044464);;	--	Formin-like protein 5 GN=P0453E05.107 OS=Oryza sativa subsp. japonica (Rice) PE=2 SV=2	hypothetical protein AURANDRAFT_71291, partial [Aureococcus anophagefferens]
Sb09g001135	4.23062	up	--	--	Molecular Function: protein binding (GO:0005515);; Cellular Component: cytoplasm (GO:0005737);; Biological Process: ion transport (GO:0006811);; Cellular Component: membrane (GO:0016020);; Biological Process: cellular component organization (GO:0016043);; Cellular Component: intracellular membrane-bounded organelle (GO:0043231);; Biological Process: primary metabolic process (GO:0044238);; Biolog…	--	Cleavage and polyadenylation specificity factor subunit 6 GN=CPSF6 OS=Bos taurus (Bovine) PE=2 SV=1	PREDICTED: uncharacterized protein LOC101367497 [Odobenus rosmarus divergens]
Sorghum_newGene_886	8.15369	up	--	--	--	--	--	uncharacterized protein LOC100278052 [Zea mays]
Sb01g049060	-4.60449	down	--	--	Biological Process: cellular process (GO:0009987);; Biological Process: single-organism developmental process (GO:0044767);; Biological Process: organ development (GO:0048513);;	--	Collagen alpha-1(II) chain (Precursor) GN=COL2A1 OS=Bos taurus (Bovine) PE=1 SV=4	PREDICTED: uncharacterized protein LOC487047 [Canis lupus familiaris]
Sb03g009290	1.76262	up	[F]	Nucleotide transport and metabolism	--	--	--	PREDICTED: probable uridine nucleosidase 1-like [Sarcophilus harrisii]
Sb02g004150	1.89266	up	--	--	Molecular Function: binding (GO:0005488);; Cellular Component: cytoplasm (GO:0005737);; Biological Process: macromolecule metabolic process (GO:0043170);; Cellular Component: intracellular membrane-bounded organelle (GO:0043231);; Biological Process: cellular metabolic process (GO:0044237);; Biological Process: primary metabolic process (GO:0044238);; Biological Process: single-organism cellular …	--	Serine/arginine repetitive matrix protein 1 GN=SRRM1 OS=Pongo abelii (Sumatran orangutan) PE=2 SV=1	PREDICTED: WAS/WASL-interacting protein family member 1 [Orcinus orca]
Sb04g000840	-1.49083	down	--	--	Molecular Function: protein binding (GO:0005515);; Biological Process: tissue development (GO:0009888);; Cellular Component: organelle (GO:0043226);; Biological Process: primary metabolic process (GO:0044238);; Biological Process: cellular macromolecule metabolic process (GO:0044260);; Cellular Component: extracellular region part (GO:0044421);; Cellular Component: intracellular part (GO:0044424)…	K13172|4e-24|oaa:100075123|similar to splicing coactivator subunit SRm300	Serine/arginine repetitive matrix protein 1 GN=SRRM1 OS=Pongo abelii (Sumatran orangutan) PE=2 SV=1	PREDICTED: hypothetical protein LOC100075123, partial [Ornithorhynchus anatinus]
Sorghum_newGene_2186	1.73766	up	--	--	--	--	--	Os03g0205000 [Oryza sativa Japonica Group]
Sb03g011450	-3.83652	down	--	--	Cellular Component: intracellular organelle (GO:0043229);;	--	Serine/arginine repetitive matrix protein 1 GN=SRRM1 OS=Pongo abelii (Sumatran orangutan) PE=2 SV=1	PREDICTED: basic proline-rich protein-like, partial [Dasypus novemcinctus]
Sorghum_newGene_1273	-2.72466	down	--	--	--	--	--	PREDICTED: uncharacterized protein LOC101771379 [Setaria italica]
Sb01g009270	-1.73617	down	--	--	Molecular Function: catalytic activity (GO:0003824);; Molecular Function: binding (GO:0005488);; Molecular Function: O-acyltransferase activity (GO:0008374);; Biological Process: cellular component organization (GO:0016043);; Biological Process: cellular nitrogen compound metabolic process (GO:0034641);; Cellular Component: intracellular membrane-bounded organelle (GO:0043231);; Biological Proces…	K06129|4e-71|nve:NEMVE_v1g192479|hypothetical protein	Group XV phospholipase A2 (Precursor) GN=PLA2G15 OS=Canis familiaris (Dog) PE=2 SV=1	PREDICTED: group XV phospholipase A2 [Echinops telfairi]
Sorghum_newGene_2729	9.222	up	--	--	--	K13109|5e-10|sbi:SORBI_08g001030|hypothetical protein	--	TPA: hypothetical protein ZEAMMB73_053697, partial [Zea mays]
Sorghum_newGene_1558	-5.9773	down	--	--	Biological Process: double-strand break repair via homologous recombination (GO:0000724);; Molecular Function: single-stranded DNA binding (GO:0003697);;	--	--	hypothetical protein SORBIDRAFT_2899s002010 [Sorghum bicolor]
Sb01g026390	-3.23941	down	[G]	Carbohydrate transport and metabolism	Molecular Function: hydrolase activity (GO:0016787);;	K12311|0.0|nve:NEMVE_v1g244860|hypothetical protein	Lysosomal alpha-mannosidase E peptide (Precursor) GN=MAN2B1 OS=Bos taurus (Bovine) PE=1 SV=3	PREDICTED: lysosomal alpha-mannosidase [Echinops telfairi]
Sb10g007570	2.97208	up	--	--	Molecular Function: protein binding (GO:0005515);; Biological Process: gene expression (GO:0010467);; Biological Process: cellular component organization (GO:0016043);; Biological Process: RNA metabolic process (GO:0016070);; Cellular Component: nuclear part (GO:0044428);; Biological Process: single-organism cellular process (GO:0044763);; Biological Process: localization (GO:0051179);; Molecular…	--	Parotid hormone (Precursor) OS=Sus scrofa (Pig) PE=1 SV=2	PREDICTED: serine/arginine repetitive matrix protein 2 [Ochotona princeps]
Sb01g030530	3.19986	up	--	--	Cellular Component: intracellular part (GO:0044424);;	K13172|2e-17|aml:100474834|SRRM2	Serine/arginine repetitive matrix protein 1 GN=SRRM1 OS=Pongo abelii (Sumatran orangutan) PE=2 SV=1	PREDICTED: vegetative cell wall protein gp1-like [Dasypus novemcinctus]
Sb09g021890	-3.00646	down	--	--	Molecular Function: monooxygenase activity (GO:0004497);; Cellular Component: membrane (GO:0016020);; Molecular Function: oxidoreductase activity, acting on paired donors, with incorporation or reduction of molecular oxygen (GO:0016705);; Cellular Component: intracellular membrane-bounded organelle (GO:0043231);; Cellular Component: cytoplasmic part (GO:0044444);; Cellular Component: cell part (G…	--	Sterol 26-hydroxylase, mitochondrial (Precursor) GN=CYP27A1 OS=Oryctolagus cuniculus (Rabbit) PE=2 SV=1	PREDICTED: mucin-2-like [Mustela putorius furo]
Sb04g010640	-5.01056	down	[Q]	Secondary metabolites biosynthesis, transport and catabolism	--	--	--	--
Sb08g022420	5.71073	up	--	--	Biological Process: multicellular organismal development (GO:0007275);; Cellular Component: intracellular organelle (GO:0043229);; Biological Process: single-organism cellular process (GO:0044763);; Biological Process: single-organism developmental process (GO:0044767);; Biological Process: anatomical structure development (GO:0048856);; Biological Process: regulation of biological process (GO:00…	--	Mucin-1 subunit beta (Precursor) GN=MUC1 OS=Bos taurus (Bovine) PE=1 SV=1	PREDICTED: ice-structuring glycoprotein-like [Ochotona princeps]
Sb0460s002010	-3.04037	down	[P]	Inorganic ion transport and metabolism	Molecular Function: N,N-dimethylaniline monooxygenase activity (GO:0004499);; Biological Process: organic acid metabolic process (GO:0006082);; Biological Process: toxin metabolic process (GO:0009404);; Cellular Component: membrane (GO:0016020);; Cellular Component: membrane-bounded organelle (GO:0043227);; Biological Process: NADPH oxidation (GO:0070995);;	--	Dimethylaniline monooxygenase [N-oxide-forming] 3 GN=FMO3 OS=Macaca mulatta (Rhesus macaque) PE=2 SV=3	Dimethylaniline monooxygenase [N-oxide-forming] 5 [Tupaia chinensis]
Sb09g024810	-1.83014	down	--	--	Biological Process: transport (GO:0006810);; Biological Process: cellular process (GO:0009987);; Cellular Component: membrane (GO:0016020);; Cellular Component: intracellular membrane-bounded organelle (GO:0043231);; Cellular Component: cytoplasmic part (GO:0044444);;	--	Secretory carrier-associated membrane protein 1 GN=SCAMP1 OS=Sus scrofa (Pig) PE=2 SV=1	PREDICTED: secretory carrier-associated membrane protein 2 [Condylura cristata]
Sb05g006930	-1.61528	down	--	--	Molecular Function: protein binding (GO:0005515);; Biological Process: ion transport (GO:0006811);; Cellular Component: membrane (GO:0016020);; Cellular Component: cell projection (GO:0042995);; Cellular Component: intracellular non-membrane-bounded organelle (GO:0043232);; Biological Process: cellular macromolecule metabolic process (GO:0044260);; Cellular Component: nuclear part (GO:0044428);; …	K10955|1e-23|hsa:4583|MUC2, MLP, MUC-2, SMUC	Serine/arginine repetitive matrix protein 1 GN=SRRM1 OS=Pongo abelii (Sumatran orangutan) PE=2 SV=1	mucin, partial [Bos taurus]
Sb04g030380	1.2942	up	[F]	Nucleotide transport and metabolism	Biological Process: metabolic process (GO:0008152);;	--	Uridine-cytidine kinase 1 GN=UCK1 OS=Bos taurus (Bovine) PE=2 SV=1	PREDICTED: uridine-cytidine kinase-like 1 [Sorex araneus]
Sorghum_newGene_1506	6.4666	up	--	--	--	--	--	hypothetical protein [Zea mays]
Sb07g020255	3.24101	up	--	--	Molecular Function: catalytic activity (GO:0003824);; Molecular Function: protein binding (GO:0005515);; Biological Process: nucleobase-containing compound metabolic process (GO:0006139);; Biological Process: cellular component organization (GO:0016043);; Biological Process: multicellular organismal process (GO:0032501);; Cellular Component: intracellular membrane-bounded organelle (GO:0043231);;…	--	Cleavage and polyadenylation specificity factor subunit 6 GN=CPSF6 OS=Bos taurus (Bovine) PE=2 SV=1	PREDICTED: LOW QUALITY PROTEIN: nuclear receptor subfamily 4 group A member 3 [Ovis aries]
Sb04g011770	-2.86093	down	--	--	Molecular Function: ion channel activity (GO:0005216);; Biological Process: ion transport (GO:0006811);; Biological Process: cellular process (GO:0009987);; Cellular Component: cell part (GO:0044464);; Biological Process: single-organism developmental process (GO:0044767);; Biological Process: organ development (GO:0048513);; Molecular Function: organic cyclic compound binding (GO:0097159);; Mole…	--	Mucin-1 subunit beta (Precursor) GN=MUC1 OS=Bos taurus (Bovine) PE=1 SV=1	gastric mucin [Sus scrofa]
Sb02g039670	-2.02869	down	--	--	Biological Process: skeletal system development (GO:0001501);; Molecular Function: protein binding (GO:0005515);; Biological Process: cell communication (GO:0007154);; Biological Process: nervous system development (GO:0007399);; Biological Process: organ morphogenesis (GO:0009887);; Biological Process: gene expression (GO:0010467);; Biological Process: cellular component organization (GO:0016043…	K13172|2e-21|oaa:100075123|similar to splicing coactivator subunit SRm300	Parotid hormone (Precursor) OS=Sus scrofa (Pig) PE=1 SV=2	PREDICTED: basic proline-rich protein-like [Dasypus novemcinctus]
Sb04g022520	-3.1078	down	--	--	Molecular Function: ion channel activity (GO:0005216);; Molecular Function: protein binding (GO:0005515);; Cellular Component: cytoplasm (GO:0005737);; Biological Process: transport (GO:0006810);; Biological Process: gene expression (GO:0010467);; Cellular Component: membrane (GO:0016020);; Biological Process: RNA metabolic process (GO:0016070);; Cellular Component: macromolecular complex (GO:003…	K13171|1e-23|cel:F28D9.1|rsr-1	Parotid hormone (Precursor) OS=Sus scrofa (Pig) PE=1 SV=2	PREDICTED: vegetative cell wall protein gp1-like [Dasypus novemcinctus]
Sb08g001710	1.47289	up	[V]	Defense mechanisms	Molecular Function: binding (GO:0005488);; Biological Process: transport (GO:0006810);; Cellular Component: membrane (GO:0016020);; Molecular Function: hydrolase activity (GO:0016787);; Cellular Component: intracellular membrane-bounded organelle (GO:0043231);; Cellular Component: cytoplasmic part (GO:0044444);; Biological Process: single-organism cellular process (GO:0044763);;	--	Multidrug and toxin extrusion protein 1 GN=SLC47A1 OS=Pongo abelii (Sumatran orangutan) PE=2 SV=1	PREDICTED: multidrug and toxin extrusion protein 2-like [Dasypus novemcinctus]
Sb01g010110	2.04364	up	[RTKL]	--	Biological Process: positive regulation of immune system process (GO:0002684);; Molecular Function: protein tyrosine kinase activity (GO:0004713);; Molecular Function: receptor binding (GO:0005102);; Cellular Component: microtubule organizing center (GO:0005815);; Cellular Component: plasma membrane (GO:0005886);; Biological Process: regulation of transcription, DNA-templated (GO:0006355);; Biolo…	K04733|3e-48|cfa:486601|IRAK4	Interleukin-1 receptor-associated kinase 4 GN=IRAK4 OS=Bos taurus (Bovine) PE=2 SV=1	PREDICTED: interleukin-1 receptor-associated kinase 4 [Canis lupus familiaris]
Sb01g007780	-3.46215	down	[K]	Transcription	Biological Process: mitochondrial genome maintenance (GO:0000002);; Biological Process: negative regulation of transcription from RNA polymerase II promoter (GO:0000122);; Molecular Function: RNA polymerase II regulatory region sequence-specific DNA binding (GO:0000977);; Molecular Function: sequence-specific DNA binding RNA polymerase II transcription factor activity (GO:0000981);; Molecular Fun…	K09262|9e-18|gga:431059|similar to SRF-related protein	Myocyte-specific enhancer factor 2A GN=MEF2A OS=Bos taurus (Bovine) PE=2 SV=1	myocyte enhancer factor 2D [Sus scrofa]
Sb03g037270	-3.76046	down	--	--	Molecular Function: binding (GO:0005488);; Cellular Component: nucleus (GO:0005634);; Biological Process: cellular process (GO:0009987);; Cellular Component: intracellular organelle part (GO:0044446);; Biological Process: single-organism process (GO:0044699);;	--	Serine/arginine repetitive matrix protein 1 GN=SRRM1 OS=Pongo abelii (Sumatran orangutan) PE=2 SV=1	PREDICTED: hypothetical protein LOC100018249 [Monodelphis domestica]
Sb07g026895	1.63428	up	--	--	--	--	--	PREDICTED: TBC1 domain family member 5 [Monodelphis domestica]
Sb10g001690	3.46536	up	--	--	Molecular Function: nucleic acid binding (GO:0003676);; Molecular Function: ion channel activity (GO:0005216);; Molecular Function: protein binding (GO:0005515);; Biological Process: gene expression (GO:0010467);; Cellular Component: membrane (GO:0016020);; Biological Process: RNA metabolic process (GO:0016070);; Cellular Component: macromolecular complex (GO:0032991);; Cellular Component: nuclea…	K13172|3e-32|oaa:100075123|similar to splicing coactivator subunit SRm300	Serine/arginine repetitive matrix protein 1 GN=SRRM1 OS=Pongo abelii (Sumatran orangutan) PE=2 SV=1	PREDICTED: hypothetical protein LOC100075123, partial [Ornithorhynchus anatinus]
Sorghum_newGene_1855	-4.58808	down	--	--	--	--	--	hypothetical protein H072_7117 [Dactylellina haptotyla CBS 200.50]
Sb10g028680	-3.87569	down	--	--	Molecular Function: ion channel activity (GO:0005216);; Molecular Function: binding (GO:0005488);; Biological Process: cellular process (GO:0009987);; Cellular Component: membrane (GO:0016020);; Cellular Component: cell part (GO:0044464);; Biological Process: single-organism process (GO:0044699);;	K07195|4e-24|bta:505568|EXOC7, MGC128131	Voltage-dependent P/Q-type calcium channel subunit alpha-1A GN=CACNA1A OS=Oryctolagus cuniculus (Rabbit) PE=1 SV=1	PREDICTED: exocyst complex component 7-like isoform 2 [Sus scrofa]
Sb10g022470	3.9114	up	[Q]	Secondary metabolites biosynthesis, transport and catabolism	Biological Process: lipid metabolic process (GO:0006629);; Molecular Function: oxidoreductase activity (GO:0016491);; Biological Process: cellular metabolic process (GO:0044237);; Cellular Component: cell part (GO:0044464);; Biological Process: organic cyclic compound metabolic process (GO:1901360);;	K07410|4e-39|bta:511470|CYP1B1	Cytochrome P450 1A1 GN=CYP1A1 OS=Ovis aries (Sheep) PE=2 SV=1	PREDICTED: cytochrome P450 1B1-like [Ochotona princeps]
Sb10g003300	3.57101	up	--	--	--	K14570|9e-06|rno:295047|RGD1564472	--	--
Sorghum_newGene_1834	-7.49066	down	--	--	Molecular Function: binding (GO:0005488);; Cellular Component: cytoplasmic membrane-bounded vesicle (GO:0016023);; Cellular Component: cell periphery (GO:0071944);;	--	Early nodulin-20 (Precursor) GN=ENOD20 OS=Medicago truncatula (Barrel medic) PE=3 SV=1	hypothetical protein SORBIDRAFT_04g008025 [Sorghum bicolor]
Sb03g004860	-2.70385	down	[RTKL]	--	Biological Process: positive regulation of cytokine production (GO:0001819);; Biological Process: vasculature development (GO:0001944);; Biological Process: adaptive immune response (GO:0002250);; Biological Process: leukocyte activation involved in immune response (GO:0002366);; Biological Process: immune response-activating signal transduction (GO:0002757);; Molecular Function: protein serine/t…	K04733|7e-38|bta:533692|IRAK4, IRAK-4, MGC137816	Interleukin-1 receptor-associated kinase 4 GN=IRAK4 OS=Bos taurus (Bovine) PE=2 SV=1	PREDICTED: interleukin-1 receptor-associated kinase 4 isoform 2 [Orcinus orca]
Sb06g031890	1.59473	up	--	--	Molecular Function: ion channel activity (GO:0005216);; Molecular Function: protein binding (GO:0005515);; Cellular Component: nucleus (GO:0005634);; Cellular Component: macromolecular complex (GO:0032991);; Cellular Component: intracellular organelle part (GO:0044446);; Biological Process: single-organism cellular process (GO:0044763);; Biological Process: localization (GO:0051179);;	K13172|9e-16|oaa:100075123|similar to splicing coactivator subunit SRm300	Serine/arginine repetitive matrix protein 1 GN=SRRM1 OS=Pongo abelii (Sumatran orangutan) PE=2 SV=1	PREDICTED: hypothetical protein LOC100075123, partial [Ornithorhynchus anatinus]
Sb06g028200	1.33784	up	--	--	Molecular Function: binding (GO:0005488);; Molecular Function: hydrolase activity (GO:0016787);; Cellular Component: macromolecular complex (GO:0032991);; Cellular Component: intracellular membrane-bounded organelle (GO:0043231);; Cellular Component: intracellular organelle part (GO:0044446);;	--	Serine/arginine repetitive matrix protein 1 GN=SRRM1 OS=Pongo abelii (Sumatran orangutan) PE=2 SV=1	PREDICTED: hypothetical protein LOC100078424 [Ornithorhynchus anatinus]
Sb03g045570	1.4515	up	[E]	Amino acid transport and metabolism	--	--	Mucin-1 subunit beta (Precursor) GN=MUC1 OS=Bos taurus (Bovine) PE=1 SV=1	PREDICTED: mucin-21 [Condylura cristata]
Sb01g013390	-1.56649	down	[O]	Posttranslational modification, protein turnover, chaperones	Cellular Component: endoplasmic reticulum (GO:0005783);; Biological Process: response to stress (GO:0006950);; Biological Process: spermatogenesis (GO:0007283);; Cellular Component: membrane (GO:0016020);; Biological Process: RNA metabolic process (GO:0016070);; Biological Process: regulation of nucleobase-containing compound metabolic process (GO:0019219);; Biological Process: sperm motility (GO…	K09502|1e-148|tca:660093|similar to DnaJ homolog subfamily A member 1 (Heat shock 40 kDa protein 4) (DnaJ protein homolog 2) (HSJ-2) (HSDJ)	DnaJ homolog subfamily A member 1 (Precursor) GN=DNAJA1 OS=Bos taurus (Bovine) PE=2 SV=2	PREDICTED: dnaJ homolog subfamily A member 1 [Loxodonta africana]
Sorghum_newGene_875	-4.7672	down	--	--	Molecular Function: binding (GO:0005488);;	--	--	hypothetical protein SORBIDRAFT_01g035715 [Sorghum bicolor]
Sb06g022220	-1.35397	down	[R]	General function prediction only	--	--	--	--
Sb03g028630	1.60494	up	[Q]	Secondary metabolites biosynthesis, transport and catabolism	Molecular Function: monooxygenase activity (GO:0004497);; Biological Process: fatty acid metabolic process (GO:0006631);; Cellular Component: membrane (GO:0016020);; Molecular Function: oxidoreductase activity, acting on paired donors, with incorporation or reduction of molecular oxygen (GO:0016705);; Cellular Component: membrane-bounded organelle (GO:0043227);;	--	Cytochrome P450 4A25 GN=CYP4A25 OS=Sus scrofa (Pig) PE=2 SV=1	PREDICTED: cytochrome P450 4F22-like [Sorex araneus]
Sb02g011220	2.61985	up	--	--	Molecular Function: binding (GO:0005488);; Cellular Component: nucleus (GO:0005634);; Biological Process: cellular process (GO:0009987);; Cellular Component: membrane (GO:0016020);; Molecular Function: transferase activity (GO:0016740);; Biological Process: primary metabolic process (GO:0044238);; Cellular Component: cytoplasmic part (GO:0044444);; Cellular Component: intracellular organelle part…	K13172|1e-19|oaa:100075123|similar to splicing coactivator subunit SRm300	Serine/arginine repetitive matrix protein 1 GN=SRRM1 OS=Pongo abelii (Sumatran orangutan) PE=2 SV=1	PREDICTED: vegetative cell wall protein gp1-like [Dasypus novemcinctus]
Sb01g004500	3.3885	up	--	--	--	--	--	PREDICTED: nadrin [Oryctolagus cuniculus]
Sb08g017170	2.36897	up	[O]	Posttranslational modification, protein turnover, chaperones	--	K03676|1e-08|spu:583915|hypothetical LOC583915	Glutaredoxin-2, mitochondrial (Precursor) GN=GLRX2 OS=Pongo abelii (Sumatran orangutan) PE=2 SV=1	--
Sb10g007320	2.34138	up	[C]	Energy production and conversion	--	--	Serine/arginine repetitive matrix protein 1 GN=SRRM1 OS=Pongo abelii (Sumatran orangutan) PE=2 SV=1	PREDICTED: uncharacterized protein LOC484159 [Canis lupus familiaris]
Sb07g022860	-6.11605	down	[P]	Inorganic ion transport and metabolism	Molecular Function: binding (GO:0005488);; Cellular Component: membrane (GO:0016020);; Cellular Component: intracellular membrane-bounded organelle (GO:0043231);; Cellular Component: cytoplasmic part (GO:0044444);; Biological Process: single-organism transport (GO:0044765);;	K01672|8e-30|cqu:CpipJ_CPIJ014281|carbonic anhydrase	Carbonic anhydrase 1 GN=CA1 OS=Bos taurus (Bovine) PE=2 SV=3	carbonic anhydrase 1 [Bos taurus]
Sb06g021640	-1.81468	down	--	--	--	K13171|2e-07|cel:F28D9.1|rsr-1	Serine/arginine repetitive matrix protein 1 GN=SRRM1 OS=Pongo abelii (Sumatran orangutan) PE=2 SV=1	PREDICTED: hypothetical protein LOC100521629 isoform 1 [Sus scrofa]
Sb02g043450	-2.43534	down	--	--	Biological Process: single-organism cellular process (GO:0044763);; Biological Process: single-organism developmental process (GO:0044767);; Biological Process: system development (GO:0048731);;	--	Glycogenin-1 GN=GYG1 OS=Oryctolagus cuniculus (Rabbit) PE=1 SV=3	PREDICTED: glycogenin-1 [Ovis aries]
Sb09g029420	-1.65485	down	--	--	--	--	Eukaryotic translation initiation factor 3 subunit F GN=EIF3F OS=Pan troglodytes (Chimpanzee) PE=2 SV=1	PREDICTED: nascent polypeptide-associated complex subunit alpha, muscle-specific form, partial [Odobenus rosmarus divergens]
Sb03g031310	3.20622	up	[E]	Amino acid transport and metabolism	Molecular Function: nucleotide binding (GO:0000166);; Molecular Function: binding (GO:0005488);; Molecular Function: oxidoreductase activity (GO:0016491);; Biological Process: cellular metabolic process (GO:0044237);; Biological Process: primary metabolic process (GO:0044238);; Biological Process: small molecule metabolic process (GO:0044281);; Biological Process: nucleobase-containing small mole…	K00264|0.0|bfo:BRAFLDRAFT_129259|hypothetical protein	Dihydropyrimidine dehydrogenase [NADP(+)] GN=DPYD OS=Pongo abelii (Sumatran orangutan) PE=2 SV=1	PREDICTED: LOW QUALITY PROTEIN: dihydropyrimidine dehydrogenase [NADP(+)] [Condylura cristata]
Sorghum_newGene_2685	-5.58191	down	--	--	Biological Process: developmental process involved in reproduction (GO:0003006);; Biological Process: DNA metabolic process (GO:0006259);; Biological Process: cell cycle (GO:0007049);; Biological Process: system development (GO:0048731);;	K14325|2e-08|osa:4325394|Os01g0959000	--	Os01g0959000 [Oryza sativa Japonica Group]
Sb10g002440	2.53813	up	[L]	Replication, recombination and repair	--	K10901|8e-09|dgr:Dgri_GH17364|GH17364 gene product from transcript GH17364-RA	Homeobox protein cut-like 1 (Fragment) GN=CUX1 OS=Canis familiaris (Dog) PE=2 SV=1	PREDICTED: translation initiation factor IF-2-like, partial [Dasypus novemcinctus]
Sb07g005660	1.64913	up	--	--	--	--	--	PREDICTED: hypothetical protein LOC100018249 [Monodelphis domestica]
Sb01g022140	-3.75103	down	--	--	Molecular Function: ion channel activity (GO:0005216);; Molecular Function: protein binding (GO:0005515);; Biological Process: transport (GO:0006810);; Cellular Component: membrane (GO:0016020);; Cellular Component: intracellular part (GO:0044424);; Biological Process: single-organism cellular process (GO:0044763);; Biological Process: single-organism developmental process (GO:0044767);; Biologic…	--	Serine/arginine repetitive matrix protein 1 GN=SRRM1 OS=Pongo abelii (Sumatran orangutan) PE=2 SV=1	PREDICTED: serine/arginine repetitive matrix protein 1 isoform X3 [Condylura cristata]
Sb10g030090	-2.44336	down	[M]	Cell wall/membrane/envelope biogenesis	Molecular Function: amidase activity (GO:0004040);; Molecular Function: protein binding (GO:0005515);; Cellular Component: cytoplasm (GO:0005737);; Biological Process: single fertilization (GO:0007338);; Molecular Function: drug binding (GO:0008144);; Biological Process: nucleobase-containing compound biosynthetic process (GO:0034654);; Molecular Function: fucose binding (GO:0042806);; Biological…	K11425|1e-09|dre:100006350|whsc1l1	Neural Wiskott-Aldrich syndrome protein GN=WASL OS=Bos taurus (Bovine) PE=1 SV=1	PREDICTED: short/branched chain specific acyl-CoA dehydrogenase, mitochondrial [Condylura cristata]
Sorghum_newGene_440	-1.3868	down	--	--	--	--	--	hypothetical protein ZEAMMB73_318589 [Zea mays]
Sb04g025100	-3.14152	down	--	--	Molecular Function: glucose-6-phosphate dehydrogenase activity (GO:0004345);; Biological Process: carbohydrate metabolic process (GO:0005975);; Biological Process: monosaccharide metabolic process (GO:0005996);; Biological Process: NADP metabolic process (GO:0006739);; Cellular Component: intracellular part (GO:0044424);; Biological Process: single-organism process (GO:0044699);; Biological Proce…	K00036|0.0|ame:725325|similar to Zwischenferment CG12529-PA, isoform A	Glucose-6-phosphate 1-dehydrogenase GN=G6PD OS=Macropus robustus (Wallaroo) PE=2 SV=3	PREDICTED: glucose-6-phosphate 1-dehydrogenase-like [Ornithorhynchus anatinus]
Sb06g016046	3.16676	up	--	--	Molecular Function: catalytic activity (GO:0003824);; Biological Process: ion transport (GO:0006811);; Biological Process: gene expression (GO:0010467);; Biological Process: cellular component organization (GO:0016043);; Biological Process: RNA metabolic process (GO:0016070);; Cellular Component: macromolecular complex (GO:0032991);; Cellular Component: nuclear part (GO:0044428);; Cellular Compon…	--	Atherin GN=SAMD1 OS=Oryctolagus cuniculus (Rabbit) PE=2 SV=1	PREDICTED: vegetative cell wall protein gp1-like [Echinops telfairi]
Sb06g033030	-2.38621	down	[IQR]	--	Molecular Function: protein binding (GO:0005515);; Cellular Component: extracellular region (GO:0005576);; Biological Process: multicellular organismal development (GO:0007275);; Biological Process: gene expression (GO:0010467);; Biological Process: RNA metabolic process (GO:0016070);; Biological Process: regulation of nucleobase-containing compound metabolic process (GO:0019219);; Cellular Compo…	K11162|3e-38|bfo:BRAFLDRAFT_58779|hypothetical protein	WW domain-containing oxidoreductase GN=WWOX OS=Pongo abelii (Sumatran orangutan) PE=2 SV=1	PREDICTED: cytosolic 5&apos;-nucleotidase 1B-like isoform 5 [Ceratotherium simum simum]
Sb03g001930	1.73426	up	[E]	Amino acid transport and metabolism	--	--	Isoamyl acetate-hydrolyzing esterase 1 homolog GN=IAH1 OS=Bos taurus (Bovine) PE=2 SV=1	PREDICTED: isoamyl acetate-hydrolyzing esterase 1 homolog [Loxodonta africana]
Sorghum_newGene_829	5.29112	up	--	--	--	--	--	hypothetical protein SORBIDRAFT_07g003173 [Sorghum bicolor]
Sb05g007450	-6.25767	down	[E]	Amino acid transport and metabolism	Cellular Component: nucleus (GO:0005634);; Cellular Component: intracellular organelle part (GO:0044446);;	--	Solute carrier family 15 member 4 GN=SLC15A4 OS=Bos taurus (Bovine) PE=2 SV=2	PREDICTED: solute carrier family 15 member 4 [Odobenus rosmarus divergens]
Sb04g035393	-3.20822	down	[R]	General function prediction only	Biological Process: cellular process (GO:0009987);; Cellular Component: intracellular organelle (GO:0043229);;	K09553|3e-50|aga:AgaP_AGAP010188|AGAP010188-PA	Stress-induced-phosphoprotein 1 GN=STIP1 OS=Bos taurus (Bovine) PE=2 SV=1	PREDICTED: stress-induced-phosphoprotein 1 isoform 2 [Odobenus rosmarus divergens]
Sb03g008240	-2.53377	down	--	--	Molecular Function: protein binding (GO:0005515);; Biological Process: anatomical structure morphogenesis (GO:0009653);; Biological Process: cellular component organization (GO:0016043);; Biological Process: primary metabolic process (GO:0044238);; Biological Process: cellular macromolecule metabolic process (GO:0044260);; Cellular Component: nuclear part (GO:0044428);; Cellular Component: cytopl…	--	MAPK-interacting and spindle-stabilizing protein-like GN=MAPK1IP1L OS=Bos taurus (Bovine) PE=2 SV=3	PREDICTED: hypothetical protein LOC100075123, partial [Ornithorhynchus anatinus]
Sb10g007850	-1.35411	down	--	--	Molecular Function: protein binding (GO:0005515);; Cellular Component: cell-cell junction (GO:0005911);; Biological Process: multicellular organismal development (GO:0007275);; Cellular Component: intracellular organelle (GO:0043229);; Biological Process: single-organism cellular process (GO:0044763);; Biological Process: single-organism developmental process (GO:0044767);; Biological Process: an…	--	Junction plakoglobin GN=Jup OS=Sus scrofa (Pig) PE=2 SV=1	PREDICTED: armadillo repeat-containing protein 3 [Sorex araneus]
Sb04g000620	-3.07689	down	--	--	Biological Process: immune system process (GO:0002376);; Molecular Function: receptor binding (GO:0005102);; Biological Process: regulation of transcription, DNA-templated (GO:0006355);; Biological Process: signal transduction (GO:0007165);; Biological Process: anatomical structure morphogenesis (GO:0009653);; Cellular Component: membrane (GO:0016020);; Biological Process: cellular component orga…	--	Serine/arginine repetitive matrix protein 1 GN=SRRM1 OS=Pongo abelii (Sumatran orangutan) PE=2 SV=1	Mucin-2 [Pteropus alecto]
Sb04g002290	2.0406	up	--	--	Biological Process: immune system process (GO:0002376);; Molecular Function: receptor binding (GO:0005102);; Molecular Function: cation channel activity (GO:0005261);; Cellular Component: plasma membrane (GO:0005886);; Biological Process: transcription, DNA-templated (GO:0006351);; Biological Process: ion transport (GO:0006811);; Biological Process: apoptotic process (GO:0006915);; Biological Pro…	--	Parotid hormone (Precursor) OS=Sus scrofa (Pig) PE=1 SV=2	PREDICTED: hypothetical protein LOC100676107 [Loxodonta africana]
Sb10g028480	-2.50765	down	--	--	Cellular Component: membrane (GO:0016020);; Cellular Component: cell projection (GO:0042995);; Cellular Component: intracellular organelle (GO:0043229);; Biological Process: single-organism cellular process (GO:0044763);;	--	Mucin-1 subunit beta (Precursor) GN=MUC1 OS=Bos taurus (Bovine) PE=1 SV=1	PREDICTED: mucin-6-like, partial [Dasypus novemcinctus]
Sb02g026050	-4.26922	down	--	--	Molecular Function: ion channel activity (GO:0005216);; Molecular Function: binding (GO:0005488);; Biological Process: ion transport (GO:0006811);; Cellular Component: membrane (GO:0016020);; Cellular Component: intracellular part (GO:0044424);; Biological Process: single-organism cellular process (GO:0044763);;	--	Mucin-1 subunit beta (Precursor) GN=MUC1 OS=Bos taurus (Bovine) PE=1 SV=1	PREDICTED: ice-structuring glycoprotein-like [Ochotona princeps]
Sb08g016610	-4.46836	down	[I]	Lipid transport and metabolism	Biological Process: metabolic process (GO:0008152);; Cellular Component: membrane (GO:0016020);; Cellular Component: intracellular membrane-bounded organelle (GO:0043231);;	K13523|5e-77|nvi:100123561|NV12833	1-acyl-sn-glycerol-3-phosphate acyltransferase gamma GN=AGPAT3 OS=Pongo abelii (Sumatran orangutan) PE=2 SV=1	PREDICTED: 1-acyl-sn-glycerol-3-phosphate acyltransferase gamma isoform 1 [Ceratotherium simum simum]
Sb04g024565	-2.62633	down	[L]	Replication, recombination and repair	Biological Process: DNA metabolic process (GO:0006259);; Biological Process: cellular response to DNA damage stimulus (GO:0006974);; Molecular Function: structure-specific DNA binding (GO:0043566);;	--	--	Mismatch repair endonuclease PMS2 [Bos grunniens mutus]
Sb03g003730	-4.38352	down	--	--	Molecular Function: nucleic acid binding (GO:0003676);; Molecular Function: protein binding (GO:0005515);; Biological Process: gene expression (GO:0010467);; Biological Process: cellular component organization (GO:0016043);; Biological Process: RNA metabolic process (GO:0016070);; Cellular Component: nuclear lumen (GO:0031981);; Cellular Component: macromolecular complex (GO:0032991);; Cellular C…	--	Parotid hormone (Precursor) OS=Sus scrofa (Pig) PE=1 SV=2	Cell surface glycoprotein 1 [Tupaia chinensis]
Sb04g004920	-1.22295	down	[C]	Energy production and conversion	Biological Process: retinoid metabolic process (GO:0001523);; Molecular Function: succinate-semialdehyde dehydrogenase (NAD+) activity (GO:0004777);; Cellular Component: mitochondrion (GO:0005739);; Biological Process: glycosylceramide metabolic process (GO:0006677);; Biological Process: multicellular organismal development (GO:0007275);; Biological Process: central nervous system development (GO…	K00139|0.0|nve:NEMVE_v1g162370|hypothetical protein	Succinate-semialdehyde dehydrogenase, mitochondrial (Precursor) GN=ALDH5A1 OS=Hylobates lar (Common gibbon) PE=2 SV=1	PREDICTED: succinate-semialdehyde dehydrogenase, mitochondrial, partial [Sarcophilus harrisii]
Sb09g003980	-4.7672	down	--	--	Cellular Component: cell part (GO:0044464);;	--	Mucin-1 subunit beta (Precursor) GN=MUC1 OS=Bos taurus (Bovine) PE=1 SV=1	Serine/arginine repetitive matrix protein 2 [Bos grunniens mutus]
Sb10g004240	4.07877	up	--	--	Biological Process: metabolic process (GO:0008152);; Cellular Component: membrane (GO:0016020);; Molecular Function: transferase activity (GO:0016740);;	--	UDP-glucuronosyltransferase 2B20 (Precursor) GN=UGT2B20 OS=Macaca fascicularis (Crab-eating macaque) PE=1 SV=1	PREDICTED: serine/arginine repetitive matrix protein 2 [Ochotona princeps]
Sorghum_newGene_569	-5.99541	down	--	--	--	--	--	PREDICTED: uncharacterized protein LOC101779761 [Setaria italica]
Sb09g006430	-3.6259	down	--	--	Biological Process: skeletal system development (GO:0001501);; Molecular Function: cation channel activity (GO:0005261);; Molecular Function: protein binding (GO:0005515);; Biological Process: nucleobase-containing compound metabolic process (GO:0006139);; Biological Process: cation transport (GO:0006812);; Biological Process: organ morphogenesis (GO:0009887);; Cellular Component: membrane (GO:00…	K13172|3e-25|oaa:100075123|similar to splicing coactivator subunit SRm300	Serine/arginine repetitive matrix protein 1 GN=SRRM1 OS=Pongo abelii (Sumatran orangutan) PE=2 SV=1	PREDICTED: vegetative cell wall protein gp1-like [Dasypus novemcinctus]
Sb10g028070	3.12713	up	--	--	--	K06688|9e-09|oaa:100076318|hypothetical protein LOC100076318	Serine/arginine repetitive matrix protein 1 GN=SRRM1 OS=Pongo abelii (Sumatran orangutan) PE=2 SV=1	PREDICTED: uncharacterized protein C10orf95 homolog [Sorex araneus]
Sb01g010270	3.61753	up	[E]	Amino acid transport and metabolism	Molecular Function: catalytic activity (GO:0003824);; Molecular Function: binding (GO:0005488);; Cellular Component: intracellular (GO:0005622);;	K01915|1e-133|cbr:CBG13820|Cbr-gln-3	Glutamine synthetase GN=GLUL OS=Sus scrofa (Pig) PE=2 SV=3	PREDICTED: glutamine synthetase-like [Ovis aries]
Sb05g023100	4.58808	up	--	--	Molecular Function: binding (GO:0005488);; Cellular Component: membrane (GO:0016020);; Cellular Component: nuclear part (GO:0044428);; Biological Process: single-organism cellular process (GO:0044763);;	K13172|3e-15|mdo:100018249|similar to splicing coactivator subunit SRm300	Mucin-1 subunit beta (Precursor) GN=MUC1 OS=Bos taurus (Bovine) PE=1 SV=1	PREDICTED: vegetative cell wall protein gp1-like [Echinops telfairi]
Sb07g003230	6.01731	up	--	--	Biological Process: positive regulation of cytokine production (GO:0001819);; Biological Process: immune response-activating signal transduction (GO:0002757);; Molecular Function: protein kinase activity (GO:0004672);; Molecular Function: binding (GO:0005488);; Molecular Function: protein binding (GO:0005515);; Biological Process: transcription, DNA-templated (GO:0006351);; Biological Process: pr…	--	Interleukin-1 receptor-associated kinase 4 GN=IRAK4 OS=Bos taurus (Bovine) PE=2 SV=1	PREDICTED: interleukin-1 receptor-associated kinase 1-like [Ornithorhynchus anatinus]
Sb02g026550	-1.7096	down	[I]	Lipid transport and metabolism	Molecular Function: binding (GO:0005488);; Cellular Component: nucleus (GO:0005634);; Cellular Component: endoplasmic reticulum (GO:0005783);; Biological Process: gene expression (GO:0010467);; Biological Process: lipid catabolic process (GO:0016042);; Biological Process: RNA metabolic process (GO:0016070);; Molecular Function: hydrolase activity, acting on ester bonds (GO:0016788);; Cellular Com…	K13172|1e-17|mdo:100018249|similar to splicing coactivator subunit SRm300	Serine/arginine repetitive matrix protein 1 GN=SRRM1 OS=Pongo abelii (Sumatran orangutan) PE=2 SV=1	Serine/arginine repetitive matrix protein 2 [Bos grunniens mutus]
Sb03g047540	-4.3275	down	--	--	--	K03243|1e-10|hmg:100198796|similar to Eukaryotic translation initiation factor 5B	--	PREDICTED: serine/arginine-rich splicing factor 4 [Echinops telfairi]
Sb01g010830	-1.42755	down	[G]	Carbohydrate transport and metabolism	Molecular Function: catalytic activity (GO:0003824);; Molecular Function: hydrolase activity, hydrolyzing O-glycosyl compounds (GO:0004553);; Biological Process: metabolic process (GO:0008152);; Cellular Component: cell part (GO:0044464);;	--	Cytosolic beta-glucosidase GN=GBA3 OS=Pongo abelii (Sumatran orangutan) PE=2 SV=1	PREDICTED: lactase-like [Sus scrofa]
Sb07g023970	-3.70515	down	--	--	Cellular Component: nucleus (GO:0005634);; Molecular Function: organic cyclic compound binding (GO:0097159);; Molecular Function: heterocyclic compound binding (GO:1901363);;	--	Serine/arginine repetitive matrix protein 1 GN=SRRM1 OS=Pongo abelii (Sumatran orangutan) PE=2 SV=1	PREDICTED: vegetative cell wall protein gp1-like [Dasypus novemcinctus]
Sb01g001220	1.95226	up	--	--	Molecular Function: protein binding (GO:0005515);; Cellular Component: extracellular region (GO:0005576);; Biological Process: organelle organization (GO:0006996);; Biological Process: anatomical structure morphogenesis (GO:0009653);; Biological Process: regulation of gene expression (GO:0010468);; Biological Process: cell differentiation (GO:0030154);; Biological Process: RNA biosynthetic proces…	K13172|1e-24|oaa:100075123|similar to splicing coactivator subunit SRm300	Parotid hormone (Precursor) OS=Sus scrofa (Pig) PE=1 SV=2	PREDICTED: hypothetical protein LOC100075123, partial [Ornithorhynchus anatinus]
Sb09g023520	-3.85929	down	[RTKL]	--	Biological Process: angiogenesis (GO:0001525);; Biological Process: positive regulation of cytokine production (GO:0001819);; Biological Process: positive regulation of protein phosphorylation (GO:0001934);; Biological Process: response to molecule of bacterial origin (GO:0002237);; Biological Process: adaptive immune response (GO:0002250);; Biological Process: immune response-activating signal t…	K04733|3e-30|ssc:100127166|IRAK4	Interleukin-1 receptor-associated kinase 4 GN=IRAK4 OS=Bos taurus (Bovine) PE=2 SV=1	PREDICTED: interleukin-1 receptor-associated kinase 4 [Mustela putorius furo]
Sb01g009560	-1.40658	down	[Z]	Cytoskeleton	Biological Process: microtubule cytoskeleton organization (GO:0000226);; Molecular Function: GTPase activity (GO:0003924);; Molecular Function: structural constituent of cytoskeleton (GO:0005200);; Molecular Function: protein binding (GO:0005515);; Molecular Function: GTP binding (GO:0005525);; Cellular Component: cytoplasmic microtubule (GO:0005881);; Biological Process: GTP catabolic process (G…	K07374|0.0|bta:504244|TUBA1C, MGC126961, TUBA1, TUBA4A	Tubulin alpha-1C chain GN=TUBA1C OS=Bos taurus (Bovine) PE=1 SV=1	PREDICTED: tubulin alpha-1C chain [Dasypus novemcinctus]
Sorghum_newGene_2373	-2.11061	down	--	--	--	--	--	hypothetical protein SORBIDRAFT_04g010730 [Sorghum bicolor]
Sb03g044500	1.31944	up	[G]	Carbohydrate transport and metabolism	--	K00616|7e-06|dwi:Dwil_GK15717|GK15717 gene product from transcript GK15717-RA	--	--
Sb0099s002010	-3.39437	down	--	--	Cellular Component: nucleus (GO:0005634);; Biological Process: cellular process (GO:0009987);; Biological Process: single-organism transport (GO:0044765);; Molecular Function: organic cyclic compound binding (GO:0097159);; Molecular Function: heterocyclic compound binding (GO:1901363);;	K13171|1e-15|mdo:100010857|similar to serine/arginine repetitive matrix 1	Serine/arginine repetitive matrix protein 1 GN=SRRM1 OS=Pongo abelii (Sumatran orangutan) PE=2 SV=1	PREDICTED: serine/arginine repetitive matrix protein 2 isoform 6 [Dasypus novemcinctus]
Sb07g001950	-3.48519	down	[O]	Posttranslational modification, protein turnover, chaperones	Biological Process: cellular process (GO:0009987);; Cellular Component: intracellular part (GO:0044424);;	K00799|4e-17|bta:505642|GSTO1	Glutathione S-transferase omega-1 GN=GSTO1 OS=Sus scrofa (Pig) PE=1 SV=2	TPA: glutathione-S-transferase omega 1 [Bos taurus]
Sb10g023023	2.65368	up	--	--	Biological Process: single-organism transport (GO:0044765);;	--	Parotid hormone (Precursor) OS=Sus scrofa (Pig) PE=1 SV=2	PREDICTED: hypothetical protein LOC100075123, partial [Ornithorhynchus anatinus]
Sorghum_newGene_144	-6.91921	down	--	--	--	--	Sulfated surface glycoprotein 185 (Precursor) OS=Volvox carteri (Green alga) PE=1 SV=1	hypothetical protein EMIHUDRAFT_109093 [Emiliania huxleyi CCMP1516]
Sb10g002700	2.50702	up	[O]	Posttranslational modification, protein turnover, chaperones	Molecular Function: endopeptidase activity (GO:0004175);; Cellular Component: cytoplasm (GO:0005737);; Cellular Component: proteasome core complex (GO:0005839);; Biological Process: proteolysis (GO:0006508);; Cellular Component: intracellular organelle (GO:0043229);; Biological Process: proteolysis involved in cellular protein catabolic process (GO:0051603);;	K02738|1e-76|api:100168731|similar to proteasome delta	Proteasome subunit beta type-6 (Precursor) GN=PSMB6 OS=Bos taurus (Bovine) PE=1 SV=1	PREDICTED: proteasome subunit beta type-6 [Sarcophilus harrisii]
Sb04g030630	1.59991	up	[L]	Replication, recombination and repair	Molecular Function: nucleic acid binding (GO:0003676);; Molecular Function: binding (GO:0005488);; Biological Process: DNA replication (GO:0006260);; Molecular Function: hydrolase activity (GO:0016787);; Molecular Function: ATPase activity, coupled (GO:0042623);; Biological Process: single-organism cellular process (GO:0044763);;	--	DNA replication ATP-dependent helicase DNA2 GN=DNA2 OS=Bos taurus (Bovine) PE=3 SV=3	PREDICTED: DNA-binding protein SMUBP-2 [Trichechus manatus latirostris]
Sb05g003790	-3.21525	down	[RTKL]	--	Molecular Function: protein kinase activity (GO:0004672);; Molecular Function: protein binding (GO:0005515);; Cellular Component: nucleoplasm (GO:0005654);; Cellular Component: spindle (GO:0005819);; Biological Process: mitosis (GO:0007067);; Biological Process: nervous system development (GO:0007399);; Biological Process: anatomical structure morphogenesis (GO:0009653);; Biological Process: tiss…	K08867|4e-83|bta:533409|WNK3	Nuclear receptor-binding protein GN=NRBP1 OS=Pongo abelii (Sumatran orangutan) PE=2 SV=1	PREDICTED: LOW QUALITY PROTEIN: serine/threonine-protein kinase WNK3 [Dasypus novemcinctus]
Sb01g032690	1.44105	up	--	--	Molecular Function: nucleic acid binding (GO:0003676);; Molecular Function: ion channel activity (GO:0005216);; Cellular Component: nucleus (GO:0005634);; Cellular Component: membrane (GO:0016020);; Cellular Component: macromolecular complex (GO:0032991);; Biological Process: cellular macromolecule metabolic process (GO:0044260);; Cellular Component: intracellular organelle part (GO:0044446);; Bi…	K13172|7e-18|mdo:100018249|similar to splicing coactivator subunit SRm300	Atherin GN=SAMD1 OS=Oryctolagus cuniculus (Rabbit) PE=2 SV=1	PREDICTED: uncharacterized protein LOC100929802 [Sarcophilus harrisii]
Sb01g020010	1.56972	up	[O]	Posttranslational modification, protein turnover, chaperones	Molecular Function: nucleotide binding (GO:0000166);; Biological Process: positive regulation of cytokine production (GO:0001819);; Biological Process: production of molecular mediator of immune response (GO:0002440);; Biological Process: positive regulation of leukocyte activation (GO:0002696);; Molecular Function: protein binding (GO:0005515);; Molecular Function: ATP binding (GO:0005524);; Cel…	--	60 kDa heat shock protein, mitochondrial (Precursor) GN=HSPD1 OS=Pongo abelii (Sumatran orangutan) PE=2 SV=1	PREDICTED: 60 kDa heat shock protein, mitochondrial [Orcinus orca]
Sorghum_newGene_1097	-3.60086	down	--	--	--	--	Arginine/serine-rich protein 45 GN=F19K19.9 OS=Arabidopsis thaliana (Mouse-ear cress) PE=1 SV=1	hypothetical protein AURANDRAFT_71291, partial [Aureococcus anophagefferens]
Sorghum_newGene_2421	-2.61573	down	--	--	--	--	--	hypothetical protein SORBIDRAFT_07g004610 [Sorghum bicolor]
Sb04g034470	3.5438	up	[R]	General function prediction only	Molecular Function: cytochrome-b5 reductase activity, acting on NAD(P)H (GO:0004128);; Molecular Function: protein binding (GO:0005515);; Cellular Component: mitochondrial envelope (GO:0005740);; Biological Process: fatty acid biosynthetic process (GO:0006633);; Biological Process: cholesterol metabolic process (GO:0008203);; Biological Process: sterol biosynthetic process (GO:0016126);; Cellular…	K00387|5e-90|spu:586173|similar to Chain A, Crystal Structure Of Recombinant Chicken Sulfite Oxidase With Arg At Residue 161	Sulfite oxidase, mitochondrial (Precursor) GN=SUOX OS=Macaca fascicularis (Crab-eating macaque) PE=2 SV=3	Sulfite oxidase, mitochondrial [Myotis brandtii]
Sorghum_newGene_2154	-5.80284	down	--	--	--	--	--	hypothetical protein OsJ_00655 [Oryza sativa Japonica Group]
Sb07g005210	2.66552	up	[D]	Cell cycle control, cell division, chromosome partitioning	Molecular Function: catalytic activity (GO:0003824);; Molecular Function: protein binding (GO:0005515);; Biological Process: multicellular organismal development (GO:0007275);; Cellular Component: membrane (GO:0016020);; Biological Process: cellular macromolecule metabolic process (GO:0044260);; Cellular Component: nuclear part (GO:0044428);; Cellular Component: cytoplasmic part (GO:0044444);; Bi…	K13172|1e-21|hsa:23524|SRRM2, 300-KD, CWF21, Cwc21, DKFZp667L0421, DKFZp686O15166, FLJ21926, FLJ22250, KIAA0324, MGC40295, SRL300, SRm300	Serine/arginine repetitive matrix protein 1 GN=SRRM1 OS=Pongo abelii (Sumatran orangutan) PE=2 SV=1	PREDICTED: hypothetical protein LOC100075123, partial [Ornithorhynchus anatinus]
Sb01g017670	-2.00613	down	[R]	General function prediction only	Cellular Component: intracellular part (GO:0044424);;	--	Stress-induced-phosphoprotein 1 GN=STIP1 OS=Macaca fascicularis (Crab-eating macaque) PE=2 SV=1	PREDICTED: sperm-associated antigen 1 [Monodelphis domestica]
Sb03g027510	2.02869	up	[V]	Defense mechanisms	Molecular Function: binding (GO:0005488);; Cellular Component: membrane (GO:0016020);; Biological Process: cholesterol transport (GO:0030301);; Biological Process: primary metabolic process (GO:0044238);; Cellular Component: cell part (GO:0044464);; Biological Process: regulation of biological process (GO:0050789);; Biological Process: organic cyclic compound metabolic process (GO:1901360);;	--	ATP-binding cassette sub-family G member 2 GN=ABCG2 OS=Macaca mulatta (Rhesus macaque) PE=2 SV=1	PREDICTED: ATP-binding cassette sub-family G member 1 isoform X2 [Ochotona princeps]
Sb04g006820	-1.97879	down	--	--	Biological Process: cell communication (GO:0007154);; Cellular Component: membrane (GO:0016020);; Molecular Function: transferase activity, transferring phosphorus-containing groups (GO:0016772);; Biological Process: protein metabolic process (GO:0019538);; Cellular Component: cytoplasmic vesicle (GO:0031410);; Molecular Function: ion binding (GO:0043167);; Cellular Component: intracellular membr…	--	Extended synaptotagmin-1 GN=ESYT1 OS=Pongo abelii (Sumatran orangutan) PE=2 SV=2	PREDICTED: rab11 family-interacting protein 1 isoform 2 [Odobenus rosmarus divergens]
Sb10g012710	4.65476	up	[GEPR]	--	Molecular Function: binding (GO:0005488);; Cellular Component: nucleus (GO:0005634);; Cellular Component: membrane (GO:0016020);; Molecular Function: transmembrane transporter activity (GO:0022857);; Cellular Component: intracellular organelle part (GO:0044446);; Biological Process: single-organism cellular process (GO:0044763);; Biological Process: single-organism transport (GO:0044765);; Biolog…	K03626|3e-25|gga:396544|NACA, TEBP	Mucin-1 subunit beta (Precursor) GN=MUC1 OS=Bos taurus (Bovine) PE=1 SV=1	mucin, partial [Bos indicus]
Sb10g009680	-3.00423	down	[P]	Inorganic ion transport and metabolism	Molecular Function: ion channel activity (GO:0005216);; Molecular Function: binding (GO:0005488);; Biological Process: nucleobase-containing compound metabolic process (GO:0006139);; Cellular Component: membrane (GO:0016020);; Molecular Function: oxidoreductase activity (GO:0016491);; Cellular Component: intracellular membrane-bounded organelle (GO:0043231);; Biological Process: cellular metaboli…	K00485|6e-30|isc:IscW_ISCW014678|flavin-containing monooxygenase, putative (EC:1.14.13.8)	Dimethylaniline monooxygenase [N-oxide-forming] 3 GN=FMO3 OS=Pan troglodytes (Chimpanzee) PE=3 SV=3	PREDICTED: dimethylaniline monooxygenase [N-oxide-forming] 3-like [Equus caballus]
Sb07g029150	2.67466	up	--	--	Biological Process: regionalization (GO:0003002);; Molecular Function: DNA binding (GO:0003677);; Molecular Function: protein binding (GO:0005515);; Biological Process: regulation of transcription, DNA-templated (GO:0006355);; Biological Process: central nervous system development (GO:0007417);; Biological Process: anatomical structure morphogenesis (GO:0009653);; Biological Process: embryo devel…	K08024|3e-11|mcc:699012|HHEX	Serine/arginine repetitive matrix protein 1 GN=SRRM1 OS=Pongo abelii (Sumatran orangutan) PE=2 SV=1	PREDICTED: caprin-2-like [Monodelphis domestica]
Sorghum_newGene_1585	-7.17073	down	--	--	--	--	--	tetratricopeptide repeat protein KIAA0103 [Zea mays]
Sb05g003880	-2.90039	down	[Z]	Cytoskeleton	Cellular Component: stress fiber (GO:0001725);; Molecular Function: structural constituent of cytoskeleton (GO:0005200);; Molecular Function: ATP binding (GO:0005524);; Cellular Component: cytosol (GO:0005829);; Cellular Component: striated muscle thin filament (GO:0005865);; Biological Process: apoptotic process (GO:0006915);; Biological Process: regulation of blood pressure (GO:0008217);; Biolo…	K05692|0.0|dya:Dyak_GE19434|GE19434 gene product from transcript GE19434-RA	Actin, alpha cardiac muscle 1 (Precursor) GN=ACTC1 OS=Bos taurus (Bovine) PE=2 SV=1	PREDICTED: actin, cytoplasmic 2 [Trichechus manatus latirostris]
Sb04g024750	2.00623	up	[Q]	Secondary metabolites biosynthesis, transport and catabolism	Biological Process: metabolic process (GO:0008152);; Molecular Function: oxidoreductase activity (GO:0016491);; Biological Process: cellular metabolic process (GO:0044237);; Biological Process: single-organism metabolic process (GO:0044710);; Biological Process: organic substance metabolic process (GO:0071704);;	--	Cytochrome P450 1A1 GN=CYP1A1 OS=Oryctolagus cuniculus (Rabbit) PE=2 SV=1	PREDICTED: cytochrome P450 1A1-like isoform X1 [Ochotona princeps]
Sb05g004390	-5.88301	down	[S]	Function unknown	--	--	Leucine-rich repeat and death domain-containing protein 1 GN=LRRD1 OS=Macaca fascicularis (Crab-eating macaque) PE=2 SV=1	PREDICTED: leucine-rich repeat and death domain-containing protein [Oryctolagus cuniculus]
Sb08g020130	-1.79337	down	--	--	Biological Process: skeletal system development (GO:0001501);; Molecular Function: ubiquitin-protein ligase activity (GO:0004842);; Molecular Function: protein binding (GO:0005515);; Cellular Component: lysosomal membrane (GO:0005765);; Cellular Component: endoplasmic reticulum (GO:0005783);; Cellular Component: Golgi apparatus (GO:0005794);; Biological Process: cell surface receptor signaling pa…	K13172|7e-22|mdo:100018249|similar to splicing coactivator subunit SRm300	Serine/arginine repetitive matrix protein 1 GN=SRRM1 OS=Pongo abelii (Sumatran orangutan) PE=2 SV=1	PREDICTED: uncharacterized protein LOC100929802 [Sarcophilus harrisii]
Sb03g045790	2.11767	up	[O]	Posttranslational modification, protein turnover, chaperones	Biological Process: single-organism cellular process (GO:0044763);;	K00799|2e-22|bfo:BRAFLDRAFT_217360|hypothetical protein	Glutathione S-transferase omega-1 GN=GSTO1 OS=Sus scrofa (Pig) PE=1 SV=2	Glutathione S-transferase omega-1 [Pteropus alecto]
Sb08g004400	-1.51269	down	[J]	Translation, ribosomal structure and biogenesis	Molecular Function: catalytic activity (GO:0003824);; Molecular Function: ion channel activity (GO:0005216);; Molecular Function: protein binding (GO:0005515);; Biological Process: transport (GO:0006810);; Biological Process: anatomical structure morphogenesis (GO:0009653);; Cellular Component: membrane (GO:0016020);; Biological Process: cellular component organization (GO:0016043);; Cellular Com…	--	Glutamyl-tRNA(Gln) amidotransferase subunit A, mitochondrial GN=QRSL1 OS=Ornithorhynchus anatinus (Duckbill platypus) PE=3 SV=1	PREDICTED: glutamyl-tRNA(Gln) amidotransferase subunit A homolog [Ornithorhynchus anatinus]
Sb08g016770	1.95867	up	--	--	Biological Process: system process (GO:0003008);; Molecular Function: protein binding (GO:0005515);; Biological Process: nucleobase-containing compound metabolic process (GO:0006139);; Biological Process: ion transport (GO:0006811);; Biological Process: cellular component movement (GO:0006928);; Biological Process: nervous system development (GO:0007399);; Biological Process: protein localization…	--	Parotid hormone (Precursor) OS=Sus scrofa (Pig) PE=1 SV=2	basic proline-rich protein precursor [Sus scrofa]
Sorghum_newGene_1556	6.58379	up	[E]	Amino acid transport and metabolism	Molecular Function: lactoylglutathione lyase activity (GO:0004462);; Cellular Component: mitochondrion (GO:0005739);; Biological Process: carbohydrate metabolic process (GO:0005975);; Biological Process: response to cold (GO:0009409);; Cellular Component: chloroplast stroma (GO:0009570);; Cellular Component: stromule (GO:0010319);; Biological Process: methylglyoxal catabolic process to D-lactate …	--	Probable lactoylglutathione lyase, chloroplast (Precursor) GN=At1g67280 OS=Arabidopsis thaliana (Mouse-ear cress) PE=2 SV=1	PREDICTED: probable lactoylglutathione lyase, chloroplast-like isoform X2 [Setaria italica]
Sb03g012940	3.34784	up	--	--	--	--	Parotid hormone (Precursor) OS=Sus scrofa (Pig) PE=1 SV=2	PREDICTED: TANK-binding kinase 1-binding protein 1 [Odobenus rosmarus divergens]
Sb09g025470	-3.10061	down	[R]	General function prediction only	Molecular Function: ion channel activity (GO:0005216);; Molecular Function: protein binding (GO:0005515);; Biological Process: regulation of metabolic process (GO:0019222);; Cellular Component: macromolecular complex (GO:0032991);; Biological Process: macromolecule metabolic process (GO:0043170);; Cellular Component: intracellular organelle (GO:0043229);; Biological Process: cellular metabolic pr…	K13171|3e-16|cel:F28D9.1|rsr-1	Serine/arginine repetitive matrix protein 1 GN=SRRM1 OS=Pongo abelii (Sumatran orangutan) PE=2 SV=1	PREDICTED: vegetative cell wall protein gp1-like [Dasypus novemcinctus]
Sorghum_newGene_1856	5.3554	up	--	--	Molecular Function: binding (GO:0005488);; Cellular Component: cell wall (GO:0005618);; Biological Process: single-organism cellular process (GO:0044763);;	--	Vegetative cell wall protein gp1 (Precursor) GN=GP1 OS=Chlamydomonas reinhardtii (Chlamydomonas smithii) PE=2 SV=1	uncharacterized protein LOC100384335 [Zea mays]
Sb04g020660	-3.48361	down	--	--	--	--	Steroidogenic factor 1 GN=NR5A1 OS=Bos taurus (Bovine) PE=1 SV=1	PREDICTED: lysine-specific demethylase 6B isoform X2 [Sorex araneus]
Sb03g003410	-3.91202	down	--	--	Biological Process: skeletal system development (GO:0001501);; Biological Process: organ morphogenesis (GO:0009887);; Biological Process: tissue development (GO:0009888);; Biological Process: gene expression (GO:0010467);; Biological Process: RNA metabolic process (GO:0016070);; Cellular Component: extracellular region part (GO:0044421);; Cellular Component: nuclear part (GO:0044428);; Biological…	K13172|2e-25|mmu:75956|Srrm2, 5033413A03Rik, AA410130, SRm300, mKIAA0324	Parotid hormone (Precursor) OS=Sus scrofa (Pig) PE=1 SV=2	PREDICTED: vegetative cell wall protein gp1-like [Dasypus novemcinctus]
Sb02g043270	-1.68978	down	--	--	--	K13172|6e-16|oaa:100075123|similar to splicing coactivator subunit SRm300	Serine/arginine repetitive matrix protein 1 GN=SRRM1 OS=Pongo abelii (Sumatran orangutan) PE=2 SV=1	PREDICTED: serine/arginine repetitive matrix protein 2 [Ochotona princeps]
Sb03g042440	-2.24912	down	--	--	Molecular Function: binding (GO:0005488);; Cellular Component: plasma membrane (GO:0005886);; Cellular Component: cell-cell junction (GO:0005911);; Biological Process: icosanoid metabolic process (GO:0006690);; Biological Process: cell-cell adhesion (GO:0016337);; Molecular Function: oxidoreductase activity, acting on single donors with incorporation of molecular oxygen, incorporation of two atom…	--	Arachidonate 15-lipoxygenase GN=ALOX15 OS=Oryctolagus cuniculus (Rabbit) PE=1 SV=3	Epidermis-type lipoxygenase 3 [Pteropus alecto]
Sb03g001760	-6.3449	down	[R]	General function prediction only	Biological Process: microtubule cytoskeleton organization (GO:0000226);; Biological Process: mitotic cell cycle (GO:0000278);; Cellular Component: chromosome, centromeric region (GO:0000775);; Molecular Function: protein binding (GO:0005515);; Cellular Component: spindle (GO:0005819);; Biological Process: transport (GO:0006810);; Biological Process: cellular component movement (GO:0006928);; Biol…	K14004|1e-121|nve:NEMVE_v1g243846|hypothetical protein	Protein SEC13 homolog GN=SEC13 OS=Bos taurus (Bovine) PE=2 SV=1	PREDICTED: protein SEC13 homolog isoform 1 [Ceratotherium simum simum]
Sb09g022030	2.15553	up	--	--	Molecular Function: binding (GO:0005488);; Biological Process: cellular process (GO:0009987);; Cellular Component: cell part (GO:0044464);;	K13172|3e-21|mmu:75956|Srrm2, 5033413A03Rik, AA410130, SRm300, mKIAA0324	Serine/arginine repetitive matrix protein 1 GN=SRRM1 OS=Pongo abelii (Sumatran orangutan) PE=2 SV=1	PREDICTED: serine/arginine repetitive matrix protein 2 [Ochotona princeps]
Sb01g039000	5.78274	up	--	--	Biological Process: positive regulation of protein phosphorylation (GO:0001934);; Biological Process: immune system process (GO:0002376);; Molecular Function: protein kinase activity (GO:0004672);; Molecular Function: protein binding (GO:0005515);; Cellular Component: cytoplasm (GO:0005737);; Biological Process: transcription, DNA-templated (GO:0006351);; Biological Process: enzyme linked recepto…	K04733|2e-45|xtr:733738|irak4, ipd1, irak-4, ny-ran-64, ny-ren-64, ren64	Interleukin-1 receptor-associated kinase 4 GN=IRAK4 OS=Bos taurus (Bovine) PE=2 SV=1	interleukin-1 receptor-associated kinase 4 transcript variant 1 [Bos taurus]
Sb01g041250	-2.71427	down	--	--	Molecular Function: receptor binding (GO:0005102);; Cellular Component: endoplasmic reticulum (GO:0005783);; Biological Process: signal transduction (GO:0007165);; Biological Process: gene expression (GO:0010467);; Biological Process: RNA metabolic process (GO:0016070);; Biological Process: multicellular organismal process (GO:0032501);; Biological Process: cellular protein metabolic process (GO:…	--	Serine/arginine repetitive matrix protein 1 GN=SRRM1 OS=Pongo abelii (Sumatran orangutan) PE=2 SV=1	PREDICTED: vegetative cell wall protein gp1-like [Dasypus novemcinctus]
Sb09g002820	-1.88906	down	--	--	Cellular Component: intracellular part (GO:0044424);;	K13172|5e-18|rno:302969|Srrm2	Serine/arginine repetitive matrix protein 1 GN=SRRM1 OS=Pongo abelii (Sumatran orangutan) PE=2 SV=1	serine/arginine repetitive matrix protein 2 [Sus scrofa]
Sb06g025790	-2.23125	down	--	--	Molecular Function: protein binding (GO:0005515);; Cellular Component: cytoplasm (GO:0005737);; Biological Process: anatomical structure morphogenesis (GO:0009653);; Biological Process: regulation of gene expression (GO:0010468);; Biological Process: cellular component organization (GO:0016043);; Molecular Function: transferase activity, transferring phosphorus-containing groups (GO:0016772);; Bi…	K13171|1e-18|mmu:51796|Srrm1, AA407769, POP101, Srm160	Serine/arginine repetitive matrix protein 1 GN=SRRM1 OS=Pongo abelii (Sumatran orangutan) PE=2 SV=1	PREDICTED: uncharacterized protein LOC483220 [Canis lupus familiaris]
Sb06g033960	-3.84664	down	--	--	Molecular Function: binding (GO:0005488);; Biological Process: cellular process (GO:0009987);; Cellular Component: cell part (GO:0044464);;	--	Mucin-1 subunit beta (Precursor) GN=MUC1 OS=Bos taurus (Bovine) PE=1 SV=1	PREDICTED: hypothetical protein LOC100663771 [Loxodonta africana]
Sb08g002895	-5.29112	down	--	--	--	--	Serine/arginine repetitive matrix protein 1 GN=SRRM1 OS=Pongo abelii (Sumatran orangutan) PE=2 SV=1	PREDICTED: WAS/WASL-interacting protein family member 3 [Condylura cristata]
Sb03g004210	-1.64515	down	[Q]	Secondary metabolites biosynthesis, transport and catabolism	Molecular Function: monooxygenase activity (GO:0004497);; Biological Process: fatty acid metabolic process (GO:0006631);; Molecular Function: oxidoreductase activity, acting on paired donors, with incorporation or reduction of molecular oxygen (GO:0016705);;	--	Thromboxane-A synthase GN=TBXAS1 OS=Sus scrofa (Pig) PE=2 SV=1	PREDICTED: cytochrome P450 4F6-like [Odobenus rosmarus divergens]
Sb06g022490	-2.85905	down	[G]	Carbohydrate transport and metabolism	Molecular Function: hydrolase activity, hydrolyzing O-glycosyl compounds (GO:0004553);; Biological Process: metabolic process (GO:0008152);; Cellular Component: cell part (GO:0044464);;	--	Cytosolic beta-glucosidase GN=GBA3 OS=Pongo abelii (Sumatran orangutan) PE=2 SV=1	PREDICTED: lactase-like protein [Ochotona princeps]
Sb06g018020	1.32722	up	[O]	Posttranslational modification, protein turnover, chaperones	Biological Process: protein peptidyl-prolyl isomerization (GO:0000413);; Biological Process: system process (GO:0003008);; Molecular Function: peptidyl-prolyl cis-trans isomerase activity (GO:0003755);; Cellular Component: cytosol (GO:0005829);; Biological Process: cellular calcium ion homeostasis (GO:0006874);; Biological Process: cell communication (GO:0007154);; Biological Process: negative re…	K01802|3e-48|spu:586862|similar to conserved hypothetical protein	Peptidyl-prolyl cis-trans isomerase FKBP2 (Precursor) GN=FKBP2 OS=Bos taurus (Bovine) PE=2 SV=1	PREDICTED: peptidyl-prolyl cis-trans isomerase FKBP2 [Ochotona princeps]
Sb02g024990	-6.07531	down	--	--	Biological Process: organelle organization (GO:0006996);; Biological Process: microtubule-based process (GO:0007017);; Biological Process: gene expression (GO:0010467);; Biological Process: RNA metabolic process (GO:0016070);; Biological Process: regulation of nucleobase-containing compound metabolic process (GO:0019219);; Cellular Component: macromolecular complex (GO:0032991);; Cellular Compone…	K13172|2e-23|mdo:100018249|similar to splicing coactivator subunit SRm300	Serine/arginine repetitive matrix protein 1 GN=SRRM1 OS=Pongo abelii (Sumatran orangutan) PE=2 SV=1	PREDICTED: hypothetical protein LOC100018249 [Monodelphis domestica]
Sb04g029900	2.11342	up	[I]	Lipid transport and metabolism	--	K10256|1e-124|nve:NEMVE_v1g186588|hypothetical protein	Mucin-1 subunit beta (Precursor) GN=MUC1 OS=Bos taurus (Bovine) PE=1 SV=1	PREDICTED: hypothetical protein LOC100018249 [Monodelphis domestica]
Sb10g007270	1.87986	up	[E]	Amino acid transport and metabolism	Cellular Component: membrane (GO:0016020);; Molecular Function: hydrolase activity (GO:0016787);; Cellular Component: cell part (GO:0044464);;	--	Acylamino-acid-releasing enzyme GN=APEH OS=Sus scrofa (Pig) PE=1 SV=2	PREDICTED: acylamino-acid-releasing enzyme isoform 1 [Canis lupus familiaris]
Sb05g008030	-4.63499	down	[S]	Function unknown	Biological Process: cellular process (GO:0009987);; Biological Process: protein metabolic process (GO:0019538);; Cellular Component: intracellular part (GO:0044424);;	--	Leucine-rich repeat protein SHOC-2 GN=SHOC2 OS=Pongo abelii (Sumatran orangutan) PE=2 SV=2	PREDICTED: E3 ubiquitin-protein ligase LRSAM1, partial [Tursiops truncatus]
Sb03g044110	-4.68042	down	--	--	Molecular Function: catalytic activity (GO:0003824);; Molecular Function: ion channel activity (GO:0005216);; Molecular Function: protein binding (GO:0005515);; Cellular Component: cytoplasm (GO:0005737);; Cellular Component: membrane (GO:0016020);; Biological Process: cellular component organization (GO:0016043);; Cellular Component: macromolecular complex (GO:0032991);; Cellular Component: intr…	K07195|5e-26|isc:IscW_ISCW015640|exocyst complex protein 70, putative	Serine/arginine repetitive matrix protein 1 GN=SRRM1 OS=Pongo abelii (Sumatran orangutan) PE=2 SV=1	PREDICTED: vegetative cell wall protein gp1-like [Echinops telfairi]
Sorghum_newGene_492	-2.55448	down	--	--	Biological Process: MAPK cascade (GO:0000165);; Molecular Function: nucleotide binding (GO:0000166);; Molecular Function: protein serine/threonine kinase activity (GO:0004674);; Molecular Function: calmodulin-dependent protein kinase activity (GO:0004683);; Molecular Function: calcium ion binding (GO:0005509);; Molecular Function: protein binding (GO:0005515);; Molecular Function: ATP binding (GO…	--	Calcium-dependent protein kinase isoform 11 OS=Oryza sativa subsp. japonica (Rice) PE=2 SV=2	TPA: putative calcium-dependent protein kinase family protein [Zea mays]
Sb09g021730	-2.33841	down	[RTKL]	--	Biological Process: cell cycle checkpoint (GO:0000075);; Molecular Function: nucleotide binding (GO:0000166);; Molecular Function: protein kinase activity (GO:0004672);; Molecular Function: protein binding (GO:0005515);; Cellular Component: nucleus (GO:0005634);; Cellular Component: cytoplasm (GO:0005737);; Biological Process: apoptotic process (GO:0006915);; Biological Process: cellular response…	K08857|2e-22|cfa:476591|NEK4	Serine/threonine-protein kinase Nek11 GN=NEK11 OS=Macaca fascicularis (Crab-eating macaque) PE=2 SV=1	PREDICTED: serine/threonine-protein kinase Nek4 [Felis catus]
Sb01g019510	1.47207	up	[G]	Carbohydrate transport and metabolism	Biological Process: metabolic process (GO:0008152);; Cellular Component: membrane (GO:0016020);; Molecular Function: hydrolase activity (GO:0016787);; Cellular Component: intracellular membrane-bounded organelle (GO:0043231);; Cellular Component: cytoplasmic part (GO:0044444);;	--	--	Non-lysosomal glucosylceramidase [Tupaia chinensis]
Sb10g002800	-2.10312	down	--	--	Molecular Function: protein binding (GO:0005515);; Biological Process: tissue development (GO:0009888);; Biological Process: macromolecule metabolic process (GO:0043170);; Cellular Component: organelle (GO:0043226);; Cellular Component: extracellular region part (GO:0044421);; Cellular Component: intracellular part (GO:0044424);; Biological Process: single-organism transport (GO:0044765);; Biolog…	--	Parotid hormone (Precursor) OS=Sus scrofa (Pig) PE=1 SV=2	PREDICTED: vegetative cell wall protein gp1-like [Dasypus novemcinctus]
Sb04g034330	-1.8097	down	--	--	--	--	Mucin-1 subunit beta (Precursor) GN=MUC1 OS=Bos taurus (Bovine) PE=1 SV=1	PREDICTED: uncharacterized protein LOC101100700 [Felis catus]
Sb02g023540	-1.50291	down	[RTKL]	--	Biological Process: MAPK cascade (GO:0000165);; Biological Process: positive regulation of immune system process (GO:0002684);; Molecular Function: protein kinase activity (GO:0004672);; Molecular Function: receptor binding (GO:0005102);; Biological Process: transcription, DNA-templated (GO:0006351);; Biological Process: defense response (GO:0006952);; Biological Process: cytoskeleton organizatio…	K04733|5e-49|ptr:466962|IRAK4	Interleukin-1 receptor-associated kinase 4 GN=IRAK4 OS=Bos taurus (Bovine) PE=2 SV=1	PREDICTED: interleukin-1 receptor-associated kinase 4 isoform 2 [Orcinus orca]
Sorghum_newGene_3020	1.31606	up	--	--	--	--	--	unknown [Zea mays]
Sb10g030770	-1.73335	down	[J]	Translation, ribosomal structure and biogenesis	Biological Process: ion transport (GO:0006811);; Cellular Component: intracellular membrane-bounded organelle (GO:0043231);; Biological Process: single-organism cellular process (GO:0044763);; Molecular Function: organic cyclic compound binding (GO:0097159);; Molecular Function: heterocyclic compound binding (GO:1901363);;	--	Atherin GN=SAMD1 OS=Oryctolagus cuniculus (Rabbit) PE=2 SV=1	PREDICTED: hypothetical protein LOC100075123, partial [Ornithorhynchus anatinus]
Sb06g017550	-1.39775	down	[T]	Signal transduction mechanisms	--	--	Atherin GN=SAMD1 OS=Oryctolagus cuniculus (Rabbit) PE=2 SV=1	PREDICTED: formin-like protein 5-like [Dasypus novemcinctus]
Sb03g034430	1.34716	up	--	--	Cellular Component: cell part (GO:0044464);;	K13171|1e-14|mdo:100010857|similar to serine/arginine repetitive matrix 1	Serine/arginine repetitive matrix protein 1 GN=SRRM1 OS=Pongo abelii (Sumatran orangutan) PE=2 SV=1	PREDICTED: vegetative cell wall protein gp1-like [Dasypus novemcinctus]
Sb04g024470	-1.31902	down	[RTKL]	--	Biological Process: cell cycle checkpoint (GO:0000075);; Biological Process: microtubule cytoskeleton organization (GO:0000226);; Biological Process: mitotic cell cycle (GO:0000278);; Biological Process: cell morphogenesis (GO:0000902);; Molecular Function: protein kinase activity (GO:0004672);; Molecular Function: protein binding (GO:0005515);; Cellular Component: nucleus (GO:0005634);; Cellular…	K08857|8e-74|bfo:BRAFLDRAFT_227132|hypothetical protein	Serine/threonine-protein kinase Nek11 GN=NEK11 OS=Macaca fascicularis (Crab-eating macaque) PE=2 SV=1	PREDICTED: serine/threonine-protein kinase Nek4-like isoform 1 [Monodelphis domestica]
Sb02g041000	-3.59354	down	[I]	Lipid transport and metabolism	Biological Process: metabolic process (GO:0008152);; Cellular Component: membrane (GO:0016020);; Molecular Function: hydrolase activity (GO:0016787);; Cellular Component: intracellular membrane-bounded organelle (GO:0043231);; Cellular Component: intracellular organelle part (GO:0044446);;	--	Neutral cholesterol ester hydrolase 1 GN=NCEH1 OS=Bos taurus (Bovine) PE=2 SV=2	PREDICTED: splicing coactivator subunit SRm300-like, partial [Oryctolagus cuniculus]
Sb02g028130	1.45018	up	--	--	Molecular Function: binding (GO:0005488);; Cellular Component: nucleus (GO:0005634);;	--	Serine/arginine repetitive matrix protein 1 GN=SRRM1 OS=Pongo abelii (Sumatran orangutan) PE=2 SV=1	PREDICTED: basic proline-rich protein-like, partial [Dasypus novemcinctus]
Sb10g009120	-3.00663	down	--	--	Molecular Function: protein binding (GO:0005515);; Biological Process: gene expression (GO:0010467);; Biological Process: RNA metabolic process (GO:0016070);; Molecular Function: kinase activity (GO:0016301);; Biological Process: phosphorylation (GO:0016310);; Molecular Function: hydrolase activity (GO:0016787);; Biological Process: protein metabolic process (GO:0019538);; Biological Process: reg…	K13172|1e-20|hsa:23524|SRRM2, 300-KD, CWF21, Cwc21, DKFZp667L0421, DKFZp686O15166, FLJ21926, FLJ22250, KIAA0324, MGC40295, SRL300, SRm300	Serine/arginine repetitive matrix protein 1 GN=SRRM1 OS=Pongo abelii (Sumatran orangutan) PE=2 SV=1	PREDICTED: uncharacterized protein LOC609646 [Canis lupus familiaris]
Sorghum_newGene_2610	-6.40026	down	[TK]	--	Molecular Function: catalytic activity (GO:0003824);; Biological Process: cellular component organization (GO:0016043);; Biological Process: macromolecule metabolic process (GO:0043170);; Biological Process: primary metabolic process (GO:0044238);; Biological Process: single-organism cellular process (GO:0044763);; Cellular Component: cell periphery (GO:0071944);;	--	Formin-like protein 5 GN=P0453E05.107 OS=Oryza sativa subsp. japonica (Rice) PE=2 SV=2	pathogenesis-related protein 1-like protein [Volvox carteri f. nagariensis]
Sb01g011790	2.78398	up	--	--	Biological Process: multicellular organismal development (GO:0007275);; Molecular Function: acetylglucosaminyltransferase activity (GO:0008375);; Biological Process: macromolecule biosynthetic process (GO:0009059);; Biological Process: cellular process (GO:0009987);; Molecular Function: glucuronosyltransferase activity (GO:0015020);; Cellular Component: intracellular membrane-bounded organelle (G…	K02367|7e-28|aml:100476265|exostosin-2-like	Exostosin-2 GN=EXT2 OS=Bos taurus (Bovine) PE=1 SV=1	hypothetical protein PANDA_019138 [Ailuropoda melanoleuca]
Sb08g007610	-3.24375	down	[G]	Carbohydrate transport and metabolism	Molecular Function: hydrolase activity, hydrolyzing O-glycosyl compounds (GO:0004553);; Biological Process: metabolic process (GO:0008152);; Cellular Component: cell part (GO:0044464);;	--	Phlorizin hydrolase (Precursor) GN=LCT OS=Oryctolagus cuniculus (Rabbit) PE=1 SV=1	PREDICTED: LOW QUALITY PROTEIN: lactase-phlorizin hydrolase-like [Equus caballus]
Sb08g004070	-4.52832	down	--	--	Molecular Function: receptor binding (GO:0005102);; Cellular Component: cytoskeleton (GO:0005856);; Biological Process: regulation of transcription, DNA-templated (GO:0006355);; Biological Process: cytoskeleton organization (GO:0007010);; Biological Process: signal transduction (GO:0007165);; Biological Process: anatomical structure morphogenesis (GO:0009653);; Biological Process: cell differenti…	--	Fibrous sheath CABYR-binding protein GN=FSCB OS=Bos taurus (Bovine) PE=2 SV=1	PREDICTED: hypothetical protein LOC100663771 [Loxodonta africana]
Sb09g028960	-2.24809	down	[J]	Translation, ribosomal structure and biogenesis	Cellular Component: ribonucleoprotein complex (GO:0030529);;	K02873|2e-89|nve:NEMVE_v1g242697|hypothetical protein	60S ribosomal protein L13 GN=RPL13 OS=Bos taurus (Bovine) PE=2 SV=3	PREDICTED: 60S ribosomal protein L13 isoform 1 [Odobenus rosmarus divergens]
Sb01g029030	-2.60333	down	[GEPR]	--	Molecular Function: transporter activity (GO:0005215);; Biological Process: carbohydrate transport (GO:0008643);; Cellular Component: membrane (GO:0016020);; Cellular Component: cytoplasmic membrane-bounded vesicle (GO:0016023);; Cellular Component: intracellular organelle part (GO:0044446);; Cellular Component: plasma membrane part (GO:0044459);; Cellular Component: cell part (GO:0044464);; Biol…	--	Solute carrier family 2, facilitated glucose transporter member 3 GN=SLC2A3 OS=Pongo abelii (Sumatran orangutan) PE=2 SV=1	PREDICTED: solute carrier family 2, facilitated glucose transporter member 5 [Trichechus manatus latirostris]
Sb01g029660	-1.87415	down	[E]	Amino acid transport and metabolism	Cellular Component: extracellular region (GO:0005576);; Cellular Component: nucleus (GO:0005634);; Biological Process: nitrogen compound metabolic process (GO:0006807);; Biological Process: organ morphogenesis (GO:0009887);; Biological Process: primary metabolic process (GO:0044238);; Biological Process: cellular macromolecule metabolic process (GO:0044260);; Cellular Component: cytoplasmic part …	K00318|6e-57|nve:NEMVE_v1g115782|hypothetical protein	Probable proline dehydrogenase 2 GN=PRODH2 OS=Bos taurus (Bovine) PE=2 SV=1	PREDICTED: LOW QUALITY PROTEIN: probable proline dehydrogenase 2 [Condylura cristata]
Sb01g033980	5.58191	up	[J]	Translation, ribosomal structure and biogenesis	Molecular Function: structural constituent of ribosome (GO:0003735);; Cellular Component: nucleolus (GO:0005730);; Biological Process: translation (GO:0006412);; Biological Process: positive regulation of cell proliferation (GO:0008284);; Cellular Component: small ribosomal subunit (GO:0015935);; Molecular Function: rRNA binding (GO:0019843);; Cellular Component: cytosolic small ribosomal subunit…	K02997|1e-81|bfo:BRAFLDRAFT_126921|hypothetical protein	40S ribosomal protein S9 GN=RPS9 OS=Papio anubis (Olive baboon) PE=3 SV=1	ribosomal protein S9 [Ailuropoda melanoleuca]
Sorghum_newGene_2733	-4.26922	down	--	--	--	--	Proline-rich receptor-like protein kinase PERK10 GN=PERK10 OS=Arabidopsis thaliana (Mouse-ear cress) PE=1 SV=2	hypothetical protein SORBIDRAFT_03g010650 [Sorghum bicolor]
Sorghum_newGene_1837	-5.45695	down	--	--	Biological Process: nuclear division (GO:0000280);; Biological Process: cytokinesis by cell plate formation (GO:0000911);; Molecular Function: DNA binding (GO:0003677);; Molecular Function: protein binding (GO:0005515);; Cellular Component: nucleus (GO:0005634);; Biological Process: DNA replication (GO:0006260);; Biological Process: regulation of DNA replication (GO:0006275);; Biological Process:…	--	Histone-lysine N-methyltransferase ATXR6 GN=MOP9.18 OS=Arabidopsis thaliana (Mouse-ear cress) PE=2 SV=1	hypothetical protein SORBIDRAFT_05g026050 [Sorghum bicolor]
Sb10g027340	2.2803	up	[QR]	--	--	K00543|2e-14|tgu:100223806|acetylserotonin O-methyltransferase	Acetylserotonin O-methyltransferase GN=ASMT OS=Macaca mulatta (Rhesus macaque) PE=2 SV=1	PREDICTED: acetylserotonin O-methyltransferase, partial [Felis catus]
Sb01g039400	4.7672	up	[O]	Posttranslational modification, protein turnover, chaperones	--	--	Serine/arginine repetitive matrix protein 1 GN=SRRM1 OS=Pongo abelii (Sumatran orangutan) PE=2 SV=1	PREDICTED: vegetative cell wall protein gp1-like [Echinops telfairi]
Sb07g022380	-1.95055	down	[RTKL]	--	Biological Process: positive regulation of immune system process (GO:0002684);; Molecular Function: protein tyrosine kinase activity (GO:0004713);; Molecular Function: signal transducer activity (GO:0004871);; Molecular Function: protein binding (GO:0005515);; Cellular Component: microtubule organizing center (GO:0005815);; Cellular Component: plasma membrane (GO:0005886);; Biological Process: pr…	K04733|4e-42|tgu:100227974|interleukin-1 receptor-associated kinase 4	Interleukin-1 receptor-associated kinase 4 GN=IRAK4 OS=Bos taurus (Bovine) PE=2 SV=1	PREDICTED: interleukin-1 receptor-associated kinase 4 isoform 2 [Orcinus orca]
Sb03g040630	-1.28484	down	--	--	Cellular Component: nucleus (GO:0005634);; Biological Process: cellular process (GO:0009987);;	--	Serine/arginine repetitive matrix protein 1 GN=SRRM1 OS=Pongo abelii (Sumatran orangutan) PE=2 SV=1	PREDICTED: vegetative cell wall protein gp1-like [Dasypus novemcinctus]
Sb06g026480	-2.82906	down	--	--	Cellular Component: intracellular part (GO:0044424);;	--	Atherin GN=SAMD1 OS=Oryctolagus cuniculus (Rabbit) PE=2 SV=1	gastric mucin [Sus scrofa]
Sorghum_newGene_853	-6.21199	down	--	--	--	--	--	hypothetical protein SORBIDRAFT_06g011772 [Sorghum bicolor]
Sb02g001740	-5.22942	down	--	--	--	--	--	PREDICTED: hypothetical protein LOC100075123, partial [Ornithorhynchus anatinus]
Sb05g000510	-1.71483	down	--	--	Biological Process: cytokine production (GO:0001816);; Biological Process: immune response-activating signal transduction (GO:0002757);; Molecular Function: protein binding (GO:0005515);; Cellular Component: cytoplasm (GO:0005737);; Biological Process: protein phosphorylation (GO:0006468);; Biological Process: signal transduction (GO:0007165);; Biological Process: cell surface receptor signaling …	K04733|2e-16|bfo:BRAFLDRAFT_215403|hypothetical protein	Interleukin-1 receptor-associated kinase 4 GN=IRAK4 OS=Bos taurus (Bovine) PE=2 SV=1	PREDICTED: interleukin-1 receptor-associated kinase 4 [Canis lupus familiaris]
Sb0019s003400	1.93171	up	[S]	Function unknown	Biological Process: positive regulation of cytokine production (GO:0001819);; Biological Process: toll-like receptor signaling pathway (GO:0002224);; Biological Process: response to molecule of bacterial origin (GO:0002237);; Molecular Function: binding (GO:0005488);; Biological Process: positive regulation of signal transduction (GO:0009967);; Biological Process: positive regulation of macromole…	--	Leucine-rich repeat and death domain-containing protein 1 GN=LRRD1 OS=Macaca fascicularis (Crab-eating macaque) PE=2 SV=1	PREDICTED: leucine-rich repeat and death domain-containing protein 1-like isoform 1 [Odobenus rosmarus divergens]
Sb01g041180	-2.00895	down	[O]	Posttranslational modification, protein turnover, chaperones	Cellular Component: intracellular membrane-bounded organelle (GO:0043231);;	K13171|3e-15|dre:406751|srrm1, fc64f01, wu:fb34f04, wu:fb38b06, wu:fc64f01, zgc:63802	Atherin GN=SAMD1 OS=Oryctolagus cuniculus (Rabbit) PE=2 SV=1	PREDICTED: LOW QUALITY PROTEIN: serine/arginine repetitive matrix 1 [Echinops telfairi]
Sb03g003120	-4.15614	down	[KAD]	--	Molecular Function: binding (GO:0005488);; Cellular Component: nucleus (GO:0005634);; Biological Process: multicellular organismal development (GO:0007275);; Biological Process: gene expression (GO:0010467);; Biological Process: RNA metabolic process (GO:0016070);; Biological Process: metal ion transport (GO:0030001);; Biological Process: regulation of cellular metabolic process (GO:0031323);; Bi…	--	Transcriptional activator Myb GN=MYB OS=Bos taurus (Bovine) PE=2 SV=1	PREDICTED: transcriptional activator Myb [Sus scrofa]
Sorghum_newGene_2400	7.77871	up	--	--	Molecular Function: nucleic acid binding (GO:0003676);; Molecular Function: zinc ion binding (GO:0008270);;	--	--	hypothetical protein SORBIDRAFT_07g000875 [Sorghum bicolor]
Sb01g035715	-1.42829	down	--	--	--	--	--	PREDICTED: translation initiation factor IF-2-like [Ochotona princeps]
Sb06g011070	-3.83652	down	[Q]	Secondary metabolites biosynthesis, transport and catabolism	Biological Process: steroid metabolic process (GO:0008202);; Biological Process: biosynthetic process (GO:0009058);; Molecular Function: oxidoreductase activity (GO:0016491);; Biological Process: cellular metabolic process (GO:0044237);; Cellular Component: cell part (GO:0044464);; Biological Process: single-organism metabolic process (GO:0044710);; Biological Process: organic substance metabolic…	K00512|3e-44|xtr:100145650|cyp17a1	Steroid 17-alpha-hydroxylase/17,20 lyase GN=CYP17A1 OS=Felis catus (Cat) PE=2 SV=1	cytochrome P450c17 [Ursus thibetanus japonicus]
Sb04g027700	-1.31115	down	[G]	Carbohydrate transport and metabolism	Molecular Function: binding (GO:0005488);; Biological Process: cellular component organization (GO:0016043);; Cellular Component: intracellular organelle part (GO:0044446);; Biological Process: single-organism cellular process (GO:0044763);; Biological Process: single-organism transport (GO:0044765);; Biological Process: single-organism developmental process (GO:0044767);; Biological Process: sys…	--	Serine/arginine repetitive matrix protein 1 GN=SRRM1 OS=Pongo abelii (Sumatran orangutan) PE=2 SV=1	PREDICTED: hypothetical protein LOC100075123, partial [Ornithorhynchus anatinus]
Sb04g007310	4.53959	up	--	--	Molecular Function: ion channel activity (GO:0005216);; Molecular Function: protein binding (GO:0005515);; Biological Process: ion transport (GO:0006811);; Biological Process: organ morphogenesis (GO:0009887);; Cellular Component: membrane (GO:0016020);; Molecular Function: transferase activity (GO:0016740);; Cellular Component: intracellular membrane-bounded organelle (GO:0043231);; Cellular Com…	K13171|6e-27|cel:F28D9.1|rsr-1	Serine/arginine repetitive matrix protein 1 GN=SRRM1 OS=Pongo abelii (Sumatran orangutan) PE=2 SV=1	PREDICTED: uncharacterized protein LOC100929802 [Sarcophilus harrisii]
Sb02g008690	4.07877	up	--	--	Molecular Function: ion channel activity (GO:0005216);; Biological Process: cellular process (GO:0009987);; Cellular Component: membrane (GO:0016020);; Cellular Component: cell part (GO:0044464);; Biological Process: single-organism process (GO:0044699);;	--	Atherin GN=SAMD1 OS=Oryctolagus cuniculus (Rabbit) PE=2 SV=1	PREDICTED: uncharacterized protein LOC787130 [Bos taurus]
Sb05g020160	3.77767	up	[Q]	Secondary metabolites biosynthesis, transport and catabolism	--	K13172|3e-14|oaa:100075123|similar to splicing coactivator subunit SRm300	Serine/arginine repetitive matrix protein 1 GN=SRRM1 OS=Pongo abelii (Sumatran orangutan) PE=2 SV=1	PREDICTED: hypothetical protein LOC100075123, partial [Ornithorhynchus anatinus]
Sb03g046920	6.2426	up	--	--	Molecular Function: binding (GO:0005488);; Cellular Component: nucleus (GO:0005634);; Cellular Component: cytoplasm (GO:0005737);; Biological Process: transport (GO:0006810);; Biological Process: amino acid transport (GO:0006865);; Cellular Component: membrane (GO:0016020);; Molecular Function: substrate-specific transmembrane transporter activity (GO:0022891);; Biological Process: cellular metab…	--	S-adenosylmethionine mitochondrial carrier protein GN=SLC25A26 OS=Bos taurus (Bovine) PE=2 SV=1	PREDICTED: LOW QUALITY PROTEIN: s-adenosylmethionine mitochondrial carrier protein-like [Monodelphis domestica]
Sb04g004000	-4.68042	down	--	--	--	K13171|7e-08|cel:F28D9.1|rsr-1	Sperm protamine P1 GN=PRM1 OS=Tachyglossus aculeatus aculeatus (Australian echidna) PE=2 SV=2	PREDICTED: PHD and RING finger domain-containing protein 1, partial [Monodelphis domestica]
Sb07g021745	-5.20599	down	--	--	Biological Process: nuclear-transcribed mRNA catabolic process (GO:0000956);; Cellular Component: intracellular organelle (GO:0043229);;	K12591|3e-30|nve:NEMVE_v1g129645|hypothetical protein	--	exosome component 10 [Bos taurus]
Sb01g037140	4.43744	up	[U]	Intracellular trafficking, secretion, and vesicular transport	--	--	--	PREDICTED: serine/arginine repetitive matrix protein 2-like [Condylura cristata]
Sb01g047690	-2.40753	down	[E]	Amino acid transport and metabolism	Molecular Function: binding (GO:0005488);; Cellular Component: intracellular organelle (GO:0043229);; Biological Process: cellular metabolic process (GO:0044237);; Cellular Component: plasma membrane part (GO:0044459);; Biological Process: single-organism cellular process (GO:0044763);; Biological Process: regulation of cellular process (GO:0050794);; Biological Process: localization (GO:0051179)…	--	Solute carrier family 15 member 4 GN=SLC15A4 OS=Bos taurus (Bovine) PE=2 SV=2	PREDICTED: solute carrier family 15 member 4-like [Monodelphis domestica]
Sb03g005760	-4.43744	down	[T]	Signal transduction mechanisms	Molecular Function: binding (GO:0005488);; Biological Process: cellular process (GO:0009987);; Cellular Component: intracellular organelle (GO:0043229);;	--	Atherin GN=SAMD1 OS=Oryctolagus cuniculus (Rabbit) PE=2 SV=1	PREDICTED: basic proline-rich protein-like, partial [Dasypus novemcinctus]
Sb02g024030	-1.7583	down	[D]	Cell cycle control, cell division, chromosome partitioning	Molecular Function: binding (GO:0005488);; Cellular Component: nucleus (GO:0005634);; Cellular Component: macromolecular complex (GO:0032991);; Cellular Component: intracellular non-membrane-bounded organelle (GO:0043232);; Biological Process: cellular macromolecule metabolic process (GO:0044260);; Cellular Component: intracellular organelle part (GO:0044446);; Biological Process: single-organism…	K05747|2e-09|oaa:100076423|similar to WASL protein	Parotid hormone (Precursor) OS=Sus scrofa (Pig) PE=1 SV=2	PREDICTED: hypothetical protein LOC100076423 [Ornithorhynchus anatinus]
Sorghum_newGene_1203	-7.09726	down	--	--	--	--	--	TPA: hypothetical protein ZEAMMB73_199873 [Zea mays]
Sb10g000630	-3.3964	down	--	--	Biological Process: mRNA splicing, via spliceosome (GO:0000398);; Molecular Function: RNA binding (GO:0003723);; Cellular Component: spliceosomal complex (GO:0005681);;	K12863|9e-35|nve:NEMVE_v1g245560|hypothetical protein	Spliceosome-associated protein CWC15 homolog GN=CWC15 OS=Pongo abelii (Sumatran orangutan) PE=2 SV=1	PREDICTED: spliceosome-associated protein CWC15 homolog [Trichechus manatus latirostris]
Sb03g044580	-3.00481	down	[R]	General function prediction only	Cellular Component: chromatin (GO:0000785);; Molecular Function: catalytic activity (GO:0003824);; Molecular Function: protein binding (GO:0005515);; Cellular Component: nucleus (GO:0005634);; Biological Process: cellular protein modification process (GO:0006464);; Biological Process: protein methylation (GO:0006479);; Biological Process: chromatin modification (GO:0016568);; Molecular Function: …	K11421|3e-37|dvi:Dvir_GJ21082|GJ21082 gene product from transcript GJ21082-RA	Histone-lysine N-methyltransferase SETMAR GN=SETMAR OS=Bos taurus (Bovine) PE=2 SV=1	PREDICTED: histone-lysine N-methyltransferase EHMT1 [Echinops telfairi]
Sorghum_newGene_2929	-4.49152	down	--	--	--	--	--	trypsin inhibitor [Musa acuminata]
Sb04g003550	5.959	up	[J]	Translation, ribosomal structure and biogenesis	Molecular Function: binding (GO:0005488);; Biological Process: cellular process (GO:0009987);; Biological Process: multicellular organismal process (GO:0032501);; Biological Process: developmental process (GO:0032502);; Biological Process: single-organism process (GO:0044699);;	K03262|3e-73|aga:AgaP_AGAP011203|AGAP011203-PA	Eukaryotic translation initiation factor 5 GN=EIF5 OS=Pongo abelii (Sumatran orangutan) PE=2 SV=1	hypothetical protein PANDA_007435 [Ailuropoda melanoleuca]
Sb03g025800	-1.56277	down	--	--	Molecular Function: protein binding (GO:0005515);; Cellular Component: intracellular membrane-bounded organelle (GO:0043231);; Cellular Component: intracellular non-membrane-bounded organelle (GO:0043232);; Cellular Component: cytoplasmic part (GO:0044444);; Cellular Component: intracellular organelle part (GO:0044446);; Biological Process: single-organism cellular process (GO:0044763);; Biologic…	--	Calumenin (Precursor) GN=CALU OS=Oryctolagus cuniculus (Rabbit) PE=1 SV=2	RecName: Full=Calumenin; Flags: Precursor
Sb03g039920	-1.72986	down	--	--	--	K13172|9e-12|aml:100474834|SRRM2	Atherin GN=SAMD1 OS=Oryctolagus cuniculus (Rabbit) PE=2 SV=1	PREDICTED: formin-like protein 5-like [Dasypus novemcinctus]
Sb08g000550	1.67996	up	[P]	Inorganic ion transport and metabolism	Molecular Function: iron ion binding (GO:0005506);; Cellular Component: intracellular ferritin complex (GO:0008043);; Biological Process: metabolic process (GO:0008152);; Biological Process: cellular process (GO:0009987);; Molecular Function: oxidoreductase activity (GO:0016491);; Biological Process: regulation of cell proliferation (GO:0042127);; Cellular Component: intracellular membrane-bounde…	--	Ferritin heavy chain GN=FTH1 OS=Equus caballus (Horse) PE=2 SV=3	PREDICTED: ferritin, heavy polypeptide 1 [Oryctolagus cuniculus]
Sb08g014860	-1.35439	down	--	--	Biological Process: immune system process (GO:0002376);; Molecular Function: nucleic acid binding (GO:0003676);; Molecular Function: protein binding (GO:0005515);; Cellular Component: cytoplasm (GO:0005737);; Biological Process: regulation of transcription, DNA-templated (GO:0006355);; Biological Process: signal transduction (GO:0007165);; Biological Process: embryo development (GO:0009790);; Bio…	--	Serine/arginine repetitive matrix protein 1 GN=SRRM1 OS=Pongo abelii (Sumatran orangutan) PE=2 SV=1	PREDICTED: hypothetical protein LOC100663771 [Loxodonta africana]
Sb03g025570	-3.11291	down	--	--	Molecular Function: binding (GO:0005488);; Biological Process: cellular process (GO:0009987);; Cellular Component: intracellular part (GO:0044424);;	K13171|4e-17|oaa:100078424|similar to serine/arginine repetitive matrix 1	Serine/arginine repetitive matrix protein 1 GN=SRRM1 OS=Pongo abelii (Sumatran orangutan) PE=2 SV=1	PREDICTED: hypothetical protein LOC100078424 [Ornithorhynchus anatinus]
Sb04g026600	-2.42207	down	--	--	--	--	Solute carrier family 35 member E3 GN=SLC35E3 OS=Bos taurus (Bovine) PE=2 SV=1	PREDICTED: solute carrier family 35 member E3-like [Monodelphis domestica]
Sb04g029540	-1.651	down	--	--	Cellular Component: cell part (GO:0044464);;	--	Serine/arginine repetitive matrix protein 1 GN=SRRM1 OS=Pongo abelii (Sumatran orangutan) PE=2 SV=1	PREDICTED: serine/arginine repetitive matrix protein 2 [Ochotona princeps]
Sb04g003073	-4.80871	down	[RTKL]	--	Biological Process: MAPK cascade (GO:0000165);; Biological Process: mitotic cell cycle (GO:0000278);; Biological Process: positive regulation of cytokine production (GO:0001819);; Biological Process: positive regulation of protein phosphorylation (GO:0001934);; Biological Process: immune response-activating signal transduction (GO:0002757);; Molecular Function: protein serine/threonine kinase act…	K04733|1e-40|aml:100469127|IRAK4	Interleukin-1 receptor-associated kinase 4 GN=IRAK4 OS=Bos taurus (Bovine) PE=2 SV=1	PREDICTED: interleukin-1 receptor-associated kinase 4 isoform 2 [Ceratotherium simum simum]
Sb01g013970	-3.6272	down	[O]	Posttranslational modification, protein turnover, chaperones	Cellular Component: intracellular part (GO:0044424);;	--	Serine/arginine repetitive matrix protein 1 GN=SRRM1 OS=Pongo abelii (Sumatran orangutan) PE=2 SV=1	PREDICTED: hypothetical protein LOC100075123, partial [Ornithorhynchus anatinus]
Sb01g011560	-2.3857	down	--	--	--	--	Glycosyltransferase 8 domain-containing protein 2 GN=GLT8D2 OS=Bos taurus (Bovine) PE=2 SV=1	PREDICTED: glycosyltransferase 8 domain-containing protein 2 [Orcinus orca]
Sorghum_newGene_2707	-4.88831	down	--	--	--	--	--	hypothetical protein SORBIDRAFT_06g002830 [Sorghum bicolor]
Sb10g013313	-1.44212	down	[V]	Defense mechanisms	Cellular Component: membrane (GO:0016020);; Cellular Component: intracellular membrane-bounded organelle (GO:0043231);;	K05681|8e-76|mmu:26357|Abcg2, ABC15, ABCP, AI428558, BCRP, Bcrp1, MXR, MXR1	ATP-binding cassette sub-family G member 2 GN=ABCG2 OS=Macaca mulatta (Rhesus macaque) PE=2 SV=1	PREDICTED: ATP-binding cassette sub-family G member 2 [Equus caballus]
Sb05g021593	-2.11151	down	[O]	Posttranslational modification, protein turnover, chaperones	Molecular Function: protein binding (GO:0005515);; Biological Process: nucleobase-containing compound metabolic process (GO:0006139);; Biological Process: regulation of metabolic process (GO:0019222);; Cellular Component: Z disc (GO:0030018);; Biological Process: multicellular organismal process (GO:0032501);; Cellular Component: intracellular membrane-bounded organelle (GO:0043231);; Biological …	K09529|4e-13|dre:436706|zgc:92648	DnaJ homolog subfamily B member 11 (Precursor) GN=DNAJB11 OS=Pongo abelii (Sumatran orangutan) PE=2 SV=1	PREDICTED: dnaJ homolog subfamily C member 9 [Odobenus rosmarus divergens]
Sb02g006630	-2.89639	down	[TZDR]	--	Molecular Function: calcium ion binding (GO:0005509);; Molecular Function: protein binding (GO:0005515);; Cellular Component: cytosol (GO:0005829);; Biological Process: regulation of release of sequestered calcium ion into cytosol by sarcoplasmic reticulum (GO:0010880);; Cellular Component: microtubule cytoskeleton (GO:0015630);; Cellular Component: membrane (GO:0016020);; Biological Process: reg…	--	Calmodulin GN=CALM2 OS=Ovis aries (Sheep) PE=2 SV=3	PREDICTED: calmodulin-like protein 3-like [Loxodonta africana]
Sb08g006810	-3.30119	down	--	--	Biological Process: positive regulation of cytokine production (GO:0001819);; Biological Process: toll-like receptor signaling pathway (GO:0002224);; Biological Process: positive regulation of macromolecule biosynthetic process (GO:0010557);; Cellular Component: membrane (GO:0016020);; Biological Process: regulation of cellular biosynthetic process (GO:0031326);; Cellular Component: intracellular…	--	Leucine-rich repeat and death domain-containing protein 1 GN=LRRD1 OS=Macaca fascicularis (Crab-eating macaque) PE=2 SV=1	PREDICTED: leucine-rich repeat and death domain-containing protein LOC401387-like [Monodelphis domestica]
Sorghum_newGene_2312	-6.63759	down	--	--	Molecular Function: structural molecule activity (GO:0005198);; Cellular Component: nucleus (GO:0005634);; Cellular Component: plasma membrane (GO:0005886);; Biological Process: N-terminal protein myristoylation (GO:0006499);; Biological Process: protein targeting to vacuole (GO:0006623);; Biological Process: response to osmotic stress (GO:0006970);; Cellular Component: plastid (GO:0009536);; Bio…	--	Vesicle-associated protein 4-1 GN=MJP23.9 OS=Arabidopsis thaliana (Mouse-ear cress) PE=2 SV=1	hypothetical protein ZEAMMB73_433081, partial [Zea mays]
Sb04g036280	1.75748	up	--	--	--	--	--	PREDICTED: clathrin coat assembly protein AP180 isoform X4 [Sorex araneus]
Sb04g009200	-2.39811	down	--	--	--	--	--	PREDICTED: fer-1-like protein 5 [Echinops telfairi]
Sb07g015030	1.58565	up	[R]	General function prediction only	--	K06911|8e-85|spu:584062|hypothetical LOC584062	Mucin-1 subunit beta (Precursor) GN=MUC1 OS=Bos taurus (Bovine) PE=1 SV=1	PREDICTED: pirin-like isoform 2 [Ornithorhynchus anatinus]
Sorghum_newGene_412	-4.3275	down	[R]	General function prediction only	Cellular Component: cytosol (GO:0005829);; Biological Process: nitrogen compound metabolic process (GO:0006807);; Molecular Function: zinc ion binding (GO:0008270);; Cellular Component: chloroplast stroma (GO:0009570);; Molecular Function: hydrolase activity, acting on carbon-nitrogen (but not peptide) bonds (GO:0016810);;	--	N-carbamoylputrescine amidase GN=CPA OS=Solanum tuberosum (Potato) PE=2 SV=1	PREDICTED: omega-amidase NIT2-like [Setaria italica]
Sb02g024790	-2.64052	down	--	--	--	--	--	PREDICTED: mucin-5B [Orcinus orca]
Sb08g022160	-4.43744	down	--	--	--	--	CLK4-associating serine/arginine rich protein GN=CLASRP OS=Bos taurus (Bovine) PE=2 SV=1	gastric mucin [Sus scrofa]
Sb02g031870	-1.83954	down	[R]	General function prediction only	--	--	Parotid hormone (Precursor) OS=Sus scrofa (Pig) PE=1 SV=2	PREDICTED: vegetative cell wall protein gp1-like [Dasypus novemcinctus]
Sb08g023060	1.94122	up	--	--	Biological Process: immune system process (GO:0002376);; Molecular Function: receptor binding (GO:0005102);; Molecular Function: transporter activity (GO:0005215);; Cellular Component: nucleus (GO:0005634);; Biological Process: transcription, DNA-templated (GO:0006351);; Biological Process: signal transduction (GO:0007165);; Biological Process: anatomical structure morphogenesis (GO:0009653);; Bi…	--	Solute carrier family 15 member 4 GN=SLC15A4 OS=Bos taurus (Bovine) PE=2 SV=2	solute carrier family 15 member 4 [Bos taurus]
Sb01g007870	-1.68194	down	--	--	Molecular Function: catalytic activity (GO:0003824);; Molecular Function: protein binding (GO:0005515);; Biological Process: organelle organization (GO:0006996);; Biological Process: multicellular organismal development (GO:0007275);; Biological Process: gene expression (GO:0010467);; Biological Process: epithelial cell differentiation (GO:0030855);; Cellular Component: macromolecular complex (GO…	--	Parotid hormone (Precursor) OS=Sus scrofa (Pig) PE=1 SV=2	Cell surface glycoprotein 1 [Tupaia chinensis]
Sb09g018730	-3.30882	down	--	--	Molecular Function: ion channel activity (GO:0005216);; Molecular Function: binding (GO:0005488);; Biological Process: cellular process (GO:0009987);; Cellular Component: cell part (GO:0044464);; Biological Process: single-organism process (GO:0044699);;	--	Parotid hormone (Precursor) OS=Sus scrofa (Pig) PE=1 SV=2	PREDICTED: vegetative cell wall protein gp1-like [Dasypus novemcinctus]
Sb04g030890	3.60408	up	[J]	Translation, ribosomal structure and biogenesis	Molecular Function: RNA binding (GO:0003723);; Molecular Function: structural constituent of ribosome (GO:0003735);; Cellular Component: nucleus (GO:0005634);; Cellular Component: ribosome (GO:0005840);; Biological Process: translation (GO:0006412);; Cellular Component: cytosolic large ribosomal subunit (GO:0022625);;	K02870|3e-83|api:100144916|Rpl12	60S ribosomal protein L12 GN=RPL12 OS=Canis familiaris (Dog) PE=1 SV=1	PREDICTED: 60S ribosomal protein L12 isoform X1 [Condylura cristata]
Sb01g017110	1.30662	up	--	--	Cellular Component: cell part (GO:0044464);;	--	Mucin-1 subunit beta (Precursor) GN=MUC1 OS=Bos taurus (Bovine) PE=1 SV=1	PREDICTED: hypothetical protein LOC100075123, partial [Ornithorhynchus anatinus]
Sb01g030270	-1.30162	down	[G]	Carbohydrate transport and metabolism	Cellular Component: cell part (GO:0044464);;	--	Adipocyte plasma membrane-associated protein GN=APMAP OS=Bos taurus (Bovine) PE=2 SV=1	PREDICTED: adipocyte plasma membrane-associated protein [Sorex araneus]
Sb04g023645	3.47515	up	[B]	Chromatin structure and dynamics	Cellular Component: nucleosome (GO:0000786);; Molecular Function: DNA binding (GO:0003677);; Cellular Component: nucleus (GO:0005634);; Biological Process: nucleosome assembly (GO:0006334);; Molecular Function: protein heterodimerization activity (GO:0046982);; Biological Process: regulation of gene silencing (GO:0060968);;	K11253|1e-71|nve:NEMVE_v1g159483|hypothetical protein	Histone H3.2 OS=Bos taurus (Bovine) PE=1 SV=2	PREDICTED: histone H3.1-like [Canis lupus familiaris]
Sb02g039130	-1.82165	down	[G]	Carbohydrate transport and metabolism	--	--	Adipocyte plasma membrane-associated protein GN=APMAP OS=Bos taurus (Bovine) PE=2 SV=1	PREDICTED: adipocyte plasma membrane-associated protein [Canis lupus familiaris]
Sb01g030130	-2.03563	down	--	--	Molecular Function: binding (GO:0005488);; Biological Process: single-organism cellular process (GO:0044763);; Biological Process: regulation of cellular process (GO:0050794);;	K08849|1e-38|nve:NEMVE_v1g85406|hypothetical protein	E3 ubiquitin-protein ligase RFWD3 GN=RFWD3 OS=Ailuropoda melanoleuca (Giant panda) PE=3 SV=1	RecName: Full=E3 ubiquitin-protein ligase RFWD3; AltName: Full=RING finger and WD repeat domain-containing protein 3; AltName: Full=RING finger protein 201
Sb06g001890	4.7672	up	--	--	--	--	--	PREDICTED: serine/arginine repetitive matrix protein 2 isoform X7 [Mustela putorius furo]
Sorghum_newGene_1492	2.95467	up	--	--	Biological Process: microtubule cytoskeleton organization (GO:0000226);; Biological Process: cytokinesis by cell plate formation (GO:0000911);; Molecular Function: microtubule motor activity (GO:0003777);; Molecular Function: ATP binding (GO:0005524);; Cellular Component: cytoplasm (GO:0005737);; Cellular Component: kinesin complex (GO:0005871);; Cellular Component: microtubule (GO:0005874);; Bio…	--	Probable 125 kDa kinesin-related protein GN=At2g36200 OS=Arabidopsis thaliana (Mouse-ear cress) PE=2 SV=2	kinesin heavy chain [Zea mays]
Sb06g029570	3.19021	up	[MG]	--	--	--	--	hypothetical protein PANDA_016259 [Ailuropoda melanoleuca]
Sb01g030300	-1.99727	down	[RTKL]	--	Biological Process: vasculature development (GO:0001944);; Molecular Function: protein serine/threonine kinase activity (GO:0004674);; Molecular Function: protein tyrosine kinase activity (GO:0004713);; Molecular Function: protein binding (GO:0005515);; Biological Process: immune response (GO:0006955);; Biological Process: enzyme linked receptor protein signaling pathway (GO:0007167);; Biological…	K04733|1e-37|bta:533692|IRAK4, IRAK-4, MGC137816	Interleukin-1 receptor-associated kinase 4 GN=IRAK4 OS=Bos taurus (Bovine) PE=2 SV=1	interleukin-1 receptor-associated kinase 4 transcript variant 1 [Bos taurus]
Sb02g006960	-1.35734	down	--	--	Molecular Function: catalytic activity (GO:0003824);; Molecular Function: cation channel activity (GO:0005261);; Cellular Component: membrane (GO:0016020);; Molecular Function: ion gated channel activity (GO:0022839);; Biological Process: metal ion transport (GO:0030001);; Cellular Component: macromolecular complex (GO:0032991);; Cellular Component: intracellular non-membrane-bounded organelle (G…	K13172|5e-23|mdo:100018249|similar to splicing coactivator subunit SRm300	Serine/arginine repetitive matrix protein 1 GN=SRRM1 OS=Pongo abelii (Sumatran orangutan) PE=2 SV=1	PREDICTED: uncharacterized protein LOC100929802 [Sarcophilus harrisii]
Sb06g016770	2.30175	up	--	--	--	--	Serine/arginine repetitive matrix protein 1 GN=SRRM1 OS=Pongo abelii (Sumatran orangutan) PE=2 SV=1	Serine/arginine repetitive matrix protein 2 [Bos grunniens mutus]
Sb09g030910	-1.39162	down	--	--	Molecular Function: RNA binding (GO:0003723);; Molecular Function: nuclease activity (GO:0004518);; Biological Process: regulation of gene expression (GO:0010468);; Biological Process: negative regulation of macromolecule metabolic process (GO:0010605);; Biological Process: posttranscriptional regulation of gene expression (GO:0010608);; Biological Process: mRNA metabolic process (GO:0016071);; C…	K11593|1e-127|spu:576922|similar to ENSANGP00000008896	Protein argonaute-2 GN=AGO2 OS=Bos taurus (Bovine) PE=2 SV=1	PREDICTED: protein argonaute-3-like [Ailuropoda melanoleuca]
Sorghum_newGene_1482	-5.03544	down	--	--	--	--	Formin-like protein 5 GN=P0453E05.107 OS=Oryza sativa subsp. japonica (Rice) PE=2 SV=2	TPA: hypothetical protein ZEAMMB73_784009, partial [Zea mays]
Sb04g031250	-4.27918	down	--	--	Molecular Function: binding (GO:0005488);; Cellular Component: macromolecular complex (GO:0032991);; Cellular Component: nuclear part (GO:0044428);;	K13172|7e-19|rno:302969|Srrm2	Parotid hormone (Precursor) OS=Sus scrofa (Pig) PE=1 SV=2	PREDICTED: serine/arginine repetitive matrix protein 2 isoform 6 [Dasypus novemcinctus]
Sb09g022060	-1.53285	down	--	--	Molecular Function: nucleic acid binding (GO:0003676);; Molecular Function: protein binding (GO:0005515);; Biological Process: organelle organization (GO:0006996);; Biological Process: signal transduction (GO:0007165);; Biological Process: anatomical structure morphogenesis (GO:0009653);; Cellular Component: membrane (GO:0016020);; Biological Process: cell differentiation (GO:0030154);; Cellular …	--	Mucin-1 subunit beta (Precursor) GN=MUC1 OS=Bos taurus (Bovine) PE=1 SV=1	PREDICTED: uncharacterized protein LOC100929802 [Sarcophilus harrisii]
Sb08g020500	1.89661	up	--	--	Biological Process: cell activation (GO:0001775);; Biological Process: immune system process (GO:0002376);; Molecular Function: nucleic acid binding (GO:0003676);; Molecular Function: catalytic activity (GO:0003824);; Molecular Function: protein binding (GO:0005515);; Cellular Component: extracellular region (GO:0005576);; Biological Process: cellular protein modification process (GO:0006464);; B…	--	Acrosin heavy chain (Precursor) GN=ACR OS=Oryctolagus cuniculus (Rabbit) PE=2 SV=1	Cell surface glycoprotein 1 [Tupaia chinensis]
Sb04g020750	-2.14442	down	[K]	Transcription	Biological Process: mRNA processing (GO:0006397);; Molecular Function: protein kinase binding (GO:0019901);; Cellular Component: catalytic step 2 spliceosome (GO:0071013);;	K12621|5e-43|dvi:Dvir_GJ13149|GJ13149 gene product from transcript GJ13149-RA	U6 snRNA-associated Sm-like protein LSm4 GN=LSM4 OS=Bos taurus (Bovine) PE=2 SV=1	PREDICTED: u6 snRNA-associated Sm-like protein LSm2-like [Ailuropoda melanoleuca]
Sb09g026630	1.34969	up	--	--	Molecular Function: catalytic activity (GO:0003824);; Molecular Function: protein binding (GO:0005515);; Biological Process: gene expression (GO:0010467);; Biological Process: RNA metabolic process (GO:0016070);; Cellular Component: ribonucleoprotein complex (GO:0030529);; Cellular Component: nuclear part (GO:0044428);; Molecular Function: organic cyclic compound binding (GO:0097159);; Molecular …	--	Serine/arginine repetitive matrix protein 1 GN=SRRM1 OS=Pongo abelii (Sumatran orangutan) PE=2 SV=1	PREDICTED: serine/arginine repetitive matrix protein 2 [Ochotona princeps]
Sb03g002690	1.52606	up	[F]	Nucleotide transport and metabolism	Molecular Function: catalytic activity (GO:0003824);;	--	Phosphoribosylaminoimidazole carboxylase GN=PAICS OS=Pongo abelii (Sumatran orangutan) PE=2 SV=3	PREDICTED: phosphoribosylaminoimidazole carboxylase, phosphoribosylaminoimidazole succinocarboxamide synthetase [Oryctolagus cuniculus]
Sb06g030190	-2.23139	down	--	--	--	K13172|1e-15|oaa:100075123|similar to splicing coactivator subunit SRm300	Serine/arginine repetitive matrix protein 1 GN=SRRM1 OS=Pongo abelii (Sumatran orangutan) PE=2 SV=1	PREDICTED: serine/arginine repetitive matrix protein 2 [Echinops telfairi]
Sb01g002240	-1.97161	down	--	--	--	--	--	dentin sialophosphoprotein precursor [Dasypus novemcinctus]
Sb09g021490	-4.27972	down	[O]	Posttranslational modification, protein turnover, chaperones	Biological Process: immune system process (GO:0002376);; Molecular Function: protein binding (GO:0005515);; Biological Process: regulation of transcription, DNA-templated (GO:0006355);; Biological Process: signal transduction (GO:0007165);; Biological Process: anatomical structure morphogenesis (GO:0009653);; Cellular Component: membrane (GO:0016020);; Biological Process: cell differentiation (GO…	--	Serine/arginine repetitive matrix protein 1 GN=SRRM1 OS=Pongo abelii (Sumatran orangutan) PE=2 SV=1	PREDICTED: hypothetical protein LOC100075123, partial [Ornithorhynchus anatinus]
Sb02g010790	4.20849	up	[G]	Carbohydrate transport and metabolism	Biological Process: metanephros development (GO:0001656);; Biological Process: renal system process (GO:0003014);; Cellular Component: brush border (GO:0005903);; Biological Process: water transport (GO:0006833);; Biological Process: body fluid secretion (GO:0007589);; Molecular Function: cation transmembrane transporter activity (GO:0008324);; Biological Process: anatomical structure morphogenes…	K09864|4e-52|ecb:100069916|similar to AQP-CHIP	Aquaporin-1 GN=AQP1 OS=Canis familiaris (Dog) PE=2 SV=3	PREDICTED: aquaporin-1-like [Loxodonta africana]
Sb06g005000	1.38319	up	--	--	--	--	--	PREDICTED: uncharacterized protein LF3-like [Dasypus novemcinctus]
Sb01g049830	-1.85904	down	--	--	--	--	Matrix metalloproteinase-9 (Precursor) GN=MMP9 OS=Oryctolagus cuniculus (Rabbit) PE=2 SV=1	PREDICTED: eukaryotic translation initiation factor 3, subunit 5 epsilon, 47kDa [Oryctolagus cuniculus]
Sb02g019380	-4.3129	down	--	--	Molecular Function: binding (GO:0005488);; Cellular Component: intracellular organelle (GO:0043229);; Biological Process: single-organism cellular process (GO:0044763);;	--	Serine/arginine repetitive matrix protein 1 GN=SRRM1 OS=Pongo abelii (Sumatran orangutan) PE=2 SV=1	PREDICTED: hypothetical protein LOC100075123, partial [Ornithorhynchus anatinus]
Sb04g031010	1.70626	up	[IQ]	--	Molecular Function: binding (GO:0005488);; Biological Process: phospholipid biosynthetic process (GO:0008654);; Cellular Component: membrane (GO:0016020);; Molecular Function: ligase activity, forming carbon-sulfur bonds (GO:0016877);; Biological Process: carboxylic acid metabolic process (GO:0019752);; Molecular Function: substrate-specific transporter activity (GO:0022892);; Cellular Component:…	K01904|1e-131|spu:581911|similar to 4-coumarate:CoA ligase	Acyl-CoA synthetase family member 2, mitochondrial (Precursor) GN=ACSF2 OS=Bos taurus (Bovine) PE=2 SV=1	PREDICTED: acyl-CoA synthetase family member 2, mitochondrial isoform 1 [Odobenus rosmarus divergens]
Sb03g011120	2.58091	up	--	--	Molecular Function: protein binding (GO:0005515);; Cellular Component: endosome (GO:0005768);; Biological Process: gene expression (GO:0010467);; Cellular Component: endomembrane system (GO:0012505);; Biological Process: protein ubiquitination (GO:0016567);; Molecular Function: ligase activity (GO:0016874);; Cellular Component: organelle membrane (GO:0031090);; Biological Process: regulation of c…	K11982|1e-31|rno:314613|Rnf126, MGC124770	E3 ubiquitin-protein ligase RNF126 GN=RNF126 OS=Bos taurus (Bovine) PE=2 SV=1	RING finger protein 126 [Bos taurus]
Sb05g023510	-11.3475	down	[RTKL]	--	Biological Process: immune system process (GO:0002376);; Molecular Function: protein serine/threonine kinase activity (GO:0004674);; Molecular Function: signal transducer activity (GO:0004871);; Molecular Function: binding (GO:0005488);; Cellular Component: nucleoplasm (GO:0005654);; Cellular Component: centrosome (GO:0005813);; Cellular Component: cytosol (GO:0005829);; Biological Process: regul…	K04733|3e-22|xtr:733738|irak4, ipd1, irak-4, ny-ran-64, ny-ren-64, ren64	Interleukin-1 receptor-associated kinase 4 GN=IRAK4 OS=Bos taurus (Bovine) PE=2 SV=1	PREDICTED: interleukin-1 receptor-associated kinase 4-like [Tursiops truncatus]
Sb07g006490	-5.45695	down	[S]	Function unknown	Biological Process: positive regulation of cytokine production (GO:0001819);; Biological Process: toll-like receptor signaling pathway (GO:0002224);; Biological Process: positive regulation of macromolecule metabolic process (GO:0010604);; Cellular Component: membrane (GO:0016020);; Cellular Component: intracellular membrane-bounded organelle (GO:0043231);; Cellular Component: cytoplasmic part (G…	--	Leucine-rich repeat protein SHOC-2 GN=SHOC2 OS=Pongo abelii (Sumatran orangutan) PE=2 SV=2	PREDICTED: leucine-rich repeat protein SHOC-2 isoform X1 [Ochotona princeps]
Sb09g026180	-2.09016	down	[RTKL]	--	Biological Process: positive regulation of cytokine production (GO:0001819);; Biological Process: response to molecule of bacterial origin (GO:0002237);; Biological Process: adaptive immune response (GO:0002250);; Biological Process: regulation of leukocyte activation (GO:0002694);; Biological Process: immune response-activating signal transduction (GO:0002757);; Molecular Function: protein tyros…	K04733|4e-44|ptr:466962|IRAK4	Interleukin-1 receptor-associated kinase 4 GN=IRAK4 OS=Bos taurus (Bovine) PE=2 SV=1	PREDICTED: interleukin-1 receptor-associated kinase 4 isoform 2 [Dasypus novemcinctus]
Sb03g013880	1.4738	up	--	--	Molecular Function: binding (GO:0005488);; Biological Process: cellular macromolecule metabolic process (GO:0044260);; Biological Process: nucleic acid metabolic process (GO:0090304);;	K10798|1e-132|cin:100178364|similar to Poly [ADP-ribose] polymerase 2 (PARP-2) (NAD(+) ADP-ribosyltransferase 2) (Poly[ADP-ribose] synthetase 2) (pADPRT-2) (mPARP-2)	Poly [ADP-ribose] polymerase 1 GN=PARP1 OS=Bos taurus (Bovine) PE=2 SV=2	PREDICTED: poly [ADP-ribose] polymerase 2 isoform 2 [Ceratotherium simum simum]
Sb02g027382	-5.06999	down	--	--	Molecular Function: protein binding (GO:0005515);; Biological Process: cellular component organization (GO:0016043);; Cellular Component: cell projection (GO:0042995);; Cellular Component: intracellular organelle (GO:0043229);; Biological Process: single-organism cellular process (GO:0044763);; Biological Process: regulation of biological process (GO:0050789);;	K05747|6e-10|rno:682507|Wasl, N-WASP, TRS4	Neural Wiskott-Aldrich syndrome protein GN=WASL OS=Bos taurus (Bovine) PE=1 SV=1	PREDICTED: neural Wiskott-Aldrich syndrome protein [Ochotona princeps]
Sb06g030015	-1.77913	down	[P]	Inorganic ion transport and metabolism	--	--	--	PREDICTED: serine/arginine repetitive matrix protein 2-like [Condylura cristata]
Sb10g030330	-1.817	down	--	--	Molecular Function: binding (GO:0005488);; Cellular Component: membrane (GO:0016020);; Biological Process: macromolecule metabolic process (GO:0043170);; Cellular Component: intracellular membrane-bounded organelle (GO:0043231);; Biological Process: cellular metabolic process (GO:0044237);; Biological Process: primary metabolic process (GO:0044238);; Cellular Component: cell part (GO:0044464);; B…	--	Mucin-1 subunit beta (Precursor) GN=MUC1 OS=Bos taurus (Bovine) PE=1 SV=1	PREDICTED: serine/arginine repetitive matrix protein 2 isoform 6 [Dasypus novemcinctus]
Sb03g004595	5.62902	up	--	--	--	K13172|2e-08|hsa:23524|SRRM2, 300-KD, CWF21, Cwc21, DKFZp667L0421, DKFZp686O15166, FLJ21926, FLJ22250, KIAA0324, MGC40295, SRL300, SRm300	--	PREDICTED: uncharacterized protein LOC101275082 [Orcinus orca]
Sb02g039210	-1.49047	down	--	--	--	--	--	dentin sialophosphoprotein precursor [Tursiops truncatus]
Sb10g018270	-1.2439	down	--	--	Cellular Component: cell part (GO:0044464);;	--	Serine/arginine repetitive matrix protein 1 GN=SRRM1 OS=Pongo abelii (Sumatran orangutan) PE=2 SV=1	PREDICTED: serine/arginine repetitive matrix protein 2 [Ochotona princeps]
Sb07g002850	-1.30766	down	--	--	Molecular Function: ion channel activity (GO:0005216);; Molecular Function: protein binding (GO:0005515);; Biological Process: transport (GO:0006810);; Cellular Component: cell projection (GO:0042995);; Cellular Component: protein complex (GO:0043234);; Biological Process: cellular macromolecule metabolic process (GO:0044260);; Cellular Component: membrane part (GO:0044425);; Cellular Component: …	K13172|5e-19|oaa:100075123|similar to splicing coactivator subunit SRm300	Mucin-1 subunit beta (Precursor) GN=MUC1 OS=Bos taurus (Bovine) PE=1 SV=1	PREDICTED: hypothetical protein LOC100075123, partial [Ornithorhynchus anatinus]
Sb03g040830	2.85439	up	--	--	Cellular Component: intracellular membrane-bounded organelle (GO:0043231);; Biological Process: primary metabolic process (GO:0044238);; Cellular Component: intracellular organelle part (GO:0044446);; Biological Process: organic substance metabolic process (GO:0071704);;	--	UDP-glucuronosyltransferase 1-6 (Precursor) GN=UGT1 OS=Oryctolagus cuniculus (Rabbit) PE=1 SV=1	PREDICTED: vegetative cell wall protein gp1-like [Dasypus novemcinctus]
Sb06g023370	-1.9345	down	--	--	--	--	--	PREDICTED: general transcription factor 3C polypeptide 6-like [Ailuropoda melanoleuca]
Sb10g027950	3.50251	up	--	--	Molecular Function: protein binding (GO:0005515);; Cellular Component: nucleus (GO:0005634);; Biological Process: gene expression (GO:0010467);; Biological Process: RNA metabolic process (GO:0016070);; Cellular Component: macromolecular complex (GO:0032991);; Cellular Component: cell projection (GO:0042995);; Cellular Component: membrane part (GO:0044425);; Cellular Component: intracellular organ…	K13172|1e-22|hsa:23524|SRRM2, 300-KD, CWF21, Cwc21, DKFZp667L0421, DKFZp686O15166, FLJ21926, FLJ22250, KIAA0324, MGC40295, SRL300, SRm300	Mucin-1 subunit beta (Precursor) GN=MUC1 OS=Bos taurus (Bovine) PE=1 SV=1	PREDICTED: uncharacterized protein LOC100929802 [Sarcophilus harrisii]
Sb04g034520	-3.03754	down	[R]	General function prediction only	Cellular Component: intracellular part (GO:0044424);;	--	Serine/arginine repetitive matrix protein 1 GN=SRRM1 OS=Pongo abelii (Sumatran orangutan) PE=2 SV=1	PREDICTED: uncharacterized protein LOC780488, partial [Ovis aries]
Sorghum_newGene_1591	-6.53002	down	--	--	Biological Process: Group II intron splicing (GO:0000373);; Molecular Function: endonuclease activity (GO:0004519);; Cellular Component: chloroplast (GO:0009507);; Biological Process: mRNA cis splicing, via spliceosome (GO:0045292);; Biological Process: photosystem I assembly (GO:0048564);;	--	Pentatricopeptide repeat-containing protein At2g15820 GN=At2g15820 OS=Arabidopsis thaliana (Mouse-ear cress) PE=2 SV=3	hypothetical protein SORBIDRAFT_04g030740 [Sorghum bicolor]
Sb04g024790	1.27322	up	--	--	--	K00737|3e-20|bta:520087|MGAT3	--	PREDICTED: beta-1,4-mannosyl-glycoprotein 4-beta-N-acetylglucosaminyltransferase, partial [Echinops telfairi]
Sb09g028870	-4.48942	down	[RTKL]	--	Biological Process: positive regulation of cytokine production (GO:0001819);; Biological Process: response to molecule of bacterial origin (GO:0002237);; Biological Process: immune response-activating signal transduction (GO:0002757);; Molecular Function: protein serine/threonine kinase activity (GO:0004674);; Molecular Function: protein tyrosine kinase activity (GO:0004713);; Molecular Function:…	K04733|3e-43|bta:533692|IRAK4, IRAK-4, MGC137816	Interleukin-1 receptor-associated kinase 4 GN=IRAK4 OS=Bos taurus (Bovine) PE=2 SV=1	PREDICTED: interleukin-1 receptor-associated kinase 4 isoform 2 [Ceratotherium simum simum]
Sb03g010910	-1.98795	down	[P]	Inorganic ion transport and metabolism	Molecular Function: ion channel activity (GO:0005216);; Molecular Function: binding (GO:0005488);; Biological Process: nucleobase-containing compound metabolic process (GO:0006139);; Cellular Component: membrane (GO:0016020);; Molecular Function: oxidoreductase activity (GO:0016491);; Cellular Component: intracellular membrane-bounded organelle (GO:0043231);; Biological Process: small molecule me…	--	Dimethylaniline monooxygenase [N-oxide-forming] 1 GN=FMO1 OS=Oryctolagus cuniculus (Rabbit) PE=1 SV=3	PREDICTED: uncharacterized protein LOC101405359 [Ceratotherium simum simum]
Sb06g022450	-3.45898	down	[G]	Carbohydrate transport and metabolism	Molecular Function: hydrolase activity, hydrolyzing O-glycosyl compounds (GO:0004553);; Biological Process: metabolic process (GO:0008152);; Cellular Component: cell part (GO:0044464);;	--	Phlorizin hydrolase (Precursor) GN=LCT OS=Oryctolagus cuniculus (Rabbit) PE=1 SV=1	PREDICTED: lactase-phlorizin hydrolase-like [Sus scrofa]
Sb02g010233	2.17368	up	--	--	--	--	Serine/arginine repetitive matrix protein 1 GN=SRRM1 OS=Pongo abelii (Sumatran orangutan) PE=2 SV=1	PREDICTED: uncharacterized protein LOC101283831 [Orcinus orca]
Sorghum_newGene_62	-4.32711	down	--	--	--	--	Vegetative cell wall protein gp1 (Precursor) GN=GP1 OS=Chlamydomonas reinhardtii (Chlamydomonas smithii) PE=2 SV=1	hypothetical protein EMIHUDRAFT_98747 [Emiliania huxleyi CCMP1516]
Sb02g007870	-2.21632	down	[P]	Inorganic ion transport and metabolism	Biological Process: transition metal ion transport (GO:0000041);; Biological Process: MAPK cascade (GO:0000165);; Biological Process: cytokine production (GO:0001816);; Molecular Function: transporter activity (GO:0005215);; Cellular Component: endosome (GO:0005768);; Biological Process: defense response (GO:0006952);; Biological Process: immune response (GO:0006955);; Biological Process: metabol…	K12347|1e-112|nve:NEMVE_v1g164036|hypothetical protein	Natural resistance-associated macrophage protein 1 GN=SLC11A1 OS=Sus scrofa (Pig) PE=2 SV=1	PREDICTED: natural resistance-associated macrophage protein 2-like [Monodelphis domestica]
Sb10g011530	-5.32012	down	--	--	Molecular Function: binding (GO:0005488);; Cellular Component: membrane (GO:0016020);; Cellular Component: intracellular membrane-bounded organelle (GO:0043231);; Biological Process: single-organism cellular process (GO:0044763);; Biological Process: single-organism transport (GO:0044765);;	--	Mucin-1 subunit beta (Precursor) GN=MUC1 OS=Bos taurus (Bovine) PE=1 SV=1	PREDICTED: mucin-2 [Sorex araneus]
Sorghum_newGene_2910	-1.94721	down	--	--	--	K14325|6e-06|ath:AT1G16610|SR45	Arginine/serine-rich protein 45 GN=F19K19.9 OS=Arabidopsis thaliana (Mouse-ear cress) PE=1 SV=1	TPA: hypothetical protein ZEAMMB73_723368 [Zea mays]
Sb09g003900	1.83398	up	--	--	Molecular Function: binding (GO:0005488);; Molecular Function: protein binding (GO:0005515);; Cellular Component: extracellular region (GO:0005576);; Biological Process: anatomical structure morphogenesis (GO:0009653);; Biological Process: cellular component organization (GO:0016043);; Biological Process: macromolecule metabolic process (GO:0043170);; Cellular Component: intracellular organelle (…	--	Collagen alpha-1(III) chain GN=COL3A1 OS=Bos taurus (Bovine) PE=1 SV=1	PREDICTED: diaphanous 1 isoform 2 [Oryctolagus cuniculus]
Sb06g019540	1.71387	up	[V]	Defense mechanisms	Cellular Component: cell part (GO:0044464);;	K05681|9e-59|tgu:100221984|similar to ATP-binding cassette, sub-family G, member 2	ATP-binding cassette sub-family G member 2 GN=ABCG2 OS=Bos taurus (Bovine) PE=2 SV=2	PREDICTED: ATP-binding cassette sub-family G member 2-like [Monodelphis domestica]
Sb09g020780	-1.44137	down	--	--	Biological Process: cytokine production (GO:0001816);; Biological Process: regulation of protein phosphorylation (GO:0001932);; Biological Process: response to molecule of bacterial origin (GO:0002237);; Biological Process: regulation of leukocyte activation (GO:0002694);; Biological Process: immune response-activating signal transduction (GO:0002757);; Molecular Function: protein tyrosine kinase…	K04733|4e-41|bta:533692|IRAK4, IRAK-4, MGC137816	Interleukin-1 receptor-associated kinase 4 GN=IRAK4 OS=Bos taurus (Bovine) PE=2 SV=1	PREDICTED: interleukin-1 receptor-associated kinase 4 isoform 2 [Orcinus orca]
Sb02g036185	4.4059	up	--	--	--	--	LINE-1 reverse transcriptase homolog OS=Nycticebus coucang (Slow loris) PE=1 SV=1	--
Sb09g022510	-4.63499	down	[Q]	Secondary metabolites biosynthesis, transport and catabolism	Molecular Function: protein binding (GO:0005515);; Cellular Component: nucleus (GO:0005634);; Biological Process: gene expression (GO:0010467);; Cellular Component: membrane (GO:0016020);; Biological Process: RNA metabolic process (GO:0016070);; Cellular Component: cell projection (GO:0042995);; Cellular Component: protein complex (GO:0043234);; Cellular Component: intracellular organelle part (G…	--	Serine/arginine repetitive matrix protein 1 GN=SRRM1 OS=Pongo abelii (Sumatran orangutan) PE=2 SV=1	Mucin-2 [Pteropus alecto]
Sb09g001940	4.19336	up	[V]	Defense mechanisms	Molecular Function: protein binding (GO:0005515);; Biological Process: nucleobase-containing compound metabolic process (GO:0006139);; Molecular Function: hydrolase activity (GO:0016787);; Molecular Function: transmembrane transporter activity (GO:0022857);; Cellular Component: cell projection (GO:0042995);; Biological Process: cellular macromolecule metabolic process (GO:0044260);; Cellular Comp…	K05681|5e-86|cin:100177505|similar to ATP-binding cassette, sub-family G (WHITE), member 2	ATP-binding cassette sub-family G member 2 GN=ABCG2 OS=Macaca mulatta (Rhesus macaque) PE=2 SV=1	PREDICTED: ATP-binding cassette sub-family G member 2 [Condylura cristata]
Sb08g017120	3.90302	up	[O]	Posttranslational modification, protein turnover, chaperones	--	K03676|5e-12|oaa:100086435|similar to glutaredoxin 2	Glutaredoxin-2, mitochondrial (Precursor) GN=GLRX2 OS=Pongo abelii (Sumatran orangutan) PE=2 SV=1	PREDICTED: glutaredoxin-2, mitochondrial isoform 1 [Tursiops truncatus]
Sb09g002800	-1.41235	down	[O]	Posttranslational modification, protein turnover, chaperones	Molecular Function: catalytic activity (GO:0003824);; Biological Process: metabolic process (GO:0008152);; Biological Process: single-organism cellular process (GO:0044763);;	K00799|2e-22|tgu:100228612|similar to glutathione-S-transferase omega 1	Glutathione S-transferase omega-1 GN=GSTO1 OS=Sus scrofa (Pig) PE=1 SV=2	PREDICTED: glutathione S-transferase omega-1-like isoform 2 [Equus caballus]
Sb10g004540	-1.25549	down	[R]	General function prediction only	Biological Process: cellular process (GO:0009987);; Cellular Component: intracellular organelle (GO:0043229);;	--	Mucin-1 subunit beta (Precursor) GN=MUC1 OS=Bos taurus (Bovine) PE=1 SV=1	Catechol-O-methyltransferase domain-containing protein 1 [Pteropus alecto]
Sb07g001590	-2.051	down	--	--	--	K00734|1e-15|api:100168819|similar to beta-1,3-galactosyltransferase 6	Beta-1,3-galactosyltransferase 1 GN=B3GALT1 OS=Pongo pygmaeus (Bornean orangutan) PE=3 SV=1	PREDICTED: beta-1,3-galactosyltransferase 6-like [Monodelphis domestica]
Sb01g011150	5.94045	up	--	--	--	--	RING finger protein unkempt homolog GN=UNK OS=Canis familiaris (Dog) PE=2 SV=1	RING finger protein unkempt like protein [Tupaia chinensis]
Sb02g036370	-2.7346	down	[GEPR]	--	Biological Process: ion transport (GO:0006811);; Molecular Function: transmembrane transporter activity (GO:0022857);; Biological Process: single-organism transport (GO:0044765);;	--	Solute carrier family 22 member 2 GN=SLC22A2 OS=Oryctolagus cuniculus (Rabbit) PE=1 SV=1	PREDICTED: solute carrier family 22 member 3 [Trichechus manatus latirostris]
Sb02g003160	5.29112	up	--	--	Cellular Component: cytoskeleton (GO:0005856);; Biological Process: cell cycle (GO:0007049);; Cellular Component: macromolecular complex (GO:0032991);; Biological Process: primary metabolic process (GO:0044238);; Biological Process: cellular macromolecule metabolic process (GO:0044260);; Cellular Component: nuclear part (GO:0044428);; Cellular Component: cytoplasmic part (GO:0044444);; Biological…	K10455|1e-16|xla:446615|klhl18, MGC82233	Kelch-like protein 12 GN=KLHL12 OS=Bos taurus (Bovine) PE=2 SV=2	PREDICTED: kelch-like protein 33 isoform 2 [Odobenus rosmarus divergens]
Sorghum_newGene_913	-6.22802	down	--	--	--	--	--	predicted protein [Hordeum vulgare subsp. vulgare]
Sb10g006110	-3.02307	down	[Q]	Secondary metabolites biosynthesis, transport and catabolism	Molecular Function: monooxygenase activity (GO:0004497);; Biological Process: fatty acid metabolic process (GO:0006631);; Molecular Function: oxidoreductase activity, acting on paired donors, with incorporation or reduction of molecular oxygen (GO:0016705);;	--	Cytochrome P450 4B1 GN=CYP4B1 OS=Oryctolagus cuniculus (Rabbit) PE=1 SV=1	PREDICTED: cytochrome P450 4A11-like [Ovis aries]
Sb03g043420	-3.32563	down	--	--	--	--	Coiled-coil domain-containing protein 177 OS=Pongo abelii (Sumatran orangutan) PE=2 SV=3	--
Sorghum_newGene_1748	5.71886	up	--	--	--	--	Lysine-rich arabinogalactan protein 19 (Precursor) GN=AGP19 OS=Arabidopsis thaliana (Mouse-ear cress) PE=2 SV=2	hypothetical protein [Candida glabrata CBS 138]
Sb03g008380	2.25676	up	--	--	Biological Process: skeletal system development (GO:0001501);; Molecular Function: protein binding (GO:0005515);; Biological Process: signal transduction (GO:0007165);; Biological Process: organ morphogenesis (GO:0009887);; Cellular Component: extracellular region part (GO:0044421);; Cellular Component: cell part (GO:0044464);; Biological Process: positive regulation of cellular process (GO:00485…	--	Parotid hormone (Precursor) OS=Sus scrofa (Pig) PE=1 SV=2	PREDICTED: hypothetical protein LOC100676107 [Loxodonta africana]
Sb06g015650	-3.01069	down	[Q]	Secondary metabolites biosynthesis, transport and catabolism	--	--	Carboxymethylenebutenolidase homolog GN=CMBL OS=Pongo abelii (Sumatran orangutan) PE=2 SV=1	PREDICTED: carboxymethylenebutenolidase homolog [Ornithorhynchus anatinus]
Sb03g041200	-2.57377	down	[E]	Amino acid transport and metabolism	Molecular Function: transporter activity (GO:0005215);; Cellular Component: intracellular part (GO:0044424);;	--	Solute carrier family 15 member 4 GN=SLC15A4 OS=Bos taurus (Bovine) PE=2 SV=2	PREDICTED: solute carrier family 15 member 4 [Odobenus rosmarus divergens]
Sb03g033020	-4.00925	down	--	--	Molecular Function: binding (GO:0005488);; Biological Process: multicellular organismal process (GO:0032501);; Biological Process: primary metabolic process (GO:0044238);; Biological Process: cellular macromolecule metabolic process (GO:0044260);; Cellular Component: intracellular part (GO:0044424);; Biological Process: single-organism cellular process (GO:0044763);; Biological Process: regulatio…	--	Serine/arginine repetitive matrix protein 1 GN=SRRM1 OS=Pongo abelii (Sumatran orangutan) PE=2 SV=1	Ras-associated and pleckstrin like proteiny domains-containing protein 1 [Pteropus alecto]
Sb06g032130	-1.63377	down	[R]	General function prediction only	--	--	--	--
Sb08g015400	3.1037	up	--	--	--	--	Leucine-rich repeat protein SHOC-2 GN=SHOC2 OS=Pongo abelii (Sumatran orangutan) PE=2 SV=2	PREDICTED: CCR4-NOT transcription complex subunit 6-like, partial [Tursiops truncatus]
Sb03g033210	-5.37641	down	[J]	Translation, ribosomal structure and biogenesis	Molecular Function: ion channel activity (GO:0005216);; Cellular Component: mitochondrion (GO:0005739);; Biological Process: nucleobase-containing compound metabolic process (GO:0006139);; Biological Process: translation (GO:0006412);; Biological Process: organelle organization (GO:0006996);; Molecular Function: translation factor activity, nucleic acid binding (GO:0008135);; Cellular Component: …	K03234|0.0|aag:AaeL_AAEL004500|eukaryotic translation elongation factor	Elongation factor 2 GN=EEF2 OS=Bos taurus (Bovine) PE=2 SV=3	elongation factor 2 [Bos taurus]
Sb05g021670	-2.5469	down	--	--	Molecular Function: protein binding (GO:0005515);; Cellular Component: nucleus (GO:0005634);; Biological Process: gene expression (GO:0010467);; Cellular Component: membrane (GO:0016020);; Biological Process: cellular component organization (GO:0016043);; Biological Process: RNA metabolic process (GO:0016070);; Biological Process: regulation of cellular metabolic process (GO:0031323);; Cellular C…	--	Serine/arginine repetitive matrix protein 1 GN=SRRM1 OS=Pongo abelii (Sumatran orangutan) PE=2 SV=1	PREDICTED: vegetative cell wall protein gp1-like [Echinops telfairi]
Sb06g025210	1.35228	up	[S]	Function unknown	--	--	--	--
Sb02g031150	-1.86331	down	[O]	Posttranslational modification, protein turnover, chaperones	Biological Process: negative regulation of transcription from RNA polymerase II promoter (GO:0000122);; Biological Process: protein peptidyl-prolyl isomerization (GO:0000413);; Biological Process: response to ischemia (GO:0002931);; Molecular Function: peptidyl-prolyl cis-trans isomerase activity (GO:0003755);; Cellular Component: nucleolus (GO:0005730);; Cellular Component: mitochondrial proton-…	K01802|2e-75|cbr:CBG18577|Cbr-cyn-3	Peptidyl-prolyl cis-trans isomerase B (Precursor) GN=PPIB OS=Bos taurus (Bovine) PE=1 SV=4	PREDICTED: peptidyl-prolyl cis-trans isomerase B-like [Ornithorhynchus anatinus]
Sb10g000970	-5.03544	down	--	--	--	--	Synapsin-1 GN=SYN1 OS=Bos taurus (Bovine) PE=1 SV=2	PREDICTED: basic proline-rich protein-like, partial [Mustela putorius furo]
Sb02g003330	-5.48282	down	--	--	Biological Process: skeletal system development (GO:0001501);; Biological Process: organ morphogenesis (GO:0009887);; Biological Process: tissue development (GO:0009888);; Biological Process: gene expression (GO:0010467);; Biological Process: RNA metabolic process (GO:0016070);; Cellular Component: macromolecular complex (GO:0032991);; Cellular Component: extracellular region part (GO:0044421);; …	K13172|1e-21|aml:100474834|SRRM2	Serine/arginine repetitive matrix protein 1 GN=SRRM1 OS=Pongo abelii (Sumatran orangutan) PE=2 SV=1	hypothetical protein PANDA_016259 [Ailuropoda melanoleuca]
Sb01g027970	-5.34854	down	[B]	Chromatin structure and dynamics	Cellular Component: nucleosome (GO:0000786);; Molecular Function: DNA binding (GO:0003677);; Cellular Component: nucleus (GO:0005634);; Biological Process: nucleosome assembly (GO:0006334);; Molecular Function: protein heterodimerization activity (GO:0046982);; Biological Process: regulation of gene silencing (GO:0060968);;	--	Histone H3.2 OS=Bos taurus (Bovine) PE=1 SV=2	PREDICTED: histone H3.2-like [Monodelphis domestica]
Sb02g036220	-3.30119	down	--	--	Cellular Component: nucleus (GO:0005634);; Biological Process: lipid metabolic process (GO:0006629);; Molecular Function: transferase activity, transferring glycosyl groups (GO:0016757);; Cellular Component: organelle membrane (GO:0031090);; Biological Process: cellular metabolic process (GO:0044237);; Cellular Component: cytoplasmic part (GO:0044444);; Cellular Component: intracellular organelle…	K13172|1e-16|oaa:100075123|similar to splicing coactivator subunit SRm300	Serine/arginine repetitive matrix protein 1 GN=SRRM1 OS=Pongo abelii (Sumatran orangutan) PE=2 SV=1	PREDICTED: hypothetical protein LOC100075123, partial [Ornithorhynchus anatinus]
Sb08g004200	-4.92652	down	[T]	Signal transduction mechanisms	--	K13171|8e-10|cel:F28D9.1|rsr-1	Atherin GN=SAMD1 OS=Oryctolagus cuniculus (Rabbit) PE=2 SV=1	PREDICTED: ADAMTS-like 3 [Canis lupus familiaris]
Sorghum_newGene_1939	-8.48023	down	--	--	Molecular Function: zinc ion binding (GO:0008270);;	--	--	hypothetical protein SORBIDRAFT_06g019180 [Sorghum bicolor]
Sb01g037770	3.53962	up	--	--	--	--	PHD finger protein 10 GN=PHF10 OS=Bos taurus (Bovine) PE=2 SV=1	--
Sb08g002350	-5.45695	down	[S]	Function unknown	--	--	Leucine-rich repeat and death domain-containing protein 1 GN=LRRD1 OS=Macaca fascicularis (Crab-eating macaque) PE=2 SV=1	PREDICTED: leucine-rich repeat and IQ domain-containing protein 4, partial [Condylura cristata]
Sb01g049530	-1.82506	down	[R]	General function prediction only	Cellular Component: extracellular region (GO:0005576);; Biological Process: macromolecule metabolic process (GO:0043170);; Cellular Component: nuclear part (GO:0044428);; Biological Process: single-organism cellular process (GO:0044763);; Biological Process: single-organism transport (GO:0044765);; Biological Process: single-organism developmental process (GO:0044767);; Biological Process: organ …	--	Parotid hormone (Precursor) OS=Sus scrofa (Pig) PE=1 SV=2	PREDICTED: vegetative cell wall protein gp1-like [Dasypus novemcinctus]
Sb02g003780	-5.68831	down	[Q]	Secondary metabolites biosynthesis, transport and catabolism	Molecular Function: binding (GO:0005488);; Biological Process: metabolic process (GO:0008152);; Molecular Function: oxidoreductase activity (GO:0016491);; Biological Process: cellular metabolic process (GO:0044237);; Biological Process: single-organism metabolic process (GO:0044710);; Biological Process: organic substance metabolic process (GO:0071704);;	--	Cytochrome P450 1A1 GN=CYP1A1 OS=Macaca fascicularis (Crab-eating macaque) PE=2 SV=1	PREDICTED: cytochrome P450 2J2-like isoform 1 [Dasypus novemcinctus]
Sb0344s002010	-2.60262	down	--	--	--	--	Serine/arginine repetitive matrix protein 1 GN=SRRM1 OS=Pongo abelii (Sumatran orangutan) PE=2 SV=1	PREDICTED: A disintegrin and metalloproteinase with thrombospondin motifs 16 [Bos taurus]
Sb10g002200	-5.99541	down	--	--	--	K13172|3e-15|hsa:23524|SRRM2, 300-KD, CWF21, Cwc21, DKFZp667L0421, DKFZp686O15166, FLJ21926, FLJ22250, KIAA0324, MGC40295, SRL300, SRm300	RNA-binding protein with serine-rich domain 1 GN=RNPS1 OS=Pongo abelii (Sumatran orangutan) PE=2 SV=1	PREDICTED: serine/arginine repetitive matrix protein 2 [Ochotona princeps]
Sb05g025670	-3.5396	down	--	--	--	K13171|1e-10|cel:F28D9.1|rsr-1	Serine/arginine repetitive matrix protein 1 GN=SRRM1 OS=Pongo abelii (Sumatran orangutan) PE=2 SV=1	PREDICTED: serine/arginine repetitive matrix protein 2 [Trichechus manatus latirostris]
Sb03g001960	-2.63391	down	--	--	Molecular Function: ubiquitin-protein ligase activity (GO:0004842);; Cellular Component: lysosomal membrane (GO:0005765);; Biological Process: regulation of transcription, DNA-templated (GO:0006355);; Biological Process: ubiquitin-dependent protein catabolic process (GO:0006511);; Biological Process: transmembrane receptor protein serine/threonine kinase signaling pathway (GO:0007178);; Biologica…	K13172|5e-24|mdo:100018249|similar to splicing coactivator subunit SRm300	Serine/arginine repetitive matrix protein 1 GN=SRRM1 OS=Pongo abelii (Sumatran orangutan) PE=2 SV=1	PREDICTED: hypothetical protein LOC100018249 [Monodelphis domestica]
Sb09g002240	-1.77986	down	[RTKL]	--	Biological Process: cytokine production (GO:0001816);; Biological Process: immune response-activating signal transduction (GO:0002757);; Molecular Function: protein tyrosine kinase activity (GO:0004713);; Molecular Function: protein binding (GO:0005515);; Cellular Component: plasma membrane (GO:0005886);; Biological Process: cellular protein modification process (GO:0006464);; Biological Process:…	--	Interleukin-1 receptor-associated kinase 1 GN=IRAK1 OS=Bos taurus (Bovine) PE=2 SV=2	PREDICTED: interleukin-1 receptor-associated kinase 1 [Odobenus rosmarus divergens]
Sb02g030940	-1.58179	down	[R]	General function prediction only	--	--	--	--
Sb05g022870	3.20473	up	--	--	Molecular Function: ion channel activity (GO:0005216);; Molecular Function: protein binding (GO:0005515);; Biological Process: RNA processing (GO:0006396);; Biological Process: macromolecule biosynthetic process (GO:0009059);; Biological Process: organ morphogenesis (GO:0009887);; Biological Process: regulation of gene expression (GO:0010468);; Cellular Component: membrane (GO:0016020);; Cellular…	K13172|4e-35|oaa:100075123|similar to splicing coactivator subunit SRm300	Serine/arginine repetitive matrix protein 1 GN=SRRM1 OS=Pongo abelii (Sumatran orangutan) PE=2 SV=1	PREDICTED: hypothetical protein LOC100075123, partial [Ornithorhynchus anatinus]
Sb07g025330	-1.90586	down	--	--	Biological Process: cellular process (GO:0009987);; Cellular Component: intracellular organelle (GO:0043229);; Biological Process: single-organism process (GO:0044699);;	K13172|3e-15|aml:100474834|SRRM2	Parotid hormone (Precursor) OS=Sus scrofa (Pig) PE=1 SV=2	PREDICTED: splicing coactivator subunit SRm300-like, partial [Oryctolagus cuniculus]
Sb01g028660	-3.11606	down	--	--	Molecular Function: ubiquitin-protein ligase activity (GO:0004842);; Molecular Function: protein binding (GO:0005515);; Cellular Component: lysosomal membrane (GO:0005765);; Biological Process: cell communication (GO:0007154);; Biological Process: multicellular organismal development (GO:0007275);; Biological Process: gene expression (GO:0010467);; Cellular Component: endomembrane system (GO:0012…	K13171|4e-15|rno:313620|Srrm1	E3 ubiquitin-protein ligase RNF128 (Precursor) GN=RNF128 OS=Pongo abelii (Sumatran orangutan) PE=2 SV=1	Serine/arginine repetitive matrix protein 2 [Myotis brandtii]
Sb01g050550	1.32492	up	--	--	Molecular Function: protein binding (GO:0005515);; Biological Process: ion transport (GO:0006811);; Biological Process: gene expression (GO:0010467);; Cellular Component: membrane (GO:0016020);; Biological Process: cellular component organization (GO:0016043);; Biological Process: RNA metabolic process (GO:0016070);; Cellular Component: nuclear part (GO:0044428);; Cellular Component: cytoplasmic …	K10955|1e-26|hsa:4583|MUC2, MLP, MUC-2, SMUC	Parotid hormone (Precursor) OS=Sus scrofa (Pig) PE=1 SV=2	PREDICTED: vegetative cell wall protein gp1-like [Echinops telfairi]
Sb09g025510	-4.14509	down	[QR]	--	--	--	Acetylserotonin O-methyltransferase GN=ASMT OS=Macaca mulatta (Rhesus macaque) PE=2 SV=1	PREDICTED: N-acetylserotonin O-methyltransferase-like protein [Trichechus manatus latirostris]
Sb07g004973	1.30624	up	--	--	Molecular Function: catalytic activity (GO:0003824);; Molecular Function: ion channel activity (GO:0005216);; Cellular Component: nucleus (GO:0005634);; Biological Process: gene expression (GO:0010467);; Cellular Component: membrane (GO:0016020);; Biological Process: RNA metabolic process (GO:0016070);; Cellular Component: macromolecular complex (GO:0032991);; Cellular Component: intracellular or…	K13171|4e-16|mmu:51796|Srrm1, AA407769, POP101, Srm160	Serine/arginine repetitive matrix protein 1 GN=SRRM1 OS=Pongo abelii (Sumatran orangutan) PE=2 SV=1	PREDICTED: uncharacterized protein LOC100914811 [Sarcophilus harrisii]
Sb07g020240	-1.56457	down	--	--	--	--	Sperm protamine P1 GN=PRM1 OS=Sminthopsis griseoventer (Gray-bellied dunnart) PE=2 SV=3	PREDICTED: vegetative cell wall protein gp1-like [Echinops telfairi]
Sorghum_newGene_146	-6.01731	down	--	--	Molecular Function: catalytic activity (GO:0003824);;	--	Vegetative cell wall protein gp1 (Precursor) GN=GP1 OS=Chlamydomonas reinhardtii (Chlamydomonas smithii) PE=2 SV=1	cytokinesis protein sepa (fh1/2 protein) [Trichosporon asahii var. asahii CBS 8904]
Sb06g013250	1.5332	up	[JO]	--	Molecular Function: binding (GO:0005488);; Molecular Function: protein binding (GO:0005515);; Biological Process: regulation of transcription, DNA-templated (GO:0006355);; Biological Process: regulation of localization (GO:0032879);; Biological Process: cellular macromolecule biosynthetic process (GO:0034645);; Cellular Component: cell projection (GO:0042995);; Cellular Component: intracellular m…	K09522|1e-104|dre:403080|dnajc2, zgc:85671, zrf1	DnaJ homolog subfamily C member 2 GN=DNAJC2 OS=Bos taurus (Bovine) PE=2 SV=1	PREDICTED: dnaJ homolog subfamily C member 2-like isoform 1 [Equus caballus]
Sb04g024980	-1.22024	down	[Z]	Cytoskeleton	Molecular Function: nucleotide binding (GO:0000166);; Molecular Function: protein binding (GO:0005515);; Cellular Component: cytosol (GO:0005829);; Cellular Component: cytoskeleton (GO:0005856);; Molecular Function: cytoskeletal protein binding (GO:0008092);; Cellular Component: actin cytoskeleton (GO:0015629);; Biological Process: cell cycle process (GO:0022402);; Biological Process: regulation …	--	Actin-related protein 3 GN=ACTR3 OS=Pongo abelii (Sumatran orangutan) PE=2 SV=3	PREDICTED: actin-related protein 3-like isoform 1 [Ceratotherium simum simum]
Sb01g019000	1.66629	up	[C]	Energy production and conversion	--	--	L-gulonolactone oxidase GN=GULO OS=Bos taurus (Bovine) PE=2 SV=3	PREDICTED: L-gulonolactone oxidase-like [Bos taurus]
Sorghum_newGene_1605	1.2971	up	--	--	--	--	--	hypothetical protein [Zea mays]
Sb08g007360	2.7917	up	[C]	Energy production and conversion	--	--	Serine/arginine repetitive matrix protein 1 GN=SRRM1 OS=Pongo abelii (Sumatran orangutan) PE=2 SV=1	PREDICTED: mucin-2-like, partial [Dasypus novemcinctus]
Sb06g031800	1.23662	up	[H]	Coenzyme transport and metabolism	Biological Process: aromatic compound biosynthetic process (GO:0019438);; Biological Process: cellular nitrogen compound metabolic process (GO:0034641);; Cellular Component: intracellular part (GO:0044424);; Biological Process: heterocycle metabolic process (GO:0046483);; Biological Process: organic cyclic compound biosynthetic process (GO:1901362);; Biological Process: organonitrogen compound bi…	K01495|1e-30|dre:64263|gch2, fb51g02, gch, gch1b, wu:fb51g02	--	PREDICTED: GTP cyclohydrolase 1 [Dasypus novemcinctus]
Sb04g038170	-1.50439	down	--	--	Biological Process: primary metabolic process (GO:0044238);; Biological Process: cellular macromolecule metabolic process (GO:0044260);; Biological Process: single-organism cellular process (GO:0044763);; Biological Process: regulation of cellular process (GO:0050794);;	--	--	PREDICTED: lysine-specific demethylase 3B [Sarcophilus harrisii]
Sb07g026570	-3.89299	down	--	--	--	--	--	PREDICTED: vegetative cell wall protein gp1-like [Ochotona princeps]
Sb08g022520	8.04965	up	[I]	Lipid transport and metabolism	--	K01115|2e-41|tca:658196|similar to phospholipase D2	Phospholipase D2 GN=PLD2 OS=Bos taurus (Bovine) PE=2 SV=1	PREDICTED: phospholipase D2 isoform X2 [Ochotona princeps]
Sb09g021810	3.79109	up	[C]	Energy production and conversion	--	--	Serine/arginine repetitive matrix protein 1 GN=SRRM1 OS=Pongo abelii (Sumatran orangutan) PE=2 SV=1	serine/arginine repetitive matrix protein 2 [Sus scrofa]
Sb1558s002020	-3.71939	down	--	--	--	K00658|2e-09|dgr:Dgri_GH18803|GH18803 gene product from transcript GH18803-RA	Ena/VASP-like protein GN=EVL OS=Pongo abelii (Sumatran orangutan) PE=2 SV=1	PREDICTED: UPF0606 protein KIAA1549-like [Sus scrofa]
Sb01g001896	-5.06999	down	--	--	Molecular Function: protein binding (GO:0005515);; Cellular Component: nucleus (GO:0005634);; Cellular Component: plasma membrane (GO:0005886);; Biological Process: multicellular organismal development (GO:0007275);; Molecular Function: ion transmembrane transporter activity (GO:0015075);; Biological Process: cellular macromolecule metabolic process (GO:0044260);; Cellular Component: membrane par…	--	Mucin-1 subunit beta (Precursor) GN=MUC1 OS=Bos taurus (Bovine) PE=1 SV=1	PREDICTED: serine/arginine repetitive matrix protein 2 [Trichechus manatus latirostris]
Sb04g010430	-3.25676	down	--	--	--	--	E3 ubiquitin-protein ligase TRIP12 GN=TRIP12 OS=Bos taurus (Bovine) PE=2 SV=2	PREDICTED: glycoprotein gp2-like [Dasypus novemcinctus]
Sb03g034100	-2.36752	down	--	--	--	--	Mucin-1 subunit beta (Precursor) GN=MUC1 OS=Bos taurus (Bovine) PE=1 SV=1	PREDICTED: mucin-2-like [Echinops telfairi]
Sorghum_newGene_477	-4.0109	down	--	--	--	--	--	PREDICTED: protein WIR1B-like [Setaria italica]
Sb06g023960	-3.04642	down	--	--	Cellular Component: intracellular part (GO:0044424);;	K13171|2e-13|cel:F28D9.1|rsr-1	Serine/arginine repetitive matrix protein 1 GN=SRRM1 OS=Pongo abelii (Sumatran orangutan) PE=2 SV=1	PREDICTED: ice-structuring glycoprotein-like [Ochotona princeps]
Sb05g008600	1.60581	up	--	--	--	--	--	PREDICTED: uncharacterized protein LOC539515 [Bos taurus]
Sb03g036290	-4.80811	down	--	--	--	--	Cysteine-rich and transmembrane domain-containing protein 1 GN=CYSTM1 OS=Bos taurus (Bovine) PE=3 SV=1	--
Sb02g031270	-3.3507	down	--	--	--	K10736|7e-31|dre:100332414|protein MCM10 homolog	--	Protein MCM10-like protein, partial [Bos grunniens mutus]
Sorghum_newGene_1468	-4.27918	down	--	--	--	--	--	hypothetical protein ZEAMMB73_779400 [Zea mays]
Sb02g010720	-3.30759	down	--	--	Cellular Component: membrane (GO:0016020);; Cellular Component: cell part (GO:0044464);; Biological Process: single-organism cellular process (GO:0044763);;	--	Mucin-1 subunit beta (Precursor) GN=MUC1 OS=Bos taurus (Bovine) PE=1 SV=1	PREDICTED: mucin-1, partial [Dasypus novemcinctus]
Sb06g031130	-4.72446	down	--	--	Biological Process: cell morphogenesis (GO:0000902);; Biological Process: positive regulation of immune system process (GO:0002684);; Molecular Function: protein tyrosine kinase activity (GO:0004713);; Molecular Function: signal transducer activity (GO:0004871);; Biological Process: regulation of transcription, DNA-templated (GO:0006355);; Biological Process: organelle organization (GO:0006996);;…	K04733|3e-38|bfo:BRAFLDRAFT_215403|hypothetical protein	Interleukin-1 receptor-associated kinase 4 GN=IRAK4 OS=Bos taurus (Bovine) PE=2 SV=1	PREDICTED: interleukin-1 receptor-associated kinase 4 [Sorex araneus]
Sb03g001800	-3.32428	down	--	--	--	--	Serine/arginine repetitive matrix protein 1 GN=SRRM1 OS=Pongo abelii (Sumatran orangutan) PE=2 SV=1	PREDICTED: serine/arginine repetitive matrix protein 2 [Ochotona princeps]
Sb03g026360	-3.85849	down	[O]	Posttranslational modification, protein turnover, chaperones	Cellular Component: nucleus (GO:0005634);; Biological Process: multicellular organismal development (GO:0007275);; Biological Process: gene expression (GO:0010467);; Cellular Component: intracellular membrane-bounded organelle (GO:0043231);; Biological Process: cellular macromolecule metabolic process (GO:0044260);; Cellular Component: intracellular organelle part (GO:0044446);; Cellular Componen…	--	Stomatin-like protein 2, mitochondrial (Precursor) GN=STOML2 OS=Bos taurus (Bovine) PE=2 SV=1	PREDICTED: uncharacterized protein LOC609646 [Canis lupus familiaris]
Sb05g016740	2.26812	up	[G]	Carbohydrate transport and metabolism	Molecular Function: phosphogluconate dehydrogenase (decarboxylating) activity (GO:0004616);; Molecular Function: ion channel activity (GO:0005216);; Molecular Function: binding (GO:0005488);; Biological Process: pentose-phosphate shunt (GO:0006098);; Cellular Component: intracellular part (GO:0044424);; Biological Process: single-organism process (GO:0044699);;	K00033|1e-155|xla:398848|pgd	6-phosphogluconate dehydrogenase, decarboxylating GN=PGD OS=Ovis aries (Sheep) PE=1 SV=4	PREDICTED: 6-phosphogluconate dehydrogenase, decarboxylating [Ochotona princeps]
Sb01g034120	-1.64632	down	[R]	General function prediction only	Biological Process: nuclear-transcribed mRNA catabolic process (GO:0000956);; Molecular Function: RNA binding (GO:0003723);; Molecular Function: protein binding (GO:0005515);; Cellular Component: cytoplasm (GO:0005737);; Biological Process: RNA processing (GO:0006396);; Biological Process: regulation of translation (GO:0006417);; Biological Process: transport (GO:0006810);; Biological Process: po…	K14411|5e-24|ecb:100068825|similar to DAZ associated protein 1	Polyadenylate-binding protein 1 GN=PABPC1 OS=Pongo abelii (Sumatran orangutan) PE=2 SV=1	PREDICTED: DAZ-associated protein 1-like [Equus caballus]
Sb02g025720	-1.75126	down	--	--	--	K13172|2e-07|aml:100474834|SRRM2	Serine/arginine repetitive matrix protein 1 GN=SRRM1 OS=Pongo abelii (Sumatran orangutan) PE=2 SV=1	hypothetical protein PANDA_016259 [Ailuropoda melanoleuca]
Sb04g025980	-2.83463	down	--	--	Molecular Function: binding (GO:0005488);; Cellular Component: nucleus (GO:0005634);; Biological Process: multicellular organismal development (GO:0007275);; Cellular Component: intracellular non-membrane-bounded organelle (GO:0043232);; Cellular Component: cytoplasmic part (GO:0044444);; Cellular Component: intracellular organelle part (GO:0044446);; Biological Process: single-organism cellular …	K13172|3e-14|aml:100474834|SRRM2	Myosin-7 GN=MYH7 OS=Sus scrofa (Pig) PE=2 SV=2	PREDICTED: uncharacterized protein LOC101379911 [Odobenus rosmarus divergens]
Sb03g045870	2.07477	up	--	--	Molecular Function: catalytic activity (GO:0003824);; Molecular Function: binding (GO:0005488);; Biological Process: nucleobase-containing compound metabolic process (GO:0006139);; Biological Process: macromolecule metabolic process (GO:0043170);; Cellular Component: intracellular membrane-bounded organelle (GO:0043231);; Biological Process: single-organism cellular process (GO:0044763);; Biologi…	K13171|4e-17|gga:428216|SRRM1	Serine/arginine repetitive matrix protein 1 GN=SRRM1 OS=Pongo abelii (Sumatran orangutan) PE=2 SV=1	PREDICTED: formin-like protein 5-like [Dasypus novemcinctus]
Sb09g023680	6.66045	up	[Q]	Secondary metabolites biosynthesis, transport and catabolism	Molecular Function: monooxygenase activity (GO:0004497);; Biological Process: lipid metabolic process (GO:0006629);; Molecular Function: oxidoreductase activity, acting on paired donors, with incorporation or reduction of molecular oxygen (GO:0016705);;	K07428|5e-43|hsa:260293|CYP4X1, MGC40051	Cytochrome P450 4A25 GN=CYP4A25 OS=Sus scrofa (Pig) PE=2 SV=1	PREDICTED: cytochrome P450, family 4, subfamily X, polypeptide 1-like [Oryctolagus cuniculus]
Sb04g036450	-2.08421	down	--	--	--	--	Transcription factor EC GN=TFEC OS=Bos taurus (Bovine) PE=2 SV=1	PREDICTED: transcription factor EC isoform 7 [Dasypus novemcinctus]
Sb08g022430	3.84352	up	--	--	Cellular Component: cell part (GO:0044464);;	--	Microtubule-associated protein 4 GN=MAP4 OS=Bos taurus (Bovine) PE=1 SV=1	PREDICTED: vegetative cell wall protein gp1-like, partial [Dasypus novemcinctus]
Sb01g021300	-1.29703	down	[RTKL]	--	Biological Process: cell morphogenesis (GO:0000902);; Biological Process: positive regulation of cytokine production (GO:0001819);; Biological Process: response to molecule of bacterial origin (GO:0002237);; Biological Process: adaptive immune response (GO:0002250);; Biological Process: regulation of leukocyte activation (GO:0002694);; Biological Process: immune response-activating signal transdu…	K04733|2e-47|cfa:486601|IRAK4	Interleukin-1 receptor-associated kinase 4 GN=IRAK4 OS=Bos taurus (Bovine) PE=2 SV=1	PREDICTED: interleukin-1 receptor-associated kinase 4 isoform 2 [Odobenus rosmarus divergens]
Sb09g005930	-3.93622	down	--	--	Molecular Function: binding (GO:0005488);; Biological Process: ion transport (GO:0006811);; Biological Process: organ morphogenesis (GO:0009887);; Cellular Component: intracellular part (GO:0044424);; Cellular Component: cell part (GO:0044464);; Biological Process: regulation of cellular process (GO:0050794);; Biological Process: cellular response to stimulus (GO:0051716);;	--	Mucin-1 subunit beta (Precursor) GN=MUC1 OS=Bos taurus (Bovine) PE=1 SV=1	PREDICTED: uncharacterized protein LOC780488, partial [Ovis aries]
Sb03g013420	1.50608	up	--	--	Molecular Function: binding (GO:0005488);; Biological Process: cellular process (GO:0009987);; Molecular Function: hydrolase activity (GO:0016787);; Cellular Component: intracellular membrane-bounded organelle (GO:0043231);; Biological Process: primary metabolic process (GO:0044238);; Biological Process: organic substance metabolic process (GO:0071704);;	K13171|7e-13|cel:F28D9.1|rsr-1	Serine/arginine repetitive matrix protein 1 GN=SRRM1 OS=Pongo abelii (Sumatran orangutan) PE=2 SV=1	Serine/arginine repetitive matrix protein 2 [Myotis davidii]
Sb10g019650	4.3018	up	--	--	--	--	Sperm protamine P1 GN=PRM1 OS=Ornithorhynchus anatinus (Duckbill platypus) PE=2 SV=2	PREDICTED: formin-like protein 18-like [Ochotona princeps]
Sb06g031250	-3.93622	down	[I]	Lipid transport and metabolism	Biological Process: metabolic process (GO:0008152);; Biological Process: cellular process (GO:0009987);; Cellular Component: membrane (GO:0016020);; Cellular Component: intracellular membrane-bounded organelle (GO:0043231);; Cellular Component: cytoplasmic part (GO:0044444);; Biological Process: single-organism metabolic process (GO:0044710);; Biological Process: organic substance metabolic proce…	K01897|1e-137|ptr:450739|ACSL5	Long-chain-fatty-acid--CoA ligase 3 GN=ACSL3 OS=Pongo abelii (Sumatran orangutan) PE=2 SV=2	PREDICTED: long-chain-fatty-acid--CoA ligase 5 isoform 1 [Odobenus rosmarus divergens]
Sb06g030270	-4.77542	down	[G]	Carbohydrate transport and metabolism	Cellular Component: intracellular part (GO:0044424);;	--	Serine/arginine repetitive matrix protein 1 GN=SRRM1 OS=Pongo abelii (Sumatran orangutan) PE=2 SV=1	PREDICTED: uncharacterized protein LOC780488, partial [Ovis aries]
Sorghum_newGene_1527	-6.69406	down	[R]	General function prediction only	Molecular Function: GTPase activity (GO:0003924);; Molecular Function: protein binding (GO:0005515);; Molecular Function: GTP binding (GO:0005525);; Cellular Component: vacuole (GO:0005773);; Cellular Component: vacuolar membrane (GO:0005774);; Cellular Component: Golgi apparatus (GO:0005794);; Cellular Component: cytosol (GO:0005829);; Cellular Component: plasma membrane (GO:0005886);; Biologica…	--	Ras-related protein Rab-2-B GN=RAB2B OS=Zea mays (Maize) PE=2 SV=1	unknown [Zea mays]
Sb10g006230	-4.74767	down	--	--	Molecular Function: binding (GO:0005488);; Biological Process: RNA splicing (GO:0008380);; Cellular Component: membrane (GO:0016020);; Molecular Function: transferase activity (GO:0016740);; Cellular Component: nuclear part (GO:0044428);; Biological Process: single-organism cellular process (GO:0044763);; Biological Process: single-organism transport (GO:0044765);; Biological Process: biological …	K13172|7e-30|oaa:100075123|similar to splicing coactivator subunit SRm300	Serine/arginine repetitive matrix protein 1 GN=SRRM1 OS=Pongo abelii (Sumatran orangutan) PE=2 SV=1	PREDICTED: hypothetical protein LOC100075123, partial [Ornithorhynchus anatinus]
Sb04g006595	-4.14509	down	--	--	--	--	--	PREDICTED: BAG family molecular chaperone regulator 5 [Canis lupus familiaris]
Sb01g049360	-3.98399	down	[GER]	--	Cellular Component: membrane (GO:0016020);; Biological Process: single-organism transport (GO:0044765);;	--	Adenosine 3&apos;-phospho 5&apos;-phosphosulfate transporter 2 GN=SLC35B3 OS=Pongo abelii (Sumatran orangutan) PE=2 SV=1	PREDICTED: adenosine 3&apos;-phospho 5&apos;-phosphosulfate transporter 2 isoform X2 [Mustela putorius furo]
Sb06g015032	-7.89408	down	--	--	--	--	Serine/arginine repetitive matrix protein 1 GN=SRRM1 OS=Pongo abelii (Sumatran orangutan) PE=2 SV=1	PREDICTED: mannosyl-oligosaccharide 1,2-alpha-mannosidase IC [Dasypus novemcinctus]
Sb01g000540	2.11927	up	--	--	Cellular Component: intracellular part (GO:0044424);;	--	Platelet glycoprotein Ib alpha chain (Precursor) GN=GP1BA OS=Canis familiaris (Dog) PE=2 SV=2	PREDICTED: vegetative cell wall protein gp1-like [Echinops telfairi]
Sb03g044610	4.43744	up	--	--	--	K13911|3e-07|ptr:739882|hypothetical protein LOC739882	Atherin GN=SAMD1 OS=Oryctolagus cuniculus (Rabbit) PE=2 SV=1	atherin [Oryctolagus cuniculus]
Sb03g033680	1.59039	up	--	--	--	--	Serine/arginine repetitive matrix protein 1 GN=SRRM1 OS=Pongo abelii (Sumatran orangutan) PE=2 SV=1	PREDICTED: vegetative cell wall protein gp1-like [Dasypus novemcinctus]
Sb10g008725	-6.33073	down	[G]	Carbohydrate transport and metabolism	Molecular Function: protein binding (GO:0005515);; Cellular Component: cytoplasm (GO:0005737);; Cellular Component: cytoskeleton (GO:0005856);; Biological Process: apoptotic process (GO:0006915);; Biological Process: posttranscriptional regulation of gene expression (GO:0010608);; Molecular Function: oxidoreductase activity, acting on the aldehyde or oxo group of donors, NAD or NADP as acceptor (…	K10705|1e-09|rno:66020|Gapdhs, Gapds, gapdh-2	Glyceraldehyde-3-phosphate dehydrogenase GN=GAPDH OS=Mustela putorius furo (European domestic ferret) PE=2 SV=1	glyceraldehyde-3-phosphate dehydrogenase, partial [Phascolarctos cinereus]
Sb09g006590	-2.26869	down	--	--	Cellular Component: cell part (GO:0044464);; Biological Process: single-organism cellular process (GO:0044763);;	--	Mucin-1 subunit beta (Precursor) GN=MUC1 OS=Bos taurus (Bovine) PE=1 SV=1	PREDICTED: mucin-2-like [Mustela putorius furo]
Sb02g020920	4.00925	up	--	--	--	--	Fibrous sheath CABYR-binding protein GN=FSCB OS=Bos taurus (Bovine) PE=2 SV=1	PREDICTED: basic proline-rich protein-like [Dasypus novemcinctus]
Sorghum_newGene_2737	-4.26922	down	--	--	Molecular Function: oxidoreductase activity (GO:0016491);; Molecular Function: metal ion binding (GO:0046872);;	--	ENHANCER OF AG-4 protein 2 OS=Arabidopsis thaliana (Mouse-ear cress) PE=2 SV=1	PREDICTED: uncharacterized protein LOC101767965 [Setaria italica]
Sb04g033720	-2.0391	down	[IQR]	--	Biological Process: lipid metabolic process (GO:0006629);; Cellular Component: membrane (GO:0016020);; Molecular Function: oxidoreductase activity, acting on the CH-OH group of donors, NAD or NADP as acceptor (GO:0016616);; Cellular Component: intracellular membrane-bounded organelle (GO:0043231);; Biological Process: cellular metabolic process (GO:0044237);; Cellular Component: cytoplasmic part …	--	Carbonyl reductase [NADPH] 1 GN=CBR1 OS=Bos taurus (Bovine) PE=2 SV=1	PREDICTED: carbonyl reductase [NADPH] 1-like [Monodelphis domestica]
Sb04g006480	1.99098	up	--	--	Molecular Function: binding (GO:0005488);; Biological Process: icosanoid metabolic process (GO:0006690);; Cellular Component: membrane (GO:0016020);; Molecular Function: oxidoreductase activity, acting on single donors with incorporation of molecular oxygen, incorporation of two atoms of oxygen (GO:0016702);; Biological Process: unsaturated fatty acid metabolic process (GO:0033559);; Cellular Com…	--	Arachidonate 15-lipoxygenase GN=ALOX15 OS=Pongo abelii (Sumatran orangutan) PE=2 SV=3	TPA: arachidonate 15-lipoxygenase, type B [Bos taurus]
Sb01g049430	-1.42762	down	[H]	Coenzyme transport and metabolism	--	--	--	--
Sorghum_newGene_2718	-8.02769	down	--	--	--	--	--	hypothetical protein SORBIDRAFT_07g009520 [Sorghum bicolor]
Sorghum_newGene_1173	5.53322	up	--	--	--	--	--	hypothetical protein AURANDRAFT_71219, partial [Aureococcus anophagefferens]
Sb06g018530	1.47389	up	--	--	Molecular Function: binding (GO:0005488);; Molecular Function: protein binding (GO:0005515);; Biological Process: apoptotic process (GO:0006915);; Biological Process: cellular component movement (GO:0006928);; Biological Process: muscle contraction (GO:0006936);; Biological Process: signal transduction (GO:0007165);; Biological Process: nervous system development (GO:0007399);; Biological Process…	--	Myosin-11 GN=MYH11 OS=Oryctolagus cuniculus (Rabbit) PE=2 SV=2	PREDICTED: synaptonemal complex protein 1-like [Oryctolagus cuniculus]
Sb09g001465	2.47964	up	--	--	Molecular Function: ion channel activity (GO:0005216);; Cellular Component: membrane (GO:0016020);; Biological Process: single-organism process (GO:0044699);;	K13171|4e-09|cel:F28D9.1|rsr-1	Voltage-dependent P/Q-type calcium channel subunit alpha-1A GN=CACNA1A OS=Oryctolagus cuniculus (Rabbit) PE=1 SV=1	PREDICTED: hypothetical protein LOC100078424 [Ornithorhynchus anatinus]
Sb02g004470	-6.67174	down	[R]	General function prediction only	Molecular Function: nucleic acid binding (GO:0003676);; Molecular Function: protein binding (GO:0005515);; Biological Process: gene expression (GO:0010467);; Biological Process: cellular component organization (GO:0016043);; Biological Process: mRNA metabolic process (GO:0016071);; Cellular Component: macromolecular complex (GO:0032991);; Cellular Component: intracellular part (GO:0044424);; Cell…	--	RNA-binding protein 47 GN=RBM47 OS=Canis familiaris (Dog) PE=2 SV=1	PREDICTED: RNA-binding protein 47-like isoform 1 [Monodelphis domestica]
Sb03g005980	-2.4888	down	[IQR]	--	Biological Process: lipid metabolic process (GO:0006629);; Biological Process: cellular process (GO:0009987);; Cellular Component: membrane (GO:0016020);; Molecular Function: oxidoreductase activity (GO:0016491);; Molecular Function: oxidoreductase activity, acting on the CH-OH group of donors, NAD or NADP as acceptor (GO:0016616);; Biological Process: cellular hormone metabolic process (GO:00347…	--	Retinol dehydrogenase 12 GN=RDH12 OS=Bos taurus (Bovine) PE=2 SV=1	PREDICTED: retinol dehydrogenase 11 [Condylura cristata]
Sorghum_newGene_2598	-2.89414	down	--	--	--	--	--	hypothetical protein SORBIDRAFT_07g024145 [Sorghum bicolor]
Sb03g030190	-2.37774	down	--	--	Molecular Function: helicase activity (GO:0004386);; Molecular Function: ion channel activity (GO:0005216);; Molecular Function: binding (GO:0005488);; Cellular Component: intracellular (GO:0005622);; Biological Process: DNA metabolic process (GO:0006259);; Biological Process: cellular response to DNA damage stimulus (GO:0006974);; Cellular Component: cell part (GO:0044464);; Biological Process: …	--	Voltage-dependent P/Q-type calcium channel subunit alpha-1A GN=CACNA1A OS=Oryctolagus cuniculus (Rabbit) PE=1 SV=1	PREDICTED: Werner syndrome ATP-dependent helicase isoform X4 [Mustela putorius furo]
Sb10g025563	1.85356	up	[RTKL]	--	Biological Process: cell morphogenesis involved in differentiation (GO:0000904);; Biological Process: angiogenesis (GO:0001525);; Biological Process: positive regulation of cytokine production (GO:0001819);; Biological Process: immune response-activating signal transduction (GO:0002757);; Molecular Function: protein tyrosine kinase activity (GO:0004713);; Molecular Function: receptor binding (GO:…	--	Interleukin-1 receptor-associated kinase 4 GN=IRAK4 OS=Bos taurus (Bovine) PE=2 SV=1	PREDICTED: interleukin-1 receptor-associated kinase 4 [Ochotona princeps]
Sorghum_newGene_207	-4.00925	down	--	--	Cellular Component: cytosol (GO:0005829);;	--	--	TPA: hypothetical protein ZEAMMB73_332006 [Zea mays]
Sb10g021246	-6.27258	down	--	--	--	--	LINE-1 reverse transcriptase homolog OS=Nycticebus coucang (Slow loris) PE=1 SV=1	endonuclease reverse transcriptase [Bos taurus]
Sorghum_newGene_1889	-7.13899	down	--	--	--	--	--	hypothetical protein SORBIDRAFT_02g015315 [Sorghum bicolor]
Sb02g033090	1.48214	up	--	--	--	--	Troponin T, cardiac muscle GN=TNNT2 OS=Oryctolagus cuniculus (Rabbit) PE=1 SV=3	PREDICTED: probable rRNA-processing protein EBP2 [Dasypus novemcinctus]
Sb10g005950	-5.17612	down	--	--	Biological Process: skeletal system development (GO:0001501);; Molecular Function: protein binding (GO:0005515);; Biological Process: transport (GO:0006810);; Biological Process: organ morphogenesis (GO:0009887);; Biological Process: gene expression (GO:0010467);; Biological Process: primary metabolic process (GO:0044238);; Biological Process: cellular macromolecule metabolic process (GO:0044260)…	K13172|1e-32|oaa:100075123|similar to splicing coactivator subunit SRm300	Parotid hormone (Precursor) OS=Sus scrofa (Pig) PE=1 SV=2	PREDICTED: hypothetical protein LOC100075123, partial [Ornithorhynchus anatinus]
Sb08g018530	-1.5002	down	--	--	--	--	Serine/arginine repetitive matrix protein 1 GN=SRRM1 OS=Pongo abelii (Sumatran orangutan) PE=2 SV=1	gastric mucin [Sus scrofa]
Sb09g000200	-7.58923	down	--	--	Cellular Component: intracellular part (GO:0044424);;	K11644|2e-76|aga:AgaP_AGAP007892|AGAP007892-PA	--	PREDICTED: paired amphipathic helix protein Sin3b [Orcinus orca]
Sb03g043290	-1.93498	down	--	--	--	--	Copine-3 GN=CPNE3 OS=Pongo abelii (Sumatran orangutan) PE=2 SV=1	hypothetical protein PANDA_004539 [Ailuropoda melanoleuca]
Sb02g017220	2.31865	up	[G]	Carbohydrate transport and metabolism	Molecular Function: protein binding (GO:0005515);; Cellular Component: cytoplasm (GO:0005737);; Biological Process: regulation of gene expression (GO:0010468);; Biological Process: cellular component organization (GO:0016043);; Biological Process: RNA metabolic process (GO:0016070);; Molecular Function: kinase activity (GO:0016301);; Biological Process: phosphorylation (GO:0016310);; Biological P…	--	Keratin, type II cytoskeletal 1 GN=KRT1 OS=Pan troglodytes (Chimpanzee) PE=1 SV=1	Keratin, type II cytoskeletal 1 [Myotis davidii]
Sb01g021690	1.50999	up	[T]	Signal transduction mechanisms	Molecular Function: phosphotransferase activity, alcohol group as acceptor (GO:0016773);;	K08851|2e-60|xla:734558|tp53rk, MGC115438	--	PREDICTED: TP53-regulating kinase-like [Sarcophilus harrisii]
Sb10g006440	-3.10008	down	--	--	Molecular Function: binding (GO:0005488);; Biological Process: regulation of transcription, DNA-templated (GO:0006355);; Biological Process: nervous system development (GO:0007399);; Biological Process: tissue development (GO:0009888);; Biological Process: single-organism developmental process (GO:0044767);; Biological Process: organ development (GO:0048513);; Biological Process: positive regulat…	--	Forkhead box protein P2 GN=FOXP2 OS=Macaca mulatta (Rhesus macaque) PE=2 SV=1	PREDICTED: histone-lysine N-methyltransferase MLL2 [Felis catus]
Sb06g029590	-4.34262	down	[MG]	--	--	--	Serine/arginine repetitive matrix protein 1 GN=SRRM1 OS=Pongo abelii (Sumatran orangutan) PE=2 SV=1	serine/arginine repetitive matrix protein 2 [Sus scrofa]
Sb05g001190	-1.7096	down	[Q]	Secondary metabolites biosynthesis, transport and catabolism	Molecular Function: monooxygenase activity (GO:0004497);; Biological Process: lipid metabolic process (GO:0006629);; Biological Process: cellular process (GO:0009987);; Molecular Function: oxidoreductase activity, acting on paired donors, with incorporation or reduction of molecular oxygen (GO:0016705);; Biological Process: multicellular organismal process (GO:0032501);; Biological Process: devel…	K07437|2e-49|bfo:BRAFLDRAFT_87630|hypothetical protein	Cytochrome P450 26B1 GN=CYP26B1 OS=Bos taurus (Bovine) PE=3 SV=1	PREDICTED: cytochrome P450 26C1-like [Ceratotherium simum simum]
Sb04g007220	-4.06479	down	--	--	Molecular Function: catalytic activity (GO:0003824);; Molecular Function: protein binding (GO:0005515);; Cellular Component: intracellular membrane-bounded organelle (GO:0043231);; Biological Process: cellular metabolic process (GO:0044237);; Biological Process: primary metabolic process (GO:0044238);; Cellular Component: intracellular organelle part (GO:0044446);; Biological Process: single-orga…	K13171|6e-26|gga:428216|SRRM1	Serine/arginine repetitive matrix protein 1 GN=SRRM1 OS=Pongo abelii (Sumatran orangutan) PE=2 SV=1	PREDICTED: serine/arginine repetitive matrix protein 2 [Ochotona princeps]
Sb10g005840	-4.27236	down	[S]	Function unknown	Biological Process: positive regulation of cytokine production (GO:0001819);; Biological Process: toll-like receptor signaling pathway (GO:0002224);; Biological Process: response to molecule of bacterial origin (GO:0002237);; Molecular Function: protein kinase activity (GO:0004672);; Molecular Function: binding (GO:0005488);; Molecular Function: protein binding (GO:0005515);; Cellular Component: …	--	Leucine-rich repeat protein SHOC-2 GN=SHOC2 OS=Pongo abelii (Sumatran orangutan) PE=2 SV=2	PREDICTED: leucine-rich repeat protein SHOC-2 isoform X1 [Condylura cristata]
Sb02g031460	-1.67723	down	--	--	Biological Process: single-organism process (GO:0044699);;	--	Pepsin A (Precursor) GN=PGA OS=Sorex unguiculatus (Long-clawed shrew) PE=2 SV=1	PREDICTED: vegetative cell wall protein gp1-like [Dasypus novemcinctus]
Sb01g008030	-4.90586	down	[G]	Carbohydrate transport and metabolism	Biological Process: skeletal system development (GO:0001501);; Cellular Component: extracellular region (GO:0005576);; Biological Process: organ morphogenesis (GO:0009887);; Biological Process: single-organism cellular process (GO:0044763);; Biological Process: regulation of biological process (GO:0050789);;	--	Serine/arginine repetitive matrix protein 1 GN=SRRM1 OS=Pongo abelii (Sumatran orangutan) PE=2 SV=1	PREDICTED: hypothetical protein LOC100658043 [Loxodonta africana]
Sb01g043710	-1.28866	down	[P]	Inorganic ion transport and metabolism	--	K13811|3e-64|cin:445752|asak, Ci-ASAK, Papss1	--	Bifunctional 3&apos;-phosphoadenosine 5&apos;-phosphosulfate synthetase 2 [Pteropus alecto]
Sb09g021220	4.43744	up	[D]	Cell cycle control, cell division, chromosome partitioning	Molecular Function: protein binding (GO:0005515);; Biological Process: cell adhesion (GO:0007155);; Biological Process: multicellular organismal development (GO:0007275);; Biological Process: blood coagulation (GO:0007596);; Biological Process: anatomical structure morphogenesis (GO:0009653);; Biological Process: regulation of gene expression (GO:0010468);; Biological Process: RNA metabolic proce…	--	Mucin-1 subunit beta (Precursor) GN=MUC1 OS=Bos taurus (Bovine) PE=1 SV=1	PREDICTED: vegetative cell wall protein gp1-like [Echinops telfairi]
Sorghum_newGene_94	-3.79109	down	--	--	Molecular Function: nucleic acid binding (GO:0003676);; Molecular Function: DNA binding (GO:0003677);; Cellular Component: cytoplasm (GO:0005737);; Biological Process: DNA recombination (GO:0006310);; Biological Process: response to stress (GO:0006950);; Molecular Function: electron carrier activity (GO:0009055);; Cellular Component: plastid (GO:0009536);; Biological Process: response to abiotic …	--	Cold shock protein 2 GN=F20M13.240 OS=Arabidopsis thaliana (Mouse-ear cress) PE=1 SV=1	hypothetical protein SORBIDRAFT_05g024695 [Sorghum bicolor]
Sb05g019520	-2.57163	down	[K]	Transcription	Molecular Function: protein binding (GO:0005515);; Biological Process: transcription, DNA-templated (GO:0006351);; Biological Process: DNA-templated transcription, elongation (GO:0006354);; Biological Process: regulation of transcription, DNA-templated (GO:0006355);; Biological Process: response to stress (GO:0006950);; Cellular Component: membrane (GO:0016020);; Molecular Function: transferase a…	K03006|0.0|dre:553347|polr2a, im:7136071	DNA-directed RNA polymerase III subunit RPC1 GN=POLR3A OS=Bos taurus (Bovine) PE=2 SV=1	PREDICTED: DNA-directed RNA polymerase II subunit RPB1 [Mustela putorius furo]
Sorghum_newGene_43	-4.88831	down	--	--	Cellular Component: cell part (GO:0044464);;	--	Vegetative cell wall protein gp1 (Precursor) GN=GP1 OS=Chlamydomonas reinhardtii (Chlamydomonas smithii) PE=2 SV=1	hypothetical protein SORBIDRAFT_03g010650 [Sorghum bicolor]
Sb04g027630	-2.32181	down	--	--	Biological Process: cellular process (GO:0009987);; Cellular Component: intracellular part (GO:0044424);; Cellular Component: cell part (GO:0044464);;	--	Mucin-1 subunit beta (Precursor) GN=MUC1 OS=Bos taurus (Bovine) PE=1 SV=1	PREDICTED: hypothetical protein LOC100676107 [Loxodonta africana]
Sorghum_newGene_2651	-4.00925	down	--	--	Molecular Function: binding (GO:0005488);; Biological Process: cellular process (GO:0009987);;	K12896|2e-10|cre:CHLREDRAFT_195844|SCL26	CASP-like protein Os02g0134500 OS=Oryza sativa subsp. japonica (Rice) PE=2 SV=2	hypothetical protein [Sorghum bicolor]
Sb03g038470	1.92126	up	[E]	Amino acid transport and metabolism	Biological Process: cation transport (GO:0006812);; Biological Process: amino acid transport (GO:0006865);; Molecular Function: cation transmembrane transporter activity (GO:0008324);; Molecular Function: L-amino acid transmembrane transporter activity (GO:0015179);; Cellular Component: intracellular membrane-bounded organelle (GO:0043231);;	--	Sodium-coupled neutral amino acid transporter 5 GN=SLC38A5 OS=Bos taurus (Bovine) PE=2 SV=1	PREDICTED: sodium-coupled neutral amino acid transporter 5 isoform 2 [Dasypus novemcinctus]
Sb07g021230	5.16893	up	--	--	Molecular Function: protein binding (GO:0005515);; Cellular Component: nucleus (GO:0005634);; Biological Process: ion transport (GO:0006811);; Biological Process: gene expression (GO:0010467);; Cellular Component: membrane (GO:0016020);; Biological Process: cellular component organization (GO:0016043);; Biological Process: RNA metabolic process (GO:0016070);; Cellular Component: macromolecular co…	--	Atherin GN=SAMD1 OS=Oryctolagus cuniculus (Rabbit) PE=2 SV=1	PREDICTED: vegetative cell wall protein gp1-like [Echinops telfairi]
Sb05g024916	3.56882	up	--	--	--	--	--	PREDICTED: cytochrome P450 3A24-like [Monodelphis domestica]
Sb06g002800	6.35894	up	[GEPR]	--	Molecular Function: cation channel activity (GO:0005261);; Molecular Function: protein binding (GO:0005515);; Cellular Component: nucleus (GO:0005634);; Biological Process: ion transport (GO:0006811);; Biological Process: multicellular organismal development (GO:0007275);; Biological Process: gene expression (GO:0010467);; Biological Process: RNA metabolic process (GO:0016070);; Molecular Functio…	--	Serine/arginine repetitive matrix protein 1 GN=SRRM1 OS=Pongo abelii (Sumatran orangutan) PE=2 SV=1	mucin, partial [Bos indicus]
Sb09g020640	7.20223	up	--	--	Biological Process: multicellular organismal development (GO:0007275);; Biological Process: gene expression (GO:0010467);; Biological Process: cell differentiation (GO:0030154);; Biological Process: primary metabolic process (GO:0044238);; Biological Process: cellular macromolecule metabolic process (GO:0044260);; Biological Process: single-organism developmental process (GO:0044767);; Biological…	--	Protein quaking GN=QKI OS=Sus scrofa (Pig) PE=2 SV=1	PREDICTED: protein quaking [Echinops telfairi]
Sb05g027240	-7.37106	down	[S]	Function unknown	--	--	Ras suppressor protein 1 GN=RSU1 OS=Bos taurus (Bovine) PE=2 SV=1	PREDICTED: protein scribble homolog [Tursiops truncatus]
Sb08g000810	2.25438	up	[T]	Signal transduction mechanisms	Biological Process: regulation of signal transduction (GO:0009966);; Molecular Function: hydrolase activity (GO:0016787);; Biological Process: cellular metabolic process (GO:0044237);; Cellular Component: intracellular part (GO:0044424);; Molecular Function: metal ion binding (GO:0046872);; Biological Process: negative regulation of biological process (GO:0048519);;	K01090|6e-20|tad:TRIADDRAFT_3271|hypothetical protein	Protein phosphatase 1K, mitochondrial (Precursor) GN=PPM1K OS=Bos taurus (Bovine) PE=2 SV=1	PREDICTED: protein phosphatase 1K, mitochondrial [Echinops telfairi]
Sb10g010343	3.16676	up	--	--	Biological Process: skeletal system development (GO:0001501);; Molecular Function: protein binding (GO:0005515);; Cellular Component: nucleus (GO:0005634);; Biological Process: cell communication (GO:0007154);; Biological Process: organ morphogenesis (GO:0009887);; Biological Process: primary metabolic process (GO:0044238);; Biological Process: cellular macromolecule metabolic process (GO:0044260…	--	Parotid hormone (Precursor) OS=Sus scrofa (Pig) PE=1 SV=2	PREDICTED: formin-like protein 5-like [Dasypus novemcinctus]
Sb09g025730	1.64837	up	[M]	Cell wall/membrane/envelope biogenesis	--	--	Serine/arginine repetitive matrix protein 1 GN=SRRM1 OS=Pongo abelii (Sumatran orangutan) PE=2 SV=1	PREDICTED: LOW QUALITY PROTEIN: serine/arginine repetitive matrix 2, partial [Tursiops truncatus]
Sb03g039940	6.16482	up	--	--	--	K13171|6e-10|oaa:100078424|similar to serine/arginine repetitive matrix 1	Serine/arginine repetitive matrix protein 1 GN=SRRM1 OS=Pongo abelii (Sumatran orangutan) PE=2 SV=1	PREDICTED: hypothetical protein LOC100078424 [Ornithorhynchus anatinus]
Sb02g026420	1.99043	up	[E]	Amino acid transport and metabolism	Molecular Function: voltage-gated ion channel activity (GO:0005244);; Molecular Function: calcium channel activity (GO:0005262);; Molecular Function: binding (GO:0005488);; Biological Process: transport (GO:0006810);; Cellular Component: membrane (GO:0016020);; Molecular Function: hydrolase activity (GO:0016787);; Cellular Component: intracellular part (GO:0044424);; Biological Process: single-or…	--	Prolyl endopeptidase-like GN=PREPL OS=Macaca fascicularis (Crab-eating macaque) PE=2 SV=1	PREDICTED: prolyl endopeptidase-like isoform X1 [Echinops telfairi]
Sb05g022670	-4.18494	down	--	--	--	--	--	PREDICTED: vegetative cell wall protein gp1-like [Dasypus novemcinctus]
Sb05g002870	-2.61952	down	--	--	--	K12307|4e-09|ecb:100071884|similar to major facilitator superfamily domain containing 8	Atherin GN=SAMD1 OS=Oryctolagus cuniculus (Rabbit) PE=2 SV=1	PREDICTED: basic proline-rich protein-like, partial [Dasypus novemcinctus]
Sorghum_newGene_2042	6.25767	up	--	--	--	--	Mulatexin (Precursor) OS=Morus alba (White mulberry) PE=1 SV=2	cell wall-plasma membrane linker protein homolog [Arabidopsis thaliana]
Sorghum_newGene_2193	3.53962	up	--	--	Cellular Component: mitochondrion (GO:0005739);;	--	--	hypothetical protein TRIUR3_26392 [Triticum urartu]
Sb02g038860	-2.3509	down	[J]	Translation, ribosomal structure and biogenesis	Molecular Function: catalytic activity (GO:0003824);; Molecular Function: ion channel activity (GO:0005216);; Molecular Function: protein binding (GO:0005515);; Cellular Component: nucleus (GO:0005634);; Biological Process: gene expression (GO:0010467);; Cellular Component: membrane (GO:0016020);; Biological Process: cellular component organization (GO:0016043);; Cellular Component: macromolecula…	K13171|4e-18|hsa:10250|SRRM1, 160-KD, MGC39488, POP101, SRM160	Serine/arginine repetitive matrix protein 1 GN=SRRM1 OS=Pongo abelii (Sumatran orangutan) PE=2 SV=1	PREDICTED: splicing coactivator subunit SRm300-like, partial [Oryctolagus cuniculus]
Sb02g026760	-1.39461	down	[M]	Cell wall/membrane/envelope biogenesis	Molecular Function: ion channel activity (GO:0005216);; Molecular Function: binding (GO:0005488);; Biological Process: transcription, DNA-templated (GO:0006351);; Biological Process: ion transport (GO:0006811);; Biological Process: apoptotic process (GO:0006915);; Cellular Component: membrane (GO:0016020);; Molecular Function: hydrolase activity (GO:0016787);; Biological Process: regulation of nu…	K13172|2e-11|oaa:100075123|similar to splicing coactivator subunit SRm300	Atherin GN=SAMD1 OS=Oryctolagus cuniculus (Rabbit) PE=2 SV=1	PREDICTED: hypothetical protein LOC100075123, partial [Ornithorhynchus anatinus]
Sb03g036980	-1.45366	down	--	--	Biological Process: cellular process (GO:0009987);; Cellular Component: intracellular part (GO:0044424);;	--	Nucleoredoxin GN=NXN OS=Bos taurus (Bovine) PE=2 SV=1	PREDICTED: nucleoredoxin isoform 2 [Orcinus orca]
Sb08g016600	-3.26808	down	[R]	General function prediction only	Biological Process: skeletal system development (GO:0001501);; Molecular Function: protein binding (GO:0005515);; Cellular Component: nucleus (GO:0005634);; Cellular Component: cytoplasm (GO:0005737);; Biological Process: ion transport (GO:0006811);; Biological Process: cell communication (GO:0007154);; Biological Process: organ morphogenesis (GO:0009887);; Biological Process: gene expression (GO…	--	Parotid hormone (Precursor) OS=Sus scrofa (Pig) PE=1 SV=2	PREDICTED: vegetative cell wall protein gp1-like [Dasypus novemcinctus]
Sb03g008750	2.81276	up	[MG]	--	Cellular Component: intracellular part (GO:0044424);;	--	Serine/arginine repetitive matrix protein 1 GN=SRRM1 OS=Pongo abelii (Sumatran orangutan) PE=2 SV=1	PREDICTED: hypothetical protein LOC100018249 [Monodelphis domestica]
Sb07g023870	-1.81809	down	--	--	Molecular Function: ion channel activity (GO:0005216);; Molecular Function: protein binding (GO:0005515);; Cellular Component: extracellular region (GO:0005576);; Biological Process: transport (GO:0006810);; Biological Process: cell adhesion (GO:0007155);; Biological Process: organ morphogenesis (GO:0009887);; Biological Process: tissue development (GO:0009888);; Biological Process: cellular comp…	K13172|2e-30|mdo:100018249|similar to splicing coactivator subunit SRm300	Serine/arginine repetitive matrix protein 1 GN=SRRM1 OS=Pongo abelii (Sumatran orangutan) PE=2 SV=1	PREDICTED: hypothetical protein LOC100018249 [Monodelphis domestica]
Sb01g028670	4.43744	up	--	--	--	K13171|6e-09|xla:494754|MGC180089	Serine/arginine repetitive matrix protein 1 GN=SRRM1 OS=Pongo abelii (Sumatran orangutan) PE=2 SV=1	PREDICTED: zinc finger protein ZFPM2-like [Bos taurus]
Sb03g045060	-2.48583	down	[R]	General function prediction only	--	--	Serine/arginine repetitive matrix protein 1 GN=SRRM1 OS=Pongo abelii (Sumatran orangutan) PE=2 SV=1	PREDICTED: uncharacterized protein LOC101379911 [Odobenus rosmarus divergens]
Sb03g002270	-1.31883	down	--	--	Biological Process: immune system process (GO:0002376);; Molecular Function: receptor binding (GO:0005102);; Biological Process: regulation of transcription, DNA-templated (GO:0006355);; Biological Process: cellular component movement (GO:0006928);; Biological Process: microtubule-based process (GO:0007017);; Biological Process: signal transduction (GO:0007165);; Biological Process: anatomical st…	K13172|1e-35|oaa:100075123|similar to splicing coactivator subunit SRm300	Serine/arginine repetitive matrix protein 1 GN=SRRM1 OS=Pongo abelii (Sumatran orangutan) PE=2 SV=1	PREDICTED: hypothetical protein LOC100075123, partial [Ornithorhynchus anatinus]
Sb03g032050	1.90896	up	--	--	Biological Process: skeletal system development (GO:0001501);; Molecular Function: binding (GO:0005488);; Biological Process: organ morphogenesis (GO:0009887);; Biological Process: macromolecule metabolic process (GO:0043170);; Cellular Component: intracellular membrane-bounded organelle (GO:0043231);; Cellular Component: extracellular region part (GO:0044421);; Biological Process: regulation of …	--	Parotid hormone (Precursor) OS=Sus scrofa (Pig) PE=1 SV=2	PREDICTED: vegetative cell wall protein gp1-like [Dasypus novemcinctus]
Sb09g023720	6.57882	up	--	--	Molecular Function: binding (GO:0005488);; Cellular Component: intracellular membrane-bounded organelle (GO:0043231);; Biological Process: single-organism cellular process (GO:0044763);;	--	Parotid hormone (Precursor) OS=Sus scrofa (Pig) PE=1 SV=2	Histone-lysine N-methyltransferase MLL4, partial [Bos grunniens mutus]
Sorghum_newGene_1767	-7.39851	down	--	--	Biological Process: primary metabolic process (GO:0044238);; Biological Process: cellular macromolecule metabolic process (GO:0044260);; Biological Process: single-organism cellular process (GO:0044763);; Biological Process: single-organism developmental process (GO:0044767);; Biological Process: system development (GO:0048731);; Biological Process: regulation of developmental process (GO:0050793…	--	Ubiquitin-like-specific protease ESD4 GN=ESD4 OS=Arabidopsis thaliana (Mouse-ear cress) PE=1 SV=1	OSIGBa0115K01-H0319F09.21 [Oryza sativa Indica Group]
Sorghum_newGene_2401	-3.59092	down	--	--	--	--	Sulfated surface glycoprotein 185 (Precursor) OS=Volvox carteri (Green alga) PE=1 SV=1	hypothetical protein EMIHUDRAFT_463399 [Emiliania huxleyi CCMP1516]
Sb05g003920	-8.17765	down	--	--	--	--	--	Apoptotic protease-activating factor 1 [Myotis brandtii]
Sb01g020820	-1.89328	down	--	--	Molecular Function: protein binding (GO:0005515);; Cellular Component: nucleus (GO:0005634);; Cellular Component: cytoplasm (GO:0005737);; Biological Process: single-organism cellular process (GO:0044763);; Biological Process: nucleic acid metabolic process (GO:0090304);;	--	Translin GN=TSN OS=Pongo abelii (Sumatran orangutan) PE=2 SV=1	PREDICTED: translin [Ochotona princeps]
Sb10g021810	-5.74047	down	--	--	Molecular Function: nucleic acid binding (GO:0003676);; Molecular Function: endopeptidase activity (GO:0004175);; Molecular Function: binding (GO:0005488);; Molecular Function: protein binding (GO:0005515);; Biological Process: cytoskeleton organization (GO:0007010);; Biological Process: single fertilization (GO:0007338);; Molecular Function: serine-type peptidase activity (GO:0008236);; Biologic…	--	Keratin, type II cytoskeletal 1 GN=KRT1 OS=Pan troglodytes (Chimpanzee) PE=1 SV=1	Cell surface glycoprotein 1 [Tupaia chinensis]
Sb09g001750	-2.06302	down	--	--	--	K10955|1e-13|tgu:100220116|similar to mucin 2	Mucin-1 subunit beta (Precursor) GN=MUC1 OS=Bos taurus (Bovine) PE=1 SV=1	gastric mucin [Sus scrofa]
Sb01g035700	3.82763	up	--	--	--	--	Suppressor of SWI4 1 homolog GN=PPAN OS=Pongo abelii (Sumatran orangutan) PE=2 SV=1	suppressor of SWI4 1 homolog [Ornithorhynchus anatinus]
Sb04g036830	-2.34284	down	--	--	--	--	--	PREDICTED: uncharacterized protein LOC100295509 [Bos taurus]
Sb03g013840	-1.80063	down	--	--	Molecular Function: binding (GO:0005488);; Biological Process: cellular macromolecule metabolic process (GO:0044260);; Biological Process: nucleic acid metabolic process (GO:0090304);;	K10798|1e-144|aml:100483143|PARP2	Poly [ADP-ribose] polymerase 1 GN=PARP1 OS=Bos taurus (Bovine) PE=2 SV=2	PREDICTED: poly [ADP-ribose] polymerase 2 isoform 2 [Orcinus orca]
Sb03g042400	2.99201	up	--	--	--	--	--	PREDICTED: protein notum homolog [Ochotona princeps]
Sb04g007390	-5.44344	down	[V]	Defense mechanisms	Molecular Function: binding (GO:0005488);; Molecular Function: inorganic anion transmembrane transporter activity (GO:0015103);; Cellular Component: membrane (GO:0016020);; Molecular Function: hydrolase activity (GO:0016787);; Cellular Component: intracellular membrane-bounded organelle (GO:0043231);; Cellular Component: cytoplasmic part (GO:0044444);; Biological Process: single-organism cellular…	K05643|6e-69|nve:NEMVE_v1g82333|hypothetical protein	ATP-binding cassette sub-family B member 8, mitochondrial (Precursor) GN=ABCB8 OS=Pongo abelii (Sumatran orangutan) PE=2 SV=1	PREDICTED: ATP-binding cassette transporter sub-family A member 15-like [Oryctolagus cuniculus]
Sb03g002800	-2.12933	down	--	--	--	--	--	PREDICTED: vegetative cell wall protein gp1-like [Dasypus novemcinctus]
Sb01g030420	-1.83148	down	--	--	Cellular Component: endosome (GO:0005768);; Biological Process: gene expression (GO:0010467);; Biological Process: RNA metabolic process (GO:0016070);; Biological Process: protein ubiquitination (GO:0016567);; Molecular Function: hydrolase activity (GO:0016787);; Cellular Component: organelle membrane (GO:0031090);; Biological Process: multicellular organismal process (GO:0032501);; Biological Pr…	K03626|1e-15|gga:396544|NACA, TEBP	Parotid hormone (Precursor) OS=Sus scrofa (Pig) PE=1 SV=2	PREDICTED: basic proline-rich protein-like, partial [Dasypus novemcinctus]
Sb08g013840	1.93289	up	--	--	Cellular Component: cell part (GO:0044464);;	--	Sugar transporter SWEET1 GN=SLC50A1 OS=Papio anubis (Olive baboon) PE=2 SV=1	PREDICTED: sugar transporter SWEET1 [Sarcophilus harrisii]
Sb07g026220	3.7309	up	--	--	Molecular Function: protein binding (GO:0005515);; Biological Process: gene expression (GO:0010467);; Biological Process: cellular component organization (GO:0016043);; Biological Process: RNA metabolic process (GO:0016070);; Cellular Component: ribonucleoprotein complex (GO:0030529);; Cellular Component: nuclear lumen (GO:0031981);; Biological Process: multicellular organismal process (GO:003250…	--	Parotid hormone (Precursor) OS=Sus scrofa (Pig) PE=1 SV=2	PREDICTED: vegetative cell wall protein gp1-like [Dasypus novemcinctus]
Sb08g018780	3.76806	up	[Q]	Secondary metabolites biosynthesis, transport and catabolism	Biological Process: steroid metabolic process (GO:0008202);; Biological Process: biosynthetic process (GO:0009058);; Molecular Function: oxidoreductase activity (GO:0016491);; Biological Process: cellular metabolic process (GO:0044237);; Cellular Component: cell part (GO:0044464);;	--	Cytochrome P450 1A2 GN=CYP1A2 OS=Oryctolagus cuniculus (Rabbit) PE=1 SV=3	Cytochrome P450 1B1 [Pteropus alecto]
Sb09g001390	-1.52645	down	--	--	Biological Process: immune system process (GO:0002376);; Molecular Function: receptor binding (GO:0005102);; Cellular Component: nucleus (GO:0005634);; Biological Process: transcription, DNA-templated (GO:0006351);; Biological Process: signal transduction (GO:0007165);; Biological Process: anatomical structure morphogenesis (GO:0009653);; Biological Process: regulation of gene expression (GO:0010…	K13172|9e-33|oaa:100075123|similar to splicing coactivator subunit SRm300	Mucin-1 subunit beta (Precursor) GN=MUC1 OS=Bos taurus (Bovine) PE=1 SV=1	PREDICTED: hypothetical protein LOC100075123, partial [Ornithorhynchus anatinus]
Sb07g001080	2.52472	up	--	--	--	--	Serine/arginine repetitive matrix protein 1 GN=SRRM1 OS=Pongo abelii (Sumatran orangutan) PE=2 SV=1	PREDICTED: serine/arginine repetitive matrix protein 1 isoform X4 [Ochotona princeps]
Sb06g015940	-1.77213	down	--	--	Molecular Function: binding (GO:0005488);; Cellular Component: nucleus (GO:0005634);; Biological Process: cellular component movement (GO:0006928);; Biological Process: multicellular organismal development (GO:0007275);; Cellular Component: membrane (GO:0016020);; Biological Process: cellular component organization (GO:0016043);; Cellular Component: cell projection (GO:0042995);; Cellular Compone…	--	Mucin-1 subunit beta (Precursor) GN=MUC1 OS=Bos taurus (Bovine) PE=1 SV=1	PREDICTED: mucin-2-like [Mustela putorius furo]
Sb01g038460	-1.87785	down	[E]	Amino acid transport and metabolism	Molecular Function: binding (GO:0005488);; Biological Process: metabolic process (GO:0008152);; Biological Process: cellular process (GO:0009987);; Biological Process: cellular nitrogen compound metabolic process (GO:0034641);; Cellular Component: intracellular organelle (GO:0043229);; Biological Process: primary metabolic process (GO:0044238);; Biological Process: single-organism cellular proces…	K01953|1e-158|cqu:CpipJ_CPIJ007938|asparagine synthetase B	Asparagine synthetase [glutamine-hydrolyzing] GN=ASNS OS=Pongo abelii (Sumatran orangutan) PE=2 SV=3	PREDICTED: asparagine synthetase-like [Oryctolagus cuniculus]
Sb07g024260	-2.15116	down	--	--	--	--	Serine/arginine repetitive matrix protein 1 GN=SRRM1 OS=Pongo abelii (Sumatran orangutan) PE=2 SV=1	Serine/arginine repetitive matrix protein 2 [Myotis davidii]
Sb02g043600	-1.79113	down	--	--	Molecular Function: catalytic activity (GO:0003824);; Molecular Function: protein binding (GO:0005515);; Cellular Component: endosome (GO:0005768);; Biological Process: cell surface receptor signaling pathway (GO:0007166);; Biological Process: macromolecule biosynthetic process (GO:0009059);; Biological Process: cellular process (GO:0009987);; Biological Process: response to organic substance (GO…	--	Parotid hormone (Precursor) OS=Sus scrofa (Pig) PE=1 SV=2	basic proline-rich protein [Sus scrofa]
Sb01g016100	1.37882	up	[V]	Defense mechanisms	Cellular Component: intracellular part (GO:0044424);;	--	Multidrug and toxin extrusion protein 1 GN=SLC47A1 OS=Pongo abelii (Sumatran orangutan) PE=2 SV=1	PREDICTED: multidrug and toxin extrusion protein 1-like [Ornithorhynchus anatinus]
Sb05g002070	-3.06461	down	[GEPR]	--	--	--	--	--
Sb04g023200	1.72551	up	--	--	Molecular Function: ion channel activity (GO:0005216);; Cellular Component: cytoplasm (GO:0005737);; Biological Process: transport (GO:0006810);; Biological Process: gene expression (GO:0010467);; Biological Process: RNA metabolic process (GO:0016070);; Molecular Function: transferase activity, transferring phosphorus-containing groups (GO:0016772);; Cellular Component: protein complex (GO:004323…	K13172|1e-22|aml:100474834|SRRM2	Serine/arginine repetitive matrix protein 1 GN=SRRM1 OS=Pongo abelii (Sumatran orangutan) PE=2 SV=1	PREDICTED: uncharacterized protein LOC101405359 [Ceratotherium simum simum]
Sb02g040910	-6.44043	down	[OC]	--	Molecular Function: catalytic activity (GO:0003824);; Cellular Component: cytoplasm (GO:0005737);; Biological Process: transcription, DNA-templated (GO:0006351);; Biological Process: regulation of intracellular protein transport (GO:0033157);; Cellular Component: intracellular membrane-bounded organelle (GO:0043231);; Cellular Component: cytoplasmic part (GO:0044444);; Biological Process: single-…	K03671|1e-15|nvi:100118754|NV13156	Thioredoxin GN=TXN OS=Equus caballus (Horse) PE=3 SV=3	PREDICTED: thioredoxin-like [Sorex araneus]
[truncated: 1,458 more rows]
