# Supplementary material for: Transcriptome Characterization and Functional Marker Development in Sorghum Sudanense
Source: PLoS One. 2016 May 6;11(5):e0154947. doi: 10.1371/journal.pone.0154947 (PMC4859472; doi:10.1371/journal.pone.0154947)
Supplement: S3 Table — (XLSX) [file pone.0154947.s004.xlsx]

## Sheet: Sorghum.newGene.longest_transcr
>Sorghum_newGene_10
TCATGAGCTTCGCGTGCGTACATGACGTGTTCTTCCGATCCATCCGGGTGTGTTCTGCTGCAGCATCGTCGATCGAGTCGGTAGATTCATGGCTGTCGAGGGGAATGATGTCCGGTCCGAAGACGCTGTGCGGCGAAAGCGGCGGCGGCTTCGGACCAGGCTTCATTCCCCATGACTCATGGAAACGGCAGCGATCCGCCGACCTTCCCTGTGCGGTGTTCGAGCAGCAAACCTGCGCGCGACCATGGCTGCAGCCTTGCAGGGCAGGCGTCCATGTTCTCGACCTTGTCATCAGCAGGCAGGCAGATGATCGAATGCCTGCTTTTGCAACTCAAGGCATGGTAGGTAAGCATGGACACTGACTGGTCTAGTTCCTGCCTAGCAAAGGGAAGGTTCGGT…
>Sorghum_newGene_100
GGGAGCATCGCCGGAGGATTACGACACCGACGCCAACGGCATTATTGTTGACTGTGGCCGCGCGAAAGTCCCAGCTCCCAACTGGAGCGCATGCACAAGCACAAGCTGGGCCGGCATCATCTTCCATGGCCGCGCAACGCTGCACCAGGAGTGCAGGACGCTTCAGGACACTGGAACTGGACATGGAGGACAGCTGCTTCCACTTCCACGGTAGCCAACGGGTTTTTTAGACGAAGGAAGCTTTAGTATTAACAAAAACAATAAAGTTTGAGGATCCATTGGAAGGCTTGAGAGGAAAATAGGTAATAAAAGGCCAAACTAGATGAAGCATGCATGCAGTCACTTTATTTTGCATCTTGGTTCGGTGACATGGGTTACACGCGATGTGATAGGAAAACT…
>Sorghum_newGene_101
GCACGATCTTTCAGTTTCCACAAACTCGTCCCCTCTCCTGCTCCGTACCACCTGCCGCCGGCGTTGCTCGACAACCGTCCCCCGCCGGCCCCGCCCCTTAGGCCTCAACCCAGCGCGGCTCCTCAACCTACCCCTGCTGGCGCTGCCCTGCTTCACACCCTCCAAGACACGAGAAACACTCCCTCCAGGCGGCAGTTGCGGTGATCTGGTCCAATTCCTCTCTCAGGCGGTGGCGGCGGTGCGTGAGGCTCTTCCTCCAAGTCAGCGGCGCGCGCGCGGCCCTCTATCTATGGGCGGTGGTGCGGGGGCTTCGCCCCTCCCTGCAGCGGTGCTTCTGCATCACTTGTTGTACTTAGGTTTGACGGCGCAACCGACGCCCTCGTGGATCTACAACTGCAG…
>Sorghum_newGene_102
GAGAGTTCGATCCTGGCTCAGGATGAACGTTGGCGGCATGCTTAACACATGCAAGTCGAACGGGAAGTGGTGTTTCCAGTGGCGAACGGGTGAGTAACGCGTAAGAACCTGCCCTTGGGAGTGGAACAACAACTGGAAACGGTTGCTAATACCCCGTAGGCTGAGGAGCAAAAGGAGAAATCCGTCCAAGGAGGGGCTCGCGTCTGATTAGCTAGTTGGTGAGGCAATAGCTTACCAAGGCGATGATCAGTAGCTGGCAGCAGTGGGGAATTTTCCGCAATGGGCGAAATCCTGACGGAGCAATGCCGCGTGGAGGTGGAAGGCCTACGGGTCGTCAACTTCTTTTCTCGGAGAAGAAACAATGACGGTATCTAAGGAATAAGCATCGGCTAACTCTGT…
>Sorghum_newGene_103
AAACAAACCCGTTAATCCAAAGTATATAACAAAATCTACCGTCATTTACGGCATCCACAATGCTCGAACTTGAGCCTGTCCCGGCTCTGTGCCGCCACAGCTCGTATTCCTCTCCTCCCTCCACCTTCAGTCCCCACCGGAGATGCAAGCATCGCCACCGTCGAGGATCTAGCATCGCCTGTGGATCTGGCCGCAACGCCTCCTTCCCTGCCGAAGGCGGTGGCAGGGCCTCTCCCCCGGCGGATCTCCTCGGCCGCGGCGAAGTTAGTGATTCCTCCCGACCTCGACTTTACCGATGGCGGCGCTTCCACCTAGCGGGCAGCGGCAACGCTCTCTTCTTGCTCTATTCCATGGTGTACCCTCCCCCACCCCATGGATCTGACGGTGCCCCCTCCTCCA…
>Sorghum_newGene_104
GCGACAATGTATCGTTCCGTCGGTCCGCTTCGTTCCTGCGACTACGGCTTCCCTCCCTCGCGACCGTGCGGTGGATCCGGCAGTCATCGCAATCGAATCCCTTGCGATCCGTGGCGAAATCACCGCCTCCGCCCTCGCCGACTCCTCCTCCCCCCCATACCCAGCAATAGGTAGCAGTCGATCGGCAAGACCTTCCGCCAAGCACAGCAGAGTCGATCCGCGAGCGCAGTCGATCCGCGAGCAGAGACAGGAGTCGCCATCCGCCGTGAGACCGGCCGCTGCTCGCTGGTCACAGTCTGCCGCAAGACCGGCCGCCGTACGCCGCGAGATCGGCCGCTGCGCGCCGGTCGCCGTCCGACGAGCAGTCGATCCGCGAGCAGAGACCGGAGCCACCGTCCG…
>Sorghum_newGene_105
GGCCAATCCTCCTCAGCTGCACTCCAATCTGAAGTTTGTTCAGCTCTTTAGAAGAGAAACAAAGCTAATTTCGGAAGTTGAATACTATCTGACAAACCTCATTTCAGCAAAGATGTTTATAATAGATGTTAATGCTAGCTCATTATCGATGGAGGGAAGCGAGTTTCAGAAACATATGGAATCGGCAAGACTAGCACTCAAGTATCTGTTGCTAGCCCAAGTAGCTCACAGGGACCCCCCACATCTGCAAGGGCAAATCAGGAGGAAATTGATATGGCAGGTCCTAGATTCCCTTTCATGGATTCAGAAACTGAAAGCTTGAATCCACGGGAAGTCAAGCAGATGCATGATCTGTATAGGCAAGTTGTCACAAGATATACACTGCTGTCTAAAGCTTTA…
>Sorghum_newGene_108
TCAGTCCCTCTCATGGAGACAAAGGTGACGGCAATAGGTGCTGAGTTAGCGTGCTGGGATCTCATGGCGTGAGGCGCGCAGCTTGCCCTGTGCGATGTAAGCGGCGACGGTGGCCTAGCCCACGCCCATCGATACGACGCCCGAGACCCACGGATCCGCTAGATGTGCGCAACGTGCTGGTCCTTCCGGCGGCCGCCGGCTGTAGGAGCCCTGGACCTGAGGGCTGGCAGCGCGCAGCGCAGCGACCTCGCGCAGGCGAGCGCAAATCAGCGGCGGCGGCGGCGGCCGTCCTCATGCGCGCTTCATGGAACCTGTGCAAGCAAATCATCGTTGAGGAATATGGGCAGAGTTCATGTTGGCCCCGTGCAGGTGCTGGAGTTTGGGCTCCGCAGGACTTCT…
>Sorghum_newGene_109
AGCACCCTCCACTCCCCTCCCCACCCCCATCGCTCCCACCGAAGGGGCCACGCTTCGTGCCCTCGCAGCCGCAGCCGCGGCCGCCGCTTTTCACTCGCGCTCTTCCTCACAGGCCGCGGCCGCCGCCCTGCCCTCGTCGTCGCCCGCCGCCCTGGCCGAGTCCGCCGCTACCGCCCGTCCGCCCGAAGCCTCGCACGCAGCCGCAAGCCTCACAGTTGGGACGATGGCCAAGGCGCCGCAGGAGCAACGAGGGAAAGGAGAGAATGTTTGTGGAGAACCACCAACGTCTTCATCTGATGAAAAGCTCTGAGATGGTTAACTTAGGTTGGTACTTCTGAACCTTGTTTTGCAGAACTATTGTGGTGATTCGCTACTCATAATTGCCTCCAAGAGTTTTCC…
>Sorghum_newGene_11
CCCCCTCGCTGTAAGCTCTCCACAACCGCACGTTCCAACGAAAAAAACCAAGGGCGCACTAATTGCCGCCGCCTCGCGCGCTAATCCCCCGCTCACGTCGCTCTGGAGAACCACCACTGCATCACGCACGCACTTTGCCCAACTCCCAGTTCATCTCGCTCCAAGGAACCGCCGCCCCTGCGCCCTTGCCCTCGTCTTCGCCGGCTGCTCGCCGCCCTGCCTCGACACGCGTTTGACCCTGCCTCACTCTCTGTGCCGTGCAACCTCCTGTTGCGCTCCCGCTGGCCTGCGACTTCCTCGCGCCGACTCCCTACGCGCTGCCCGGCCCTGCTTCGTTTCCCCATCGAGACTCCCTCCGGCCACTGCCCTTCATGTGCCCGGTGCCTCCCTCCGGCCGCC…
>Sorghum_newGene_113
AGCGCTTCCTCGCCCCGCAGCACTCCATCGCCCCGCAGCACTCCATCGCCCCGCACCGGCTTACACTGTCCTCGATCAGCACCAAAGCCCAACCACAGAGGCGTTGCGCACCATCCTGTCCAGCAGGGGTGCAGGGATTGCATCCCATTCACACCCTCTCTGCCTCCAACTCCCCCTCCCTCCGCAACTCCTCATCCCTTCGACTCGCCCCTCCGCCGAGCGCCCCTGAGGCCGCCGTCGCCGGGCACCGAGGCCGCCCCTGCTGCTGCTGACGACGAGCGCCCCTGAAGCCGCCGCCACCGAGCGCCCTCCTCGCCGCTGTCTCCACCTCCAGTGGCGGCAGCGGAGGCGACAGCAGCGGGTACACCGGCGTGGGCCCCGCTCTACTCGACGGCAACA…
>Sorghum_newGene_114
TTGGAATGATATGTTCCGGTACCGGTGCATTCCGGCGTACCATTCTGGATTTTATTATTTTATAGATATTCAATATTGTATATGGACTACATAAGTAGCTAAAAAAACTGATAAGAACATATAAATAAAAGAAACAGATGACAGGTTAGTTGCATGTTGAGCTGATCTAACTCTAACATATGATGGGCCTGTGCTCTAACCCAATTCAGCAAACCTTCCAACTGAATTCCTAAAGCCATGGAGTAGGGAATAGCATGCTAGGTGTATAATCACTGAGAAAAATCAAGTCAAAGGAGAGTATGCTACTATGAAATCAGGTGAAGGAAGAGCATTCTGCATGCTACTGTCAGGTGAGGGAAAGAGCATACTACTTTCTTGTCTCTGTATTCCAGCACTTGT…
>Sorghum_newGene_115
CACGTCCCCGCGATGCCCTCGCCCTCCCTTCCCATGGCACACGCGCCTCTCCTCTCTCCGCGATCGCATGGCTCTCCACGTGCTCGTCCATGTCGCCGCCGCGCCCTCCCCACACCGCCACCATTCCACAGATCGACACCGTGCCCATGCCATGGCCGCGCTTTCCCCACGCCTCGCCCCTATCCTGACTCGGTTTTTTCGTAACCCTACACCACCGCCAGCCGCACTTTGCTTCTCCCCTCCACCCTTTCGCGTTCCATCATGATGTCGCCCTACCACAGCCCTCCACCTTCGTTCGCCGGAGCCCCAGCCCCCATGGCGCCAGCGCGTGTGTTCAAGGCGCTCCACCTCTCCTTTCACTCGCATGTTGGCGTCCTTCTTCATCGGTAGGGTGTCAGT…
>Sorghum_newGene_116
TTTTGCAGAGAGCCCCCCACCTGACCCGAACCCTAACCTCCTCCTGATTCCTCTCTCTCTCTCCTCTCCCGGGCGTCGATGCGGCTCGCGTATCACTGGGCGCGCCTCCCCTCTCGCCGCCGCCGCTCCTCCACCTCTTCCATGGCGTTCCTCCAACCCGAACCCCTCTAGCCCTCTCCTCATTCCTCTCCTTCCTTTCGCTCTCTTTTCACCGCCGCTGCCGCACTTATCGCCACCATCGCTCCTCTGTCGCCTCCAGCAACGCATCCGCAACGACGACGTCAAACTGTTCCGGCATCTACCGAGCCCAGTCTTACGGAGTAACTCCTCATGATGCCCACTGAGCGAATCCGATCAGCTCCGTCATCGATGGCAGCAGATCTAGGCTCGGGGGCAGCG…
>Sorghum_newGene_117
GACGCCCTAGCGAGACCGCGACACCGCAGCCTCCTCCTCGCAATGCCACCGCCTCAACCTTGGGCAACTCCCTCGCGACATCGCGGCATCCTCCGTGCGACCTCGGCTCCGTCCACCTCAATCTCGATCCGTCACCACCAGGCCAACGCCATCGAACGTTGCCGCCTCCACCATCGCCCGCCGCTGCCCTGACGCGACGCAGCAGGATCGCCAGGTGTGCCAATCCCTTCTCATCCCTTCGTTTGCTTTTCGTTGGCAGGACCGCAGGATCGCCAGGTTTGTGTTGACGCGCCGCACCAGCCGCTTGCCCTGACGCTCCGCCGTCGAAGCCCACTGTTGTTCGCCGTGCTAGGAGCCGCTCCGACAAGCCGCCGTTTGAACTTGGCCAAGTCACCAGCA…
>Sorghum_newGene_118
CGATCTTATCACAGCCATATGTTTTGCAAGTGTTGTAGTTGGTCTACTACCATACACGCTCTCTCGTTTGGATAAGAAGGTGGCTGGGATATTTAATGCCTGCATAGCTGGATTTACACTTCTTTGTTTTGTGCTTGGTTTATTAATCAGTCACCCCCATACCCCAGTCAATATGAATGTGATGTTCCCCAAGTTGAGTGGTGAAAGCGCTTACTCATTGATGGCTCTTCTTGGCACAAATATAATAGTACACAACTTTTATACTCATTCAGCATTTGTTCAGGTTCAGAGAAGATCTTCAGTCCATACCCTTGGTTCCCTGTTTCACGACCACCTTTTCTCTATATTATTTATATTTACTGGGATTTTCCTTGTGAATTATATTCTCCTGAGCTCAGC…
>Sorghum_newGene_119
CGGGGAGCGAAACATGAAGGAGCTCAGCCGTGGATGCTTCGCCGCCCTTCTCCTCTGGCTGCTGCTGGCCGGAGGGGAGGGCTGCGACCTCCCACGGCGCCTTGCCGCCCCCTGTGCGGCGGGGGTGGCAAGCTCGCTGGAGGAAGACGGCGTCAAGGTGGGCGGCGCGAAGGCAGCAGCCGGCGTGAAGATGATGCCAAGCCCGCTGGAGGAAGACGGCGTCAAGCACGGTGGCGTGAAGGTGGGCGGCGCGAAGGCAGCAGCCGGCGTGAAGATGATGCCAAGCCCGCTGGAGGAAGACGGTGGCGTGAAGGTGGGCGGCGCGAAGGCAGCAGCCGGCGTGAAGATGATGCCAGTGAAGGAAGCATCCAGCGGTGGGAACAAGGCAGGCGACGATTC…
>Sorghum_newGene_123
GGCACCCAATATCAACTTCCCAAACCCTAATCCACCACTCCCAGCTCATTTCCACCCCGCGCCGCTGCTCCCAGCACGCACCCAAGCGCTGCCGCCGGCCGGGGCATACTCCGACGACGCAGGCCACATCGACCTTCGCCCACACCGCTAGCTCCTTCGCGTTGGAGCCTCCAAGCCGGCGTCGCTGCCACCTCGCACCAAGGCCTCCCATCTCTGATGGCTCCCACACTTCAGGTCCATAGGGACCCGGGACATGACGATGGAGCATGCATGGCAATGGCCACAGCAAGGCACAGCATATCTATGGTATGAATCTCCTAGGTATGAATCTCAAATAGGACACCAGATTGGCTAGATTTATCCCTGGTAGAAACAGCGCCGGTGGCAGTGGCTCGAGGT…
>Sorghum_newGene_124
TCGCCCTGCGATCCCCTTCCGCTCGCGACCGCGTTTCTCCCCAGCGACATCTCCCCCAATCACGCCGCAGATCGCACCCTCTCTCTTCCCCCAGCCCCTTCGTTCTTCTCCCTAGCGACATCTCCCCCAATCACGCCGTCGCAGATCGCACCCTCTTCCTTCCCCCAGCCCCTTCGTTCTTCTCCCCTGCGACCATCTCCACCGCGACCATCTCCCCCGTGTCCCTGGCAGATCGCGCGTCTCTCCCTGCGTTTGCTGTAGGTGCGCTTCCCCGTCACACCTCACGCCTCGGCACAACAAGGCCAGGAAGGCCGCCGCCTCCTTTGTCGTGGCCTTCGCCACCACTGGCACCAGCGACTCGTGTTGCTTCCACAGCATCACCGTCATCCTCGAAGTCGC…
>Sorghum_newGene_125
ACCTCCTTCGTACGGCTGTTGTCCAAAGCGGAATCCAACGGCGCGCCGCAGCTCCTCCGCCTCTCCTCGCCCGCCGCCTGCCGCTGCGCCCACAGCTCACTTCCGTTCGTTCGTTAAGCCCTCGCACAAGCGCGGGCGGCCCTCCGACCGGCCGAAACCCCGGCGGCCTCCTGGAGGTTCCGGGATTGGGATCGGTCTGAGCTGCTGCTGAGGCCGGCGGAGGCGTTCCCTTCTCGTTTCTTGGAGTGGCATGGTGGTGGCGACCGGCCGGTGAATATGAACACTGTGTGTGAAGTCTGTGGAGATATTGGTTACAGACAACTTCTGCTCTGTTGCAGAGACTGCAAGCGTTGTGCTGTCCACCAATACTGTTTGGACAAAGTTGTCTTCGATGCATCG…
>Sorghum_newGene_126
CGAGAGATATGATGTGTCTGCTAGAGTGGTTGCTGGACTTTGAAATGCCTAACACATGTGTCAGGAGTCGGTATTTTAAAAAGAGTTTGGCTATTGCATGTATTCTCTAGTAACCTCTTGTCTGGTACTAGTAGTAGGGACTAAACACACAGAGCACACAGCGTGGGCACGACATGCAGTCCTGTCGCCGCTTCACCGAAAAGCCACTACAAAGTCCAAGGGCTGTTGGCGCTGCAAGCCATAGGCAGGCCACATCACCCAACGGTACAGACGCGCGGTGACACAGCCTGCATCTGCATGCCCCTTGTGCGGTCGGTCGCCTAGAAATGTTTCTTACACTTTTATCTCAGAACATCTACAAATGTTTCTTACACTTTTATCTAGAAGTGTTTCTGACAC…
>Sorghum_newGene_127
GTAAGGTTTTGCAATTGCAGCCGACATAGATGCGATGCCATTTTATCTGACATAGCATGGATAACACAAAATTGAGATGTCTATTTACTCTTGTTACAATACAAGTTGTTAACCACGGTTGTAGAGGCTTCACATTAAGGTTTCATGAGTGCTAGAAGTTTTCACCAATGTATACTGGTGTTTTAGTTTGGAGCTTGCTAATCATTGGATTATTTGGACCTTCCAGGATTAGTAGAGATATTAGGGGGTGTTTATAGCAAGTGATGCAGTCGACGAAGTTTGAAGAGTCACCGCTTGGCTTGCAGCTGAAGCTTACCGTGGTGTGTTCTTGATGAGTTGTGCCCGTTGCTGGTGGACAATAGTGCTTCAGGGGAAGGAGGATGCTTAGACAAGGGAAGG…
>Sorghum_newGene_129
CGTTTACCGACTCCCTATCCGGCATCCGCCCACGCCGGCAACGAGAATGACAACGGCAGCCGGCAGGGATGCCCACCGCTCGTCCCCTCTTCTCCCGCAGGCCGCAGCAACACCACAAGCGCCTCCACCTGCTGACGTCCCCGCTCCGCTCCCTCGTCGCCATCGAGGACGTGACGAGGACCCGGAACGCCCGCCGACTGCCGCCTCGTGCTCCTACGGATCCTGCTCGCCCTAGCCTTGGTCCCACTTGTGCCACAAGGAGGGGGATCACGCTCCACTGCCC
>Sorghum_newGene_13
CAAGCGACTCTAATGCGCTCCTCTTTCAATCCATCAAGGCGCGTTGGGTCAGCGGATTAGAACATGTCGAACCTTAGGGTCGAGTGGTTCGATCCGCCTCTGCCTCTCATCTGTGCGGCGGCGAGCCGGCACCCATGCTGGCGGCGGCGGCTCAACCATGTCCAGCGCCATCCGCACAAGCACCCAAGAAGAAGGCCGCCGTGGACACGGGCACAGGACGACCGGCGCCATCCGCTGCTCTCCTTTCTCCTCCTCCCAAGGTGTGGATCTGATTTGCAATGGGAAATCTAAAAGTTTGCATCAAGTCATGGGAGGATGTGGAAAAAAGTTTATGAAAGATGAATTGGTTTTCAAACCTAAGGAAGACATGAGAAGCCATGGTGTGCTTGATGTTGGTTT…
>Sorghum_newGene_130
CAATCCAACACCGACACCTCGCCCGCATCTGCCCACCCCCGAACACATTGGGATTTCTCCCCCACACCTCGCCGCGTCCTCCCGCAACCCACCGAGCACATCGGCGCCGGAGCTCCCCCCTCTCATCCGCCGAATCGGCACCGTGGGCGTAGCGCCACCCCACTTGGCGTAGCCCTCCCCCGGCCGGGCACCTCTCCCTGTCGCAGCGGCGGCTCCTCCACCTTCCCGGTGAGGCGGCGGCTCCTTCACCTTCCTGGCGGCGTCGGTGGCCGGCCCTCCGCCTCCCCGCCCTGATCTGCTCCCCACGGGCGCGGCGGCACGACCAACCGGCGGGCATGGCGGCCCCTGGCCGTGCGTGGCTTCCCATCCCCAACCAGTGGTGGATGGGGCTTGAGGCGA…
>Sorghum_newGene_132
TGCGGACATATCTCCCGTCTATCTGCGTCTCTCTTCAACCTTCGTCCGCCGCGCATGTCGCTCCCACTTCCGTACACCGCGCAGCTTGGTTGCCGCTGCGCCCCACGGCCCGCGCACCTTGGCCGCGGTTTTCCTTCTCCATAGCTGCACTCTCGCTTGCCTTGGCAGCCACACACGACGGCTCCTTCTCCAGTGATGGTAACAACCCCTCTGCTCACGCCGAGCGCTCAGGTGATATCTAGTTGGGAAAAATAGCGAATCCCTTTCATGATTCTGATTAGGAGCTCTTCGGACTTCTTCCGTGAAAGCAGCGAGAAGGAATAGAGACCAAAACGAAAAGAAAAAGGATACCGACACTATACAGGGACTTGCGGCGGCTTCCCTCCGCTGGATGGGCAG…
>Sorghum_newGene_133
CTGTCCATCCGATCTGCTGTTGAACGCTCTAGATCTCTTCAATCGGATTCTACCGGAAGCGGCTTCTCCTAATTCTCTTCACCTTTTCGACTTCTCCTCGGTTTCTCTCCCATGGCGGCGGCGCGGGGCGAGGGTGAGAGCGCCGCCATCGCTCCCCAGTGAGGTCGCCACCTCCAGGCTCCTCGACCCCCTCTCCAGCCCAAAGAACGTCGTCCTGGGCGGACAACCACACACGACGGTGACGGACACCCCCGCACGACAGTGATGACGACCTAGGGTTTCGGCGATTCCTCGCTGGCGGCTGCGGCTCAGCTCGGGAGCCCCATATGCTGGCCCCTACTGCGGCTGTCCCAGCGCAGCAGCTCCTGCACGGGTGCCCCACGGCGTGGGTTTCTGGCC…
>Sorghum_newGene_134
GTCCTGCTGCGAGTGCCTACAAGGGTCACTCTTGGAGCAGAGGAAAGGAGGAATACCTGTCTTCATGGGGGCTAAGTCATGCTACTTATGTGATCAATGCAGCCGAACTTAGGGAAGATGTACTTGGTCCCCTTGTGCCCTGCAGTTTTCAGGACATACTTGGTTCTAGTTCAAATCAACAGGCTCCAAATCATATAGGCTTCCATAATGTTGTAGCATCTCAGACTGGAGCACAATATGTTGATCTGAACCATGAAGCCAGATCTAGTTCCTTCAGGCATATCTCACCAGCAAATTTCAATCGTACTGGAGCTGTTGATGCACAACCTATCTCAAAACAATATATGGTGGGTATTCTTCATTTTGATGGTGCTTCAAAAGGGAACCCAGGAAAAGCAG…
>Sorghum_newGene_14
TAAAATGAAATGAAAAAAAAACTTATTTCTTATTGTGTTCTAAATCAACTAAACATGCATTCAATATCATGATGCCATGAAGCAGGTGTCATGTGCCTCAAGCTAAAATCATGTTTCTTACTGTGTTCAGAATCAAATTATGCATACAGCTAAATAATTCACCAAAATATCTAGTTTATACTAATACAACAATAAGTTTTTCAATGCGAAACGTGTGATGTAGAGCAGCAGGCATTAATGTCATCGTTTAGCAATACGCAGATCAGCTAGGGCCAGTGCAACTCCAATAAACCAAGGCATCAATGCCGTCCTTTAGCAACAAGCAGATCAGGTAGGTTGCAACTTCAAGAAATCCAAATTCGAGACGAATAGCCAATTCATAGAGCTTTTTTGCCTGCA…
>Sorghum_newGene_142
GTGACAGGTCATCTACAGGGATTTCAAAGCGTCCAACGTTTTTCTGGACGCCAAATTCAAGCCAAAACTGTAATAATGACTTGTTGGGATTGACCAAACTTGCTGAGAAGTTGCAGTGCGTTACCTATATATCAGTAGTAGGAGAAGCACAGTGGAATGCACAAGTGGACCTGGTTCTTCACGCGGCGTTCAGAGATCTTTGTTGGCGTCTAACATGGTTTCGCCGAAGGAGGTCGACGGTGATGACGAAGCCGATGTGATGTCGTCGATGCCTTGAAATCCAAGCGCAGCAATCGTTTTTCTTTTGGGTCGTTGATGATACTTCGGATGATCGGCCCTCACATCGGCGCAAAAGATGGAGCTTGGCCACAGAGGATCGACGATGAACGCGGCGGCAGC…
>Sorghum_newGene_143
TCCACCGTACGGACCGACCAGCTGCCGGACCGTGAGCTTTGAGCATCGGCTTCCAGGTGGGAGGCGCATCTAGAGACCACCATGTCAAGTTCGATCTGGAGGCACATCCGGCCCCAGTGGAGCCTGGGGTTCTAGCAGCGGAGGGGCTGCGCGAAGCGAGGCAACGCGCAGTGGCTGGTGGTGGGGGCGGCGAGGGAAGCGAGGCGGGGACGCGGGGGGTCGGTGGACGTCTCCGCTGACTCAGTCGGCGGGAGCGGGAGGTGCGAGGCGCAGGGGAGCTTACTCTCCGGGCACGCAACGGTCGGCACCACGGCGGCCGCGACGGAGGTCAACGGCGGCAGGGGCGGGGACCCTGGGGCCGCGGCGAGGCGGCGCTGGGATCTGCCGTCGGGGAAGTCC…
>Sorghum_newGene_144
CTTGCACGCACTCGACCAGCACACACGCACCGCTCACGGACTCCCCCGCTCGGCTCCTCACGCACGCACGCACACGCTGCGCCGCCGAGCTCCACACGCATGCCCGCCCCGCCGCCACAGCAGCTCCGCACCCATGCCGTCCACAGCAGCAGCTCCGCACCCATGCCGTCCGCAGCAGCAGCTCCGCACCCATGACGTCCGCCGCAACCAGGTCGGCAACCTCTAGATCCGCGCCCCTGCCAGCCGCCGCCACTGATTCGGCGCCCTCTGTCTCCAGCCCGCGACGGTCGCGCCCCCTTCCCAGCCCGCCGACGGCCACACCCTTCTCTCCCCATGGGGATTTGAATTGACGGCGGTGGGATCTCGAGATCTCGATCCCGGCACAAAGAACTTCGATTT…
>Sorghum_newGene_145
CCTTATTCCGAGCCGCCGCTCGTATCCCCGCAGATCCATCGCCGAAGTTTTGGATCTCACTTCCGGCGAACTTCTCCGGTGAAAGTTCGGCGAGCTTTTCCGGCCGTCTCCGTCGTCCCCTGCGAAAACCGTCACCACCTTCAGCTCCATGGACGCAACCATCTTCTTCGTTTCCGGCCACCGTGACCTTGTGCGCTACCACCGGCAACCCTGCGCCTGCAGCTAGCCCCGTGAAGCCGCCCTGTGCCCATGGCCTCACGTCTCGCCACTCGTCCCACGCGTCACGCTGCAAGCAGCAACGCCGCCGCCGTCTGTCGCTGCTCAGCCATGGTAGTAGACGTCGAGCCTCCCCTGCCCCAGCCCACGTGGCTCTTGCGCTGCACAGCCCCGTGCCACTCA…
>Sorghum_newGene_146
AAAAAAAACTCGGTCTCCTTCCCGTCCCTTCTTTGCTTCCTCCTTCCTCCCCCGACGCCGCCACCAGGGCGACCGTGATGGCGATGAGCGCAAGCAGCGCGCCATGGCCGCCCTCCTCAACCCCACCTCCACCTCTTCCTCTTCCTCTTCCTTCGCCTCCTCCTCCTCCCTCTCCCCTTCCCTTCGGCGGCGGCGGCGGGGCGCCAGGCGACCCCTCGGTGTGCGGCGCGCCTCCTGAATTCGCGTGCCACGCAGACAGGTGGGCCTCCTTGCACGCGGTCTCTCCCTCACGCTTGCTTCCTTCCTGGCTCCCTCAGCACTCTCGCTCTCGCATCTGGTGCCTGGCACGGCGCGGCACCACGGTCCACCCTACCCTCGCGCATGCCGCACTACGGCGGC…
>Sorghum_newGene_147
CGCGAGTCCTTCTGCCGTAGTCGATCGCTACTCCTCTCCCCTGTTTCTCTCTGTGCTTTGAGGAAGACGTTGAGGATGAAGACGCCATGCCACCGGCCAGGGGAGGCACTGGCCCTCACCCCGCCGCGCCACCGGCGGCAGGAGGCACCTGCCTGTGCCCCGCCGCAACACCGCCTGCGGGAGGTACATGTCCGTGCCCCGCCGTGCCCCCATCGGTCGATGTCATGCCACTAGCCGAGGGAGGCGCCAGCCCTCGCCCTATCGCGCCACCGGCCATGGGAGGTATGTGTCGGTGGCCCGCTGGCGACACTGCCTACGACACTAGGCGTCCTTTGCCCCCCTCATGCCTACAAGCTGCCAACAAATCTCGAGTAGCAGCGGCCATGGCACCGCCCACTG…
>Sorghum_newGene_148
TCTTCGCGTAGAGCCGTGCCCCTGTCCTCGCGTACAGTCGTGCCCTCCCAGCGCCGCCGCGCCCACCCAGCACCGCCGCCGCCGTCCTGCGCCGCCGTCGTCTTCCTGTGCCTCGCTGCTCCGGCACGCGCCCAGCGCCGCCCCTCCCTGACGGTCCCGCAGCTCGGCCTGCTCGCCCCTCCCTGCGCCGCCCGAACTCGCCGCGCCCCCGGGGGGCGCCCGGCCGCGCTGCCACGACCGCGCCGGCACCGGCCCCGCTACGGCAGCGCCTGCCCCGGCCAGCGTCCACCCCGGCCTACTCTTCCAGTTCTGCGAGTGTTCGGTCAGATTTTACTATTTGCTGTTGCAAGCGAGTCCTCAAATTTCTGCCCATCTTTAAGGAAGCAGCAAAGTCATTTA…
>Sorghum_newGene_149
GGCGGCAGCAGCACACGGCTGCCCGGGCTCACCGTTTGGCCATGCCAGGTGTGCCTCACCATCAAGGCAACTGCAACGTCGACGACTTCGCCCGAGCTTGGTCGGCAGCGCACGGTGGCCAGCCATGCTTCTACTTCGTGGCATATACCATGTCACACAAGGGCAAGGCGACGTCCGAAGTCTCCTTCAACCCGGAGGACCCGCCCGAGGCGTACACAAGTGAGAGCGCCTACAAGAAAGTCACCGAGTACCACGAGGTGGCGAGGGCGATGTATGGGTCGCATTATGATCCAACGACTGAAACATCGATGCGTGCCTCGTCATGTGTCTTCGAAAGGGAAAGAAACATGGGTGCTACTGGATGCTGAACAACGTGATCAACAACGCCACTACTCCCAC…
>Sorghum_newGene_150
GGCACCTACGAGGATGGATGACCGTGAGTGGATCTACGCATGATACACAAGTAAGCATGATTCAACATTGAATGGGGGCAGAAGACAGAGGCTTTCTTGGACCGTGCATTCGGCAGTGGTGTGAATAGAGCGCGATTGGCGAAGTGTGCCTGTAGCAAGTGTGCAAATAGGAAATGGCAAATCCAGGAGACCATGGCTAAACATCTTCAGTTGAATGGCTTTGTGCCGAGCTATACCTGGTGGGTACACCATGGTGAAGCGCATCAGTTGAGAGAGGAGGTTGTGCGGCCTCGCCTCGAGCATGTCGGTGATGCTAGTGGGATTGTAGACATGTTAGATGACTTCATGCAAGCACAGATCCCCGATGGACGTGCGGAGGAGGCGGAGGCATCCGTAAAG…
>Sorghum_newGene_151
CCCTCACCCCTTGCCTCCCATCTGTTCCTCTCCCCTTCCTCTCCCTCGTTCCCTCTGGAAGCGACCTCGGCGGCCGGCCCTCTCCTTCCCCCACCTCCCGCGCGGGGCGACCCCTGCGGCACGGCGTGGTGCGGCCGATGCACGCGGCCTAGCGCGGTTGGCCACCACTGGCGACTGTAGCTGCCCCTTCAGTGCGCGAGTTCTTGCGGACAAACGGCGCGGCTCTGCTCTTCCTCGATCCATCCGCCTGCTAGTTTACTCCTCTCCCTCTCTCCTGATGTGGCATATGCATGGATGCAGGTTTGATTTCGCCCTAGATATGGTGTTCTCCTTTTTCCCTGTCTATCTACATGTTTGTTGTGAATATTCTTGTTCTTTAGGTCCTGGTCTGCTCTATTT…
>Sorghum_newGene_152
GCGAGAGAACAAATGTCGACCACTAGCCTGATTGAAGCCACTGAGGGTGGACTGGAACCTGAATTCTCTGCAAACCAGAATCAGGGCGAGACCAACAATATTGAACAAGAAGCAAGAAAAATACAAAGACATTGAGCTCACTGCTGTTGATCTATTCAAGGAGTTGCATTGCAGCAAAACTAAAGGATGATATGCATGCCCAGGAAGCCCTTCCTTCACCATCAGTAGAAGATGGGCAGCAAGCTAAGACTTCAATAGAAGTTGTTTCCAAAGTGCTGCCGAAGTCAAATACATTCCTTCGCAATGTTGGAATTCAGCAGCCTGCTGCCAAGACAACCAATGTGGTGAAAGAACTACAAGCTGAATTGGATGCAAAGAAGCTAGAGTCTATAGGACTTC…
>Sorghum_newGene_153
TCTTTGCACCGTCTCTCTCAGATCTTGGAGCCTTCAATATTCCTGCTAATCATAACTCAAGTGACTACAAATCAGAATCAACCAGGTGCCCACAAATCAGGTATTGTAACGACACAACTACGATAACACTTATCAAGATGAATGCCCACCTCTATAAAAATCTCACAGTAATTAACGACTCGGAGATTCAATCCATCACTGCGCACATAGAAGAAAGAGCAGTGATTGCAAGGCTTCCACAACCAGCAAGAGAGATCATAGGTCACAAAGACTTAAAGGATGTAATCCTGGAAGAACTCCAGATTAATATCAAGGTAGAAGATATCTCACAGTACAACTCAGATTACATTATCATGCTAGACTCATCCAGTACAAAAAGCATCATGCTTAACAGAGGAT…
>Sorghum_newGene_155
GGAGAAGCTATGAAGACACCGGTTACGAGCTCTCAGCTCGCCACCATCACCGTCGCTTATCCTGCCTACAAGCGGCGGTTCCCCACCACCGTTCTACTCCGAGCCTCTGGCCCCGTCGGCGCTGCTCCATCCCACCGCCACTCCTCACGACCCCACCCCTCTGGCACCGCTCCCATCCCACCGGCGCCACTCCCCACCCCTTCGGCGCCACATCAGGGCGTCGCGCCGCCGCTCGCCGTAGCGCCGTGGGTCGTCGTTACTGGCGTCGGTCAGGGGCGACCAGTCACCACGTGCCATCTTCCTCATGTTGAGAGACTTGGAGACGGCCACGCCGGCGGTCAGCGTCTTCTGCTGCAGCAACGACATCATCCATGATTTTTTCAGCTTTCCCAAACCCAT…
>Sorghum_newGene_156
GCCTACCGGCTGCTCGCTTGCACTTTCCAGATGCTCGCCTGCACTTTCCAGAAATCTCTCCCTATCTCTAGATCCGACGCAGCAGCTGCGCACACCCTCTTCCAGTCTTCCCCTGTGTTTCTCTCTCTGCCCCGCGGTGGCCGTCCTCCGGGGTGACGGCGCATCGGCACGGTCGAGCCGTCGAGGTCGCTGCCCCCTCCGTCTCCCCCCTGCCGTGCGTGGCTCTCTGTCTCTCTCTCCCTCTCCCTCTCTCTTTCGATGTGGTGCTGCAGCTGCCGAACACCCATGGACCACGGTGGTCGCACACCGATGCGGCTGGGCCCCGACGGTGGCTGTAGCCGTCGCCGTAGTACCAGTGGCGACCGGCCCTCGGCGTGGCCACCCCCTCCGGCCTCCTCG…
>Sorghum_newGene_157
TCTCAGATGCTGACGACCGAGGGCGCTCGTCCCCCACTCCCCTGGCGGTGCCCTCCTCCCCATCGGCGCCTGCAGAGAGATCTCGGTGAGCGGCCATGGTGCGGCAGCGCGGCTCTGCTGCAGGGCCTCACGCGGGGTGTCACGGCTGGCTCGCACGCGCCAAGGGGACGGTCCATGCGGACTCGCCGGCAAGCCCCTTCGCTAGATCTTCCTCGGGCAGGCCCTCCTCCAGGTCTTCCATCGGACCCGCCGCCAGGTCTTCCTCGAGCAGGCCCCTTCGCCGGCGACGAGCACCACCAGGTGTACATGTGTGCACCCAGGCCCTTAACTGCACCCGCCTCGCCCCTGCAACTAGTTTTCTGTTGGTTGGTTGGTTTGGATTTGGCTCCCGGAGGATTG…
>Sorghum_newGene_158
GTTTGCCTTCCTCGCTTCTTCTTCCCAACGCATGTCCTTCCTAGGACTTCTCGTCTCCTTCCCTCTTCTTATCTCCAGCACTATGTCGACCGCCGCATCCGTCCCTGCCTCCACCCTCACCCTCGCCCTCAGCGAGCACCGTCCTTGTTCCCCATCGAGTTCGCCGCTGCTGCCAACCGCGACGCCCTCTCTGGTCCTGGGTCGGCATGAACCCGACCTAGGGTTTCGTCCCTTCATTGGGTGGCAGCGCCGGCACCGGTGGCCCCTGCCTTCTCCCCCACCCCACACGGCATGGCCCCGTGGCATGGCTCCTCGCTCTGGACGACGCGGGTGGCACGGGTTTCGTGCGGTGGCGCGACGTGGGCGGAGACCGCCGTTGGCCATGGCCGCCTCCCTACG…
>Sorghum_newGene_159
TGCCCCTCATCCTCCGCCAGCACAAACCACACAGCCGCCGGCACTCTATCGCTCGCCCCCGCTAGGCCATGCCCTCCTCCGAGAACCGACGAGGGGCTTCACTGGCAGCACCACACCTTCTCCTAGATTAGTAGCGGTCAGATCGACGCCGTCGTGGCCTCTCTCTGGACCATCGTCTGCCCCGGCCGGATCAACATTGAGGTTCTGAGATCGATGTCGTCCGTCTGCCATCTGCGCGGCCGAAGTGGAGCGGTGTGGCCACGGACAATAGCTGTGTGGTGCGAGCATCGCCGAGGTGGAGGGCGAGCCTTGGGCGAAGGCGCATCAGCATGAGCTGCCGATGTGGGGTAGGGCAGGGTACCGTGGCCACAGATGACAAGGGAGCTGTTGACCAGGTTA…
>Sorghum_newGene_16
CTCGCCACACCCATACGTTTCTACCCTAACACTGTGCGAAGGCACAAAGCCTGACATCCGCCGACGGCGCTCCATCTTCGCCGGCGCTCCATCTTCTGCTCCCTACCCCACACGCGCTCGGCGCGCAGGCGAAGGAGGCGGCGCTCAGGCTCGGCGGCAGCGTCAGCGGCTCCCCCTCCCGCCTCTCGCCCTCGCCCTCGCCCTCGCCTCCGTCCTCCGCACACCGGCCGGCGACCCTGCATTACTTCTTTGGTGCATTCATGATTTAGCACCAACCACATTGATATCCAACTCTGGTGACTTAGGCTGTTGCTAGGGTAGGAAATCAAGAGCTAAGAATGGCGGATTCAATGGTAGCGAGCTTCTGGGGGCCTGTTACGTCAACGACTGAGTTGTGCG…
>Sorghum_newGene_161
CGCCGCCGCGTATCCCCGCGCCCTCAGCGCTTGGCCGCGGCCCCGTACGCCTGCGACCCCAGCGCCCACCAGCTGCCGCGCCACCACCCGCGACCCCGACCCCGACACCCAGCGCCCACCACCTGCGACCCCGACGCTCACCGGCCGCAGCGCGCGTTCCCCCGCGACCCCGACGCCCGCCCGCCGTTGTGTACCCTTGCGACCTCGGCGCCCACCCGCCGCCGCGCGCGTACCCTGCGACCCCGACGCCCACCGGCCGCGGCGTGCATCCCCCAGCGACCCGACGCCCGTCCGCCCATCACCTACTCCCACGACGTGGCAAGGACCACCATCTCTTCTGGGGCAGCAACGAAGAAGCCTAGGGCCAAATCCCAATCTCTGAACAGATTTGAAGTGATT…
>Sorghum_newGene_164
CGATCTTTCGTCTCCTCGGACGCGCCACTTCTCTTGCCCCAGTGCGCCGCCTCTCCCATCCCTCGCGACGTCTCCTCCCCTACAGGGGCTCCCCTCCGCCTCGCGGGTGCCCAGCAGCGCTGGTGCGACGAGGCGCTCGAGTCATGGCGGCGGCACCCTATCCGCCTGTTCGTCGTCTACCACGGATTTCCCCAGGTAAGCGCCTTCTCGCCACCGGAGGCATGAATAATGAAGGTACTAGGAGTCCAATCAAGGAGTTCAGTGCTTGTTATGGCGATGGTTGTTTTGCGAATGGTGAACAAGATGGACGGCAAATTGAGGATGCCATTCATGGTGATCGTGATGCTAGCAGGACAATTATGGATGCCACTGATGGCGAACAAGATCTATGTGAGGCAC…
>Sorghum_newGene_166
CGCCAGCCAGCAAACACTCTTCGCTCCATAAGAAGTCGACGTTTATCATGTGCAACTGAATTTGGAACATATTCAACATTAGAGAGGGTGTATAAGCATAAAAACTGAAATCTTAGGAGGTGCTTCTGACTGCAGGCACCTCTATATAATGGTGCTCAAAGAACCTTGCTGCCTTTGTACATCCCGCAGCGCACACCCGATCGAGGGCTGGAGATTCATCTACCTGCGATCAGCTGGAGAAGAGACCGGCGTGATGGCGAAGCAGCAGCAGCAGCGGCAGATTGTGTGCATGGTGTTCCTGATGGCCTTCCTTGTCATCTCGGCCATGCACGCCGTCCCTGCAGAGGCCGGTATATAGGAAGGACGCTAGCAGATCAGTCGTCGTCGTCGGTGGGTAAC…
>Sorghum_newGene_167
GCTAGCTTCTCTGCAGTCTGCATACACATATCCCCATAGCGGAGGAGATCCATCGTCGTCCATCGATCAGGAGACGGGTCCATGGCGAAACAGCAGCACCACCAGGCTGTTTGCATGGTGTTTCTGATGGCCTTTATCATCCTCTCTGCCATGCACGCTGTCCCAGTGGAGGCAGGGCGAGCGCTACGTGAGGCATCCTCTGTTTCAAGATTTGACCCCCTGGACCCAAACAGCAGGCATTCTGTGCCTGCTGGCGAGCCATACACTCGCCCAGGATGCACGAACGTCTACCAATGCCATGGAGCACCATAAGCCTTGCTTGCTTATAAGGCAGCTAGTCCGATCCAGCGCATATAGCACATGCTTACATGCCTAAAATAAAAAGCCTAGCTGAACCGC…
>Sorghum_newGene_169
CGATGACACGTGCGGCTTCTTCCCCGTCGCCCGTGACCTCTCGGTAGTCAAGAGCCGCACCTCGCGACTAGGCTGGCAGCGGCGGACGCCTCCCTCACTGGCCGGCACTTCTATTCTACTCTGGCCAGCACCGCGCCCCACTCTCGGTCCTCGGCGAGGGCCTCCGTCTTCTTCTCCCAATCGGCGGTCGGCTAGGGTTTCGGCCGGCTGCGGCCGCGTTCGGCATAGGCTCCCCCGTTGGCCGTGCCTCCCCCTCCCATGCTGCGCCCGACCCCTGTCTCCCTCCATGAACAACGCCTTCCTCTCCTGCTCCCAGTCCACCCGGTGGCAAGGGTTCCTTCCGTTGGCCGAAATCACCGTTGGTTCATGTGCTTCATCTGAGTTCCTTCCTTGATTGTT…
>Sorghum_newGene_17
GTGCTCGCTTCCTCGGCGCTGTCGCTCCTACTGTGGCCTCGGCTGTCCGTGCTTCTTCCTTTGAGTTTCGTTCGCCTAGTCCGCGCTACTGCTCTCTCCTCTGGTTTTCCTCACGCTCTTTGTTGTGCCTGCCGTCCTGTGTTGCCTCTACGTACTCGCCATATCTGTCTGTCGGCGGATTCGCCGTCACCTTGCCTTGCCATGGTGGGGGCTTTCCCCTGCCATGGTGGACTATCCTGCAGTCCTATCTCATCTTCTACTTCTGTTTTCATTGTTCTGTTGGCTCTGTTCTTGGGGGTCTTTGTGCTCATATAATGTGTCATGTTTATTTTAGGTTTGTTAGACTTCGTCTCCATCTAACGGATCTGAACGGCCTCCGCATGTTTGCATTGGTGGCGC…
>Sorghum_newGene_170
GGAAATAACAAATCCTTGGAGGTGAAATTAGAGGAAACAACAAATCGAATCGACGAGATCGAGACACAGGATACTCTCGATTGGTTTCTTGTAGTTTTCGGTCATGGCCGCGGCAGCGCTTCTTCGATCTGTTGCGAGCAAGATGACGCGCGCCGCAGCCCCGGTGCATCATCGTTCTCTTGTGGCGCGTGGGCGTGGACTCCATGGCGGCGCTCGCTCAGGGCCTCCTGCTACTTATTATTCCTTACACAGCAACCAGGTCCAGCAAGGGACGGTATGGAATCGTGGACTTCACAGCCGCGCCTCCCCTGATCTGATTCCTTCCACGCCGCCAAAGGTTCTTCATACTACTGCACTCGCTAAGGCTACAGCCGGTTTGGCTTACGTTACGCTGTTTGG…
>Sorghum_newGene_171
CTCGGAGACTCCCGCAGCTCGCATCGGGACGGGACGCGTCCCACTCTCCCATGTAACAGCAGCTAGTCAGCACCAACGAGCAGCTCCTCACCCTCACTGGCCAGGCCCGACCAACTCACCCTTCGCCGCCCCGATCGCCGCCGCCGCCGCCGCCGTGGGGTTGCATTCCAATGTGGCGGCGCGGGGCGCACGCCGACGCCGCGCACCATCTCCCCACCGCGGGCCCGGGCGCGTCCTCCTCCTCCTCCTCCGCCACCGCCGCCGCGGCGCGGAGACGGCGGCGCCCGGGGCTGCCGTGCCGCCCGAGCCACCTCTTCTTCGCGCTCCTCGTGGCGCTCTTCACCGCCTCCCTGCTAGTGGTCTGGCAGCTGCTCCCCATCGGCGACGGCGGCGCGGCGG…
>Sorghum_newGene_172
CATCTTCCAGAAATATCATATAGATAAGTAGGAATCCCACAAACAATGAAGCAGATTATGAAATGTGCAATAAGATTTTAGATGAAGGCTTTAGAAGAAAACTACTTAACAAGTCATAATTCGCCAGCCACCATATGGTGGGTTTTTATTATAAAATTGACAGCTTTCTCGCATAGCAAAAGCATGAGGCAACAAATTCACAGATTGATCTCAATACTTCCAAGAAAGACAGAGAAATTGGAACCTGTGCCAACTCTCATCTAAATATGGTACATCGAATACAAATTCACAGAACAGATGCACACATTTCTTACATCTATTGCTGCAAAAATAAAAAATGGTCCATTAATAGCTACTTCGTATGAATTTATATTTTCCCTAAAACAACAGCATAATAAT…
>Sorghum_newGene_173
ATATTTGGGGCTTCCGCTTCCCATCTCCAGATTCTTCCCCTTCCTTTCTAACTCGCGTTTGTCGGCTCTCGTCCCCGCTTCCCTTCGTCGCGCTCCGCCACCGTGTTGCGCCGCCGCCCCCCGGTCTGCTCTGCCCTGCGCATCCACCAGTGGTGCATCTCCTACGGTGGATCTGGCCGTCGTCAACCCCCATTGTTGCGAACACGGAGCTTTCCTTTCCTCCCTCCTCATTGTTCCTCGGGTTACCAAAACCCTAGGTATGTCGCATCAGTGTGCCCTGTGCTTGGCGCTTCACCTTCGGCTGGGGTACCCTGCATTAGAGCCTTCGCTTCGGCTCTGTACATCTGGGTCTCCCGTTGGTCCTCCAGGAGCGGCGGGCCTGCTGGGCCCTCGCATTGC…
>Sorghum_newGene_174
CTTGACCCTTCTCCTCCCTCGCTCGGTCTCCCTCTCCCTCTCGCTCTCGCTCTTCCTCCCGACGCGGACAACAGTGACGGCGACGGCCGCGAGCGGGGCACGGTGACGCCGCTCCCTTCCACTCTCCTTCTCCTCCTCCCTCTCCCTCTCCCTCTCTCTCGGCATCGCAGTGTGCCTGCCGAGCCTCGGCGCCGCCTACTCACTGCGCGGTGCCCTGCCCGGGCGACTGCATCGCCGATTTGGTGCACGGTGGCGCGCGTATGCCTCAGCGGCCGCCATTCCCTGGCCGCCGGCGTGCCTGCCCCATGGCGCTGGCCGCTCCCGCCGTTTCGGTGAGCTCCACGAAACCCTAACTCCCTGTGCTTGACACCCGCGATGCAACCGTGACCTGACCCCTCT…
>Sorghum_newGene_175
CAACCTTGAGAGAGAGAGCAAAAACCAATTGCTGCTGATTTGTTGTTTTGGTAAATGCAGAGTCGAGGGATTTAGAGTTGTAGGAGATTTAGGTGTTTTTTGGTTGGTTGGTTGGGGGGCGTTACTAGATGATTAGTACAGTGTATGATGAGGATTTGAATTATCGCAGTACCAAGAAAATTAAACAAGTACATATATATATTTATCGTCTCTGTCTCTGCTCCAATGATCTGAATAAAATGGCATTGTCTGAATTGTTAAATTTATATTTATTGCCTTGCTCAATTCATAAGAAATTTGGCTTCTTCGGTCACCATTGAATTTATTGACTTGAAAACTTATGAAGGTCCTACAAGTGTGATACCTAAAAAAACAGGTATAATGAGTGTCAATAATGTG…
>Sorghum_newGene_176
TTTAATACTTCATGCATGTGTCTAAAAATTAGATGTGATGGGGAATCTGAAAAATTTTGTACAATTTTTGGGAACTAAACAAGGCCTTAGTGTGGCGAGTTGTTAGGTTTGGGTCGTTCTGTTGTGCAGGCATGGGCAGGACAGCTGTAATAAATCTGCACAACTACAGCAAAGCTGTGGCCCGAGGTAAAGATTAGGAAAGCTGAGTGAACAGTTGATGGGAAGGAGTTGGACAGTGCGCAGGTATATTGATTTTGCTATGCTGTGAGAAGGCATGTATATTTATTCTTGGAGCATGTTGGGGCCATTCACAATTTCATTGCATCATTTATGGAAACCATTGAGGCGACGATGAATTTCTTAGACGCAATATGCTCACAGGGTACAGCAAGGTATGGT…
>Sorghum_newGene_178
ACGGGGAATCTGAAAAATTTTGCAAATTTTTTTGAGAACTAAACAAGGCCATAAGGAAAACGGAGAAACGATTTCCTCGTCACGAAACGGAGTCGACGCTAGGCACGAGGCATGTAGACACGACTGAAATCGCGTTGGGGAGAAACGACCAGTGTCGAGCTTCATCAATGCCGGATCAATTGCTCTGCCGCCGCCGTGCACAGATGTCGCGCTCGCCTTCTTCTCCCGCCACCGGTTTTCCTCTCCCGCGTGCTCGCCCTCTCCTGCGTGCTCACCCTCTCCCGCACAGTTTCTCTGGTGCAGGTTCTCTTTCCCGGCCACAATGCTCTCGCCGCCGGCGCACCTGCTGCTCGCGCTCTCCCACCTCCGGTTTTCCTCTCCTGCGTGCGAGCAGCTTCT…
>Sorghum_newGene_179
AGCGCTTCTTCGCCCTGCAGCACTCCATCGCCCCGCACAACCCATCAGCCCCACACTGGCTTACACGGTCCTCGATCAGCACCAAAGCCCAACCACAGAGGCGTTGCGCACCATCCTGTCCAGCAAGGGTGCAGGGACACTCTGCCTCCAACTCCCCCTCCCTCCGCAACTCCTCATCCCTTCGACTCGCTCCTCCGCCGAGCGCCCCTGAGGCCGCCCCTGCTGCTGATGACGACGAGCGCCCCTGAAGCCGCCGCCACCGAGGGCCCTCAACACCGCTGCTGCTGGTGACGACGAGCGCCCCTGAAGCCGCCGCCACCGAGCGCCCCCAACGCCGATGAGGGCACTAGACGCGGACTCGGGCGTGGGAAACGGCGCCCTCCTCGCCGCTATCTCCAC…
>Sorghum_newGene_18
ACCGTGACTCCTCTGATTCACAAACGGGCCCGGAAGCAGCCTAGCTGCATAGGCGCCAGCCAAGGGCGCGGGGCCACGACGGGCAGAGCTAGGCCGTCGCCGGCTGCGTGCTCAGGGTCCCGCCAGCATAGAAGGAGGAAGGAGGTGGCAGCCAGTCAGGCTAGCGGTGCCCGCGCTCATTCCTCTCGGCATGCAAGTCGGCGACCGAGCTGGCAGCGGTAGCCGCTGGCCAGACGGTGCTCGCGCCCGGGCCTCTCGCGAGCTTGCGCAGCGGCTCGCAGCCAGATGGGGCGACAACGGCAGTAGCCAGGATCGCCTTGCCCCCGCCCCCTCCCCCCGTGCTAGGCGCTGGACCTGCGCTGGGCGCGCCTGCTCCGCCTCATGCACGACCAGCTGCTC…
>Sorghum_newGene_182
GGGTATTCCCTGGTATTCCTGGGAATACCCAGCTATTTTTGTACACCTTTTAATAGATATGTGTATGTACATGTATATACATATGTATAAGGTGATATTCTGTGGTATTTTCAAAGATTTGAGCCCAAAAAAGGAAATCAAACGACCATTAGGCCTGCCTTCAAACACCTCCCAATCCTAGGCCGGCCCAACCAGCCCATTAACCTGCATCCACCTCAATTCCTTTCATCTGCTGGACACCGACGCCCACTCTTCCGTAGTTCCGTCCTTCGGCACGGTCGGTCTTGCTCGGCGCGCGGCGGCCGGCAACCCTAGGCACGCGCGGGCGGCGGCCGGTCACCGGTGGCGACTGGCGAGTGGCGAGGCGAGGAGGCGAGGCGGCGTCCAGCCTCCAACGGC…
>Sorghum_newGene_187
TGTGGTGTGTGCAGACAGACGTGACAGCAGACGTGCAGTGCAGTGTACACGTTGGATCGAATTCCCGGCCGTGGATATAAATACACATAGACACGCACACGCCTCTGGGAACCTTGTCTTGATTCCTTTTCTACCTACAGGTAGGGCGACGGTAGGTGTTGGCCGGCGGCATTGCATCGACGACGACGACGACAGACGGCGCGGCGGCGGTTCAGCTGGTCGATCGAGATCCATGGGGCGGCCGCCGTGCTGCGACAAGGAGGGCGTGAAGAAGGGGCCGTGGACGCCCGAGGAGGACCTCGTCCTCGTCTCCTACGTCCAGGAGCACGGCCCCGGCAACTGGCGCGCAGTCCCCGGCAACACAGGGCTGCTGCGGTGCAGCAAGAGCTGCCGCCTCCG…
>Sorghum_newGene_188
CCAGGAGCCAAGGCGTGGTCGCAGCTTGCCGGCTCGCCGCTGCCAGCGAAGCACTCGCCTCGCCGTCGTCCGCCGGCCACCGTTGCTGCGGTGCCGTCGGCCATATCTGACGCCTTTACCGGCAGTTCTCCTCGTCCCTCACGCCTCCACTCCCGCGCCTCTCGAATCTCGATGGAGGGCCGCCTCTTCGACAAGCCCCTGAACCCGAATAAGCTCCTCAAGGAGCAATTCGTGAGCAACCTGACGGGGTCTTCCCTGCTGGAGATCGCGGCGCTCTCCACCGTCGTGCCGGCATTGGTAGTTCTCAGAAAGTGGAGCAGCAGAGGTCAGTGACTCAGTTCATCTTAAATGTTGCAAATTCTGCTCTGTGTAAGGCGTCAA
>Sorghum_newGene_189
AGAAGACACAGAAGAGGTGGAAGAGTGGAATGGTGTTTTGAGTGATGTGGAAGAGGAGGAGTTCGATTTTGAGGAGGATGAGCCAAAGCCAAGAGTGAGACGATTGCTGGATGAACAATTTGATCTGCTTGCTTTGGAAGAGTATGGAGACAGTGATGATGATGACAGGGCTGTTAAAGATGGGGAATATGAACTCCCAAGTGAGGCTATAGATGAACTGAAATTGTTCCAAAGTCAGAATGTATGTGTTGATGAAGAATATAGAACACCAGCGGATTTTGTTCGTCAAAAACTGGACTCAAGCACGACAGATGAGGTGGATGAATCTGCTCGTGTGATACAAAAATGTGCTGAATACGCTGAAAGATATTTAAACGAAACTGCAGAAGAAGAGGTGGT…
>Sorghum_newGene_19
GAGCGCCCCACTGCCCGCCCACCACGCCCCACCGCACTCCTCCCTGCGCTCCACCACGCCCACCGTGCGATGGACGGCGGCGGGAGGCCCTCGGCGCGGTGGCCCAGCACGGCGACCCCAGGCACGGCAACGCTGGCACGGACAGACCCTGGTGCGGCAACTCCGGCGTGGTGGCGGTTCGGATCCTGTGGCACGGCGGCCCAGACGAGTGCAGCGAGGCCGACGGGACCGTGGGGAGGTGGTGCGGCTGCGCCGGGCATCGTGGGGAGGATGGCGTGGCTGCGTGGAGGCGACTGGCTGCGTCGATCGGCACGGCTACGAGGAGGCGGCATGGCGGCGAGATTGTTGGGTTCGTGAGCCCGCCGATGAGGAGGTCCTCCACTGCATCTCCACCATCAG…
>Sorghum_newGene_191
AGAAAAGAATAAGGGCTCATTGTGCTGATGGTTGCCCTTGGAATATGTATGTATCTTGGGATAGCAGAGTGAAATCTAGAGCAAGGTAGCTAGAGCAAGAAGACTGATCATGAAAGTTATCCATGGTGATGAGATCAAGCAGTATGAATATCTTTGGGATTATGCACAAGAGACCAGGAGGAGCAACCCTGGGAGCTCAATGTATCTGAACTTAGCAGGAAACCTATTTAGTACTTGCTTCATGGCTTTAGATGCATGCAAAAGGGGTTTTTTGGCTGGGTGTAGACCCCTCATCTGTCTTGATGGTTGTCATATCAAGACAAAATATGGAGGCCAACTGTTGACAGCTGTTGGAATGGACCCTAATGATTGCATTTTCCCAATAGCAATGGCTGTGGT…
>Sorghum_newGene_192
CAGATTTCCAGCGACTCCAGAGAGCCAACTCCAGGGGATCTCTTCTGCCAATGGCTACCACTCCTCGCCTCCGTCCTCCGCGCACCGGCCGGCGAACCTGCGTACGCACCTCCCTGGCTCCCTCTCCCCTCCCGCCTCCGCTGTACCGTGGGAGCCCGGCCAGCTGCCCAGGGTGGCCGGGCCTTGGCTCCGCCGGTGCCCGTGACCACACCACTGAAACCCACAGCCCTGGGAACAAAGACGGCGGCGATGAGGAAGGGCGCCGCGGTTGGCGCCGGACCGGCTCCCGAGCGGCGGCCGTCCTCGGATCCGCGCCTCCCCGGGGCCACCCCTCTCCCCGCCCCACCGCGCCGCGCCGCGTTGGATTGCGGACGCTTGTGCGGGCGACGGTGCTGCGGC…
>Sorghum_newGene_193
CCGTAGCCCCCCAGTGAGAGAGACCGTGCGCGCCTCTCCCCCTCCACCTCTTCTCCTTTTCCATCCCCCTCTCGACATTAGGGTGCGCTCCGTTGCACACGTCCCGGCAGGCGGACGGCGGCGCGGCGACGCCTCGGCATGGCGACCCAAGACGCGCGGCTGCCCCTAGCCCGACCTCCCAACGGCGTGGCAACCTCAACACGGGCGGCGCCGTGGCGGCGCTGTCTCTACTTGGCTTCCATCCTATTTGTCTCACAGCCTGCTGGAGCTGCTCCGGTGAACCCACTACTGGATCTGGTACCTCCGTGGACGGATCAGTTGATATGCCCACCACATCCAGAGGTGGTGCCGGTGAGGCTGTCGCCACCTCATCCAGGTCAGTTGTCACACCATCATCCT…
>Sorghum_newGene_194
GCAGCCGGCTGTAATTGCCTGGCAGTAGAATCAAGGAGCCTGGCTCCTATTTATGTAATCGACAAACCATCGTATGAGGCAAGCAAGAACCAAGTTATCCCTAGTCTCATCTCTGCTGTCTTCAATCTCACCTTGTGCTGGGCGTCCAGGGGAGAACCCTGGCGCCACCATTACCCACCTGCAGCTACGAGTTGAGAAGTCAGGGACCTGCCACTCGGGGACCTGAGGTCCTTGACAACTTGGTATCAGACGGCCGTCGATCCTCCGGCTGCCAAACCACCTCTGCTGCATCCTCTGCCACACCAGCATCCTCACCCACCCACTCTGCCGCATCCTCCCCGCCCACCATGACAGAGCCCTCCATCACCGACCTCGCCAAGATGATTGGTGACCTCACCA…
>Sorghum_newGene_195
GAACACGGAGAAAGCTCGCGCAGGCAGGCCCGTCAGAGACGAAGCCCAACGCACAGCCCGCCCACTTCGCTACCGCTCGCAGCCTGTCCCGGCCCGGGAGTGATGAGCGGTGAGCGCGGCTCCGCGATTCTCCTCCTGCCCACCGCCTCCCCAGACGGCCGGACGGACGCCCAGACCCCAGTCCCCATGCCAATGCCACGCAGCTGCTTGCCGACGGCCGCCGCCGCCGTTCGCGCCGCTTCCTCGCGTGTGGACGCGCAGCTGCTTGCGTGTCCAAGCCCGAGCGAGAGCTGGCGAGTCCGGAGCTAGAGCTGGCGTGTCCAAGCCCGAGCTAGCGCTAGAGCTCCGCCGACTCTTTCTCCCTTTTACCCTTTTGATCGCCGCCGATCACCTTCGGTT…
>Sorghum_newGene_196
GGCCGTGGCACTGGCGGCGGGTATGGCCGAGGTGCTGGTGCAGGAGGCGGCGCTGGAGGCGGCTATGGTGCAGGCGCAGGAGGTGGCTCTGGAGGCGGTTACGGTGGAGGAGCTGGAGGTGGCGCCGGTGGTGGCTACGGCGGAGGTGCTGGCGGAGGCTACGGTGGTGGTGCTGGCGCTGGGGGTGGCCTTGGCTCCGGCGGCGGCGGTGGTTATGGTGGTGGCGCCGGAGGTGGAGGTGGCATAGGTGGCGGTGTCTGATTCAACCTCTTACATGCATGCATGCATATGCGTGCATAGCGAGTGCATGCAAGGTCTCGACGCAGACTCCCTTGACAGGCATGCGTGGAGTCAACCTACCATGTGTGTGCTATACGGCTATACCGATCGATCCTGATC…
>Sorghum_newGene_197
GCCTGGCTCTTGCGCACTGCGGTTCCCGTTCCCCTCCATCGATTCGTCTCATTTCCAGTACTCCGGGGCGGCTCAACTTGTCCTGCACATGGCGTCGGCGGCGATCCTCCGGTCCGTCGCCCGCTCGCTCCGGCTCCGGCAGCCCCTGGAGCAGCGGTGCCTGATGGAGCGAAGATTCCTGAGCAGCTCCGTGCACAAAGAGAGATATCCCTCCTCAGGTACTCATTCAAGAGAAGCTATGGAACTGAAAAGTCGTGTCAGCGGGAAGGAAGATGTGTATGAACGATTATTAGTGAAGATCGATAAGGTTTCCGAGGGATTGGATGAGCACCTTCGTCTTCTTAAGCAGCTTGAGGTTCAGATGAAGGAAAACAAAAATGGCGGAGTGATAGATCTCAC…
>Sorghum_newGene_198
GGCGCAAAAGACAAAAACATTTGTGTTAATTAAAGAAACGACATGTTGCCTATATAGCATATAATAAGATGGGATAGCTAGCGGATAGCACCTCGACCGTCAGCCCGTGTAGTCCACCTGCTCAGTGCTCACTCTCGAGCTAGTCTCGAACACGGCCGCACCCAAGTCAGGGTGCCGCTGGGGCCTGTCGCCAGCGTTCCAAGCAGCTGTGTTTGCGCGAGAGCGCGGCGCCATGGACGGCCAGAGAAAGAAGCCCCACGGCAACCCGAACATCCGGAGGGGCAGCATCATCAAAGAGATCGTCAAAGACTTGATCGGAGGGGGCACCAAGAACCCTGGTGGTGATGGTGGTGACGGCGGCAACGTCGGCGACAGCAACGGCAAGAGGGGCAGTGGAGA…
>Sorghum_newGene_199
GGCCAAGGGCGTTGCACAGAGGAGAAGCCCACCAGTGCATGCCACATTGAGGAGCGGATCTCTGGCTGTGGAGGCAGGGAATCGCTCAAGGCTGGATCTGTGAAGGACGGGTAACTCGGCATCAGTGCACCGGCAGCCTCAACACCCTCGCCGTTGGCAAGGACAGCAGGCGGATTCGACGAGGATGAGGCCCTTCGATTCACCTATGATGGCCGTGCTCGGGCATGGGGTGGCGCTCTAATCCGACACGAGCAGCGCGGATTCAATGGGGACGGAGCCCTTCGATTCATCCGCGATGGCCCTACTTGGGCATGGTGCTGCGCCGACGGCGAGATCTAACAAAGCGGCGCAAATCCAGCCGGAGGCCAGGGAGCGACAGGAACCCAAGATCCACCCACC…
>Sorghum_newGene_20
AATAATCATAATCATTCTTGGAACTATATAATTTTGTGCCTCCAACTAAAAATACAATCCAATAATTTTCCGGTCTATTAAATTATTAATGCAGGACATGTATCTGATTGTAGCTTTCTTGCACTTTGAGCTGTTTTTCTTTTTAGTTGCTTTGCAGGACAGTAGCCTCTACTTTTGTGTTGTTATTGCCATTTCCCATTTCTGTATCAGTGTACTCTACAATTAGCTTCTAAGGGCTTTCAGATCTATGCTTTTGGTTTATTCAGTTCACTTGCTAAATGTAAATGGTCTCATGAAGAAAAAAAAGTAAGCAAGTCATCCAAGGTTCATGTTGTGCAATCCATTTGTCTTCTGCAGTTGTCTGATTAGCGTCGTGGGCTTTCCCTTCCCCCTCCTGAC…
>Sorghum_newGene_201
CCTGGATGTGCTTGCCTCGTCGGGATGCGCCCTACTAGGACTGCCCCGCCGTGCGGCCTAGCTTGCCGACGCAGGCCAGCTCTTCCTCGCCGGTGCGGGTGTGGTCCGCCATGCCCTCGTCCTCGCTATGCGGCTCTGCTCCACCTCGCCCCGCCCCGGTGCTATGGTGCCTTGCTCGCCCCGCCGTGCCCCAGTGCCGGCGCTGCTTGCTCGCTGCTCGCCCTCGCGCGTGCAAGCCGGTGAGGACAAAGGGACGGAGAAGACGGCCTTCGATTTTTTGCATGATTTTTCACCTCACGCGCGCGCGCGCAGTTGGATCCGCATGGTGTCGACTCGAGGCGACGACTCCGTACTACGCGAAGCCAGCCGTCGAGTCCGCCTGGGAGCACGAGCCCTCGC…
>Sorghum_newGene_202
CACGTGTGGTCGAGAACCAACGAGCGATAAAAAAAAAGGCCAGACTCAGCCGCTCAAACAGCGCACGCCGCCCGGCGCCAGCTGAACGGCATGCTGCGTCTGCACGCCGGCGCCAGCACCGTTGCTTGCGCTCCCGCCACGCCGCTGCCGCGCCAGGTCACGCCCCGGCGGGCAGCGCGCGGGCGCCGTCTCGGGCCGTGCAGCGCGAAGAAGAAGAAGAATGCAGCGAGCGAGGACGAGGACGAGGACGACCGGCGGGCGGGAGGCGGCGGCGTGCTCTCCAGGACCGTGCTGCTGCGGGCCGGCGTCGCGCTCTTCGCCCTCGGCTTCGTCGACGCCGGGTACAGCGGCGACTGGTCTCGCATCGGCGCCATCTCCAAGGACACCGAGGAGCTGCTC…
>Sorghum_newGene_203
TCTCACCGCCCCCAACCCTATATCTCCCGGCCGCCGCTCCTCCCTCCCCGCCGCCAGCCCTATCTTTTCGATCTCGCCCACTCCGTCTCCCTTACAGGCGGCGGCGGCCAGGGCTAGCGCACGCGGCGGCAACCATGGCAGTCGGCAAGAACAAGAGGATCTCCAAGGGAAAGAAGGGTGGGAAGAAGAAGACCGTCGACCCCTTCTCTAAGAAGGATTGGTATGACATCAAGGCCCCGTCGGTGTTCAGTGTGCGCAACATTGGGAAGACTCTCGTGTCCAGGACACAGGGTACCAGGATTGCATCTGAGGGTCTGAAGCATAGAGTCTTTGAGGTTTGCCTAGCTGATCTTCAGGGTGACGAGGATCAGGCTTACCGGAAAATCAGGCTTCGTGCTG…
>Sorghum_newGene_205
GAAGAACCATGTATTCTATCAGCTTTGTTATCCTGAAGAATGCTATAAATGTATATAAAGAACAAAAGCAGCACACATTCGAAATCGAGAAGGATGGGGCCAGGAACCTCAAGGACAGCGTCAAGGTACTCAAGGATGATGGCAAGGTAGACTTGCAAGAGATCAGATCGAGATCGACAAGGATTAGGGGCCAAGAACCTCAAGGACTGCGCCAAAGTCTATCAAAGAAGCATCTAAAGATGGTCCTGTATCAGATCATTGGATTTCAAAGCGTTCCAGGAGGACAAGCTCTAGGAATTCAATCAGTTTGAAAGTCTCTGGTTCCACATCTGTCTATCAGTTGAAACTCATGATACGGGAATCTTTTGGGGTATGCTATGGATGCTGAATGTACAAGCT…
>Sorghum_newGene_207
CTCAAAAAAAAAAAAAAAAAAAACTGCTGAAGGGCCAGAGAGAGTTGAGAGTCGTCGTCGGTACTCTTCTCTTGGCCACTGATCGGTTTCTCCCCCGCCTCAGATAGTCCGATTGGATTAGGCCGGGCAACCCTCCTCCTAAGGCTAATCCGGCGTTCGTGTACCAGATCATCGCCGCCGACAAGTGGGCCTAGTTTCAGCGCACGGGCGCCACCCTTGGCAGCAACCTCGACCGATCCACCAGCTGCATCTGCATCCATCTCAGCGATCGAAGCCTGTGGCCTTTGGCGTCAAAATTGAGGAGCTCCACCACTGCACAGGAAAGGCATCTGTCTCCCGCGGTTCGGCTTCTTCCTCAGCTGCACCATCCTCAGAGTGAGTCCTGTCCTCTTCTTCTGC…
>Sorghum_newGene_208
GCGAAAAGCTCCGTCCTTTGAGCTGTGCCTCTTGGGAGTTGGGACCAGATCGTGGGTCACGCGAAGGCGATGGGGTTCGGTGCAAAATCCGGGGCGACGGATTTTATTTTAGGTGGCATTGGCAAAGGGTGGCTTTAATTTGGCTTTGGGAAGGAAATTAAAGCCCCCTCGAATCCTCAAAGAGGCAGCAATGGTTCCACATAAAAGCGCCCAATGGGAGCTCCCTCTTCTCCCCCCTCTTAAGCCCACGTACGTATGCCCAGGGCGGCAGGGGGCCGGCAGCCGGCACGGCAGACTAGCTAGTTGCTCCATGACACCATACATCGCGTGTCTTGGTCTTGGCAATGGGAAGCTGCGCGCACCTCGACGGGACGGCGCGGCGCCTAGCTGTAGGGCGGC…
>Sorghum_newGene_209
CCCCGCTCCCACCTTGCACTGCAGCCTGCCCCCAACCTCCCGATCCCTCTCTCCTTTCTCTCCTCTCCTCGCTCCCACATCGGCGTTTGGGTGGCGCCCCAAACCCTAGCCGCCACAACATCTTCCCTAAGCTCCCATCCGCCTCGCCGTGTTCCCGCACCAGCGTCTTGGGCGGCACCCAAAACCCTACCCGCCGCCGCTGCTGCCGCCGCCGCCTCTTTCCTCCTCACCACTCTACCTTGCCATGTTGGTGGAGCGCATCTGGACTGTGGAGGTGGCAGCATGCTACGCCATATCAACGAGGAAAGCAACCCTAGCTCCGGCCTTCCCCTCAATCCATGAAGGAAGGCAGCATCCCACCGTCTCCAGCGACAACCATGCCTTACCACCTCTCCTCAG…
>Sorghum_newGene_210
AAACTACGCGCGCGGGTTCGGCGCCACCCTCTCCCAAAGGGCCAAAGGCAAGGCCCCCCAACCTGCGTCAACCTGCGTGCCTCTGCCTATACGGTGCTCGCCTGATTCGCTCTCCCGCGATTCCTCCCCCACAAATCCTCCAACCCAACCCACAAAATTCACGCAACCTTGCATCGCCTCGGCTCCAAATTCGCCCCCTTCCATCCACAAATCCCCTCCCCCGCCTCCGATTCCGCGGCGAATTCGGTTAGCTTACTCTCCGAGCTTATCGCCAACCGTGTGCGACCACGAGCTGCCAATTTGCGGAGCTCCGAACGCGAGCCGCAGAAGGCGAATCGAATGAATCAAGCTCGCGCGACGGGAAGTTGATGCCACCCGGCGATGGATCGCCGCATCCTC…
>Sorghum_newGene_212
GGCAGATCGAGCATCTCCTCTAAGTTCTAGTAGTAGGGATAGGAATCAGGGTCAGTTTCCTCTCCTGGCTGTAGCAGCAGCAGCAGCAGTGGAAGGGGCATGCAGAGGAGCACGAGGCTTGGCTGGAAGCCGACCTACGCCTCGCTGGCTCTCCTGTGCCTGCCTCTTCCATTCCTTCTGCTACGCTATGATTGCAACAGTCAGAGCCCAGAAATGCAAGCATCTGCAATTGCCATGTGAATCACATGGAGAGCTCCAGGACTTCTGAAGTCTGAAGATAGACCACGGATGCGGTCGACACGGATCTGGCGGGCAACAATGTCCAAGTACCTGCATGTGAACAGATCGTGGGGCTGCATTCCCAAACCCTGCAAACGAAAATTCCTTCACTTTTGTTAA…
>Sorghum_newGene_213
ATCCGTGCTCGCGCAAATAGTCCCGGCCGCTGCCTCGCGGTCGCCTTCCTCTCGTCCGTCGATGGCGGCGGCCGTCGCGCCTCCGCGGGGACAGCACATCGAGGTACTGTTTGCCACTCACCTGAATACCTGATGCTTTCTGCCATGCGGGGGTTGCATACTGACCTTTTCTCAACAATGGTTTGCTACTTTGCTGGGCCACTGAGACTGCAGTGTTAGATGCAATAACATGAAATGAATGCAGTACAATATCACTCTCCTGAATGTATATTTCTGTATCTGTTTGACAACCTGCTTGGCACCTAATCAGAGTGCAGGTACTATGCCGAATCGTGAAGTGTTGTCAGACAGACATAGCGTCCTCATCACTGCGTCCGGATTACAAACTCCAGCGTTTTC…
>Sorghum_newGene_214
GATCCTTCTCGTCAACCTCCGTCGGATCCTTCTCGTGCAGCGCCGCCGCCGCCGCCGTGGGGACTGAAGGAGAGGAGGAGTCCTTGTCGCGCGCCGGGTCGGGGGCTGAGGAGCAGGAACGAAGATGTCGGATCCTTCCGTAGATCCTGAGAAAGACATCACCGGGCTGAAGGAGGAGGATGATGTTCAATTCAAACATTCCAAGGTCAAGGTCATGTGTATCAAGGTTTTACTGCATATGTACCCAGTGGTGTTTTTGGCGGCCACTATTGTCGCGGTGGTGTCGATGGAGAGGAAATATCACACGTGGTATTCACGGCTGATGTCTCTAATCTTGTCGCTTGGTGCGATTTTTCTGTTCTGGAGGTTCCGCGAGATTAAGGAGGAAAATATTGAGCG…
>Sorghum_newGene_215
GGCTGCTCGCGTCCACGCGCGGGAGGACGGCCATCGCGCGGGAACGTCGCGCGGCAATCATCGGACCGACGCTCCCGTCCGAACGTTCGGACGGGAAGAATCCAACTCTTCCCCCGGCTGAATAGCCTGATACCGCCCGTTTCCAGCCAGCTGCAAGCGCTAAGCCGACGTTTCTCTCCTCACGTTTTCTCCCACTCGATCCCGTGCGGACTCCGCGCCTTCCCTCTCTTCCTACGGCAAATCTCGTGTCAGCGTGGGGCGCGCCCGCACGGGCTGGGGTACGGTGGCTGCGTGTCCGGCAGCACTGGCGGAGCCGCGCAAAGCTGGGTTGCTCGGCGGCGGTGGGGACTCGTCCGCGCGGCTGGACCGCACGGGGCTGGGCGACTAGCTGCTCTTCGG…
>Sorghum_newGene_23
GGACAGCAGCGTATCCAACCCTAGCACAATGCCCCGTCTCCTCTCTCCTCTTTCTCTCCCTGCCGCCGCCGCAGGCCACACCACACTACCACAGTGCTTGCTGCGCGCGCCTCCTTGCTCGGTGCTCGCCGCCGTCGCTGGAGCACGGAGTACCGCACGAGCTCGCCGCAAGCAGCCAGGTGGGGGAAGCGAGAGCTGCAACATTGGCCATTGCGCCATCCGCCACCATACTGCTTCTCCACTCCCTATGATGGACCTAGCCGCATCTCCTCCTGAAGCTGGCGTCGAGTTCACATGGTGGATCCACTAGGTGCTGCCCTCCTCTGTTGTCAAGTTTGCGTTTATCTCCAGTGGCTTCTGCGAGGGCCCATCCTAGCTCAGATCCATTCGTATGGATCT…
>Sorghum_newGene_24
CGCGGACGGGTGGGCGGACAGAACGTGGTGGCCGCTCGGATATAGTGGCAGAAGAAATCTACCGACTGAAATTTTGGCTTTTTATAAGTCCAGGTGTTGAATGGAGGATCACACCTTTGCCCAACGGCGGCCGCACCCGCACCGTAACCACAATTTTGCCCGACGGCGGGTACACCAGCACCATAACCATATTTTTGCCCAAACGCCGCGGCGGCTACACCGTAGCCGCAGTCGAAGCTATTAATGTGCCTGCCGCCGGGCTCAGGCAGCAGAAGCACGGCGACGACGATGCCGTGTCGGAACAGGCCAAGAGGGAATCTTGAATTTTGGAAACTAAACAAGACACTACTTTCTCGCATTTTTCCACCTCTTGATTGACAAACTTGTCCAAACGGCCGG…
>Sorghum_newGene_26
GTGCGATCTCAGAAGAAAACCTCGCGCAAATGTCTCGCCTTGTCTGGAAGGAAACCTCGCGGCCTCGCCATCTCGGGACGAAAACCTCGCTACCGCTGTGATCCTGCCTGATGCTCCTCAGCACAATCAGTAAAAAAAGGAAACCAACACAATCTCCGATAGAATCCAATCAATTGGCCCAGCCCACCCGTCCTCCTCTCGCGAGGGATTTTGGCTTCCAAAGTTCACATCCTACGTCGCCCTTGCCCGATCGGTCGCCCCCATACCCGCCCTCGCTCCTCACATGGTGGATTTGGTCTTTCTCCGACGTCGCCCTCGCCTGCCCGCCTCGATCGCCGTCGCGAGCCGCGGCCTGCGGCCACCCTTGCCCATCGCACGTGTGATGGCAAACATCGGCGA…
>Sorghum_newGene_27
TGTCGTGCACGCCGCCGTTACTGCACCCGCCGCTGCACCGCGTCTGCTGGTCGGCGTCCCGCGTGGTGAGTTCCTCTCCTGCCTTCTTTTCTCTTGCCCCTTCCTTTCTCCTTTCCTCGAAGCACGGGATAGGCTCGAGGCGACGGTTCCTACTGCGGGCGGCTCCCTCCCTTCCCCCGACCCCCGGCCCTGCGGCGCGGGTGGCACTGCCGGCGGCCGCGGCCGCTCCACCCTTCCGCGCGATCTCGTGCAGATGGTCGGCGCTTCTCTGCTCTTCCTCGATCTGTCCACTCTATCCTCTCTCTCTGCTCCGCGTATGCGGGCGCCGGCGGCGGCCACGGGCCACTCCACTCCTCCGCGCGAGCTTGTGCAGATGGTCGGCGCGGCTTTGCTCTCCAT…
>Sorghum_newGene_28
GCCAGCCAACAAATAGACCAGCCGGCCCACCAACACCCCCTAACCCTATCTCTCTCTTCCCTCTCTCCCCACGCGCGCCCTCCCAGCCACGGCGCCCCGCCGCCGCCTCCACCGCGCTCACTCCGCCCCGAACCCACCCCTCCCCGCCCCGCCCCAGCCGCGGCCCGCTCGGCGGCGGCGCGTCCAAGCCATGCCCTGCCCGGCGCCGCTTCGCCCCACTCTGGCCGGCCGTCGGCCACCGGATCCGGTGGCAGGATGAGGCGGATCCATGGCGGACGTCAGCAGCGGCGGCGGCGGCGGCGGAAGCGTCCGGTGGCAGGATGAGGTGGATCCCGAACTGCGCTCTCTCGTCTACTCTTTCCATCTATCCTGGAGCGCGATTGACGTACTGCCGCGATT…
>Sorghum_newGene_29
CTCTCTCTCTCTCTCTGCCTCATCTCTTTTCCCCTACCACCTGCTACTTCTTCCTCACCGTCCCCTACTCCATGCCACAAGCACCGGTAGAGCTTCCTCCCCGGAGATTACGAACAAGGATCTCCCGTCCAGGCATCCCTCTGCTTCTCCTTGTGCAGCAACACGATGACTCGCCACTGGCGCTCATCTCTGCGCAGGCGTGGCGACCCGATGTCCTTCCGCTACTCCTCAGATTCTCTGCTTCCTCACCACCGGTGGCTCTTCCTTCATTTCCTCCTGATTTGGGGAGGTAGAGTGCGAGCTCGGGCAGAGGCGGCGACAGTCATTGGGCCCTACAGAGGAAGTTGTGGAGCAAGGCACCGATGGAGCGCAACGACTCGGCATAGGCGTGGTGCGCGT…
>Sorghum_newGene_31
TGTGGATGTTGTTTTCTGTCAAAAAAAGAAAAAAAAAAGTTTTGCGTCGCCGGTCGCCGCCGCCACCACTGGACGCCGCCTACGCGGACGCCGGATGGAAGGTAGCGAAGGCCACCGAGACGCATCGTCGTCACGGCTGCGGCCACGTGCGCTCGCTGCCACCCGCTCGCCCACTCTGACGCCAAGGCTATCGAGGCACAGGGACGTCGGAACAGACTCGGAGTCGGGCGGAGCGGCGCAGACCGACGCGATTTTGTCTGAACAGGTCTTAATTGGAATTGGATTGAAAAAAAAAATAAATCAAATGCAAGGAGAATTTTCTGATTTCACTGGGCAAAGTACAAACCTATATCCTTGAATCTCGAATTCAAATCCAAGTTCGACACGAATTTCATCTGC…
>Sorghum_newGene_32
GTGACTATATCAATGCAGACAATGTGGCAACCATCCTGGCGCTAGCCGAGCAACACCACTGCCATGGACTCAAGAAGGAAAACAGGAGGGGTGTGCCCTACTGGAATTAAATTAAAAGCTGCAAAGCGCAGACCAAAGTCCAGTTACAAAGAAGAGGTAGAGCAGAGCATTGCAGTTCAGCAAGCAAAGAAAGGAAGAAAGAAAAGCAACTACAAGCCGGATCCAGCTCATCAAAATATTATTTCCATGAAGAAGGGGACTTGGAGCTGATACTTGAAACTCTGGAGGCTTTGGAAAGTATCCAGATTCGGATCAACCTGAATGCTCAGCCAAGCCCAGCATTGCACA
>Sorghum_newGene_33
CTACGCCCCGCTCTTCGTCCTTGCGAAAAAGGAAGGGAAAGAAACCTGCCTCCTCTAATCCCGCAGATCCGAAACCCTCGCACCCCTCACTTGCGAAAAGAAACTGGGAGCGGCCCCCATCATCGACCTCACCGGCATCTGCGAGCGCGCCGCCACCGCGCGCGACTGCCCTGTGCACCACTTGCCCACGCACGCCCCGAGGCCACCTTCCCGGCAGCATAGCTGGCGTGGCATCCCATCGGCGGAGGTCACGCGGCGTCCTGGCGGCGCAGCATCTCGGCGGCCCCCTGCGCTAATGTCGAGCCTCGCCGCCATCTCTACGGCCCCATGCTGGCGCGCCCCCATCTCCGTCGCCCTGGTTCTAGCCGGCGTTGCGGTGGTCATATGACCAATTAGTGC…
>Sorghum_newGene_35
GAGCTCCGCCACTAGCTGTTGGCCGCACAGTCCTGGATGCCTCCTCGGGTGTGGTAGGTGCTATGAGCCAAGACTCCAGCGCAAAGATGGCCACCGCCGCAGCCCAGACGTCCGAGGCAGCTGCTGGGCAGGCTTTGCAGGTGACTGACGGAGACGACAATCAAAGTGATTTGCTCGGAGGGTTGGATTCTAGTCAAAACCTAGAAACAACTAACAAAAAGAGAAATAGTGATGATTGTACTCCTGAAGCATCTAAAAGCCAAAGGTTGAAGATTTCAAGTAAGACTAAGGGAAAACATAGTAAATCTAAATCTGGACCATCAAAAAGGTCAAGAAGTGGCTCAAATCACCCAGGAGCAAGGGCTAGGTCCAAAGCATAATGTGCCACTTGACAGTCCC…
>Sorghum_newGene_36
CAGAACGAAAAGGTCTTTGACTTGCAAACTAAGTAAACACAACAAACCAAACAAAATATGGAAGAAAAGCATAATCAATGAGGATTACTGTTATGTAGTCAATCTTCAACGACTGTAAATAGCCTTTAGATCACTAGCCATCCCGCAATCAAGTCTGCAACTGTGTCTAGCTTCTTATCTGCCCACTGGTTGCCCTCACGTCAGTCAGACAAGAAATCAGGCAAGCTTGGAAGTCAAGTTTCAGTCAGATACCCCTATGGTACCTGGGTTCAGGGATGTTCTTGTCTATACCATGGTTTTGTTTCTCGTTACTACGGTTTCCTATTTGTTTCTCGCTACTATGGTTTCCTATATACTGCAATCCCTACAAACTTTTTCCCTGAGGTATACAAAAATTAT…
>Sorghum_newGene_37
GCAACTTTCAGAGAGACAGAAGTCACTTCAAGAGAATTACTACTTCAGTTGTCAATGTTCAAGTTGCTCAGAGCTAAATCTATCAGACCTTGTTATGAGTTCATTTTGTTGTCCACAAAGCAACTGCCTTGGTGCTATATCAGAATCAACTTACTACAGGTCCAAAGAGAATTTTGTGAATGTTTCCCTAGGAGGATCTTATGTCTGCAAACTATCATTGCCTGATGTATCAAAGGTTGATAAGGATATGGAGAATGTCGCCAAATCTCTTTTAGGAAATATTGGTGTCAGTCTGAACATAGATCATGGATGTTGCACGAGTTGTAGATCCCATATTGATGTGTCGTCTGCTCTGGCTACATCACACAGGGAAGAATCTACCATCAATAGGTTGAAGAA…
>Sorghum_newGene_38
GCAAAAAAAGCTTCGCTCCATTATCCTCCCCCTTCACCCGTTGCGATAGGGTTTCGCGACGCGGCTGCGTCCGGCGTCGCCGTGAGGATGGCGCGGCTGCATCGGGCGGCACGGGAAGGGATGGCGCGACAGCGACGAGGAGGTAGCACAGCTACCTTGGGCGGCACGGGGAGGGACGGCGCGGGTGCTAGGAGGCAGGGCGGTGAGATTGTTGGGTTCGCGAGCTCGCGGACGATGACGTCCTCCACAACATCCCGGCCTGAGGCGGCCACGAGTGCTCGCGAGCTCGCCGACAACGAGGTTCTCCACTACACCATCCCATCAGTACCAATGTACCACCACCGCGCCTCCGTTATCAATCGCCACCACCGCCCTTCGCCGAGGTTACCGTGCCTTTAC…
>Sorghum_newGene_39
TCCATCCGTCCTCTGTTCTTGCCTGGATTTCGCGGCCTATAAACAGCACCACCGCACGGTGTGATTGTGTCCCCACTCCCCAGGCTTGCATGTATACGAATCGGCGCATCCGCATCCCTCGACGGTGCAGGTTGCAATGGCCGCCACTCCATCGACGGTGGCGAGGAAACCGCTGAACCACCGTGGCAGACTGAGTACTCTCAAGACAATTGAATGTCAGGGAAAGAGCAAGTTCTTCTTCGAGCACCAAGCCATGAGAGAGAAGGACGAGAACAAAGTCTATGACTCCAGTGCACATAGCTGGCGGTTTACAGAACCAGCACCCTTGCCGACGGGTAAATGGAAATTTCCTAAGCCTGTACTAGATGAAAAGGCAAAGGAAGAGAAGGCACGGCTAAG…
>Sorghum_newGene_4
CACGGATATTTTGGTGCTTATTAACATTTCACCTGGCCTAGGTCGCAGATATATCACAGTTGCTGTTTAACTACTATAAAACTACAAACTTCGGAGAGGATAGTGGTTCTCATTTGACTTCTCCGAATACAAATACTGGGGAGACAGAGGCTTTAGGATCTACTTGTGAATTGCAAGAATCTATTTATTTCAGGGGTCCTGGACAGAGAAAAAGAAAGTCACCAAGAGTTGATGGTTTTATTTATGACGGCAATGAAGTTGATTTAGATGCTTCAAAGGATGCAGACTTCTCGATGGAACCATGCTCTAAATCAAAGAAGAAATCGTTGAAAAAGACTGTAAAACCCAGGCATGAAGTAGTTGCTGTAAATGAACGAAACAGCACAGGAAATATTAAAG…
>Sorghum_newGene_40
GCCGCACTCTCATTCAAAATTTTCCCAACCACACCTCTCTCTCTCTCTCTCTCCTATAGATCCAGAGCAACCATGGAGGAGCGGCAGCATGGAACCAACGCTGGATCTAGAGCAACCATGGAGGAGTGGCGGCATGGCACTAACGCCGGTGTCTAGGAAAGGTGGTGTTGCAGTGGACGAGCAGCACATCGGCAACCTCGGTGGTGGAGTGCGACCCTGCTGCTACCATGACGAGGAGGTACATGTTGGAGCCAACGCAGGAGGACGGCCCTTGTGCTACCGCGCGGCGCTTCCCTGCTACCGTCATCCTGCAGCGAGGAGGCTGAGGGGAGATCTAGCAGGAGCTCAGTTCATGCTGTTGCAGTGATATTGATTTGGATGGCCGCAAACTATTTTGGT…
>Sorghum_newGene_41
GTACTGTGTGTGAAGCAACGCAGCAGCATAGCACCGTCCAGCTAGATTCAGGCGCCCAGCGCGGCGCCACCGGCCACCGGGGCACGTGGCACGCGTTTTCGCTTAGCCGATTACATAATTTAACGGGCTCCCACCACCGCACCCGTTGGCATCCATCGCCCATCGCCTTCTCCTCCGCTTTATCGGCTCTCAGGCATCTTGCCCAGCTCTTCTTCCTCCGTCGCATCGCAGTCCCCATACATTCCTGCGCTCTGTCGCCTCCCTCCCCCACCTCGCTGCTCCGATCCAGCAAGAGCAGCAAGTACAGCTCCATCTTCGCGCGCAGGGCCAGGGAGGTCAGATGGAGTTCGTGCTCATCATTTCACTGCCGCTGCTCATCCTGATCATCATCGTCGCCGT…
>Sorghum_newGene_42
TTCACTCCTACAATTGGGAACGCGGGGCTGCGCTCCCAGATGGGCCACGATAGCAAAATAATTTTGGTCCGTTTGATTCTAACTCCAACGTCCAGATCTTTTGATAGTCTCTGTTCACTAACCCGTACAAAAATATCTACCTTCTCGAAGCCTCTGCCCATCCACTCAATCCCCTCTCCCCTTTCTCCGACTCTCCGTCTCTTCCTCTCTCTCTCCCGTGCGACGGTGCACCGGCCGGGGTGGCCGTTCTCCGGCGCGGACCCTCCTCCCTCCCTTTTTTCCGACATGCTGTCGCGCCAGGCGCCTCCTCCGAGGCGGCGTCGCACCGGACGCCCTCGGCGCGGCCGGGGCCCTGTTCTCCGACGAGGATCCTCCTCCATCCCTCTCTCCCCACGTGCT…
>Sorghum_newGene_43
CCCCGCCCAACCCGCGCGCCCAACCCTAACGCACACATGCGCCTACACCCCGTGCGCCGCCGCTGACCAGATCCGGTGCGCCGCCGCCGCCAGCCCACACCGCCCCCGCCCCCGGCGCCCCCGCCCCTTCCCTGCCCCGCACTCCGCCGCCGCCTCACCCCGCACGGCCGCTGCGGCCCCGCACCCTGCACGGCCGCCGCCACCCTGCTCTGCACGGCCACGCGCGCGGCGATCCCCGGAAGCAGCGGCGGGCGCCTCCTATTCCAAAATCACCAAACCTCCCGGAGGCCAGCTGCTGTGGCAGCTGGGCTGCAGCCAGCAGCGTGCCTGGGCCGCTTGGCGGCAGCGGGCGGCCGGCTGCTCGGTCGTACGGTCGCTTGGAACCCTGCCGCGCTGGGA…
>Sorghum_newGene_44
CTTATATCTTTGAAATGTTTAAACATGATTTTTTCAAATAGCTTTCTAATACTACTGCTTGTGCTGTGACAGTTGAGACACAGTCAACTGTGGTGTCCCAGAGAAACTATAGGGTCTGTTTGGTTGGTTGGCTAACCCCTGGCCTGATTCTCTAGAGCCAAGATGAACCTGTTTGGTAGGCTGTAAATAGGCTGAGGCCTGGCTTAGGGGAGCCATCCGTACCCCTCTAGCCTGGCCACAGAAGAAAGAAATGGGATTCCCCTTTTCTGGACCTGGCTTGGCCAGGCCTTGTCTGCGCATCTGCTCACCGCCCCCTCTCCCCACGGCGAGAACAGAGGAGGAAAGAGGTCTCTGCTTGCCACATCGCATCCGGCCGCATCTCCGAGATGTTGGCTGGTT…
>Sorghum_newGene_45
CACGAGAGCAGCGAGATCCAAACATGCTCACCCACCCACCTCTCCACGACGGTGTCTCCCGGTCAGCGGCGTCCCTCCTCCAGCGAAGCTTCAAAGCAGGAGGCTCTGTGCACACGACCTGTGTCATAGCAGGACGCTCGGCAACGGCGACGGCGTGGCCACCGGATGCGGCAGATATGGCAGCGGCGTGCCCGGCCCGTACGGCGCTCCTCTGCTCGACAGTGAGCAATCCCTCCGCCCCAGCAGATCGACAAGGACTCGACGACATGGACTCGGTGCGGGCGGTGCACACCTACTCGTCGGCGGATGGTTCCTGGACCGACAAGGCGGGTGCGGACGGTGCACACCTACTTTGCCTGCCCCGAGCATCTGCACAGCTAGAACCTACTGCTGCTCTGT…
>Sorghum_newGene_46
GCAAGGATTTCACTACTACCCTTGGAACAGTCAAGGGGGAGGCAGTGCCACTGGTGGGCAGAACCATGCTTGCTGATAACAGGAAAAGGGTAGGCAGGCTGCAGACTGAAGGATACCTCGCAGCTAGGATGTGCATCATTGTATACACTGCTGCTGCTTGCCTCCCAGACCTAGCCATTAGGACCTGCCCAGGCTCCCCAACGCAGGTCCAGGGCAGCACCCCTTGTAAGCTTGGGGTCGTAGTCTGCACGTGCCCATCGACTGCTCCTGGCAATTTCGGATGAACTCATCAGCTCTTCCTGGAAGAGCACAAGACAACTCCTT
>Sorghum_newGene_47
GGAACCGCCTCTACGTCGCTCATGGCCCTGCGCTCCCAACGCCGTGGCCGTGCGCCAGCCTTGCCCCCGCACTCGCTACCGGTGGTCGTCAAGCTCCGACTGTCCACACGCCTCCGCCTTATTCTGAGCTTACCCGTGTGGCTCCTCCGCATCCTCCCTCAGCGGCGTCGAGGATGCGCTCGCCCGCGCGGTGGCTGGGCGAATCTCGTCGGGCGGCCGAGCTCCGCGGCTAGAGGTCGTCCGCTTCTTCCCCGATTTTGGCCGGCATGTTTGTCTACTCTTTTCAGATCGAAATACAAGGAGCTCGTCAACCCTTTTACATTTATATCTTATCATTTTATACTTAGATTCTTATTTAGAGTACTTGGAGAAGAGGGGTCTATTTAGATTAGGATATGA…
>Sorghum_newGene_48
CCCCAGCGCCCATCCACCGCCGCCGCAGCGCCCGCCCCTGCCCGCGCCCGCCGCTGCAGCGCCCGCGTCCGGCCTCAGCCTCGCCGCCGCAGCGCCCGCCCGCGGCCCCCGCGCCCAGCGTCCGCGCGCCCGACCTCGCCCCGGCCGTCGCTGCGCCCGCCCTCGACCCCCGCGCCGGCAGCGCCCGCCCCCAACTCGCCGTGGCCCCCACGGTTCGCTGCGGCCGTCCGCGCTCGGCGTCCGCGCGCCTGAGCTCGCCCCGGCCGCCGCAGCGCCCGCGCGCGGCCCCACGCCGGCAGCGCCCGCCCTCGGCTCGCTGCGGCCCCCGCACACCAACACGGCCGACCTTGTCTCCTGGTCGGCCACGGGCCGTGGCGCATCTGCCTCGCCGCCGGCCGC…
>Sorghum_newGene_49
GATGGGCCGACGAAGGCCCTAGGCGCAGTGCCACGGGATGGGCGCCCTCCCCTCGACGCGGTGGTGCAGCGCCGGCACGCCGGGGTTGCGGCGATCGTGCCCCCTGGCGGCGGCGCGGGGCGAGCGCCATCCCCCGCGACGGGAACACCGCCGTCGCTCCTCCGTGAGGTCGCCGCCTCCAGGTTGCACGACCTCCTCTCCATGACGCAAGCTGCCATGTCGTCCTAGGCAGACGGACCCCTGCGTGACGACGACGACGACCTAGGGTTTCGGCCATTCTTCGCCGGCGGCCGCGGCTCCGGTGAACTGCTGAATGGCGTGCTGCGGCTTCAGCTTCCCCGGCCACGGTAGGGGTTTTACCGGTGGCTACACGGCCTCTGGGACATCGACAACATGATA…
>Sorghum_newGene_5
CCTTCCCGACCCCGACGCCTCTCTTCCCACGGGCATCGCCTCCACCACGTCCTCCTGCACCTTCCCTTCCTCCCTCTCCCTCTCCCTCTCTGCCTCCTTCTCTCCCCCGACGGCAACGACGGCGGCACAACGGCCTCGGTGCGGCAGCCTCGGCGTGCGCGGCCCCTAGCGCGGCGGCCGTACAGCCCGACGCGGTGGGTGGCCGCACCTGGCCGTGGGTGCGAACGCCCCCTCCTCGGCGACGCGACCGAGCCCTGCCGGTGGCTGCCGGCGTGGCTGCCTCCCCAACGCCGCTTCCTCCCCCTACTCCGCGTGTGGTCTTGTGCTACAGGAAACCCTAGAGGTCGTGAGCGCCCAACGGCGACCCTGCCCCTAGCTCCTCTCTCTCTCTCTCCCTCC…
>Sorghum_newGene_50
TTATCATTTCGTCGGTCCCCCTTCCCCCTTGCGATCCACTACCACTCGCCCCGTGACTGCAACTTTCCCCCTGCGATCCCCTGCTGCTCGCCCCGCAATCTCCACAATTTCTATTGGTTTGCCTTCGTCTTGCGGCCCTACGCTCCTCACGCGGTGGCTCAAATCGTGCATCCTTGATAGCAGGAGCTCCTCATTGCGGCAGTAGCGCAGGAATGGCGGTAGGTCCACCGTACAGTAGCCACCGGCGTCACTGTGGTTGAGCAGGAAGGAGGACGGCGCCGCATCCATGTCCTCCTCGCCGTGCAAGCCCCACCACGTCCTCCCTCTAGCAATAAGGAGGACGGTGCCGCCCGGATCCGCCGAAACCCAGAAGTGATCGATGCAGCCCTGTTCTTCCCT…
>Sorghum_newGene_51
CAGTCTTCACTCCCCAGCCTAACTCAGGAACGCGCCGCTGCTGGCCTGCCGCTCCCCCATCGACCCTACCGTCGTACCGCCATGGCCACGGTGCCCTGTTCCACCCACAGAGACATCTCCATGCCACTCCTCTCGTGTGTCCTAGTTGTGCTACAGGCACTGCTGCCGTCGCGGGAAGCGAGCCCCGCCGTCGTCGCGCAGCTGTCTGCAGGCGCCGCCACCGCGCCGTCGCAGGGCGCCGCCGGCAACGGGGGAGATAGTGCAGCCGCTTCCTGCTGCTTTTCCATGCGAGCGAGTTGAGGGCAGCCGCACGCACCGACGCACAGGCTCGTGAAGTCCCGATCCGTTCTGAACACATGTATCTGAAGGAGAAAGAAGACGGCGCCCAACGCCTCTGCT…
>Sorghum_newGene_52
GTCCGCACTTACTCCCGAGGCCACCTCCTGCTCTCCCACACTCCTGACCCTCCACTTCCCCTCGCCTTTCCTTCGCGGCCCTCGACTTCCGCATCACGCCGGCGCCAGCCACCGCCTGCGGCCTAGCACCACCCTCACGAGACCTCCTCACTCCTGTTCGTCGCCAGCACCGTCGCCTTCTGCTTGCGCTTCCGTCGCCAGATCCGGAACTGCTCAGCGCGCCGCAGCTCCGGTGCGCGGTGGACGGCGAGGAGCGGCCACATCCCGGTCCGCCAAGCTGCTGCAGCGTCTCAGGCTACAAGGAGGCTGGCTGCCGGTGTGGCAGGCTGCGTGCGTCGCCAGATCCCGAAACTGCTCGGTGCGCCGCAGCCCCGGTGCGCGGTGGACGGCGAGGAGCGG…
>Sorghum_newGene_53
CGCGTCGCAACCATTCTCTTCCCTCACCTCTCAGAACCACCGGCACACGCTTCTCCCTGTCTCTCTGGCCTGCCACAAGCGAGATTTGGCGACAAGCAAACCCCAGCAAGCAACAAGCGAACAAGCGGTGGCTTGGGATTTCACCAGGCATGGCCGCACCAGCCCAAGCCGACAGCTACAACCTCCATGTTGGGGAGCCCCACGGTGATCCAGATCTGAGGAGCCCCACGATGATGGATAGAGTTTCCCAGGTATACTGTGAGATGCTGAAGCTTTCTGGCGACTGCAGCACGTGCTGGTTGGCCTCCAGCGAGCAGGTGACCATGGTGGGGGAGCCGAACAGGTGCGTCTGCTACCTACGTCAACCAGTCTGACCTCTATGTCCACCTCTGCATCGGC…
>Sorghum_newGene_54
AGCCCGTCGTAACCCTAACCCTCTGGATCCCGCTCGTGGCTTGCCCGCCGCTCTCCAATCTCCACTCGTACTTCACACCCATCCTCTGATGGATCCTCGCTAGCCCCTTCCTCGTTGACGGCATGGTTGTGTGGTAGCCATATGGCGTGGGATGTGGCGGCGGCGGCGGCGGCGGCGGCTCATCTGGATGTAGCACCAGCACAGGCGGCAATAGTGTCGCTGGATGCTGAGAAGCGGTGGCGACGTTGGATGTGGCACCCGTGGGCGGCGATGGTGGAGCTAGATGCGGCAACAGCGTGGGAGGCAGCACAAGCCCGGTGACCCACGTCGACTTCCCCAACAGCTTTGCCTTTGCCGTCACCACATCATACCTCTGCATACCAGGGGCAGGCCCAGGCC…
>Sorghum_newGene_57
CGAGCGGATGAGCGTGGGCGGATGATGGCTTCCTTGGCTCCTGTAGCCACTACTGTAGCTCTTGCCTTCCCCAATTCGATTCCCACGCATCGTCCAATCGTCCATCCTGAATCATCCCCTAGTCTTATCCACACCAGCCATCGATTGCTACTCACCTGATCTACCGATCGATCTGCTCTGCTCTATCTGAGATTGTATCCTGCTCAAGTTTTGATTGAAAAATAGGTGATCTACCGGTTCATCCCCTTCTTCCTCCCCACCGATTCCTCCATTGATTCTTTCAGCATCTTGTCCGCACCCATCCTCATATCGTCACTTGCTATCTGCTTCTTGCATATCCATCCGCAGTCAACTGCATATCATCGCTCTCATTGGTCTCACCTTGCATCGATGATCTGG…
>Sorghum_newGene_59
CGCGACGCTCGGGTAGCCAGGGTTTCGATTCCCACTCTGCGTCGATGGCCAAGAAAATGTCATCGACTCCACCTTGCATGTGGGCTTCTTCCCCGACGCCGCTGCGGCCTTCGCCGTGTGCCACCGGCGTCGACACGACACCCGCAGTTTCACCTTCACCCGCACCAGCGCCGTGATCCTGCCCTCATCTCCTCTCCATCCTACGCGATGCCCCTCCCTCACCGAGATCTGCTACGAACGGCGACAGCCGTCCATGGCCCCAGGAGGAGGCGTGCACATTTTTGGCGATGGCGGTCCATCTCAGTACCGTCCGCACCTACGGTAAATACAAGCCTCTCAGATCTGTACAGAATTGGTGAAAAGAAGTTATGGAGTGAGATGAATCTTTTTACAACATAT…
>Sorghum_newGene_6
CCCCGACTCCTCTTCCTTTCCTGCCTGCAGCGCCGCCGAGCACCTCGGAGCCCTCGCCCCCGCGCACCTGCACCTCGGCATCAGCCGCGGCCACGGCCACGGCCGGCCGCACGGGCGCCACAGCGCTGCCGAGCCCCCTCGGTGCCCCGCGACGCCGAGCACCGCCACGCCGAGTTTCGACTGCGACCTTGCCCAGGAGCCCGCGGCGTCCCCATCCCCGCCCGCGACCCTCGCCGTCGAGCAGGAGCTCCGCGCCCTCGCCGCACACAGCCCCGACCCCGCGACGCCGTCCTCGCACCGGAGCCGCCCGCTGCGTCGAGCTCCTGTGCACGACCTCGCCGAGCCACCGCAAGCGAAGCCTCGACGCAGTCCTCGTCGTGCCACCGCGAGCGTGTCGCC…
>Sorghum_newGene_60
ACAGCACCCACCAATCCAACACCCCACCTCGTCGTCTCCCCCCCTCTCACCTGCTGGCCATTTCAAAATCTCTCTCCTCCTTTACACCATAGAACTTGCGGTTCACCTCCTAGATACGGCGGCACGTTTCCTTCCTCTCCGACGGTTTGCCGAGCATGGTGGCCTCCTCTCCGGCTCCTCCCTGATGGTGCCTCTCCCTCGACCGCGGCGGCCCCACACCCCTAGCGTATGCATCACATCCAGAGGCTAGGGAGCATCTGTGATGATGCAGCATCCTATCCTCGACTCCATCGATGGTGGCGCCCCCTCCCGTCCTCGACTTCACCGGCAGGGGCGCACCCGTCCTCTCACGAAGATGAGCCACCATAGCAGCCGGTGACATCCTGAGGAAGCAGATCC…
>Sorghum_newGene_61
CCCCAGTCCCGCCGTCGGCCGCGCCCCGGCCGCCTCCCCTGCGCCCTGCGCTCGCACCTCCCCTGCGCCCTGCGCTCGCACCCGCGCCTCCTCCCCTGCCGTTGACCGCCCGCCCGCCTGCCCGCTTCGATCCGGCCGCTTCGGTCCGCTTCGGTCCGGCCGCTCCGGCCCCAGCCGCTTCGGTCGCCCGACCGCCCGCCCGCCCGGCTGCTTCGGTCCGGCCGCTCCGGCAGCCCCGCCGCGCCGCGCCCCAGTCCTCGAGGATCCGCTCCTTGTGGCTGCCGGATCTACAGGGCGTCGGGGGAGAACCCCTCTGTCACAGTGCGTTTCGAGAAATCGCACAACATCAGAGGGTGTTCCATCTCAGTACCAGTTTCAGACATACATGGACACAAACAT…
>Sorghum_newGene_62
CGGGCTGCCCCGATTCATTCGAACTTGCGCCTCCCCAGCCACAGCTGCTGTGGCGACCCAACCCCAGCCCGACTCCACCTCCCCCCGCCGCCTCCCCCCGCGGCTTCGTCGTCAAGAGCAGGGTTCCGGCGGCCGCGTCTCCCTCTGCTCCCCCCTCCCCCACACTCGGTTTACGAGTCGGCGCGCTACCGGAGGTCCTCGCCCCCAAGACTCGTACGCCCGTCGTCCCGGCGGCGATCCGGCCGGCACCAGAACCCTAGGGATCCGACGAAGCAGTTTCAACAGTTCAGAAGAGCAACATGGGGGTCCTTTGTTTATCGATTCCAGCAACAGTTTCAGCTTCAGTTCTTGTGCAAAAGCAGGTGGGCAGCACATAAGCTGCTTGGCTCTTATCTCAGT…
>Sorghum_newGene_63
CCTTCACTCGTCCGCACTCCGCAGCGGTCTTCTTCCTCCGTCTGAGACTGCGCTCGCACAAAAACCAGAGCTGCAGAGGTCGACCATGGCTGCCAGGTCTGGGCGCGTCGGGAGAGGGGACGGGGTCTCGCCGGAGGAGAGGCCGCCATACCTCGCCATGTTGGTGGATCCTCCCCTGCCCCTCCTTGCCCTCACCCGCCAAGGCTTCCGACCCCGCCCACGGCTCGCAATCGCACCCTCGACGAAGTTCCTGCTGGGGTCGACGCCGCCCACCCCTGCCGGAGCCGCGGCCGCCCACTCCTGCCGAAGATCTCAGATGCGAGGTAGAAAAAAAGGAACCGACCTGAGTCCGTCGTGCGTCTCTCGCGTACGTGCCTATATAAATAGCGCCCCCTTCCC…
>Sorghum_newGene_64
ACCCGCACTGCCCTTCCCGCAACGCCCTTCCTCTCCCGTCCAGCTCCACCACGAAGCTCTCCTACCACTTCCTCTCTACGCGCGATAACCGCCGCGCAGCTCCCCTAACCCTTCCTCTCCGCGATTGCTGCCGTCGCCGCCGCCGGACGGCGCTATCCACCGCGCAGCTTCCCCACGCACCTCTCGTATCCCACCCTTTCTGCGCGCTCTGCCGTCGCGGCCGCCGGACGCACGCCGGGCTGTCCCACGGTTCAGGTCAATCCGCTCCTTCGTCGTGCTCATCCACGCCCTCACGCCGCCGCACCGCCTGGAGGGCGCACCGGTGACCAATCCACGCCTGCACCGGAGCCTCGAACTCGTCGTCCGCGCGCTGCCGTCGGCGACAGCTGTCGTCCGCGC…
>Sorghum_newGene_65
CTCCACCCTGACATCGCGAGGGAACCCTGCACTCCCTCACGCACGCCTACACTCCATGACCCACCCTCACGAACCCTAGCCTTCACCATCCCGCTGCCAAGTTGCTCTACTGCCTCCACGATCTGCCTGCCGCCGCCGCCCTGATGCGTCGATCTGACTAAATGCCATCGCACGCACCGACAAACACCGCATGACGCATTCCTATGGCCTGGTGCCGCACTGTGGCCGATTTGTAACCCGAGCGCACAAAGGAATCTGAGGACCCACAAGACAACGCCCTCGTGCAGTCCCTCCTCTTCGCCGGCTTCAAGGGCTACCGCCTCCTCGAATGACGACAGATTGCCATTCACGCAATAGAAGTGGCAGGGGTTAGCTTGGACCGATGAGGAAAACAATAGG…
>Sorghum_newGene_66
GCCACCTCCCCAGAGTTTATTGGTTCCGTACTTTGGCCGTCTCGTTTCTTCCGTCCGCAATGGATTCGTCACACCTACTGACCTACCCCACCTCTTTCACGACCGCCGCCTGGTTCTCATCGTTCTCGTCGACCTCGCCAGTTCTTCTTTCCTTTGCCTCATCCCTTCCTCCCTGCGTGCATCCCATGGAGCTCCACTGCACCTGGGCACCGTGCGGGGGTGTAGCGGCAGGCTGTTCCCGGGTCGTGGGGATTCTCGACGGCCGGTGTCCCCGGCCACGACGCGGTCGACCCAGCCCTGCCGGTCGTCACCGGCGCGGCTTCATCCCGCAGGACCACGCCTTCTCCTGTGCTCCATGGAACCCTAGATGTGTGTCTCTTCCTCTCACTCCTTCTCCCT…
>Sorghum_newGene_67
ATCCACTCCAGCGCCGCCTCCACTCGTCACGCCCATGCGTGCCCCGCCGCCCGCGTGTGCCCCCGTCGGCAGCCTGCCCCGCCGTCCTCCACAGCCCCATCCCCGCCGCCCAGACATGCCCGCCGGCCGGCCACATCGATCCCTGCACTCGCGTCCCTCGCTCGCGTCGCAGATGTGCAGCGCGTGGCTGCCGTCGCAGAGTTGGGCTCCGCCGCTCTCTTCTCTCAGGCAAGAACGCCGCCGAGGGAGATGTTGCTGCACAAGATCGAGGAGGAGCAGGGTGTATGCGACGACCTCCGCCCCGGCCACCGCGAGTAGTGCGGGCCAGCTCCACCATGCCGTGAAACCACGCAAGTGAGATCCACCTCCGAGCAGGTGGCAATGCTTCAGATCGTACGT…
>Sorghum_newGene_68
CCTGAATTCAACAGACAATGCATACATGTGTTTCTTTCCACAGTTCGCACTTCCAAACATCCGAACCCCGTTTTTCATCTTGAATTCAGCTTATGATGTATATCAGTTCCATCACATTTTGGTGCCCCCTTCATCTGATCCTAGAGGCCATTGGAGCCGCTGTAAGTCAGATCCTGGTGCATGCAGCACAGAACAGATTGCTACCCTCCAAGGACTGAGAAGTGCAATGTTGATATCTCTGAAACAGTTTGAAAGCAAACCAATGGCAGGGATGTTCATTAACTCCTGCTTTGCACATTGCCAGAGTGAGCTGCAGGACGCATGGTTTGCACCAAATTCTCCATTGATAGATAACAAGAAAATTGCAGAGGTGGTAGGTGATTGGTACTTTGAAAGAGG…
>Sorghum_newGene_69
AAAACTTGTCTAAAAAAAGGGCGACCGCTTCACCACTCCGACAATCCTCGGCTTGGTTCCCCCAATCCTTCCCCCGCATGCATGTCGCAATGATCCATGCAGGTATAGCGCCATGGCGCGGAGGAGGGTGCAGTGACTGGGGCCCAGATTGATTGCGGCCATTCGGGCGCGAGCACGCACGCACGCCCAAGCGGTGACGAGGTGAGGGCTGGATGTCGAGGCTGAACCGCCGCCGGCAGCGAGTGGAGTTCAGGTTCTCCGGCCTCCGCGCCGTCCAGGTGCCAGTAGTATCTGACAGGCTGTTACTTTCTATAATCTCAGTGGACACAGGCAAAACAATTGCCAGGTCCAGTAAAGCTGCCGCTCTAAATGGAATCTGTCAATGGCCTGACTCGATCC…
>Sorghum_newGene_7
AAGCCAACTACAGCAAACTTCATTCCCTACTGTGGCTGCTTCCCCAATCTCTTATCCAACTGTTCCACTGCCTTCTGTTTTGCCTCCATCCAGCACACAAACAAGTCCTGCTCCATCAATCAACCCTTTCAGTTCATCTGGGGTCGTGTTGCAATCCATACCATTTGATTCATTCTCCACACTTGCACCAGGATCCATGCCGGCAACATCTTTGTTCGGGACTGGTATCCCATCTACTGCTACTTCACTTTTCCTAGTACCATCTGGAGGTATACGTCACATGCTATGCGCAACTGGATAGAATGAAACAATTTGGCCTCTTGAATTAGACATTACCATTCGTTTACTTGAACTAAAATAGGGACTTTCAACCAGCAGCATAACGAAGTTAGTAAATAT…
>Sorghum_newGene_70
CTCTCTTGCGATGAAAAAAGGAAACAAACTCGCAGATCCGCCCCCCTCCCAGATCCTGCTCGGCGCCTGCGCCCGCGTCTTCCTGCAATCGCCGCCGCGGAAGCCACCCCTCCCTCCTTCCCCCGGTGGCCGGTGCTCAGATCGGCGCAAGGACGAAGCAACCCAGTCGCGCCGCTGGTGAGGAGGACGCCTGCTTCTCCCCCAAAGGCGACGACCCATGCCGCCATCTCCCGTGCCAACGACACCGCCCCCGACAGCGATGAGGCCCCACCACCGTCTCCCACGGCAACGCCACCGGTCAACAGCTCGCCCGCGACGCGTCTCCTCGCCCTCACGCTCACGCTACGCGCTGCCACCTCGACGCCATTCCACGACCTGGCCCGTTGATGCCACCGGACA…
>Sorghum_newGene_71
GCGCGCGCGCGCGTAAACACACGTTCGCCGCTCGAGCCAGCCAGTCCTCTCCTTCCGCTTCGTCCCCCCTCCTCCTACTCCCTCGCCGAGTCGTCGCCCATGCCGAGCACCGGCTCGACAAGCAGCAGGCGCCCCGGCGCCGGCAGATGGTGGCGCTGGCGCACCCCCACGCGCGGCGACCTCCTCACCTTCCTAGTCGCTGCGATGCTGTGCTCCGCGTCCTACTGCCTGTCGATATGGTACAACAACCGCGCCGCCGCGGACAACCGCGTCCTCGTGCCCGGCGCGGCCGGCGCCTTGTGGCCCTGCGGAAGCGATGCTCCCCCGGGCGCCGCTGGCGCAGCAGACGATCGCGAGCCGCTCGACTTCGAGGCCCACCACACCGCCGAGAGCGCCGGG…
>Sorghum_newGene_72
TATCTCCGCGCCTCACGCCCTGCGACTCGTCACTTGCTCCTGCAGTCCTGCCGGCTGCCGCCCTCTCCTCCCACCCCGCACCTGCCATTGATGATGACCCTGACAAACGATCTCGATCTGACCTGCGAGGCTGCGATGGACACCGAAGGTGGCGGTGGCAACCCCAATCACGCCACGGCCGTGCCAGTGGTCATCGTCTCAGATCCGACTGCGGCTGGTGTCAAAATCATCCATTCGTGGGTAAGGCGAACTCATCCATTCGTCAGTACTAAATAACCTCCGTTGGCCACCATGATCAGCGTACGAGGAGCACCTTCAGGTAAGTTTCAGATCCCCTAGTATTCTGGTGGTGGCGACGTCTCCTGGTGGCACACGCCTGCTAGGAACGCCCTAAGCCAT…
>Sorghum_newGene_73
ATGGCGGCCGCCCAACCCTCCAAACCGCCCCCTTCCATTTGCCACTGGCCATCCGCACCGCCACCGCAGATCCCCAATTCGTTTCCTCCCACCGAGCCAAGCGGCGACGACGGCGGTCGCAGCGTCCCCTTCCCTCCTCCCTCCGTACCGCCGCCACAGACGAGCAGATTGGGCCGAGCACCTCCCCGGCAAGCAGCAGCGCTGTCGCCGGTACCAAGTCCTGGTCCGCCGCGCCGTGGGGCTCGCTGAAACGGGTACACGTTCTGCCTCCGTTCACCCGTTTCTCGCTCCTTGTTGCATGAGCCGGTAACAAAATTAACGGTTCAGTTTAGGCGCGGTGGATGTGCGTGCTTGCTAACCTGGAAGCAAACCTTATGAATTATATGATCGTCCTTTTGT…
>Sorghum_newGene_74
CTCTCGCATCTTTCCTCTCGTGTAGTGCCAGACTGCCAGCCAGGCCGCCGCCGCCGCAGCTGTCTCGTGCGGTCGTGCCTCCGCATCGCGGCTCGTCTTGGAGCTTCACCTGATCCCTGAGGTGCGGCACCGGCGGGTGAGGCATATCGGCGAGGCGGCACCAGCGGCGGAGTTCGGTCCCAGAAGAGATGGCGAGGGGCCCTAATGTCGCGGGCTTGATCGAGGACGATGCGGTCTCCGTCATCACGGAGGGCTTAGTGGTGTGTGAGATATGTGGCAGTGGCAGTGCCCCTCATCTTATTGCAAACTGCGCTAGGTGCAGTGCGCGTGAGCATTGGTACTGTATGCAGGTGTTGACGTTTCTGATTCCACGCATATGGTTTTGTAATAGTTGCCAAC…
>Sorghum_newGene_75
GCGCGAGCGGATCAGCGAAAGCACATTCCGCCGCCTGTCCTCTCTCGCCGCTGTTCCGACGAGCTCGCCAGCCGGCGACCGACCCCTCTTCCGGCGGACCAACCCGCCAAAAGCGGCCGGACGCACGAGAGGCTTACCTCCCCGCGTACACCTGCCTGCCTCTTCGCCTTCCCGAGCCTCCTGCGCCCGGGCGGGCACCCGGCCTTGCGCGCCCGAACGCGTGCAGGCGGCACCGAACCCGCCTCCTATTCCTCCCCGTCGGAGCTCGCCGGCCACGCGGAGGGAATTCTTTTCCTCGCGGTCTTCCTCCTCGTCGTCGGTGGCTTCGTCGTACTCCAGGGCTTGGATTGGCGTGGAGTGGAGAGCAGTGCTGACCTGGGATTGAATTCTGGTGTATAG…
>Sorghum_newGene_77
TCTCTCGCCCCCGGCGTCTCCAGGCGGCAGCGGCCATGGCGATAGCGACCTCCGTGAAGGCGGCCCTCTTTTCCCGTCTCTTAACTTCCCCTCTCTCCTTCCGACCTCTTAAGAAGCCCGACCTCTGCAGAAGCGAACAGGGCGACGACACAGGCAGCACCCGCCGGCGCGGGCGGAGCCCGACAACACCCTCCATTCCCCCCTCAACGCGCGAGCGGGCCCCTGCGCCACGGGTGCCGCGGCCGGCGCGCGAGCTCCTACCGTGGCCAGGCGCCTTGCGCGGCGGCGTGGCGCCCAGGCAAGGCCAGACCCTAGCGTGGTGGTGCGGCGGAGTGGCACCCAGGCGAGGCCTCCCCCACACGCGGCTGCAACCCGGCGCAGCGGCCACAGCCGCGGCCA…
>Sorghum_newGene_78
CTAAACCTAAACCAGAGAGCGGCGGGCGGCGGCTGCGGCTCTGCGTGGTGCCGTGGGCGTGAAGGACGGAAGGAGCGCGCGGCACGGCGACCTGAGAGGGTGCAGGCCACAACAGCGTGCGGCGCGCGCGACGGTAGACCGGCAGCAGCGCGTGGGATCGACGACAGCGAACACCTGAGCCCCGGCGACCGTCGACTTCTCCATCGCCCCCCCGGCAACAAGGCTTCTACAACGACGACAAGAACGGAGCAGTCCTCCAACATGGGGGACACCGAAGAAACCATTGCAAACGAAAGTGTTCAAGTGCAGCGGCATGAAGTAGTAGATGTGGACAAGGAGACAGATGCAGCCGCTCTGCAGTCCACCGTACAGCAACAGCAAGGCAAGGCTGAAGAGATA…
>Sorghum_newGene_79
CTTGTCACAGCTGCGCCAGCTCAAGGCGTGGTTCGAGGGTGATGGGATGATTGACGACAACTTCCTGGGCGGGCTCTGCTCGCTGATCAAGTTCATTTCTGACATTGTTGCAGAGAGGATCCTGGTATTTTTGAGTTGATAACCAAGGGAAGATGTACACGTCGCCCCTAAATCTCCCATTGGTCCACTTCTGCGCCATCTCACCTTCTCCTCCTCCGATTCGTCCACCTCAGCTTGATTCCCACCCTTGGACACGAACCGGCCACGTCGCCCGGATAGCCTCCTCCACGAAAATCGCCCGGATTGCCTCCTCCACGAAAAAAATCTCGGTCTCCCTCCCGTCGCTTCTCTCTTCGCTTCCTCCCTCCTCCCGACGCCGCCACCAGGGGCGACCACGAC…
>Sorghum_newGene_80
GACAGGAACTTGGTGAATCTGTTCTTCAATATACTCAAATTTTGTTTCCCTTTTTTTCGATACCGATCTAATTATGTTTTGACTTCTTGCTGATAATTACCATGCTCCACACATTTATATATACAAACATAGTTAGCTCACTGTATTTATCCTCTTTTGTATTACAGATCACGCTGGTGTTAGACGACCCTGATCATGGCTATCTGAAATCCAAACAAATGAAACAGCAGTAGCCAGGTATCATAACAGTGGATCTACAATAATAGTTTCAAGATGAATGCTCAGCACTATCCAAATCTTACTGTGATTGATGACTCAGAGATTCAGTCCATCGCTGACCACATAGAAGAAAGAGTAGTGATTGCAAGACTTCCACAGTCAGCAAGAAATATCATAGAG…
>Sorghum_newGene_81
TTTCCCCTTTTCTTCTCGTGCCCTTTCGTCTTCCTCGCTCTCGCAGTCTCCGCCGCCTTCCTCGCTCTCGCAGTCTCCGCCGCATTGTCGTTCCCTCGCTGTGTCGTTCGGCGAGTCCACCGTACGCGCTACCGCGCAGGTGGTGGAGGTGGGGGTTCCCACAGGGCCACCCACGCTGCAGTGTCAGTCCGGGTTCACCGGATAACCTACCGTGCGGGGGGTTCTGCAGCAGTACCTGCGCCGCGGAGAAACACGAGCTTGTATCTTCTTCCATCGTTGGTGTCCCAGATTCATCTTTGGCCATCGGTTCGTGGGGATCTGGAGGGATTCTGGTGGTTTCTCTGCTTTTTGCCTTCCGTCAGTCCGGATCTGCAGGGCTGCCGTCGTTTCCTGCGCAGG…
>Sorghum_newGene_83
CGGAACATATCTAGCATTCTCTTAAATTGGAAATTAGTGTCCAAGGCTCTGGAATTTGGGAACAGTACTGCTTCCTCTTGCGGTAGTGTAAGCATGCATTCATGTGTGTCTGTTTCAATGGGTATGTTTCATCTTAACAGAAGAAACTCTAAATATTTTTTTATCCATTTTGTTTTCTTTGCCTGATGCTTTGTGTAATCTTGAACATGGCAGAGGAGATTGCTTGCAATTAGCTGTACTACCATCAGTTTCACCTCGTAGTATCAGTATGTGGACCGGAGTTGAAGCAGGTTTTTTGAGAAAGTGTGAGACTGTTATCCATGAGACGCATAACCCTGGAGATATCTTTTGCATTATCACATCACCAGAGCCATCACATATGCAGACAAGGCGGAGACA…
>Sorghum_newGene_86
GTGGCGCTTCTGTGCAGGCCTGCAGGGGCGTAGGGCCAGGACGGAGACACAGGCCTGCGGCCTCCTCGCCGCCCTGCGCCACTTCAAACTCGGCCAGCCGCCGGATCCCTCCACGCTCTGATCCCTCCTCCTCCAAATCGGCATCTCTGATACCGCTTCTTGCCGCTTTGAAATCGAGTACTGGAGGGAGCAAATCCTGAGCCAAGAGGAGGAGTCGACCTCCCCCTCATCGGCGGCGTCGTCGCCCTCCGGTACTGCCTCTTCTCCCTTTTTGACCCCGGCAACACAAAGCCGTTGCGTGTTTGGCTGTATGCGGGGAACAGGCGGCGGCTGCTCTCCTGGAGCTACAGTGACGACAGCTCCTCGGTGCCCAAGGAGTTCTCCTGCTCGATTTCTTTG…
>Sorghum_newGene_89
ACGTGCCCGCCCCCGCTTCACCCCACCTCCTCGTCTCGTCGCCTACCCTTAACCCTTTCCAGTCCCAAGTCGCATTAGCGGACGCCATCTAACCCTAGTCACCCGCGCCCCCCCTCCACTCCGCCCCCGTCTCCTCCCTCAGCGGCGGCGGCGGCGGCGGCGGCTGCTGCTGCTGCTGCGGCATCGGTGTCAGCGAAGATGTCGGGCGGCTTCTTCCGGGGGACGTCCGCTGACCAGGACACGCGCTTCTCCAACAAGCAAGCCAAGCTGCTCAAGACGCAGAAGTTCGCGCCCGAGCTTGACCATCTGGTGGATATGTCAAAGGTTAAGATGGACGTGATGAAGCCCTGGATTGCCAAGCGAGTCACTGAGCTCCTTGGGTTCGAGGACGAGGTTCTC…
>Sorghum_newGene_9
CGAGAAGACCCATCCCCTGCTCGGAACGAGGGCAGCAGTGATGAACTGATGATCATGATGCATGCACCGCCGTTGCCCATAAAGCAGAGAGATCATTCCGGATAAGGATCTGAAGAAACGGACAGTCAGAAGAGGGTGCCCGGGGTCTGTCCCCGTGTGTATCACAATACACGGCTATTCGACTATTCCTCTCTGAACGGCGGCTGTTCTGTTTGCATCTCGAGAGAGAGAGAGAGAGAGAGAGAGGAAGGAGAAGAGAAGAGAACCACGCACGCTGTTGCTCCAAGTCCCGGACCCGAGTGACGCTCTGTTTTCCCTCGACGCGACGCAGATGCCCGGCGGCCAAGCACGCCGCATCCGAGCCCAGACAATCACCGGAGACGAAAGAGAAAAAGCAGG…
>Sorghum_newGene_91
CCTGCACCCGCTAACCCTAGCCTTGTTTGCCTACCCTCCCCTCGTTCTCCCTTGCCCTGGTCTAGAAGAAAAGTCGCCGCGTTCCCCCTTTGCCTGATGAAATCCCCTTCTCGTCTAGATCTGAGCCTGAACTTACTTATTATTCCTTTCTCCATGCCTAGCCTTGTGGTTTCTGGATTGCATGCTTGTTTCGATCGAGCAACGGTGAATCTGGCTCTGTTATTTGTTTGTTGGAAACGTTTTTTTTTTTTGATGATGATGTGCAGGTTACGAGCTAGTTGGTTCGAATGATGAGATGGCGAATCGGCTTGAAGCGAGACGAGGCCGCACGGTTTGCGTGCTCGGAGGATCCTGATCTGCGTGATTGGCGCGTTGGATCTGATGTTGAGCTGGGACGTT…
>Sorghum_newGene_92
ACCGATTATTTTATTAATTTCTTAGATTTCAGGAGAGAGAAGGTTGGTGAAATGTCTTCTTTGCCCTCGTCTTCAACCTCTAGCCCTTTGCCGATATTTGTCATAGCACACTACCACCGATGCAGCCCTTTCCTGTGAGAGAATACCATGAGATTGGCTGGCTCGAAGTGCGAGAAACCCACGGCCAACACGAAGGTGATGAACATTCGGGTTCGCATGGAGCAAGCCATCATAGCTATTTTTTCCACTGGCAAGAACCACCTGAAGAACCAATGGTCTAGGCGAGCGGGTGGTTGAAGGAGGAAAGGGATGAATCGGCAGCGACAAGGTGTTATGGCAATATCAGCAAAAGGTTGGAGGTTGAACTGTTGAAGACGAGGGCAAAGAAGACATTTCACC…
>Sorghum_newGene_94
TTACATGGTATTCAGAGCTTGACTCCTAACGGATCTGATCCATGGCTGCCTCTTCATCCTCTGGTGTGTTTACATCCCAGCAGATAGGGTTTATACCCGTGAGCGAGAAACTTGCGAGGAACAACTACTCCATGTGGCGCCTTCAAGTTATGTTGGCGATTCGCGGTGCTCAACTCGACGAGTACATCCTGCCGACCGCCAAGCCTCCGGAGATGTTCCTGACGCCATTGAAGCCAGACGGCACAGCTGATGAGAAGAAGCAGCCGGTTCCCAACCCGGCGTATGCTACTTGGATCTCCAAGGAGCAAACGGTGCTGAACTTTCTTCTGTCTTCTCTCTCAAAAGAGATCTTCTCCCAGATTACTGCATCGGCAGATTCAGCGGCAAAGGCGTGGGCCG…
>Sorghum_newGene_95
CTCCATCTCGACCCCGCCGAGCGATGGACCGAACAACAAGAAACCAGAAATCCCCCACCGCTTGTTCCATTCACCGCCGGTGCCCCCTCCCTCCCCCGACGGCCTTCATCTGCTACCGTGCCGACGGATGCCGCGGATCCATTGGGGAGGCAGCGGTCAGTGGCACGTGGTGGCTTCCCCGTCCTCCCTCCAACGTCATCCTCATCCTCCCCTCCGTCGTCGCGGATCCATCGAGGAGGCAGCGGATGGTGATGCGTGATTTATTGGTCGCTTGAGCATCCATCATAAATAGAACTAAAGAGGTATCTGTCAGGTGTCTGAGATGGACTAGTGCTTGATAGTCTTCATGCAATGGCATGTAATTGTTGCCTTTTCCTCTTTTTTTATATAGAGCAACTT…
>Sorghum_newGene_96
CTGCCCCTCCACATCTCTCACTCTCTGCTTCCTTCGTCCTTCGCGATTTCTCCGCGGAATTCGGTGGACTTTCGCTCCGATCCCCCGAGCTCCTTTGCTCGTCCGGGCCCCAATGCGTGTCCCTTGACGGCGTCCTGCTTCGATTCTGGGGAAAGCCGTCGCGATCCCCCGCTAGGGTTTCTCTGTGTTGCAATCTGTGTTTCACGGACATAATGTAACTGGAGAGAGAACATTGGTTAAATAAACTTCAACAGAGATAGCTGACCTTCAAGTGGAACTTATAAATTCTCTGAACTGCACTTGGATGCTTCGAAAGCCGGTCATAGTAGTTTGGATTGATGGAGCGAATATTGATCTACCATACCAAATAAATTCAAACATGCTGGCTTCAATGTGCAT…
>Sorghum_newGene_97
TAACTGGTGAGATTTAAGCCACCTTCATTTTGAGGGCTACAATTTTCTACAGTAATCTGTCAAACGAAGAACAAAGAACTATAATGTTTCTATGTTTTGGGAGTAAATGACTAGTACATGCAGTTTGTTAGCATCAGGATTATAAGCCATACTTTTTTTTGCCAGCCAACAGTGTTTTTCTCTCATAATAAATCAACGAACAGTACTTTCAGTCATGACTTTTCAGACTAGCGAACAAGCTATAATGCTTTAGGTACTACATCTGTACAGAACATAGCTCTATGCCTTCAGACACAGGCATTGGATTTGTATGGCAAATACAGTTGTAGTTCCAAATCTAGCTGTGCAATGCCGTGAACTATTCCACTTGTTACTATTAAGTTTTGCCAACATCATGCA…
>Sorghum_newGene_402
GTCCGGTCGTCCTGTTCGACTGCTGTTCGTTTGTTCCGCTTCCTCCTCGCCGAACCCCGTCGCGACTCGCGAGCGCTGAGTGCTTGCTAACCCTATCCGGCCACCGGTCCGCCCTCCCGCCGACCGCCACGGTCCTCTACCACGCGTGGCCCAGCGGCTCCCCCCGTCCCCCACCGGTCGCCATCCTGCTCGTCTGCTCCTGTCGTCCGGCGCCTGGCCGCGGCCGGCGGCCTGCATTGGCTGGCCGAGCGCGAGCTGCGACCGCCGGCCGGCCGGCGACCTGGTGTCTTCGGCTCCGCGCGTGGCCGTGTGTTCGCGTGGGGTCTCGTCTGCTCTCCCTCTCTCCCTCTCCTGGTCTCCTACCAACTGTTGTGATTTCTGAGTCTTGGTGCTATACTA…
>Sorghum_newGene_403
CACGTATTATTCATCAAGCAAGTGCAGGTACTATTCATCAATCACGTTAACATGTCATGTAATCTATCATCAAGCAGTAGGCAAGCATCAAGCTAGCAGACAGCAGCCCACCACACTCATCTCTCTCTCTCTCTCTCTCTCTCTCTCTCTCTCTCTCTCTCAGCGTCGGGTGCCTCCTAGCCGAAAGGGCGACTCCAAGGCAATCTCCGGTACCGCCGCCGGATCCGCTAGCTTTCTCAACTCCGGTGGCCTTTTCAACGCCGGTGGGTTGAGGTCTTGAGGAAGCTGTGGATCCGATGGAGGGTGTATATATCCCTTACTATTGTAGTAGTTTCAGGGTTAGGGTTAGAGACTTTCCAAGCTTCTTCGGCATCGACCATGTTGGGTGAGTTTCTGTGT…
>Sorghum_newGene_404
CTTCTCTATCAAATCCGATGTGTTCAGCTTTGGTGTTCTCATTCTTGAGATCATTAGCGGAAAAAGGAATTCTGGTATCCATGATTGTGGAGATTTCATCAATATCCTTGGATATACATGGCAGCTGTATGAAGAGGGAAGATGGAAGGAACTTGTTGATACTTCATTGTTATCCATGCATCATTCAGATGAAATGATAATGAGGTGCATGAACATTGGATTGCTTTGTGTACAAGAGAATGCAGTTGATCGGCCAACCATGCTAGATGTTGTTGTAATGCTAAGTAGCAAGACTCAGATCCTGGCTAAGCCGAACCACCCAGCATATTTCAATGTACGGGTAGGAAACGAAGAGGCATCCACTACTGCTACTACTGTGTCATGCAGTGTGTCAATGAG…
>Sorghum_newGene_405
CCGCTCGATCTCTCCCTCTCGTGTGTCTTTCTCCTCTCTCTCTCGCCTTCCCTTGCTGCTCCCATCTCCAACACCGGCTCCCTCTCCATGCCCCTTCTCTTCCCCCTATGATACTCAAATCGATCTTCAAATCGGCATCTCCATCATAGCGATTTTTCAATCTCAATTCGCCTACAAGGCTGGCTGGTATGCCACAAGTTCTTACAAATCTTGTTAAGCTGATCACAAGGGAGATCCATGGCGTCGCTGGTGGCCTCACGAGCTCCGTCCGCGGCGGCGGCGGCGGCGGTCACCTGAGCTCCATCTGCGGCTATGATGGCGCGGTTTGCCGGCATCGCTATGCTCCCATAATTTTGTCACGTTGGTGGCCTTTATTCGACTGTTGTGCCCAGTAATCGTC
>Sorghum_newGene_406
CACCGATCTTTGTCTCTCTTATCTTCTTCTTGAGCGGCGGCCCTCGGTGGCTGATGGCGCGTGTGGCCCCCGGTGGCTTCTGGCTGGCGTGGGGGATCGGCGGCGCACGGGCCCTTCGACCCGCTTCCGATGCCGCTCCACTCCCCTGCGCTGCCTCGCAGCTCGGCAGCTCCTCCGCACCTCCCGTCGCACTCACAAGGGCGCTGTCCGGAAATTCGCCCAAATCGACCTCGACCCAGCCCATCTGCCTCCTCTTCCAGGCTCTCCAGCTCCCCCCGCTCTGCTCGCCTCGGCGTGCAGCCGTGTTGGCTGCTGCTTGGTTTTTCAGCGGAAGGACACCATGTCGGCCTCAGCATCGTCGCTGCTGGCGGGCGAGGAGAACAAGCAAGAGGCGGCGCC…
>Sorghum_newGene_409
CTTCTCGCCTCCTCTCCTCTGGCACCTGCGCGCCCTCTTTCTATTTGGTTATTATTTGCTCTTCTCTACTCTGCTCAGTAGGAGTACTGGCACCCCGATCTCAAACAACGGCAGCACAAGCAGTTCGACCAAGAGATCGAGCCAATCAAGCTTCTTGTTCTCGAGCCTCGAGGACTCGGCGTCTTCCTCCTCCCGGTCGAGCAGCAGACTCCTCTGCTCTACTCTCACGGACTCACCGCCAGCGGTTTCGTAGGAGGAAGTGGTCGGCGGCGGGCGAGGCGATGGCCGACCTCAACGACGCCGCGCAGTTCGCGCTGTGCGTGGCGCTGGGCATCTCCTACATCCTGAAGCCGCTGCTCGACTTCGTCGACGGGGCCACCAAGCCGCTCAGCCCCGTCC…
>Sorghum_newGene_410
GCTGAGGATTGGTGAGGAGACTTGCAGGCTCATCAGCCTTGCAGGTCAACGTTTGCTCCCGCTCAAACTACCACATCTAAACTGCCGCTCCGCTCGACCGCTCTCCATCTCCATGCTCGCCGATGTGCTGGATGCTGCTAATCCCCACCGGAGATGGGCCTGAAGGCTGGCCGGAGCTGAGCTTCTCTGCTGCCGCTCGTGCCACGGCAACTGCAGGCGACTTTCTACCATGCAAGTGAGCACACAAATTAGCTAGCATTAGCAAGCTTCACTTGAGTCTTCAGATAAATCTCCAACTCCTTGCTCTGAGTCTCAGATGGCAACCTATAGTACAAGTACAGTTGCTGCGGATCTGACTGCTAGTAAGCAAA
>Sorghum_newGene_411
CCCAGCAGCTTTAAACCCTACGATCGAGCACGATAGCTAGCTCCTCTCTCCGCCAACTGCAAGCAGCCGCCTTTCTCCTTCCCTCCACGCCTCGAGATCCTCCACAACCGGACACCATGCTGAGCGCTTTCGCCGCCCTGTGTCTGGCCTTGGCCTTCGCCGCCCTCGACCTCTTCACATTCCTGGACTCGCAGGGCGGTGCGGGCACCATGACATCCGCTCCACTGCTCGACATCGCGGCCGAGCTTTTGTCGCCGTTGGGTGCGCTGGGAGCCCTCTGCGTCGCCGTCGCGCTCACCTACCATCACCTGAGTCGTCGCCGTCGCCACGCCACCGCCGCCCCCGTAGCCGCCGGCGCGGGCAGCGAGCGGCCCGCGATCTCGGGGCTTGTCATCTTCG…
>Sorghum_newGene_412
GCCGTTGACAATCAGCTGTTTGTAGCAACCTGCTCGCCGGCGCGAGACCCTAATGTGAACTCGGACTACATGATCTGGGGCCATTCGAGCCTCATCGGACCATTTGGTGAAGTGCTTGCGGCAGCTGGGCATGAGGAAGCGACCGTCATCGGCGAGATGGACCTCACCACGATACAGTCTACAAGGGAGAACCTCCCGTTGGAGATGCAAAGAAGAGGAGACCTCTACCGATTGATTGACGTTCTGGTCAATGACTCGATGAAATCGCGCTCTGATAAGCTGTGCCTCAAGATGCCTGCCTAGTCACCCACCAGTGTAGCACTGACTGACTGACTGACATGTACGAACGGTTGGGAACTTCACATGTTGGACATGTATATCATACATTTAGGCCTTGTT…
>Sorghum_newGene_413
GCTTACTCACGCACGGAAATAGCACAGCGAATCGGAAGTATACTCACGCACGGAAGGAGGTGGCCGCCGCTATTCGGAAGTCACCACAGCGATTCGGAAGCCTAAAAATCATTCCCCAAATTTCACGAGAGAGAGGAGGCCGGTGCTAGGGTTCCTCATTCAGATTCGCGATGACCTGAGGCGGACGCACGGGCTCGCCTGCTCGCCAACAAGGAGGTCCTCCACCACATCCAATCGTTGAATCCTTACCCAAATTCGTGTGAGACAGAGGTGGCCGGCATAAGGAGGCTGCGAGGGCTCGCGAGCTCGCTGACGAAGAGGTCCGCTGCTACATCCCGGCCTAAAGCGTCTGGTACAGCTCGTGATTCAGAATCACGCCGGCCTGAGGCGACCGCGAGG…
>Sorghum_newGene_414
CCCGAAACCTCCTCACTCCTACGGTCCCACCACGTCATCGATCCAAGGCATAGCAACCTCCCCAATCAGCGCCGGTTTGCCCATCCTTCCTTCCCAATCAACAGCGGCGGTTCCAATCCAATGGGCAACGGCGGTGCCACTCAGCTCCCAATCGGCAGCGACGGTACCACGCTCTTATCCTGGAGCCCCGACCATATGACGCCGAGGCTGTAGCTTCCGTCAGCTCCCCGGCGCTATTGCCGCCGCCCGCCCGACGCTGCCCACGCTCATCAACATCGCTGCCAGGGTTAGGGCCGCCGCCGCCGCCGCTCGACGCCGACGCTGCAGCGCTACTCCGCCGACGCACTCGCCACGTCTTCAGGCATCGCCTCCAGGCGCTGCTCCACTAGCAGCGACGCG…
>Sorghum_newGene_417
CGAGGCCTCATAATTATTTCGTCTTCTCCTGTTCTCCTGCGACGCACGCCGCCACGCCGGGGCACCGCCAGAACTCCACACCCGGCGCCCTCCACGCCGGGGCGCGACGCTGGAGCCACGCCAGAGGGTTGCCAGGGGCTTGCGGCCGGGGCGCGTGGCTAGGGGCGCGCGGCCGGGGCGCCCCGACGCTCGACTAGCGCGCTTCTCTCCTCACCCCGACGGACAAACCCCAGGGCGGACAGTGCGGCGCACACGGAGCACGGCGGGCGTGGAGCACGCACCAGCACGGTGGACGCAGACCATGCAGCGGCGAGGCGGCGCAGCGAACGCGGCTAGGGTTTTGCGGCAGCCGCCACGCTGGTTACGCACTGGGTCTGTGTCTTCCTCGGCGAGCGGGCT…
>Sorghum_newGene_418
GGCTAGGAAGAAGGAACTCCAAGATAAGCAGAAGGCACTGTTTAGGAAGATTGAGCAAGTGCAGCAGATGGCTAGAGAGTGTGGTGCAAGTGAGGCGACCCCAGATCTGTGGCTTGGTGTGCTGGAGATCGTCCATTCCGATCATGCGACCAAGTTCTTCATGGAGTCCGACCCAGTCGTAAGGATGACCATGATTAAGTACTATGCCAGGGTCCTACGTGACACCCCAAGCAAATCGCACCTGAAGAGGGATCCAAAACCTGATGTGGATTCTGAAGAGGAGTGGGAGGAGGAATTTTTCAACTTGTTGGGCCTAGATAATAAAAATGCAGCTGGATTCAGCTAAGTTAAAGGTACTTCAAGTAGGGAAAGGGAAGTACTACCTGGTGGACGACAGCA…
>Sorghum_newGene_419
ACGGAAATTGGGTGGTTCCATGCTTGAGTTATGTGATGAGTTGAATCAATGGGACCTCATGGTCAACGAACAGCTGTTATATACGTCAAAGAACATGCCACTCCAAAAAAATACCCACGCCTCCCAGGTACTCCTTCTAAGATGCCATTATGAGAAGCGTGTTATTGTTGCTGTAGACTTTTTCCATCAATTAAAGACCATAATTGTGGTTGACCTAGTTCATAGGTCATCTGCTGGAAGATGTCTTTGTTAAGGATGGGTGTCTGGACCACCTTGGAATCCAGTAGCTGTTAACATTTCTTTGTTCCTATGTGTTGCTCTCCCGCTTTTTCACTATGTTTTCTTGGGTTGGTGTTAAGTAACCACTAAACGGAATGACGCTAAGAAGTTTACTGTTGC…
>Sorghum_newGene_420
GACAAATCAAAGGCTGCTGGCATCTCAAACTTAATACTTCTCAAGTTTAGTGAGGCTGACGCCCATGAATCCACCACACTGGAGCGAATACAAGAAGAAGAACCTGAATTCTACTCTATGGTTTCACGTGTCCTGAAACGAGCTGAGATGGAGTTTGCCTTATGACTCAACGAGTAGCGAGGGTTGATGATCTTCCCTCTTGGAGGACTCTCACGGTTGCTATTCAGTGGTGGCCTTGGAACAATGGATCAGCATTCAGTTTGGTCATTTGGTGGGATTCATATTTGCGAGTACTTGATCGGTATGCTATGGTGAAAACGACGTGCAAAAGTTTCTTCCTGTGGCAGCCGAAACATCAGCTCTCTGTTATCATAGAGTTGTGCACTTGTGGCCATCTAT…
>Sorghum_newGene_421
GACAACAAAAGAACAAGACAAAAAAAAATCAAAAATCAAAACATACCCTGTGGCTGCACATCTTCTTCCCTACGCCCCTGCCCTCAATCGCCGCTGACGCCGCCCCGTCCACCGCCCGGCCCTTGCTGCTACCTTATGTCCATCCTGCCGCCCAGCCATGCGTGATGCACGGACACTGCTTCCTCTCCTCAGCTCACTAACTCTAATGGAGACACTAATGAGGAAGGATTATCATTGGAGTAGATCTGTCGGACGAGGAGTGGGACGGAGGATGAAGCCGACGACATCACTGTCATGTCATGCCAAGGCGTAGAGATATGGCTCCCAACCACGGTTCTCGGCGCGTGGGGGGCTTGTGTTGCGTGGGGCGGCGGTGGCGGTGAGCTCCTCGGCTTGTGG…
>Sorghum_newGene_423
GCGCGCTCCTCTACCATGGCCGGCGGCGTCGCCTCCGCCTCCGCGTCCCTCCCCGACGTGCCCAAGTCGGCGCCGGCCCCGGAGGAGGCAAGCAGAATCAGCTCCGCGTGGAGCTGTTCAACTACGGCCCCAGATCTGCGTAGACTAACGGTGGTGGCCAAGATGATAAAGATATCTGAAAGAGGCATTTTCAGCAACTTGTCAATTCTTCAATGACCTGTTTGTGAGCTGTCACCCTACTTCAGTGTTTGTGGTGAGAGTGTGCCATTGGTGGAATTGGTGTCTGCTGGTCCACATTTTAGGCAGATTTTGGTATAGAGCAGTCGCCTGAAATCTCTGTTAGCTTCAGGCGCTGTTGATGGAGCTTGAAGATCTGTGCACTCTGTTGGGTTTGTATTG…
>Sorghum_newGene_424
CAGTTAGATCCTGTACAGTGAAGTTAATACCCAAAGTTGGAGTTATCTATCCGCTGTTTGTTACTAAAGGTTATCTCTTTTATACTAAGTACGTTATATATTTATGCATTGTCTTTTGATATTACCCCTTATTTGTAGCTATATGTGAGATTTGGCTTCTAAAACTCACATATGGTGCATATCTGGTTTTGTTCTTAAAATCGGGTATTACAAAAACTGGCAGCAGAAAGGTATGTATTTGTGTAACAGTACTTGTGTCTCATTATTTCCTTGGTGGTTCTGATGGTGTAGTGGTAGTAGGTTTTATCTTAAAGTACATTTTCTCCCTAACTGCATACATATGGAGTAGAAATTGCATTTTCAAAGAACAAGACAACTAGAAAGAGGGTCACTGGTACA…
>Sorghum_newGene_425
ATAGGTCGGCAAGCGCGGGGCGCGGCACCGACTCCGACTCCATCGGGGAACCGTCCTCCACCAAACCGACCTGACCTGTGCCGCCTATAAATCCAACCCACCCCGGCGGCCTTCTTCCTTTCGTTGATAGATAGATGAACCGCGTGGTCGGGATCCCTCTTCCTTCCTTCCTTCCCTGTTCTCTCGTCGGTGCGCCATGGGGGTGGATGGGTAAGTGGTAGGTAAGGCGCAGTTGTTGTTGGTTTCGATCTGACGCGTCTCTCTGTTTCTCGAATTCATAAGGTGTGACGGACTGAACTAGCCGGATGGATGGATCCATTTCTTTTAGGGCTGTGCAGTTATTTTGATTCGATTGCCGTTCATTCTGGTGGGAGGATAAGGCGTCTCGGTTGGTGATCT…
>Sorghum_newGene_426
ATTTGTCATATAATAACCTGGTGGGTACTGAGATCTTGTGTAATATGATGCAACATAGTCAGAAGTTTTGTCTGTGGGTTATAATGTGGAACAGGATTGTAGGAGACTGAACCGGCCATGGCAATGATGTACCAACATGAAGAGCTGACAAGTTGACATGCTGACCAAGCATTGGAGCTCGTCGACACGTGGCTGGAGATGAGGTTGAGCTCATCTGTTTTGCTCTCCACTCCAGCTTTCTCTCCTCTCTCTAGATTCCACTACCGAGCTCACTTCCTTTGCTATCTCTGTTCCTTGGCGAGCTTGCTGTGCAGTCAATATCCGTCTCCAGCACCTCCTCAGTGCCATAGTGCCATCTCAGCTTGCCTCTCCTGCCATTACCTCTCATGGCTGCTCTTG…
>Sorghum_newGene_428
GCGGACAGTTCGCAGAACCTGCAAAGTCCCACAAATGCCTGCGTCGCCTAGGTACTCCGTCTCCGCCGCCGCCGCCTCCATCCGCTAGGTCTTGCGACTGCTCAACGCTGCGAACAACAGCGCTCTCTATCCGCGTCCATGGCCGAGGTGCTGCGTGCAACAGCGCTCTCTATCCGCGTCCATGGCCGAGGTGGCCGCTGTGGCACCGATGCCGATGTCGGAGAAGCCCGCCGATGCCCCCGCCGCCGCGCCGGCCAAGAAGAAGCCGCCTTATTCCTCCAATGACAAAGAAGAGGAAGGGAAAGAGCCTGCCGGGCCATGCTCCAGCCACCGAGGCTCCCATCGCTAAGAGGAAGGAGAAGGGACTGCCGCACCCTGTTCCAGCCTCCGAGGTCCCTG…
>Sorghum_newGene_429
TTGCATTAAGATTAATGCCTTCTCACTTGTCCACACAGCAGAGTCCAATCCGCCGCCCCTATCCGAACTTCCGCTCCGCCGTCTCCCTCTTCCTCCCGATGTAGACAGGGGCGACGGCGCCGGCCTCGGCGGCGCTCGGTGGCGGCGGCTGCCCTCCTCCTCCTCACCCTCCTCCCCCTCCTCATCGCCTGCCTCTCATCTCAGTTTCTCCCTCCTCTCTCTCTCTCTCTCTCATGGTGCGCCGGCGGGCACGAGGCGAGGGCGCGCCCCCTGCAGGCGGCGCTCCAGCGCGGTGGGGTCTAGTGGCCCTCCTACCTCTCCCCCATCCTCCGTGATCTATATGTGGCCTCTCCCCCCAGTGGCCCTCTCCATGAAACCCTAGCTATCTATATGTGGCCT…
>Sorghum_newGene_430
CAGGAAAGAAAAAGGAGTGGCGTGTGGGACTGCAGCCGGCCTACCAGGCCAGCGCTTGCTCGCCCATGCTCGCGGCTCGCACGCGGCCAGGCAGCGGCAAGCGGCCTTCTGGGTCGCGCGCTCGTGCCGCGGGGTCGCGCCCACGCCGGGCCGGAGCTGCGCCAGGACGGCGGCCGCGCTGGTGCCCTCGCGCGACGAGCCGCGTCGCGCTGGGTCGCGCCCGTGCCTACGCCGTGTCCGGCTGGGGCAGAGACGGAGGGGCTCGCCCGCGCTTCGAGGGGGGCCGTGCCGGCGGCTGGTCCTCCCCTGTGCTCACGCCTGGCCGGGTCGAGCCAGGGTCGTGCGCCTTGGGCCGCGCACGCCGGGGCTATTTCGTCTGTCTTCAGGACGGCAGTAGGT…
>Sorghum_newGene_431
TCCTTCCCCTCGACTCTTCCTCTCCTCTTTCTCTTCGCTCCCTCCTTCCTCCTCCCGACGCCAGCAGGGGCGACGGCAACGACGTCGACCAACAGCGGAGCGGCGCGCCGCAGCCACCCTCCTCCTCCTCCTCCTCCTCTCTATCTCGCCTGACTTCCCAGTGTGGCGGCAGGAGCCGCGGCCAGCTCGTCCGGCTGGCCCGAGGCAGCGCACCGGCACCTCCACCGCTCCCTTCCCCACCCTCGTGTCCTCTCCCTTCCTCTCTCTCCCCGTGACCATGACTGTGTCTGGCCTGAGGAAACCCTAGGTGCCATGGGGGCCTCCGATCTGGCCGCAGCGAACCGACCAGGCCCTGCTGGTGGCCGCCGACGTGGTTGCGCGCCCTCCCTCGCCGGTGGA…
>Sorghum_newGene_432
TTCGATTCCTGAGACTCGCTAGAAAAAAAATCATGGTATAGAAAGAAAAAAAACCTCCCCCGTACAACCACAGCAGCACGGGAGGCTGCTGCAACGGCCGTCGTCGCATGCGCATGCGCTCCGCCGGTCGCGCCTCTATCAGCCGCTACTGCCTCATCACGCAGGCGGGGCGCAGTTCCGTGGAGCGACATGTACAAGTGTCGGCCGCACAGGCGCAAGGTCACACAGGCATGCGCGGCGTCGACGGAGCCGCTGCGGTCCTCGAGGACGCACAGACAAGCGGAGGCACGTATGGGCCGGGACCGCAGGGCCATAGGATGGCAGGACTTGTGGGACGCGCGATTCGCCAGAGGCCCGCCAAGCCCAGGGTAGCAGGACTCGCTGCCCTCGACGCCTCGC…
>Sorghum_newGene_433
AACAAAAATAAAAAAGGCCACGAGATAGAAAGCAGCTGGCCTCCCCTCCCCCGCTCCTCCTCATGTCTAAAGCCTCGCCAAACCTCTCTCATCCCATCTCCGAGCTAGGATCCTGCAGTCCTGAATCCCGATCCATGTCCTAGCTAGCCCCCAGCACGACGCACGCGGCAGGGGTGGTGGCGAGTGTCGGGGATCGGCCGTCGTATTGGGTGGTGCGGTGAGGATGAGGAAGGCTGCCGCCGTGGAGATATTGAACGCATCGCAGGATCCGTTTCGGTGTTGCTGGATCTGTGGAGAGCGGCGTCGTCGACTCGATCAGGTTATCATTGTTCTCAAGAAAGGGGCATACCTATTGGAATTTGGGCATAGAAGGAAGCCAAAATTTTGTGTTCTTGGACT…
>Sorghum_newGene_434
ATTTTTCATAGTTTATAGTCTCAGACAATTGCATATGATAATTAATATAATCCAAAATACACTTATGAATAAGAGAAAAGGAACAATAAAGCCATGTCTCATATATTTATACTACAAATAAGTTCCTAATTGCTTAAGTAGATCTCGAAGCTCTTTAATGTTTGCACGTTCATTTTGATTACTCTGAGAATGTCCACCGAGCATTCCGTCCTCAGTGAACGTCCACTCTATGAATGACAGATAGTAAGTTAACTTATTAATTTGCTATGCACTCTACAAAATTTATATAGAGGATATATAGTTTATATGCTTACAGGGTGGACTGACAATTTTTCCCCGTCTCACTCTTTTAAATAACTATATACAAGGAAGCCTGACACTTTCCTGTAGAAGAGCAAG…
>Sorghum_newGene_437
GTGAAGGCCATCTGCTGGCCGCCCGGCTGGACGCTGTTGCTCTTGGCCCGATGGGAACCGCTGCCTGTGGATGGCCGGGTGGTGGTGATCTTCATCAACTTCGATTGTGCCGCAAACAACTTTCATCCCTATTGCTAAATCCTATTGCCGTCCGTGAGCAAATCTGCAGCTTTCCCTCTCGTCATCTATTTCTATTGTCTCGCAACTAACCAGGGGCCAAGGACCCAATATTGCAAGATGAGAGCTGCTAACCTCTGAACGCCATCTAGAGGAAGAAGAAATTGTCTGCTCTCGGTAAATGTTCTG
>Sorghum_newGene_438
GTGCCTTCCTCATCTCTCTCCGTCTCTCGGTCTCTCCCTCTTCCCTCATGCAGGAGTCGCGCTCTCTCCGTATTCCTCCCCACGCAGACAGGGGCGATGGCACTGCCACGAGCGGGCTACGGCGACGCCGTCTGCCCTTCTCCTCCTCTTCCTCCTCCTTACCCACGCCGCATCGCCGCTCCCTTACCTGCGCCGCCGTATCCCCCCTCTCTCCCTCTCTCTCCCCATGTGGCGCTGCACAATGTCCAGATCCCGACCATGACCGGAGCCACGACGGCGGCGGCTGCTATGCCTTCCCCTATGCCACACGCACCTCCCCCATCTCTCTCTCCTATCCTCCACTCCACTCCCTATGCCACACGGACCTCTACAGATGTGGTGGCGCAACAGCCGGCGGTG…
>Sorghum_newGene_439
CGGGGCTACGGCTAGGGTTTCTCACTCTTTCGCCGTTGCCGTCACCAGCCGCCATAGGGAGCAGTGAGGGAGGGAGCGCAATGGCGGAGAGGAAGCAGCGCCCTTGAGGTGCTAGAAAGGACGAGGTGGTTACCCGCGAGTACACCATCAACCTCCACAAGCGCCTCCACGGATGGCTTAGTTTGGATCGGCGGGGATTGGCGGTCGATCCTGCCCTCCGATGGAAGCCAACACACGCGGGGGTTGGAAACACGTGGATGTGCAAAACTGCATTTGGGTGACGCCGTGGCTGGAGGAAAACCCGCTTGATCCAAGTTGATCCAAGCGAGAAAAAATTATCGTCACCTGAGGCCGGGAACTCCCACCACTCCCTTCTCGTGACTCACGAGTCGCGAGTTC…
>Sorghum_newGene_440
CCATCTCCTGCCCAACCACATCTGTATATAGTAGTCCTCCTAACTACTACCTGCACTCCAGTTTCTCACTAGAGCCTGCAGCCTGCTAGCTAAGCCACCGAGCATATTGAGTCCAGTTGCTACACACTACTGCACCCTCTGCTAGCTGCGTCGGCGATGTGTCTGCCGTTCTCCTGCGGCGGCGGCGACAAAGGCGACGATTGGTCACATGACTCTAGCAGCGTCCACCACCATTTTCGGCAGCCGCCACAACCACAACCTCCTCCGCCACCAAGGGAAGACGAAAAGCAAACTTATTATAAGCCTCCCCCTGAGAAAGAAGCATATGGCCACCATGGGACCAACATGCCTGCCGGCGGCGGCGATGGCATGAATAATGGAGGAGCTCGTGCGGCGGAA…
>Sorghum_newGene_441
CTGATTCAGTCTCAAACGAACCTATCTGACTCTGCAGCAGACCTTTAGAATTTGGTTTCAAGCAGACTAAAAATTACAGAGAGTACCAAAGCTATCTTTTATTGTTCATTTTTTGTCAAATAGAGTAAATATGAGCATTTTCTGCTTGTCAACAGTGGGCAAGAGGCGCACATGCTTGCGTGCAGCACTGAGTTGTACTGATTTTCACATATCCCTAATGACATCGCTCTTATACAGTTTGGTTCGAACACACCTCTAGATGAGATCAGGGAGGTATTTGCGATACTGCCTCATGGTTCTATTTTATTGATTTGATTAATCAACTATTTCCCAGTTGTCTGAAATGGTAGCAGCCATAAGTAGAGCACCTGTGGGATACAAATGGCCATCAAGTGAGAA…
>Sorghum_newGene_442
TCCACTTCCTCGCCTTCTCTCCCTTGCTTATCTTCTTCCTCAGGAAACAAAGGGAAGGGGGTGAGCCGCCTGCAATGGAGGCCGGCGGCGCAAGGGGGCCACGCACACGCCAGGGGCTGGCTAGGGGGCCCGCACGCTGGGCCAGAGCCGGAGCCGACCGCGCCCCACTGCAGCCGCCACGCTGAGCTGCGCACTAGGGGAGGCTGTGCGCCCTGCATTGGTGGGCTGGCCGTGCACGTGCCGTGTGGGGCGGTGCCGCCCGCGCCAGGCCATGGCATGGCCATGCTAGTCGGGTTCCGCGGCCGCGCCGGCCAGGGTGCCTGACCCCGTGCCAGCCGGGTGGCTGCGCCCGCACTGGCGGCCGTGTGTGCGCCGGCGGCCGATGGGCTTGCCGTGCCC…
>Sorghum_newGene_443
CATCCCCCTCACCCCCGACGCTCCCTCCCGTGCTTGACTCCCCCACTCACCCGACACCACTTCTCCCACGCAGCGACTCCTCCTCCTCGATCTCTCCCTCGCGGTCAGCCCACCAGGCGAGGGCGCCGGCCAAGGACGCGGGGCTGCCCCACCAAGCGAGGGCGCCGGCCAAGGACACGAGGCCGCCCACCGCCGGCCACCAGGGCGCAGGGCTCCGCACGCACTCTCTCGTGATGCCAGGTGCCTAGGTTTTCGTCGGCCCTTGGCCATGTCTTCGCTGGACCCTTCGCCGGCGACGAGCACCAATAGATAAACTGGCAGCAGTGATGATATGTTCCATGGGAATATTTGCTGGGAGGCCACACGACACCATGCGGCCACGACGAGCACCCCCGCAGC…
>Sorghum_newGene_444
TCCGGGCCCAGACGCATCGTCTCTTCCTCATCTCATCCACCCCGCCGCATCCCCTTCCACCGCCGACGACGCCGCATCCCCTCCACCCGCCGCCACCGACGCCGCATCCCCTTCCGCCGTCACCGCATCCGCCGCCGAAGACGCCGCAGCTGCCGTGCCATGGCTAAGGGCCAGGCCCACGACAAAGCGACGGGCAGGTTTCTCCCCAAGACAGCCAAGGTGAAGGGTGCCCAGGAGACCAAGGCAAAGTCCGCCGCCGCACCCTGCATCTTCCTAGAGATGGGTCTTCTGCAAGACCGATTTGAGGCGAAAGATTTGAAGGATCGTCTACTCAACCTGGAATACATGGTCTTCAAGAATGCTATCGAAGTCGCAGAAGATTTGAAGGCGACGGACAAA…
>Sorghum_newGene_445
CCGCATCTCTCCTCCCTCTCCTAGTATGTAACCCTAAGTCCCTCAGCCGCCTCTCTCCCGTAGTCTCGCAGCAGCCGCCTCTCTCGGTCTCTCCCTCAACCCTATCGCGTGCGCCGCCGTCTCTCCCGCCCTCGACTCTCCAGCAGCCTGTGTAGCCATTCGCGAGCAAGGTGTAGGTAACCTGGCGCGCCTCCCCCTGCTGCCGCCCTCTGCTTCGTACCTCCTTGTGGCGACTGCCAAGCTCGAGCTCCTCGGTGGCCTCCTGCTCCACATGCTTCCCCAGAAACGGGGGGTTGACGCTGGCGACGTCTACGACTAACACCGCGCCGCCAACCCAGCCCAGGACAAGGACAAGAGGAGGTTGCGGATATGGCTGGCAGGGCGCCCGAGATCGATGAG…
>Sorghum_newGene_447
TATCTCCGCGCCTCACGCCCTGCGACTCGTCACTTGCTCCTGCAGTCCTGCCGGCTGCCGCCCTCTCCTCCCACCCCGCACCTGCCATTGATGATGACCCTGACAGACGATCTCGATCTGACCTGCGAGGCTGCGATGGACACCGAAGGTGGCGGTGGCAACCCCAATCGCGCCACGGCCGTGCCAGTGGTCATCGTCTCAGATCCGACTGCGGCTGGTGTCAAAATCATCCATTCGTGGGTAAGGCGAACTCATCCATTCGTCAGTACTAACCAGTATAACCTCCGTTGGCCACCATGATCAGCGTACGAGGAGCACCTTCAGGTAAGTTTCAGATCCCCTAGTATTTTGGTGGTGGCGACGTCTCCTGGTGGCACACGCCTCCTAGGAACGCCCTAA…
>Sorghum_newGene_448
CACGCATCCACGCTCGTGACCCGTCTCTCTCGGTCTCTTTGCTACGGAAAAGAAGGCGGCGACGGAGACTTCTGCTTCGTCAGCGGCGGTGGTGGCTGTGGCTGCGGCTGCGGTGCACCGGCGAGGGGCCCTAAGCGGCGTGGCCAGCCGGAGGTCCAACTCCAAGCTGTCCCCCCCCCCTCCCCCAAGTGACGCGGCCAGCCGGAGCTTCAAGTGGTGCGGCCAGCCAGATCTCCAAGTGGCGGCGGCGCGGCAGTGTGCAATACGAGGACGGGTGAGGCAGCACGAGCAGTTCTTCGTCTTCCCCAATCCCATGCAGCGGCTTTATCTTCAGTTCTTTCTCTTCCCCAACCGTAAGCAGCAGGCGGACACCATGGCAGGCAAGTGACATACCAAGAA…
>Sorghum_newGene_451
GCCTGCGCCTCTCTCCTTGCCCAATCCTCGATCTCCGCATCATCGATCTGGTGGTGCTTATCCTCCCCAATCAGGAGCTCTCTTGCATCCCCAACCCCAATGAGCAGCCCGTGCCTGTCCTCATCCCCACGCACCCCGTTCCCTCCTCTGCTCCCAGTCCAGCACACCAGCAGAACCGCATCACCGGAGGCCCTTGACCTTGAGCGCTCGTCTGGCGAGGGTGCTGCGTGCGTCGCCGACGCCGGTTGAACGGGAGGGCCAACCATCTCCCGTTGCAACGCCCTGCGCCGCCGCTGCCCGCGCACGCCCTGTGCCGCCGCCGACGCCCACGTGCGCCCCTTCCCCAGCCAGTGAGCCACCTTTGTGTGCGCCACCACTGCCTGTGCACGCCCTGTGCCG…
>Sorghum_newGene_452
GAAAGGAAACAAGGACCTCAGAGAAAAAAGAGCAGGAGGTGAACCAGCACGAAGCATGACTATCTTTCCTCCTCCCCCCATCCTTTTTGGTTCCAGCATGATGGCAGGCACAGCTCTGCTGAACAGCCAGTTCAATTGCCAGCGCAGATCTGCCCCCACCCAACTGTGGCGGTGGTGATCTGAAAGGTGGCAGCGGCGGTGGCATTAGGGACTGGAGAAGCAGTGCAGCAGGGGAATAAATTCAAGAAGGGCCCAGACAATGAGCTTTTCCCGGCTCAGGAAGCAGTGCTGCACATTCAAACTCATATTGTAGACCTTGGCCCGGACAAGGATAACATTATCACAACAAGACTACTTGTACCTTCAAGTGAAATTGCTTGCTTTGATGGAAGGGAGGGG…
>Sorghum_newGene_453
CTCACACTTACTTTCATGAGATTGGAGAGGTCAATGAATTGGTGACCGAATGGATGAATAGTTCTGATTGTATCCAGCAAGAAATGGGGCAGAGAATGAGAGACAAGTATGACAAGTATTGGGGGCAGTGGCATGAAAATTTAGAAATGGAAAATGAGAAGGGAAAGGGAAAGGGAAAGGAAAAGGAGAAGGAAAATATCAACTTGCTGATTTTTGTTGCTGTTGTACTTGATCCTAGATATAAGCTTTCACAATACACAGAAATGGTAATCGAAGAGATGTATGGTGATGGGGTTGGACAAAAAGTTTGGGCTGCTATTACCAAATGCTTGCATGACCTCTTTGAAGAATATAGGAATAATAATGCTTCTTCAAGTGACCTAAACCACCAACCAAGTG…
>Sorghum_newGene_454
CGCCGCCGCCGCACCGGCCTCGCTAGTTCCCACGCTGCGCCCGCCGCCGCGACGGCCTCCCCACGCTGCGCCGTCTCCGCGACGGCATCACCCATGGCGTGCTGCTGCCGGCAACGGCCTCCGCGCTGTGACGCCCAGAAGCCCGCGTCCCTGTGCCCACGGGCGGACAGGACTCCTCGCTACCAGCGCCGCCGCCACCCTCATGGGCTTCCCGATGGCCGTGCCGTCTTAGGCTGCGACTCCGGCAGCCGCACAACCACCACCGTGAGGGGCCTCTCCGGCATCTGCATCACTGGCACCCCTTTGGTCCCCTCCCATGTCCAATCCGCACAAGGTTGCTGTGTCTTCAATGATGCCAACTCCAAGCATTGGGCTTCGCTTTTTGCATATTGGACATGG…
>Sorghum_newGene_455
CCCGCGATCCACCTCGCCGACCCTCCTCTTTCTTGCGACCCCTCCTCTGTCCTCTCCCACGCCACTCCTCTCTCACGCCTAGTACCAATGATTAGGGTCGCGCGCATGACCTGCTCGAGCTCAACCCCCTCTGCCCCGCGTCCATGCCCTGCGACGTGATCAACGCGGGCTCAGCTTCCCCTCGAGCGGTGTGGATTGGTGCCCAATCGGAGTGTGGTGGCAGCGGCGGAGGCGCCTCGGGGTGTGATCTGCTGCGACTGGCTTCATCATGGATTGAATTCGCGGTAGATGTACCCACTCCCTCACATCACAGCTTATGTTTGCTTGAAGATACTGAACTGTGGTGTTGCTGCTCTCCTTGCTCAAGGTACATGCCCTCCTCTTCCCAGCCCTATCTTT…
>Sorghum_newGene_456
ATTGTAGTTAATAACCAAATATCATTTTTTGCATCCAGAACCAATTCTGCACAACATAGTATAGTAGTTCATGTCATTTGGATAGGACAAATCTTTATAGGGGCATTTGATACAAGGATTCAGAGATCAAAACAACTTGAGGAATATGTGCCAGGACAAAAAAGATATAGTTTACGAATATCTTTTGCCATGTAAGCTTCCCTCTACTTGAGCCTTTCCTCCAACATTTTTTTGTAACTTGGCAACAATTACGGTCTTCTATCTTTTCAGGCACGATACAGTGCAGTAATCCTCACTATGTGCAGACAAAGGCCCAAGTGCAGCTTCCAAATTCATTCATCAGCTCATTGTGTCATCTATGTGTGAGAAATATGAAAACAGTATGCTATAATTAGAAAT…
>Sorghum_newGene_457
CGCGAGACCCATGCCAGGACACCTCCCTCTCCACCTCGACATGCTCGCGGACACATCCTCTTCCCATCTTCCTGATGCAGCCGCCGCACTTGGAGACTCCCGCGGCGAGGGTGTGCGAGGCTGCCAGTGCTGGGAGAGGCTCCTGCGCCAAGAGAGGCCACCGGTGACAGCGGACACGGCTCCCACACTGTCGGGCGCCAGATCTAGATGTAGATGGATTGGGATCGATCGAAGAGAGGAGAGAGAACATAGTGGTATAAAGGTTATCTACTCGATTATACATTGGCTGCGTACATGGGTTGTCCTGCAGAAGCCAGCTTCACAAGATTTGGTTGTAGCGGCATCTCAACAATTGGCGCAAGTGGCCAAGGAGTTTTTTACCCGGGCACATGGGTGGCA…
>Sorghum_newGene_458
CGCCTCTGCCCACGACCGATGCCGCCAGGGAGCCCCTGCCCGCGCTGCCAGGGCGCCCCTGCCCGCCACCGCCGCCGCCAGGGCACCCCTGCCCATGACCGCCCCCGCCAGGGAGCCCCTGCCTGCGACCGCCGCCGCCAGGATGCGCCTAGCCGAGGACGCCGACACCGGGGAACGCCGCCGCCAGGACGCCCCTACCCGCGAGCGCCGCCGCCAGGACGCGCCCAGCCGAGGACACTGACACCGGGGAGCGCCACCGCCGTCACAGGAGCAGGAATTTCCAGCACTGTAGGTACAGGGTCTTCTCCTCCCCTCTCCGTTGCTGTGTCATGCGATTTGATTCCGGCCGTTCACTTTTATTTCTGGTATCCTCAGATTCCTGGTATTATGTGTCATGTT…
>Sorghum_newGene_459
CACGGGCGATGGGACGCAGGGTAGGTCGTGGGCACCATGCTGCCACGGGCGGAGCTCCTCCCTCCGCTCACCGAATCCCCACAACCCCCTTTCTCAACCTGGCGCGCCCTACCCCGATCCATCCAATCCACGTCGAATCTGCCAAGGCGGCCCCCGACTCCCACCACTAGATCGCGGGCTACTCCCTCTCCAAGGGGATTGGGGTGGGGAAAATTCATCGCCTCCAAGCCCTTCAACGTGGGGGGATTTGACTCTGCGATCTACTTCTACAACGACAGGAAGAGCCACCAGGATGGCGGCATGGCGCTGCCTACATCTCGCTCTCCATAGCCCTAACTGCGATTGTGAGAGGCCATGTGCAGACAACTGCCAGCAAAGCCAGCACGCGCCAAGCCAAAA…
>Sorghum_newGene_460
CGGAGACATTAAGTAAATAACATCTGGATAAGCGAGTTCTGTTAGTTTTAAAGATGTGAGAATAGCATATCAAGTTACTCATATGACAAAATATACCACTTGAATATCTCTGAAACAAGCAAGGTTATCACTTATATTATTATGCTAGGCAACATGAACTCGCCATCGGTAACCTCCTCAACATCACTTCCAGTCATGACCTACGCCATCGGTAACCTCCTCATGGTACCCAGCATACATACCCCAGTCATTACCTACGCCATCGGTGACCTCCTTCTGGTACTCAGCATACCCCTTGATGATGGACTGGTACTGCAAGTACCAGTGGAACAAGCGATGAACCTTATCTAGGTTAGCAAGAGCATCAAAAGCGTCTCGGCTTGTAAAACACTTATTGTA…
>Sorghum_newGene_461
CAACCATCACAGATTCAAGGTCTATTCCTACCGCTACAGTTTAGTTGCATGAATGGAACTGAAAAGCTTGAATTATACTGAAGTAGTAAAGATGTGACCAGACTGGATCTGCCTTCTGGATAGCGAGCAGCAGTGCTTGGGCCGGTGGTTCCATGGAGATGTTCTTCTGCTGCTATGTGGTATACAACTAATGAGAATTGAATAGGGATAGTTAGTGATTTGATTTGAGGATGAATTTTGTGAGGATGTGTGCTGGTCATCTACTGAATAAAATTATTTTTACTCAATCTACTTTGGTGCATGATGAGTTGAAAGGCACATCTGTAGGTATAAGAGGATAGGAATGTTTGAGAATTAATATGCTAGGAACATCTGATAATCAGTACGGAGTATGTTAAG…
>Sorghum_newGene_462
TCTCAGATGCTGACGACCGAGGGCGCTCGTCCCCCACTCCCCTGGCGGTGCCCTCCTCCCCATCGGCGCCTGCAGAGAGATCTCGGTGAGCGGCCATGGTGCCGGCAGCGCGGCTCTGCTGCAGGGCCTCACGCGGGGTGTCACGGCTGGCTCGCACGCGCCAAGGGGACGGTCCATGCAGACTCGCCAGCAAGCCCCTTAGCTAGATCTTCCTCGGGCAGGCCCTCCTCCAGGTCTTCCATCAGACCCGCCGCCAGGTCTTCCTCGAGCAGGCCCCTTCGCCGGCGACGAGCATCACCAGCCTTGGATGAATAGGTGGTTTGCATGAAATGAAAAGCTATCAACGCAAAACCATTCTGGTAGCAAGTCAACTGCATGATGCAGTCCACGGCCACGGTG…
>Sorghum_newGene_463
GAATTTCAAAGATTTCAAACCCTATAGAAAGTTTGTACTCATTCCCAATGTCCCTCTATAAATAAGGAGGGACTCTCATCCTTGTACATGGACATCCAGAAAGTGAAATACAGAAATAGCTTCTTCTTCCTCCCATCTCTCTGTCTGTGTTTTGATTTGAGTGCTTGTGAGCAATCCAGAGAAGTCAATTTCTAACACGTTATCAACACGAATTCTACCGAGCTAAAAGATGTGCATGCGGGCCAAGACACCGACGTCCTGAAGACGTGCGGATTGGAACGCGGACGCGCGGGTGCCTCTAGCCCCGTCATCACGCGAATCCTGCCCCCTGCACGCCGTGGCCGTGGGAACGCCGAACTGCGGGCTCGACAACCGGCCACCGAGCGTCACATGCCGTCG…
>Sorghum_newGene_464
CCCCACCCAGCCACATACGGGCACCCTCACCCTACACGGGCACACGCACCGCCGCCCGCACCCTGCACGCCGCCGCCGCCCGCGCCGCTGCACCGCTTGCGCCGCCGCCGCCGACTAGATCTGCCGCCGGCGGCCCCTGCCCCTGGCCCTGCCCCGCGCTCCCCTGGCCCAAGAGTCTGCTCAGATCCCGCTCAGCTCCTCCGCACCACCTCACCAAATTTCGCCCTCCCTGCTCCCGGACTTGGTTCTTGGCGACGATAAGGATTTTGTGTTGGTTTTGACAGCAGAGCCTGATCGAGCCCCCTTGAGCAGGTTGCCGGAGGTTTCAGCAGTTTTGTCTGCATAACAAGTTGCTTCATCGGACTGATCTGCTCTTTTCCCTTGGGTGAGGATAACGGA…
>Sorghum_newGene_466
CAAATTTGGCGCTCCGACTTGGCAGAGGCAGACAGAGAGTCGCACCACACCACCCTCCCCCTCCCGCCGCACGTCACCCACTCGCCCACGTCTCGCCTCGGTCTCGGTCCCTCTCCCTCCCTCCCCTCCGCGCGCGCCCATTCCCGCTCCCCCTCCGGCGCCACCTCCCGGTTGGGTCAGTCAAACCACGCCTCCGCCTCCGATCCGATCCCGGCACACTTGGAACCCAACAACAACGTCTCGGCCGTCTCCGGTCTGCTCGATCGCCCCCCATGTCCGCCGCCTCCGCCGAGTCCCCGGAGAGCCCGGAGCGGCGATCGGAGGCGGTCGCGTGGCTACGGTCGCTGCTGGCAGGCTCTGGCCTGCCTCTGCCCCCGCCGCACGCGTCCGACGACGACC…
>Sorghum_newGene_467
CGCTTCTCACCATCGTTCCAGAAGCAGATTACCGTCCCGATCCTTCGCACCATGCCTCCGCCAGTCCGCCGTCACGAAGCATCCTACAATGAAGCTCCATGAAAATCTAGATCTACTTCTTCCTCCAACCCCTCCCTCTCCCTCTCCTCACAAGAACTCCCAATAACGGCAGCTATCGAACACACTTTGATTGCGTCGGGTCACCTGCGCTCCCCATCGCACTGCCGGTGTGCTCAGCCAACATATGGGCGACGAATCTCATACTTAAAACCGTAGCCAGTTTAGCTAAACATAATCGGTGCTAATGGAGATCCCAGAAATTAATGAAGAAATATACTGGCAGTATGCAGTCATCTCGAGGCCAAAAAAGGTTTTCAGAACAGAACCTAAACAGGTGGC…
>Sorghum_newGene_468
CCTCCACACTTTACTACTACCACCTACCCCCTACCTCGTTCCCGTCGCTTCAGAAACCCACAAAACGGCGGCCATGGCTTCGGCGCAGTCTACCTCGACCATCTCCTCAACCTAAACTCAGCCACACACCTTCCTTCAGAAAATCACCTAACCTATTAGCAGCAACAGTCGACCCCTCGTCCTTTCCAACATCAACTCCATCGCCAATACAGCTAAGTCCATGGCGAACACCCTACTAAACTGAAGACGCCAGATTCACACCAGCTTCAATACGTCCAGATGGCGCAGCACCGGTTCCAGAACCTCAGAATCATCGATAAAACAGAGCTCAGAGACATCGATGCCACTATGTCCGGCAACACAGTCTTCGCAACAGTCCCGGATACTATCTCGGACACA…
>Sorghum_newGene_469
CCTTAAATTATAGGTTGTAGCTTGTGAGCTAGAAGAGGATGGTACAGCCCAGTTGGGGAGAAACACATCATATCATTTAACTGTTAGTTAGTTCATCTTCTCATAAAACTAACAATAAGATGTGAATATGTGACATAATTTTTCTCTTTTTTTTGTGTAGATCCTTATAGTAGGTAATAAAAAGGGTAACATTATAGCCTTTCCTTTTCCTAAAATATTGGTACTGCATGCCAGTGGTCTGATGCAAGAGAAGATGCTTCCATGTGATTGTTTCAAAGGGCTCATGGCATTTCTAGTGTCACAAGTGTTCATATAAAAGATTTGATTTCTGATCATACTGAAATTCGCACTTAATTTCCAGAACAATATTATTATTCATATTATCAAATTCATGCGTAG…
>Sorghum_newGene_470
TCCAACTGGGCCGAACGGTCAGACCTTAGCCCCTTCCTCATTCCTTTCTTTCCTTTCTCTCTCTTCTCCTTGCTCTCGCTGCCGCACGCCCCCTCGTCCAGCGAATGGATCCGGCTGGCTCCAGCATCGACCGCAACGGATCGAACTCCCCTTTGTTCTCTTCCATGCCGTTGCCCCCTCACGCGTCTCCCGGCGCCACTGTCGCTTGAGCACGGGGATCCACCGAGATCGGCGGTGTAGCCATGGCCGGCAGCTGGCTACACAGAAGGGACCACTGACGGTCCCCAAGCCGAAGGGTTGGCGTCCACAGAATCCCTGTCACCTCACTAGCGTTCTTTGTCCTAGCAGCACCCACCATCACCTATGCAGAACTTGACGTCAACATCAATAGCGCACAGG…
>Sorghum_newGene_471
CGGGAGCTGGGTTTTCACAGAGAAATTTGTCTCGCCTCGAGACACCGGGCGATATTCCCCGTCTCGCTTCGACTCACGTTCACGTCGTCTTCTCTGCGGCGGCCGCGCCTAGACTTCTCCTCCGTCGCCGCCCCCTTCGCTCTGCTCTCGGCTGGACTTCTTCTCCGTCGCCATCGCTCTGCGGCACCAGTACCTCCATCTCCGCAGATCCTGGGGCTGCAGACGGCCGCATCTTCATCTCTACTCCCCCTATCCCCTCTCCGAGGACCGGTGGCAAGCTGACCGACAAGAGCTTCGTTAGGGAGGTGAGGCGCAGCTGCTTCAACTTCACCTGCGCCACCAAAGGCCAAGAAGGTTGAGCTCAAGGGCAAGGACGTTGCTGTCAAAGTAGTCATTCCC…
>Sorghum_newGene_472
ACCTCTCTTACCGCTCCCACACCCTGCCCACTTCCACCGCCCCAACCGAACCGCTCGGCCTGCCCGTTTCCCTCCTTCCCAATCGGCAGTGGCGGTGCCACCAGAGCTCCAAATCAGCTGCACCTGCCGCTGCCTGCCCTCATCAACGCCGCGGTCGAGGTCAGGGCGCCGAGCTGCCGCCAACCCTGCAACACCCCTCCGTCGAGCGCCCTTACCATCACTCGCTGCCCGGGTCAGGGCGCTGGGCCGACGCCAACACCGACTAGAGGCGTCTTCCCCCTTCCTTGCCTCCCCTCCACCCGCGGCAGCCACGGCGACGGCAACGACGATGACGACGATTGAAGCATGTGTTCAATTGAAGGCTATCAACCACTACATGAAACCTCAGGTTCTGCCTCT…
>Sorghum_newGene_474
CTGAGGTCGAGCTTCTGCTACGCGCTTCGACGGACCGACCGCACCGTGCGTCAGCGCGTGCGCCCCGCGGAGGTCCCTGGCCATGGCGAACGCCGAACGGCGAAAGCCAACGGCAACACGCGGCGCAAGTCGCGACCTCGCGGCCATGGCGAATTGGCGATGCGTGTCCTCCGCCTCCCAGAAGGCTGCCATGGCATGGGGCGTGGCACAAAACAGATTTGCCCGTTCGTGTTTGCTTGTACTAGCTTCTGCAGGCCACGGAGTATGTTATTTTTAGCTCTGTTCCAGGAAAATGTGAGACTGTTCGGCAAAGTTGAGTCGCAGTGATATAGAGGAGTCTCAAGTATACTTCCTTTTTCAGTGAGGTTAAGGATCAATGTCCTTGGGAAGTCGTTGCTG…
>Sorghum_newGene_475
GTGGTGGCAGACCTCGGCACGATGCTAAAATCCTATGCATTCTAAAATCGTATAAGTGTCATGTAAAGCTATGTCATCTCCTATCTCCTTCTCCTACAAATAAAAACATGGACTTTTTCTTGGTGCGGCATTTGGTTTCGTCCGTCTGCCCGTCCTGCGTCCGCGGCGCCTCCCCAACATCCAAACTTGGAATAGCCTGAAAACCGGCATCCCTCCCCGATCCCCTCCCACATTCCTATCTTGACCTTGAGCAGAGACCTCCGATCCCCTCCCCCTTTCCACCGTGAACAGAGACCGGAGACGCCGTAGGCAACACCTTCCGCCAAGCGCAGCAGAGTCGAATCCGAGCCGCCGTCCGCCTCGTGAGATCGACTGGCGCGAGCAGAGACCGGAGCAGCC…
>Sorghum_newGene_476
AAGAAATACGAGAGTGGAGACTGACCGTCCGCTCCTCTCATATCCACTCCCTTATCCTCGCACAGCCGCACCTTCCCATGCCCTCCGCTCCTCTCCATGGACGCCATCCTGACTAGGCGGGCTAGCCGCACTGAGCTGCTGACCGCATGCCGCCGGATCCACGATGGGGTGGCCGCCCTTCTTCTCCTCCGGTCAGATCCACGACAAGGTGATTGCGCTCCCCTTCTTCCCTAGCTAGATCCACGCCATGGGGACCTCAGGAAGCTCCCCCAGCCAGATCCATGACAGAAGCACCGACGACGCACATGTCGACCTCGACGAGTGCCCTATCTGCTTCCTGGTTTTGTCTCCGGCGATGTAGGTACCCAACTCCGCCAGATCAGTCGCCTCCGCCTTTCC…
>Sorghum_newGene_477
AGCAGTCATCAGAGCAATCGCTGCCGGGCAAAAGCGCGATGGCGTTCTCCAGCAGCAAAACCACTCGTCTCCTCGTGCTCCTGCAGATCGCTCTGTTCGTCATGTCCGCGCTGATCATGCCGCGCTCCGTCTGCCATGGAGCCCGAAGCGTTGGGCTAGGTTCCATTGGTTACGACCCTTTTGATCCAAACCGTCCTGTGTGCCTTGCTGGGCGGTGCCCAGTTCCTGGCAAACCCTACGGCCGTGGTGGTGGTGGCGATCCCTACGAGAACCGCCCTGGTCATGGTGGTGGCGGGCCTGGTAGCTACTATCCTGACAAACCCGCTATACCTTCTTACGGAGAAACCTCAAATCCTTGATTGCACGTAATACTCGTATGGCACGGTAAAGAAAATGTTG…
>Sorghum_newGene_478
CAGCTAGATAGCATATACTCAAACTCGCAGAAACCCAAGGGCCAAGCAGCAGCTAGCTAAGCAGCCAAAGTTCGATGGCGTCCATCACCAAAACCGCCTGTCGTTTCCTCCTGCTCACACTGTTCGTCATCTCCGCGGCGATCTTGCCCACCTCCGTATGCCATGGAGCCCGCCTTGGCGTTGGTATTGGCCGCGGCGCTTTGGAGCCTGACCATCCTGCTGTATGCGGCATGGGGGAGGAGTGCCCACCTCGTGGACGTCCCTACTTTCCGTTTCCCCGTCGCGGTGGCGGGCCTGGTGGCTCCTACCCTGAGACACCGCTTCCCCAATTGAACGGAGAGAAACCACGTCACTGATGGGCTGCCTCGGATCACGTACGCGTCCTCCATCTCGTATGGT…
>Sorghum_newGene_479
CCCTCCTCTTCTCATCGACATCCTATCCACCGCCTCCCCTCCCCGCCTGACCTTGACACGGACGGAGCCCCTGCGGCTGGCACGTCGGCAGCCCCCTCCGCCTCTGCTTCCGCTTCCATCTCCGCCTCCTTCCTCCCTCTCTCTGCCTCTCCCCACGCGACGGCGCAACCAACTGGATAGGACGAGGCACCAACCGGCGAACGGCTTCGGTGAGACGGTGGCGGTGCGCGGGCGCTGGCGAGCCCCGTAGGTGGCCGCCGCTGTGGATGCCACCCAACGCGGCTTCCTCCTTATAGTCCATGTGTGCTCATGGGCTCGACGAAACAACAAAACCCTAGGTGCCTGTGTTCGGCGGCGGCCAGATCTGGAGAGCACCTGAGTGTGAGGCACTGACCAACA…
>Sorghum_newGene_480
CCTGTGACCCCGTGGCCTCCCCTCCCCTCCTCCCTCGCCCGTGTGAACGCTCCCTTCGGCAAACTCTGCCCATCCATCGTGAATCGAGCCGGCGCTGCTCTGCCCTAGGCCCCGACCCGTTCTCGCACGCGGCCGCCAGTGCTCCATCCCCAAAGCGCTTCGCTCGCCGGTGCTCATGGTCACGCATCAGACTCCGCCTGTCCGTCTACTCCGCCATGACTGGCGCAAGGCCCCTCCCATGTAGCACCCACCCCAGATCGTGCTCGCGCTCACACTTGCTCGCTCGCAGATCGGCCGGCCACCATTGTGCGACGACGAATCGGTGTGACAGCAACCGGCGAGCGTGCGACCATCACTCTGGAAAGGTCGGATCGGAGGCGCCGGACGCAGACATGGATC…
>Sorghum_newGene_481
CCGACTTCCAACTCTGATTTCACCCAACGATTGCGCTGGAGAGCACAACATAAATACATAATGAAAGGATTGGTGAAGAAAGGAAGAAGGTTTACAGCCCGGTGGAATCGCTGAGATCCAAGGAAGAGAGGAGCGGAGGGAGGCCATTGTGCCATAGTTCTCTGTCCCAAGTCCTGCAGCATCTAGCCTCAGACAATGGCAGCCCCAATCCTTGTTGATAGGTAAGCCCTGATCCCAGCAATGGTTGTGGGCCAGGATGCAAATAGGCAGTACGGCTTCCACCATCTGGCTGGTACACTAGGAGGAAAATGGATGGCCATGGCCCTGCTGCAAAACAGACTAATGGTCTCTCGCTGGTATGTAGCACCACCTACCATGCACATTCAGTTTATTGATGTT…
>Sorghum_newGene_482
CTGCCGCCGCACTGTGTGTTCAGCCTGGTCGATCTGCACCTGCCTTTGCCGAGCACGGAGCTCGGGCGCTACGCGGGCAGTTCGGCGGCCCGAACTGACCTCCACGCTGGCCGACGCGGGCAGGACGACGGCGCACGTGCACGACCTGGCCCCTGCAGGTGGCCGCACTGCGGCTGCCACCCCGCCGCGGCTCTGCCCCACAGCTCTGTGCAACTGGATTTCGGTCTACTACATCAAGGTGAATGAAGTTAACTTCACTCCTGTTTATATGGAGTGTACTGGTGTGAGAGGATAATTGATTCATGTTGAAATCCCTAAAATTGCCATGGATATAACTCTTGTTATTACCTGTCTCAGGTGACATGTGCTCCTCTGTACCTAGTGTACACTTTAGTCATA…
>Sorghum_newGene_483
GGGATCGATGCAATGACATACTGCCTTCACGATTCACACAATACCACCCATAGCTCATCTAGGAGTTAAAAAAAAGGAGAAGCTGGGCATATTGTCGTACATTTGGCCTATCTAATATGAATCAATTGAAGAGACCACAGAAGATGAGCTCAACCAAATGGAGATGACAAGTCAGAAGTGCTGCTGGCTAGGTACCTTGATACGTTCCACAAAACCACTTATTAACACCAAATGCCACATTATAGCAAAGCTCCTTCATTTTCTACAACAAGCTATATGAGCGGTGAAGACACACTACCGGCAGACTACAACAGAGCTGAGGAGGACAGCTCAGCGGGTTACATCTTGGGATGCAGTCACCACACTGAGTGTATGTGCCGCTATGAATGATCTGGTACG…
>Sorghum_newGene_484
AGCCACAACCACAGCAACTGGCAAGCCTCTGAATCCATGCATCCTTAGTTCCCTTTCCTTCTGCACTTCGGCAGCAACCACAGTTTGTTGAGCGTGTTGTGCGAGCTCAGATAGCTCAGCTCGCTCCATGGAGCCCTTCTGCTTCAGTTTGCAGGTCAGTCGGCATACCACCGCTACTTATCTGCCCTCAACTGCAAGAATTTTGCTAGAAACAAATCCATATTGTTCTTACTGTACTTTTATGTTCTTATTACTCCCTTTGTATCCTAGATAATCAGCTGTATGCTAATTGTGTCATCACTTTTTTTTTTGCGAGTAATTGCGTCATCACTTATCACTGCTGTCCATAGACATCGCACCAAGCACTTTGGAAGATTTGGAGCTGTTCCAATAAGAACA…
>Sorghum_newGene_485
CTAACCCTAAGCCCATTTCCAAGACTCCAACCTATCCCTTCCTCAGCCGTCAACCAGCAGCACGCCAGCAGCCAGCAGCGCCTCCGCACTCCACGTTCCCTCACCGTGCGCTAGTTCCGAAGAGCTCAAGGTGGAGCTTGTCAGAGCCACCGTAGGGTGCCTACACGCCGGCGTGGTGCACGACATCCGCTCATCCATCTTGCTCGCTCATGCGGTCCTGTCGGTCGCTAGAGGTCTAGATCTGGATGACGTGATGCTATTTGGAGAGCTTTAAAGCGTGGCTGTGACTGAGGGTACTATGCAGATCTCACTGGAGGCCACGATGATTGCTCGCCCCTTTCTTTTTATGTGTTGAATGTGTTCGAATTTCTTGTTGGATATTTGTTTTCTTGTTGTCAT…
>Sorghum_newGene_486
CGTGGTTTTCCTGAGCCCATTCCTCGCTCAACAGCAGCATGTTCTGTGATGCCGCTTGGGTTGGCGCGAGCTGCGTCATACTGTGCTCGCCGCACTGGGCCTTCCATGTCCTCCCTGGCATGCATGTCAGGTGCTTGCGATGCGATAACCTCAGCAAACAGGCTGATTGGGCAGCACCTGCGTGCTGGCAGGGTGGATGCTGTGCGGGAGGTGTTCGACAGAATGCCACAGCGGGACGTCGTGTCCTGGAACTCCCTCATGGCTGCATATTCCCGTTCCGGGTTGCATGACAGTGCAGTTACTGTGTTCATCGAGATGAGGCGTGAGGGGTTCTGTGCAGACCACACCTCCTTCTCCACTGTGCTGTCGGCCTGTGCAGGGATGGAGACTCTAGCTCTG…
>Sorghum_newGene_487
AGGAGGAGGATCCAGGATCACAGAGCCGAGCATCCAAGCTTACAGTTTTACAGACTACAGAGGCAACCCAAAGGAACGTTTGCGTGCGTGCTGCCTGCCATGGAAGTACCAAGAGTTCAATCTTCTTCCACTGGCCGCACCAAGGCGGCGGCTGGCGCAACGGGGAATAAGCCGTGCCCGGATCTGAGGCGGCGCGGCGCGGGCCCGTGACCGACCCCCGGGGAGAAGTCGCAATGGGAACAGGGAAGGCGTACCTGCGGGTCTCGTCTCGGCGAGGCGGCGTGAGGCGTGGGGAGCCGAAGCAGAGTTTGCCAGAGGGGAGAAGAAGGCAGCACGGCAGGCAGAGGCGCCGCGCCTCGTCTCCCGCGCTCTCGCTCGTTCCGAACACGACGGGGACTG…
>Sorghum_newGene_488
CTGACGCATCCGCCGCCGCCGCCTACGACGACGACAAAGCTGATGCTTTCACAATGCATCCTTCGCAGTTCTTGCTCTACGGCCAGTCGGCGCCCTGCGTCTACTGTTGATATGGTTGGTTTCCTTGCTTTGGTTATAGCTTCCTAAGAGGTTTATGTGTGTATGATGAGCTTCCTATCGTTGGTTTTGACAAAATCTTTTGCTTTGCAAGATCAGCTTCTTGTTTGGATTTCGAATCTGAAATCCAGTCCAGACAATTGGCAAACATCCTGCCATCTTGCGAGATTCAATCCGAGCCAGCTTAAACTCACCTGGATCTGAAACCCTGATTTTCTGGGCCCTTTCGGCTGGCACATTCCTTCTCTTCTACTCAGACTATCGATCGACCTTTGGTTTAGT…
>Sorghum_newGene_489
CAGGCCAGGACCAGCTCTGCCACCGCTTTCTCGTCACCGCTTTCTCCGTGGCTCGGTCACCGCTCTCTCGTCACCGAAGCCGAAGGGGCGTCGTGCCGCACGCGCATGGAGGAGGTGGCGCTGCCGCAGCCGCAAAGGTGGCGAAGGTGGCCGCAGAGGTGCCGGGCGGGCCCCAGGCAGAAGCGCTGCTAGCCCTTGCAGATGAGGAAGAAGCGCGGCGGCGGCGGCGAGGAGCGCTCCGGGAAGCGGCTGCGGCGGCGAGGAGCGCTCCGGGAAGCGCGGCGGCGGCGAGGAGGAGGATGCCTTCCTCCTCCTCTCTCTCTCCTCTCTCTCTCCTCGCGTCGTGTGCGGCCCGACGTCGGCTCGCGTGCTGCTCTTGCTCGCCCTGCTTTTCTTCCT…
>Sorghum_newGene_490
GTTCGGCTATTCCTCGCCGTCTTCCTCTTTCGCCTCCGGGCTGCTAGCATCCAACCGACAACGCGGCGCATGGCGTTGGTTGCTGGCGGCGGTATCGACAAGCCCCTCCCCCCGCGCTCCTCAGCCAGCTGCTGCCACCAGTTCGCGGCCTCCGCATCGCTGCGCCGTACTCCAGCCACGATGACGAGCGTGCGCCCCTCATCCCCACGGGCACGCCGGCTTCCTCCACCTCCGCCTCCTCCGACCCAGCGCCGACCACCAGTTTCCCGGGGGCGACAGCAGCAAAGCAGTGGAGCTCGTTCACGCGCGTAGGCGACGTGTTCGACACATGGGCCAAGCAGGGGCACGAGGAACCATACGCCAACATCGACATTGAGATGGCATTCCCCCCACCGGTTC…
>Sorghum_newGene_491
CGGGGGTCATGTTTCTCGCTGGCTGCGCTATGCGCTGTTAATGGGCTTGTCGCGGGAACCTTGGTTTCTTCTGCAAGCCAGATAGGGAGGCCCGGGCCCCCGGGTCTCCCCTCCTACCCTAGCCTTGTCACCATAGTCCGCAGTTGATAAAGTCTTCGCCGCCACCGTCGCCAACAAATCCGACTCCCCTGTTACCCTCTACCATCACACCTGTTTTTCTTGGGGCGCCAACCCCAGCGACCGCTTGTTGCTCGATCCTAAGATCAGGCGTGACTATCCGAACCGACGCTGGACCCCTCTCGCAATTCGCCGGAGGACGCGACGACGAACTTCTGGCCACGGCAGGGGTAACTGAGTAAGGTCCTTGGATATGGTTTATGCCGAGCTCTGATGTCAATG…
>Sorghum_newGene_492
TCCAATACCAAAGTCATAAAAAGAGAAAATCCATGTTGCCATGCAGGGAAATAGCAGCAGAAGAACAAGCTTCTCGCAGTAAAAATAGGTGAGGCCCAATCACGCTGCCCATGTAGTCAGATATTGCTCACCTAATATTAATTGTATGCTTCATGCCTTCAATTTACTCTGGTTTTCTGATGTGGTAGTTTTGTGTATAGTTAGAATGGGCGGGTCTCTTCTTTTTCACTTGCTCTTTCTTTTCCTACTAAAGTTCCCACGCTGCTCATTATCTTTTAATTTTTTATTTATTTTATTTACAGTACACAATATCTCCAGAATTTTTACTCTCTTAATAGATTTAGTGTCTTCGTTCCATACTACCTATGAGACTAGATCTTTTCCTACTATTATGACAGA…
>Sorghum_newGene_493
GCTCCCAGTCTTTCCTCAGCCGCCGCCGATGATGTCTCCGGCGCCGCAACGGAACCTGCAACGCGGCCGTGCTTCCGTCCTCTTAGACGGCGGCGGTGCCCGTGGCTGCAGCTCAATATCCGGTGTGCCCCGCCCGGCCATTTTCGTCGAGCTTCTGATTGGAATTAGGGGCCCCGATTCGGCGCGCTTGCTTTCACTAGATCCTGCTTGTTCTCCCTGTTGTTAACATCCGCTTGAAGCTCTTCGCTTTGTCTCCCGCTAGTCTCGATCTAGCCGCGTGTTAGCTCAGCTCGGCTTAGGCGATGTGTAATCGTGTTCCGAATGGAGATGATGATTGTTCAGGTAACTATCAAACTTGTCTACAAAATCAGTCTCAAGTTCAGTTGCGAGCTTTGGCGT…
>Sorghum_newGene_494
CGGCGGCGGCGAGGGAAGCAAATTAAGGCCTCCTTCGTTTCTGGGCGGATTGGCCTATTCCTAACCCGTTCCGGGTGGAATGCAACTGGGAATAACCGGACCTCCTACCGGCTCCTGGAAGAAGAGGCGGATGAGTCGAGCAGCAGAGGCAAGAAGAGGTGGCGCGGGGCAGCGTGGAGCGACCACGGAGCGGCGCGGGGCGACTGCGGGGCGGCGCCCTTCCCCATCCTCGTTCTTCTCGCCGAACTAATCATCAGGAGTGGTGATATCGAGAGTTTCAAGTTCATCGAGAGAGCTTGGAAGCTCATCTTTACTAGTGCTGCTAAAGAGAAGGATGGCCACTATGGAGACAAGAGAGGCTCAGTCAGAACGTTACAGTTCCTTGAGATTTCTGCTCAT…
>Sorghum_newGene_496
TCTATACATGTCTTCGTCCACCCGCACCGCCCGCCTACCCCTGATCCAGTCACCCTCCGTCGCCGCCTACTCCCCGCGCCCATACCCGCGCCGATGGCCACCCCTGCTGCCCTAGCTCCACCCCGCACTTGCACACGGATCACGCTCGCCCCCGCCACCCTGGCTCCGCCCCGCCCTTGCACACGGATCTGGCTGTGCCCACCCCGCCCTGCTCCAGCTATTCGTTTAATTTCACCGCCGAGGAACTGCCGCCCATGGAGGTGCTCGCCTTCCGGTGGTGGGAGGACGAGCCGAGAGCTCGTGTCCATGAAGACTTCGGAGGCGGAGGTGGAGCTGGATGAGGACGACAACGAGGAGCCGCCATGGCTCCGCCCACCACCGCTGCAATAGCTCCGCCCC…
>Sorghum_newGene_497
GTTCTTCCCCAAACCCGTGTAAGTCAACGGAAATCAAATTGCCGGTTGCTAGCTTCAGCAATCAGCGATTCAGCATGGATGGTGGCAGTGGCGGCACAGCCGCTGGTATGCTGGATCATACCTCGGATTCCCCATCCAGCAGCAGGCTTCGATGTCGTGTGTCTCTCTCGGCGCCCAAGCCTGTGTGTCTCTTGGCGCCCAAGCCGTCGTCGTTCGACGCAAGAAACACCAACAACGACCTCGCTCTAGCTATGGCTGCACCGCCGCCACTCCTTAGTTTTGATCCGTCCTCTTCCGCCAACCACAAGCAGACGACCGGCACCGGCTTCAGCTCCAACACAGTTGTTAGCAGCTCCTCATCAGGTACCATAGTCTCGACCACCAACACATCTAGATCTA…
>Sorghum_newGene_498
TAATTTCATATACTATGTTAATCATGATAAACGGAGAGGGAAATAATCGGAAGCACTCGAGTCTGGAGATGTATTTTACAACAGATTCATCGCAGCAAGAGAAATGCATCCACCTGCAAAGATATGTCGACGACCATTACTGCAGTGATCTTTTTCTTCGGCACTACATCGACCCGAGTACCACCGCCTAGAAGTTCACTGGAATTGAACCACTATTTTCATATATGAGAATACTGAGAAGTGGAGATTCTATTTTGTAGCTTCTGGCTGTGAGTTTGGGTGCTGAGGATGACAGTCGTGGTCGCCCCTGCCGTCATCTCAGTGGTTTGCCAAAATTGTATCTCTAACCACTACTTTTAGATCTGCTGAGAGGGTAGAGCAGGCAATGGAGATTCTACT…
>Sorghum_newGene_499
CCAAACCTCGCTGGAGCCCAAGACAGCTCGCACGGAAGTAGTAGGGCATGAATTGGACGCGGTCGCCGGCGCCGAAGAAAGGAGCAAGTCACAAGCTGAGCAAGCCCGCACGGCCACACCCCACCAGCAGAGCATAGTAGGGCCGGTGGAGCTAGGGAGCAACGCCTGCTCGCCCCGGAGTGCCGCGCACTGAAGCCATGACGCCCGTCGCGCTTAGGTATTCCTATCCGCCGCTCCCGGCACTGGCCTGCCACCGCGCGCAAGTCGGTTGCCCAGCTGCAGCCGCGGCAGGCCAGCACACACGAGAGGCCGGCAAAGCATGGCCACCGCCAGGCTCCACCTCCAAGGTCGCGCCGTCATCCGCCGCACCGGCTCCCTGAGCACGGATCCAGGTAGGCA…
>Sorghum_newGene_500
CAGGAAGGCACTGATGGTGGTAGGTCGGCATGGAAGATCAGCGATGCTTTGCAGAGGAACATGAGCCTGGACTTTTGTAGTGAGTGTATTGAACTAATCTGTGGAGCGTTGAGTGGTGAACAGAAGAGGTGTATGGAACGCTGGGTTTCAGTTACCAACCAGAATTCAACGGAAGTCCAATTGACATCTCAGGCAACATCCTTCTTCTGTACAACAATTGGATCATCAGTTGATCAGCGGGTTCTAGAAGCAGGCATGTTTGAGCATTCAGATAGGACGACCAATCTGCATGTGATTCATCTCTCCTACTGTACCTTCAATTTTTCATCTCCTCCATTCCTGAGTTGCAGCAACCTAAGATTTCTCTTGCTTGATCACTGCAAAGACCAGGACACACAA…
>Sorghum_newGene_501
GCCGGTTTTTTTATCCGCCCTCGTCGCACGGACCCAGCTCGCCGCCGCCCTCACCATACGAGCCCAGCTTGCCGCCGCCCCCGCCGCACAGCCTCAGCTCGCCGCTGCGCCTGCTCCATTGTTCGGTTCCGGCGAGCTCTCTGCACTTGGGCCTGCGGCTACTACCCATCCCATTGCATCGAGCTGGTAGCAGTTTGTCTTCTCGTCTCCAAATCTTCACCTTCTTCCCAATCCCTATGTCGAGTGAATCTACGACGGCGGCCACGCCTTATCCACAGCTACCTTTCCCAATGGATTCGGCGGCGGCGACGTCCTCGCCATACCTGCAGCACCAATCTACAGCTCGCGGCATCGGCGGCGGTGTCCATGGCGGCGTCGTATCCGCGGCATCGACAACAT…
>Sorghum_newGene_502
CAGGAACTCCCTCTCTCTGCCTCATCCATCGCCCTCCTCTGCTCTTCATTTTGCCCAGGTGCAGCAGCTCACTCTGCCCAAATCCACCACCGCGATGGGTGGGGAATCTCGCCGGCTGAAGGTTGGGTGGTGGCGGCGTGCTCCACTGTGGTGCGGGCTCGGCAACCATGGCGCCCAGGCAAGCCAAGAAGGCCGGAGCATGCTGATGTGCGGGGATTTGGACTCCAGCAACAACCCTCCTCAACTTGACACTCAGTCTTGGTTGCTTCAAAAGTGCGTCCAGAGTTGCTTGCAAGCACTTGGGGTTGTCTGGTGATTTCCTCTCCCGGTCAACCTCCTTCCTCCTCAAGTCCTCATCCGGTCACCCCATGTCGACCTCCATGGTGATTAAGTCACCCT…
>Sorghum_newGene_503
GAACTTTTCTCTTCCACCGATCGAGCTACAGCCATTCGCTTGAAGCGGCCCCGGCCCCTCACTGGGATGGGCGTCCCCATCCCCTCCCCTCTCCTGCTCGCCTGCTCCGATCCTCACCTCACCGCCCCCACGGACATGCGCCGGCCGCGCCACCACCAATATGCCCGTATCGCAAAGCGAGCGGCCAGCGCTGGACGGACGCCAGGTCCGGCGGTGCCGCGACCCTCCGACGGCCGGGGCGGTGCCGAGCGGATCTTCGTCGGGGCGCCGCCAACCGGGAGCCGGGAAGGCTGAGCGGTCGGGCACCCGCACCGGGCGGTGAGCGGCGATAGCGAGGAGCGGGGGATTTTGCCGTGCCCACCTGGAAATTTGCAGTTGATCCATGCCGTACCCGTACAC…
>Sorghum_newGene_504
CGTCGGTTTCGCCCAGCTCACCACCCCCTCCGGCGCACGAGGCCAGCTCGCCGCCAACCTCCGCTGCACGAGCCTAGATTCGCCGCCGCCGAGGGCCCTCCTTGCGACGTCTCGCTCCCCATCCTCTCACCCTCTCAGCTCCCCGTCGCTACTGGTGATGACGGTGGAAGACGAAGCGTGCCTGCTGCGCCTGGAGGAGCAGGTGGAGCACAACGGTGGCGGCGCCTGGGACTACCTCTGCCTCGCCCGCCGGTTCTGCGCCCGCCGTCCCACACGCCCACGTCCTCCGCGTCGACCTTGCCCTCCTCAACAATGCCTCCGCGTGTTCCGGCCTCGACTCAGAATGTAGTGGTCGTTCTGCAAGCAGGTGGCCATGGTGGCCATGGATTGCCAGCGTCT…
>Sorghum_newGene_505
CCCACGCATCCACATCACTCGGAGGGTCATTGGCATCGCAGCTGCTGGCCTCCGCCTCCGCCTCCGCCTCCGCCTCGCAAGGACCTCCCTGCATCCTCTGATCCTCTCGCGCCAGCCTCGTCCTTCGTTGCGCCTAGCCGCATCTGCTCCTCCGGTGCCGGCATCCGCGTCGCTTCTCATGCCGACCTCACCGTGGCGGTCTTCTCCATGCCCCTCCCTATGGTCGTCTCTTCATCCGGCTTCGTCCCTTCCAGTGCCGGGTGGAGGCTCTCCCCCTTGCCCTCGGAGCAAATTTTGCAAGGATATCTGCCACCACCTGGCTAACAAGGAGCGCCGTCGTCGCCATTGTAGCCTTCGCCGCCGCCGCCGCCGTGTCAACCACCCTGGTTGTTTTTCTCA…
>Sorghum_newGene_506
ATCCATTGCTAGTCCATGATGCTATATTTCATCGCTCAGGAGATAATTTGTATTTCAAAAAGGTAATTAAGCAGCTCAACATAGAAGATGTTGTGCTGCCAGAGATTAACAATGCACAAAAACAAGATGGCACATCAAGTGAAAGAGGCCCTGGAAATGAGAATGTACTGGATGATTTCAACGAGGAGGAAAATAGTTCAAATTGGTCGAACGAAGAGCACGGCGGACAGATGGATGATGTGCAAGAAGAGCATGATCTTGGAAATGGTGGTGATGATGATGATCTTGGGGATGTTTTTGATTGGTACTAGTTAATCACGGCTGGAATTAGGACTCATGATACTACAATTATGATTCTGCTAATGTCTTGAGGTACATTGGTGGCTGGTCATGTTATTT…
>Sorghum_newGene_507
TCTCTCCCATCGATCTCTGTTATGAAATGGTCGCCATCTACTTTCCCTCCTTCCCATTCTGTTATGGAATGGAGTAGCATCTAGCAGACTCACCAGTCACCACACCAGTTCCTCGAAATCAAAATCCATGTATGGCCCCAGGCCCCCAGTCCCCACCAGGGCTCGGCGCGGCGGCACCATGTAGGCAGATTGAGCCTCCCCTTGTCGACCCGTCGGTGGTGGAGAAGGAGAAGGGCAGATCCGCCACCCGTCCCCCGCCCGCAGAGCCCGTCAAACCCCAAGGAGGACCTGCTTGCCGCTTTGTACACCGTGGCCATTGTTTTGGCTGTAAAAATAAAAACCATGGAAGTCCTGATATGCTGCACCCGGTTGAGGCTGATGCAGACACTGGTGGTCACT…
>Sorghum_newGene_508
CAAAGGCCCATTATCGACTTCAGTATATGTTGATTTGTGAAACCCTAAGCCCAACACATCATCCCCACGCCCTCCGCTCCTGCAGCCGCCGCCCAACCAAGGATGCCAGCTGCTGCTTACGGCGTCGCTTCTCTCCCCGTCGCGAGCGCGGTGCCGGGCGCTGAAAGACCTCCGATCGACACCCAGCCCCTTCTCCATGGCGCGCTGCACGTAGAACTGGGTCGTCATCGACACGCTGCGTCGTCACCATGCATCCTGCCGACAAGCGGGGCGCCATGGCTCGAATCCGGCGGCCTCCCTCAGTCTTCCCTCAGATCTCACAGTGGCCAGATCGACAACATGGTGGTGGCCACGGCATCGAGCGGGCGGGCTGCACGGGTATGTTCGTGTGTGGTACTC…
>Sorghum_newGene_509
CGCCACCTCTCTGCCAACAGGTGGACTTGGGTAATTTAGTTTCGGGACTCTCGCTTGTGCTTGGGAGTGATTTTGGGACAGCGGCCAAATATTTTCGAGAGAAAATTTGAGGCTCCCATTCACCCTCCCTCTGGTCGCCGTTTTCGGTCCTTCAATACCAATCAAACCAGTTCCTGAGCCAACCGAACATCTTCTTCAAAAGCAGCTATTATATCATCATGCATGCCAATTGACGAAAGGTCTAGAATTCACCGCACGACACATGGACAAACTACTATTTTCTAATGTGGTTCTAGCTAGCTTGTTATATTATATGGAGGCTCTCATGGAAGTGAAGGATCCTTTCAGAGGTAGTGGCAGGCGTCCTCTCTTTTCTACGGTGGCGGTGATGGTGGCTGA…
>Sorghum_newGene_510
TATCGGTCGAACCTGCTTCTTTCGCAGCCCATGAGGCCGTGCGGCTCCTGCTCGACTCAAACCAGCCCCCGGGCCCAGGCTCATACCTCCCCACCGGCGCCACCGCGTCCGCTTGTCCTCCTTCATCCTCAATCCCCTACCGCCGCCATTGACTCTCCCGTTCACCGCCGTCGTTACCTTCGCCCACCTTGGTTCCAGCCTTCCGGGCCCCACACGCCTCTGCGACAAGCCGGCTCCTCGGGCGTCCAGCCACCGGATGCAGGTCAGGTCCTCCATGGTTTCCGCAGATCCGCAGTCGCATCGGGATGGGCCATGACGGTGCTGATGATTGATGAACGTTAGGAGCAGACCGATGGTGTTCAGGTACCCGTTGGTCAGGGAGTCAGGAAGCTATGTTAT…
>Sorghum_newGene_511
CCCACCCTCACTCCGAGTAAAAAAAACCCGACCTCACCTCTTCCCATCTTCTCGTCCCCTCTGTCGCCTCCCCTCCGCGTCTAACCTCCACCACGGCACGGCCAACGAGCGTGGCCGCCGCTGCCACCCTGCTGTCCCGTGCTTTGCGTCAGCGGCGGCTTCGCTCTCCTGTGCGCCGCACGCGTCTCCCTCTCCCCCTCTCCTGATGTGCCTCAGCATGGATGGGCCCCGGCCATGGCGTGGCCAGCGTAGGGCAGAGGCATGGCTTCGAAGTCGCTCGCCCTCATCTTCCACCCTCTCTCCCCCACTGTGGGCGCACATGCTGGGCAGACCAGGTGGCCTGGACGTTACCGGGATTGGTAAAGATCAGTCACAGGTGCTCCTGTTCCATCTTATTCT…
>Sorghum_newGene_512
TTTTGTCGTTTCGACACACATGTACACATGCATGTATACAACAGCCTCGGCATATTTCCACCCTCCCAAATTCATTCCTGAGCTAACGTAACCACCTGCCGTCATGTATCGCAAAGTCGTCGCATTGGTTCTCGTGGCCATCTTCCTCATGGCCATCTCCCTCATGGCCGGCTTCATGTGCTTCCCCAATAATCTGCTCCACGCGCACTATCGCTCTAGTTATGATGAAGGCATGGGTCGCCGCCGCAGGCGTTACCCTGGCCGGCGGCGGCAGGGCCGGGGCGTAGGCGGCCAACAGCACGCAACAGGAAGAGGAGGTGGTTCTGAGGACGAGGATGACGGCCGGCCACCGGAGCTGTCGACGAACATGATGAGGTCCGAGGCGATGCCTGTGCGGAT…
>Sorghum_newGene_514
GTGAGGGCGCCGTCCTCTAGCGTCATCCTCGAGTGCCGTCCGCACGAGCTCTGCCCCGCGACAGCTTCGTCCTCGAGCGTCGTCTGTGAGAGCGCCGTCCTCGAGAGCACCGTCCTCGAGCGCCAACGTCTACGTCGTTGTAGCCTGCTTGCTCACCGACATCAAGGCCGACCTCCGAGTTGTGGTGGGGGCGCAGATGCCGATTCAACAGCGCATCAGGGGCGCGTCGCCATGGATGTCCCTGGCGGGAAGCCGAAGTGAGTGCCACGGGGTGGGAGCGTGACGTGAAGATGTCTTCGCGCATGATGAGCTGATGAGGTGAACTGGGTGCTGAATCCATCCACTTGAGGTGGAAGCAATTGGGCTGCTGTGATAGTGAGATTGGTGGACATCATCACT…
>Sorghum_newGene_515
TTTGGACTTTGATAATGTTTACAAAAAATGGCTTGATGCTATTTCTTGCTGCTGATCAGTGGTTTATAGCTTGAAGATGGTGAAGAAACTCTTGGATCATATTATATGCTTCTGTTTTTCTCATTCTTGGCAGGTTGAATTGGAACTGTTACGCTTCCTTTGTGAGAGGATTGTTAAGAGAGAGAAAGTGAAGAAAGATTTAGTTGGATGTGCACATGACATACTTGCTGCAAGGAGGATAACTGCTGTCTCTTCTTTGTGGACTTCTTGTTATGCTTCTGGACCTGGAGCAAGTTCAGAATCTGCCACTACTTCTGTTAATAACAAATCATATGGTGGAACGATTCAAAGGTCCGATGATGTCACAGTGAGATCAGACGATATCACAGTGGACAGTAC…
>Sorghum_newGene_516
CTCCGGCTTCCCTCTGCCTCCGCCACCGCTGCCCTTCGGGACGAAGCCCTGGCCGCCGCCAAGAAGCTGGAGGACGAGGCGGCCTCCCTGCGCTCCTCCAACTCCGAGCGCAGCAATCAACTCCACGACGAGGCCGAACTCCTGAAGTCCGTCGCCTCGGCCCAGGAGCGCGTTCGCCTCGCCGCCGCCGCTCTCGAAGCCGAGCGGGCGCAGGCCGCAGCACTGGAGCACCAGGCCTCTGCTCTCCGCGAACGGCTTCGAGCAGAGGCCCTTCACGACGACGCCCCGTACGACGATGATATCGACTCCACCTCCGAAGCCGAGGCCGTCGCCCGTCTGCACAGCCAAGCCGCCGCCCTACAGAACATCAAAAATCTGGTACCCATCGTTCTTGACCTG…
>Sorghum_newGene_517
CCCGGCCCAAACGGCTGAACCCTAACCCTTTCCTCATTCCCTTGTCTCCTTTCTCTCTCTTCTCCACACTCCCTCTGCCGCACGTCAACTCGCCCAGCGAGTGGATCTGGCTCACCAGTGCGTAAATCGGGCAGATCTCTGCAGCTTCCGCGGTGTGGAGGCAGAGCGGAGCTCACCGTCCTTCGCAGCAACAACGAAGCTCTCCTTTCGTTCTGTTCTCTACGTCGCCGCCGTTCGCTGCTCGTCGGCGTCGTCGCACGTGTCTCCCGGCATCGCCGTCCCTCAAGTATGGGGAGGCGCGTGAGATGGGCTGTGCGCAGATCGGGCGGAGCTCGCTGGCCTCCGAGACATCCCTACACTCGCTGCCCTCAACACGGTCACCTGACGGCGGAGGGGATT…
>Sorghum_newGene_519
CCGTGGCTTGTTTCTGTAAAAAAAAAAAAAAAAAATCCTCGCACACATCCTTCCCATTCACGACGCCTCCAGCAGATCCCCATCGCCGCCGCCACCTGCGCCCGATCTCCGCCGCCGCGCCGCCCCAGGCCAGGCCGCACCGCCCCCGGCCAAGCTGCTGCTGTCCAGGTCCGCCGCACGCGCGCCCGCCTCCGGCCGCGCCTAGGCCGCTCGCGCGCCCGCCCCTGGCTAGCGGCGCCGGTGCAGTGGTCAACAGGTCAAACATCAAGGTGAACGCGGGGACCTATCAAGAAGGAGGAAGGTGGGCCAATCAATTGAACTGGGACATTAACATTACAAGCACATGGAGTTTTCATCAGCACATAGGAGGCGGATGGATCATCAATCGGCGGCAGCGTC…
>Sorghum_newGene_520
CCCGCGCGTCCAAGTCCAACCATTAACCCGCCGCCGCCCGCACACACGCGCAGACACGCGCCGAACCCGCCGACGCTGGACGCCTTGCGCCACCGCCGCCGACCAGATCCGCCGCCGCTGGCCCGCCCCTCCCCTGCCCCACGCGCCGCCACCGCTCACCCCGCACGACCGCAGCTTTTTCTCATCCACCCCTCAGTCCCCAGCCTTCTTCTCCGGCACCGGCGGCCAACACCCGGTGCTTGAGTTTGAGTACTGCGACGTCCCCGAGCAATGGTTGGAGGATGACGACGACGGCGCAGGGAAGCTCTGGGACGGCACCACAGCGACAGTGTTAGGCAACGGGGCGACGCCCTCGGCCCTCGGCCCCGCAGCGGTCTCGCACGCCGCCGGCGATCTCGT…
>Sorghum_newGene_521
GCAACCAAAACATGTTGGTACTTCTGTATAATTGCTAGAGTATGCAATTATGCATCCAATGCTTATTGTAGGACAAACATTTATACACAGTGGTCAATAAGAATGCAGTCAATGCACAATTAGAAAATCATGATTATTGCATTTTCTAAGAAACAATCTTGGTAATATCCAAGCTGTAGCTTGTACCAGAAAAAGCGTATCATAGAAAATGGCGTCTTGTAGAAGATATATATAGGATGAATGGATACTCACTGTTTCATCATTTTATCTCCTCTGTGATTACTGTAATTTATAAGTCATGCAATTCGATTTAGTGATGTTCTTTGACACTTGATGTAGTGGTTGTGACTGGGTTGACATGCATTTTCTACACATTTTGTTGTAGATGGATAGACGTTG…
>Sorghum_newGene_522
CACAGATGCGCGCGCGCCGCTCCGGGAAACAGAGCTCCCGCTCGCCGAAGGAAAGACCGCGCTGGGAGGCTCTGCCGCCGGCCGCGCTCCTCTCCGCCCTCGCCGACCGCGCTCCTCTCCGGCCCCGCCGACCGCGCTCCTCTGCACCCCCGCCAGCGACGGATCCTCGCCGCCGGCGCACCCCTCCCGCGGCCGTCCCCAATGTATTTGTGAATGAATGCTCAAAGATAGTACTTGGCTAATAAGACGGTTTGAGATTCAATTGGATCTAGTATTAGTGTATTACACGTGAGAGGTGTACCACATTATATTTCAACCTCATTGGTAAGATGAATAGCTTCCTCATCCTCTCCTCCCCCTCACCATGTCGCATACTTGCATCATGCTCTGATTTGAGTT…
>Sorghum_newGene_523
TGCCGACCTTTTATTTTCTAAAAAAAAAGAATCGAGCGCCCGCATCCAGCGCGCCCCGCGCCCGCACGCAGCGCAGCGCCGCCGCCGCAGTCCCGCCGTCGGCCGCGCCCCGGCCGCCTCCCCTGCGCCCTGCGCTCGCACCTCCCCTGCGCCCTGCGCTTGCACCCGTGCCTCCTCCCCTGCCGTTGACCGCCCGCCCGCCTGCCCGCTTCGATCCGGCCGCTTCGATCCGGCCGCTTCGGTCTGGCCGCTCCGGCCCCAGCCGCTTCGGTCGCCCGCCCGCCCGGCCGCTTCGGTCCGGCCGCTCCGGCAGCCCCGCCGCGCCGCGCCCTCGAGGATCCGCTCCTTGTGGCTGCCGGATCTACAGGGCGTCGGGGGAGAACCCCTCCGTCACAGTGC…
>Sorghum_newGene_524
GCCAATATGACACAGTTAGGACCCACGCCCAATAAAATACTCCCGTTACCTTCTTCATTCGCGCGATGGAAAATTCCCCTCTCTTTCTCCTCTGTTCCTCTCTCTGGTGTCCCAATTCCTGCCATAGATCTCTCTCGAATCCAACCGTGCCCTTCCAAATCCTACTTGTCCTGTGAAAATAGGTGCCGATCTGGAGGCGCCTGCAGTTGTCGGACTCGGAGGGTGGGCACTGCCGATCCGGAGATGCGCGCAGGTGCTGATCTTGTCCAAGGCGCCGTCGTCGGGTCCGGCACCGCCACCGAGGCCGTGGTCGTGCGGGAGGCGGACGGCAACAACAGATCACAACCCCCGCCTCCCTCGTTGCCGCTGTCGGTCTGGCCGTGCGAGACGTCGATGACA…
>Sorghum_newGene_525
GCCAGACCTCATGCTCTCTCTCTCCTTTCTCTCCTCTCCCCGCTGCCCCACCTCTGCCCCTCTCTTCCATCTCCTTCCCCTTCCCGCGTAGGCAGAAGCGTGAGCCCCTCCGTGCCCTCTGTTCCATGCTTGGACTCTATGTAGCACGAGGGAGTATGTGGAGCCGTGCGGGATCTGGCGGCGCGCAGGTCCGGCAGCATGCGAGATCTGGTGGAGGGAGAGGTGGAAGCTCTGATTAGTTGTAACTTTCCTCCTCTGTTTAGTCGCCCGCATCCCCCATCGACAGAATGTCCGAGACCTCCGCTGCGGCGACTGGTGCATGACTCCTCCGCCAAGAGCGATCCCAAGTGGGAAAGATGTAAATAATTGAAGCAAAGGGGCCAGAAGAGTGTCGTCTTT…
>Sorghum_newGene_526
TTCGAATGAAAAAGCTATTTGCATGGACTGGTATGAAGGCTGCAGTCACTTCCTTTGTGCGTGCTTGCCTGGTATGTCAACAGGCCAAGTCTGATCGTGCTCGTCTACCTGGCTTACTTCAGCCGTTACCTGTTCCAACCACTGCCTGGCACACTATATCGATGGATTTCATCGAAGGATTGCCTACTTCAGGTAATGCCAATTGCATTCTGGTGATTGTGGATTCCTTTACAAAATATGGTCATTTCCTACCGCTTCATCACCCATATACTGCAAGTTCAGTCACCAAGGTTTTTCTGTCAAACATTTACTGTCAGCATGGCTTGCCATCAGCAATTGTTTCTGACCGTGACCGGGTCTTTACTTCAAAATTTTGGCAAGAGCTTTTTCGTCTGGCCG…
>Sorghum_newGene_527
CAATTCAGCATCTAATTTATGGGATGTATTAAGGGAGTTATGGGAAGGTTGGGGGGTGCCAGGCCCCCCTCAGCCCCCCCTTCCCTCCGCCACTGTACGTGGAGACGAAAGTGTCAGCGGGAGCTTCATGTGGTCTTGTTCCTAACGTGCTGGATGAGCACGGTGCGACTGTGACGTTGAAGATGTTATGTTAATTTACGATTTCCAAACTAGGGACTCCCCTTATGGTAGTTTTGGTATATTTGTCTAAAGAGCTGGTACAAATATAGAGAGAACACTTCCACATCAACTAGCGATATGATACTAATTGATGTTACACCTTCACCTTCAGCCTAAATAAGCCCATTTATAAATAAAGACATGGACCTTCAGCGTGGGAAAAGAATAAGAGATTTATTA…
>Sorghum_newGene_528
CACAAACTACTACTACAATCATACCCTACACTAGTTACATCCAGAAAATTACATCCGGGAAGCTCTATCTTTTGAAATTAAGGGATAAGATTAATTCTAATTTCTCATTTCTCTAACTCAATTACATCCAACAGTCATAAAGGCTCATCAAACTCATCACTCAGCTCGTTCATCCCACTATCCTCCCCCAACGCTGTCTCACGCACGACCATGAGACTTCCCGAGCCGTCTCACGCATGACGACTTCCCGAGGCTGTCTCACGCATGACTGCAAGGGGAGCCAGAGGGCCACCGCTAGAGGGCCGCCGCGCTGCGCCATGCCAGGACGCCGGGATGCCACGCTAGGCCGCCAGACGGTTGGGACGCCGGGCCGTCGGATAGCTGCCACGCTGGAGCGCA…
>Sorghum_newGene_529
CCCAGCCATCCACCCCTGGCCGCCACCCTACCACCCGCCGCCACCACCCTGGAGCGTGGCTCCCCATCCCCAACCTGCGACGCTGCGACATCCACGACCCCGACCCATGGCCTCCCACCTGCGATGGCGCAGGTCCCCATCCACCCGACGGTGGCCTGTCCAGCACGCGCACGATGGGGAGTGACGGCGCCCCGGCTCCCCTCTCCTCGCGACGAGCAGCCCAACCCCCATCTAGTCTAGTCAGCGATCGAGATTGTGGCAAGGGGGATGGGTGCGACTTCCTCGCCGCGCTCCTCCAGATCGTGGGCACACAGGGGCAACAGGTCGGTGAGGTTGCGCTGGCGGCGACATGGCAGGGTGTGTGCTAGTGGCATGTGTGTGCCTGCAGCCCTGTTCCTC…
>Sorghum_newGene_530
ATTTACTCCTTTCCCTTCTCTTCCAATTTTGACGCGCGGTCGCCGCTGGGAGAGAGTAAGTGGGCGAAAGGCAGCGATGCCAGGTGGAGCGAGCGCTGCCATCTTCCTCTCGATCTTATTTCCACCGACGAGGTGCAGGAGGGCCAAGAACCGATGCGAGCGGGTGGATCCTTCGGTCCTTCCTCAAGCAGTCAGGCATCCCTTCATCGGTGCTTGGGCTCATCTCTGGAGTGGTGGCGACAAGAATAGCATGGGCTCATATCTTGGGGGTGGCGCGTCGGCGTCACGCAGACCCGGCAACGGCGCGAGCAGTACTAGACTTGAGCTACCTGAGCTCGTATCTGGAGTTGCCGCAGGGGTGGAGGTGCTGGTCGAGTAGAGATCCAATGGCTGGCCTCC…
>Sorghum_newGene_531
CCCAGCCCCGCACCGAGCGCCTTCTCCCCAGTCGTGCCCTCTCCGCAGCTCCACGCCGCGTCTTCCCCAAACCGTGCCCTTCGGAGCGGACTCCCATCCTTCATCCCGAGCGAGCGAACAACTGTAGGGGACGACGCTCCACTCCTAGCAAGCAGCGGCAGGGGCGGCGGCGGCTGGCACTTCATCGACTCCTCGAGCAGCAGATCCACCACTCCTAGCCATGGAGGAGGTGGGTATAGGTGGCACGAAGGCTATTGGGGATCCGACCATGGGGGAGGTGTCTGCCTCGGGAGATCCAGTGGCGGCGCGCAGCCCTCGTGTCCTCATTGGTGTCAAGCAAGGACGGCCAGATGCGAGGGGAACGAGGACGACAAGCATAATGAGGTATAGCCTCTGTGT…
>Sorghum_newGene_532
CCTGTCTACTGATTATTGAACCTAAGCCACAAAGGTATGTCTACTACCCTCTCTTCTATATACATTCAGCAAGTATATGCCAGTATATAACTTATTTATTCAGCAATTTCTGCTGTATATATATATTAGTATATATATATATTATTAAGTAAATTGGCAAAACGCCTAGCAAATCGCCTAGAAAGGCCTAGGCTGGATTAGGCGCGCCTAGTCCCTAGTCGGACGGTCATCGCCTAGATAGCGCCTAGCGCCTAGCTGAACTTTGTATAGTAATCAGTTTTTATAAAGCAGGCAGCGAGCTACTATAGTTTGTTACATTTATGAAAGTTATTTGAGCTAACGAAACCACATTGTGCTTAAGAAATAATTGTAACATGGATTTTTTTTTGCAAATGATTT…
>Sorghum_newGene_533
TACGTCTTGTGTTTGCCTCTCTGTTATTGGAGACAGTCTTACGTCTCTCTCCCTCTCCCTATCCCTATCCCTCTCTCACCCGACCTGACGAGGCGACAGCGGCGTCCCTCAGAGGCGGCGCCGCAGCGGCCCAGCACGGCGGCCCGCGCGGCTAGGCCGCAACCGGTGCGGCCATCCTCTTCCTCTTCTTCTTCCTCCTCCTCCTCCTCCTCCTCCTCCTCCCTCGCGTCGCGGTGTTGCAGCCAGACCCCCCGTTGCCGGGGATTGACAGTGTCATGAACCTGCGGCGCTGCGCCGCCTGTTAGCCTTCGGCGGTGCTCGTTCCGGCTGCTGTGCCGCGTGAGCGTGCCTTGCTGGTCGCCGCCGGTGTTCCTCCCACCTCGCGCCGCCTCCTCCTGT…
>Sorghum_newGene_535
TGCCCTGCCTTATCCGCCCACGCGCCCCTCCCTTCCCAGGCTCGCTGCCGCCACCAGGATCCCTGCGCTCGCCGCTGCGCGCCACCCTCAGCCACCCGTCCCGCAGCGCGGCTCGCCTCCCCTTGCCCGGCGCCGCGCTCGCCCTGCCCCGAGGAGGCTCACCGCCGGGGCCCTCCCCCGCCGCAGTGCCCCGCGCGGCAGTTGCCGCCACTCCAGCCATCGCCGGCCGCCCCGAGGAGGCTCGCCGCTGAGACACGCTAGATCTGGTGGTGGCGCGTGTCTCCGGCAGAGATCCCGCGCCATCTGGTTCGTCACCATGACCGCCCGCCACTGCTACCCAACCCAACCCGCGGCTTCTCCGGGTGGGGTTTCGATTTTGGTTTTGGTTGGGAGTACAGA…
>Sorghum_newGene_536
CTGCTTCTCCTTGCAGCTTCTTCCCCTTTCCGATGGTTTCCGACTCTGACCCCGACGCCCTCCTCCTCCTCTCCGCTCGCTCCCTCTCTCGATCGATGCGGACGGCGACGGAGTGCACGAGCGGGGCAGCGCAGCTGCGGGCTCCCTCCTCCCCCTCCCCCGGCGTGCTCTCTCCTCTCCCTCTCTCTCTCTCCTTTCTGCTCGATCTCTCTCTCCCTCGATGCGGCCAGGGCAACGGCAGCCGGGGCGCGCCAACAGGGCGACACGGCTATGACCGTCGTCCTCTTCCCACTCGGTGGTCGGTGCGTTGTGCGCCACATCCTTCCTCTGCTCCACCTGTATTCTTGTGCTACAGGAAACCCTAGGTGCTTGTGGTAGAGGTCGCGAGGATTCGCGGAA…
>Sorghum_newGene_537
CGGGGGCACTGCTAGCCTATAGTATCTAGACGGCAAACCCGCCAGTGGCGCTCCTCCTTCGGCGGCAGCGCTCTCCTCCAGCGGTGCGCTCGTCCCCCGATGGTGCTCCTCCCCTGGTGACCGGGCTCTCCTCTACGACACATACAGAGCCAATACGTTCGTGGCCTGGCTACCATGGGGCCCGTTCGTCCACTCGTCTCTAATCTGGTCGGGCGGTGATGTGTGGCCTGTGTTAATTGGCCGGTTCTTAACAAGCAGCAGCAATCACGGTGGCGTTCATGCAGTAGGGGCAGGGCTATGAGCCGGCGACGACACTCTTTCCCCTCGATGTCGCCAAGGTTTCTATGCTGCTGATAGACATTAATGTTCCAACCTCACGTGGGTCGCAACTGCGTGGCT…
>Sorghum_newGene_538
ATCGGCTGGCACGCCTTAACGTTTGAATTGGGTATTAGCCCTTTGTGTTTGCAGATCAATTTCGCATCAACAATAGCTTGACATGAATTCATAGTAGTGGATTGCAGGTTCAGTTAGTCTTTTTGTTCTTTCAGGTGCATGTCTGTAACTTTGAGAGTTTGCTGTGTGTTGTATTTCTAGGACTTTCATCCCCTTAATGCAGTGATGTGCATTTTTATACATTGTGGCACTGCTAAATCATTTTGGAAGAAATAGATTTAGTGCAATTCCTTGTCTACACTGTTGTGAGTTTATTTTTTCTCTCGTCAACACTTGATTTCCCTCTACCGTGTCATATGATGTAATTGCTTTTTTTCTGTGTATGAATGTTTGGCCGCACAGCAAATCCCTTTGGGAGTA…
>Sorghum_newGene_539
TACTACATAATGTTCATTATATAATTTAGAAGATTTGTTAAAGCAACTAGACAAACAAAGGATATTATTAGGTTCTTCTTTAATCATACATGTTTACTAGTAAATGTGTGGAATTTATAATTGTTTAAAAATTGAGTATGGATAGTAGATAGCAACCGTGACCGGGTCTTCGGTCTCTCAACGCGTTCAAAAGCGATACCGGCCGGAACTCCCTCTCATTACTTGTGGCAAGTGTGGGTAGAAGATTGTGATGGAGTACAAAGTGTCGAAAGAGGGAGTAAACAAGGGTCGTATATTCTACAAGTGTTCGGATCGTAATGTGAGTTATTTCCACACATTTGCTTATATATGTGCTTATTTTTTTTAAATGTTGATCAAGCGAATGATCTATCTATTATA…
>Sorghum_newGene_540
GGAACCCACGCAAAACAAAGTCAACAGAAACCCACGACAAGCCCAAACAAAAACCCAATAAAATCTCGCCTGGCCTCTCGCAGTCCAGCCTGCCCCGTCGCCCACCCCAATCTCCACGCGTCGCCGCCGCTTGCCGGCGAGTCTATTCCCCTCCGCCACGCCGTCGAAGCTTCCCGGTCGCTGCAGCGATTCGGATAAAGCGGCCGCCCGCCCGCCACCCGCCCTCCTTTTGCCCCCCACTCCTCTCGGTCCCGGGACCGCTTCGTGCTGGATCTAGGGTTGCGTGGGGAGTTCTGGAAACCTCCGCCGCGATGGACGAGGCGGACGATGAACTTCGCACCTTGAAGGTCGGCTTCACCGCCTCCGGAGAGGAGCAGTTCCGGAAGCTCGTGGCGGAGA…
>Sorghum_newGene_541
CAGGTTAACTCCCTCTTCCGTCTGCCGGATTATATCTCTCTTTTGCTTTGTATTCCCAACACAGCTTTGGTGCTCCTCTTAGTTCTTCATCATATATTTCTTTGGTTATAGTACTATGAATAATGAGGGTACAAGGCAGGACATGTACACATATTTTCTTCATGGTTTCAAATAGTTTGTCCACATTCAATGAATGACTTATGTTTCTCACATCCCTCAAGCAAGGCAGCAGATTAGCAAGGAAAACTACAGCTACGATTCAAGCACACACTATTATGATTGCTTGCTGGTGTGCATTTATGTGCTTTTGGTAGACTTCACCATATTGGATGATGTAATGTGAAAACAAGATTGTATGCTTCACTTAGTTTGCTGGATGTGATGTAAACATGCAAG
>Sorghum_newGene_542
GCCGTGGACTCGTGGACTTGTTGCTCGCCCACTCTAGACTTTGCCACCGCACGCCCACTGCATTTGCGAGTCCACCAGGCGCCGGCGAGGGGCGCGTCCAGTGCGCGTCGGCGAGGGGCGGATCCAGCGGTTACTGGAGAGGGGGGCGTCCAGCGGGCGCCGGTGAGGGCCTGGGCAGCGGATGCCGACGAGGGAGCATTCGCGGGCGCCGGCGAGGGTCTAGGCAGCGGGCTCCGACGAGGGAGCATTCGCGGGCGCTGGCGAGGGCCTGGGCAGCGGGCGCCGTCATCGTCCTCCTCCCTCCACTCAGACATGGCAGGCGCTGCGCCGCTGCCTCCCTGCTCCAGATCTGGATGGCGCCGCCACCTCATCCAGATCCCCTGACGGCCGCACCAGAGA…
>Sorghum_newGene_543
ACTCCCTCTCCTCTTCTCCTTACACACAGCAGCCACCAGAATAGGATTCCAGGGAGAGATGAAACGCATGGCGTGGCGGCGACCCGAGCGTGAGTGGCGATGGACGCGGGAGACGCCCGCCCTTGGGTGTGAGGCGCTGGCAGAGGTGGCGGGGAGGAGCGGTGGCGGCCACCGTTGATGAAGCTGCTGCTCGCGACCGTCCGACGCTTCGCGGTGGCGTGCAGAGGTGGCCATGGACGAGACGGTGGCCAGTGGAGATCGAGATTGGCATTGAGGTCTGACTAAGCCTACCTTGACAGCTTGCATCCATCCTGCATTATAGGACACAAGAATATGCCATATTTGGAGATGATAAAATCCACAAATCTGCAGATGAGAGGCTCCATGGTGGAAGTAGAG…
>Sorghum_newGene_544
CCTCGCCCGCATCTGCCCACCCCCGAACACATTGGGATTTCTCCCCCACACCTCGCCGCGTCCTCCCGCAACCCACCGAGCACATCGGCGCCGGAGCTCCCCCCTCTCATCCGCCGAATCGGCACCGTGGGCGTAGCGCCACCCCACTTGGCGTAGCCCTCCCCCGGCCGGGCACCTCTCCCTGTCGCAGCGGCGGCTCCTCCACCTTCCCGGCGAGGCGGCGGCTCCTTCACCTTCCTGGCGGCGTCGGTGGCCGGCCCTCCGCCTCCCCGCCCTGATCTGCTCCCCACGGGCGCGGCGGCACGACCAACCGGCGGGCACGGCGGCCCCTGGCCGTGCGTGGCTTCCCATCCCCAACCAGTGGAGGATGGGGCTTGAGGCGACGGTGTGGCTCGCCCT…
>Sorghum_newGene_545
CTGTTTCGTGCGACAATCGTCCATCGGGCTTTCGTCCTGCCTCCTGCGACGCGCGGCTCCTGCGACGCCCGGCTCTCTCTTCCGCACAACAAAAAGGAAAGCGCCCGCCTCCTTCCTCCTGCGACGCCCGGCTCCTGCGACGCCCGGCTCTCCTCCACGCAGAGCGCCCACGGAGAGCAGCCGCCTCCTTCCTCCTGCGACGCGCGGCTCCTGCGACGCCCGGCTCTCCTCCACGCAGAGCGCCCACGCAAAGCCCCCACGGAGAGCGCCCACCTCCTCCTCGACGAATTGGCGACCGCCTCCTCGACGAATCCTCCTCGGCGCCCCCTCCCAGATCCTCCTCGATGAATCCTCCTCGGCGCCCGCCTCCTCGACGCAGAGCCCCCTCTCATCCTCCTC…
>Sorghum_newGene_546
GCCCACCTTAGCCCGCACCTGCCCTGCCTTATCCGCTGCCGCCCCTCACATCCCTGCTCGCACCCGCCGCCGCGAGCCACCCTCCCCGCTCGCCGCCGCCAGCCGCCAGCCGCCTTCCCGTGCTCGCCGCCGTGTGCCACCCTCCCCACCCGTGCCGCAGCGCGGCTCGCCTCCCCTCACCTAGCGCCACGCTCGCCCCCGTTCCCTGCTCCTCGCCGCAACCCTGAAAACTTCTATCCTCTTCTCAAATGCAGCTGTCTCCCATCCCTTTCCCTCTATAGACGTCCAGATCCACCTCACCATGGTCCAGGCGTTCGGGCGGAGGAGTCCGGCGAGCTTCGACACGGCGCCCCCTCCACTAGATCCGGAGCTTGGGCCTGCTCCCGGGGCCCCGGTCCC…
>Sorghum_newGene_547
CCCTCGACCTTCCGCAGAACTCGCTTTGTCCACATGGTCGCCACTTCCTGCCCCTCCCTGTCGCGATGCAGCCGGTCTCGCTCGCATGGCGGCCCCGGCGGCGGAGCTGCTCGCGTCGCACGGATCTCGGCTCCGGCGGCAACGCTGCTCGCCCCAATCAGATGGCAGTTACCGATGGCGGAGCGGCTTAACTCGCATCCATGGCAGCCCCAGCGGAGGCGCGTCTCACCCCGCCCCAACGGCGCCCCTCGGCGGCGGCCTACCAACGCGGTGTCCAGGTCCAGGTAGCGCCATGGCTGCCTAGGCTTGTGCGATCGAGCAGGGCGACCATCCCCATCCAGGCCGGCAACCAAAAGATTCGCAAGATTCAGCGTCCTCCTCGATTTCTTCTGCTAGCTG…
>Sorghum_newGene_548
GCCTGTTCATTCCCCGTCGTCTTCTCCCCTTCGACGCTCTCCTATCCATAGAGGCGAATCGAGAGGCGACCTCGCCGCTCCGACGCGCCCCACCTTTGCATGTTTCCTCCTCACTAATTTGGTCGCTCTTGTCATCTGCCGTTGCCAGAGATTTGGAGGTACTTGTGCGTTCGATGCTTGCTCCCCTTGTTTGTGTCGGCGTCACGGCGATTCGAGAGGCAACCTCGCCGCCCCGCCCCATTCTGTCTCTGTGCGTGGCCTCCTCCTCACCGAATCGATTGCTCGCTCCTCGTCTGCCATTGCTAGAGGTCTGGAGCGTTCGGTTACGTCACGCGTCAGCGCTGACGAGATAAGTGCGACGGCGGGCGGGGACGCCCACGAGACCACACCACAGGCCAT…
>Sorghum_newGene_549
GCCATTGTTAGTCATATAGGTTAGTTTCATAATTACTATTTAGCTCTTAATTTAATTGGTATGTTGCCTCAGTGCAGCTACCAAGAGTAGTCATGTGATTTTGGTGACAAACATTTTCTCTGTCAACATGGCCACTCCCAATCCTCGGTCGCCTTCTGCCTTTGCCCTCCATCTTCTACCCCTGCAGCCACTGCCGATCTCACCGTCCTCAGTGCAGGACACTGTAGGTGCAAGCTAGCAGATTAACCAATCCATCACAACAATGATTTAGATTTACTATTTATTTGTTTTCAAACATTTTGGCAAGTTCCTAGACAAATGAATTGGTTATTGGCAGTCAGAAATAAAATGTGTAAAAAAACTAAACAAGTAATGGAAAGCCATAGAGGAATTTCTATC…
>Sorghum_newGene_550
GCCCAGCAGGCCCAGCCAGACCAATCGAGTAGGAGCCACTCAACCTTCCATTTTGAAATGAGGTACACCGTACACGGGGCCTCTCTCGCGCGTAAAAAAAATCCCCTTATCTCTCTCATCCGATGCCCGACCACTCCCTCCCCCGAGGCCTCGACGATGCTCTCTCCCGGCGGCGATGGCGCTCTCACTCCTGACGGCGCTCTCCCTTGCCATCGGCGCTCCTCTAGTGAAGGTTCGCGAGCTCGGCCTCTGCTCGGCGCGGCCAGATGCGCAGGCACGGCAGGCCCTAGTTCCATCCCACGGGACTACGACGGTCGCATGGCCGAGGGGTCGGCCATGGCGGCATCTGGCCTGTCCCACCGCGCTAGCGGCACCTGCGAGCACTCCGGCGACCGGCTT…
>Sorghum_newGene_551
CTAGAAGATGGACATTATTTTCGTGCGGCATCTGCTTTCGTCCGTCTACCCCACGCCGTGCGCCCACGCCTGCGCATCGTCCGTACTTGGAAACAAACAGACACCGCCATCCCCTCCTCGATCCCCTCCACCTTCCTGCGAACGCACGCGCCTCGCCTCCTCACCTCACCCGCAAGCCTCGCCCGCCAGCGTCTTCCGCCGCGCTCTCGCCTCGCCCGCTGAGCCCCGGCCGCCGCCGAGCGCCTCGACCGCCGAGCGCCGTCCGCCGCTCTCGCCTCACCCGCCGAGCGCCGCCTCGCCTCGCCCGCCGAGCGCCGTCCGCCGCTCTCGCCTCGCCCGTCAAGCGCCGTCCGCCGCTCTCGCCTCGCCCGTCAAGCGCCGTCCCTCCACGCGCCTCGG…
>Sorghum_newGene_552
ACCGCTGCTCTCTCCTACCACCAGCCGCCGCCCCGCACCAGACCTCCGGCTCACTGTGCCCATCTCAGTTCCCACACTGGCCGGCAGCCTTCATCCCTGTACCCTACCCCATCGGAGAAAGACAAGGACGGTGCATGGCACGCGAAGGAGGACGGCGGCGGCACCACATCTCAGTCGTCGCTCTCACCCTAGCCATCGGCGCTGAGGTGGGCACGCAACCCATGGAGGCCGAGGAGGTCTGCCTGGCCTTGGGGCATAGGCTGCCTATCGACATGGATGAAGCTGCTCACCAGCAGGCTGATTCTGCCATGCGACTTCGGACACAGGTGGCCACCACGGACGAATTGGCCTTGCAGCCAGCCAATGGAAGCTTGTGGCTTTGAGTGAGCCAGGCCATGG…
>Sorghum_newGene_553
GGTGGGTGGAGCCACTGGAGGGCGATGGAGAACGGGGTTGGGACGAAGCCGAGGTTACCAGTTATGGAGATGGTCATGTGTTCCACTTGCTCCAGATTTGTGTTTAGGAACGAGCGCAAGCACGAGGTGGTGGAGGTGGTGGCGGAAGCCGAGAAGATGCGGGACATGTTGTGGGCGGTGCTGCTGCACGGCCCCCTCCAGAAGATGGAGCCGGCTGAGGCGAACAAGAAGCAGCGGGAGATTTTGCAGATGAGGAGGACGATCCTGATGGAGACCAAGATGTGCCCGGCTTGCTCCGGTTCGCCGTTAGAGCCGTGCCCGCCTCGCTTCCGTTCGCTGTTAGCCAAGAAGCCCAGGCCCGATGAGGAGGACAAGGCTGGATCGAAGAGCTCGAGGGAG…
>Sorghum_newGene_556
CCCTCCAGTCGTCCACCATCCACACCTCCATCCTGCACCACCACCACCTCCCTGGCGGCTGGCCGCTTTGCTGGCTGCCGCATCCGTCGCCACCCAATGTCGTGACTTGTGAGCCCGTGATGCCAGAGTGGTCCGTGCTGGCAGATCCAGATCCATGGACGCCGGAGCCGGGGCTGATGACGCCGGAGCCGGAGCCCGGAGGAGACCATGACGCTGCCGCGCCGGGGCTACTTTGGAGATCGTGAGGACCCCTGGAGGAGCCTACCTTAGGCCCTGTGCGCCGAAGCGCGACACCATCTGATTCCAGTTAGTCGCTTGCTTCCAATCCAATTGGAGAGCTACACATGATTTCATTAAGAAAGAAGTTATCCACTGCATAACGTGTTAAAGGAAGTTAAA…
>Sorghum_newGene_557
CACGAACTTCGGGCTGTGTATTTATATATTATAGTGAAACGTTATGCCACCATTTTTGACTCGAGGTTAAGCATGCAACTTATGGTTGCTCGCAGCTTTATATGCAACTTTTGGTTGCAAAAGCATAAATCAAATGACCCCAGGCCATTATTATATACAGTGGCTTCAGGCCAACATGTATATATACGAGATGAGAGATTTGATAGTCGTTGCCAGCATAGTCATGGCTTCAGGCCATTTTATCGGTGCATGCGTCACAGTGGGTGGGGCCCCTAGGGATCCTTATCTCTTTGGGAGATAAGCAATTCACGTGGAAACAGAGAGGCGAAGGGAGTTGGCCATGGAGAGCACGGCAGCCGATGCTGCCTGCTTGGCCTCGACGCGCGACAGCTGGCTCGC…
>Sorghum_newGene_558
TACAAATCCACATGTCTATATCACAATCCACATATATATCACATATGAAACATATCGAAGTTCATAGATATCACAAATCCGCATAGATATGACAAATCTAACATAAAGTCCAACATAAACCACAAGTTCATAATATATGCCACAAGTTCATAACATAAACCACAAGTCTACATGAATATCACTACTCGAAGTCGCTAGCGCCTCACCCCTAGTGTCGTGACTCTGACCCGTCGTCATTGTGGCCTCCGTCGTGTCCCGAGCCCCCATCTAGCCACGCCGACTAGGGTGAATGCCCCCCAGGGTGTGGAGAGCTCCCACCTATCCACGGCGCCCACATGGCCTGCCCTGGCTCTGACTGGTACGGGTACGAGTACCCGGGACGCGGAGGAGGGCTGCTAG…
>Sorghum_newGene_559
CCCTCCCCCTCATCTCGACAAAAAAAAAAAAAGACAACCCACGGCCTCCTCTCGACCCCTCGCTCACTCCGTCTCCCCATGCCGGCCTCTCCCAACGCGGCGGCCACGACGGCGCGCCTCCCCCGGCGATCTGTGCTCCCGCCGCCCCTTCCTTCCTCTCCCTCTCCCCCGATGTGGCGGCATGGAGTCCGGGCCCCAGCGGCACCACCTGACCGCGGGGCGTCTTTGCGGCGCGACGATGTCCTCAGGCTACGACGGAGCACCGCCTGTGTGACCTGTCGACGCTCATCCCCGGCCACGGCAGGGCATCAACAGGGCTTTCCGAGCAGGGCCCTTCGGTGGCTGGCGGCGCGGGTGTTCTCCGAGGCAGGCTCCTCGAAACCCTAGGTTTACGTGCTC…
>Sorghum_newGene_560
GTATGACTTTAGACAACCACATCTACTCATACATTATTCAAGCGCCTCGAGACCTAGTATCAAAGTGTATCCTGGTCAGGTAGCGCAAGAACTCGAAACAGTCTCGGACTGACACGGCCCCAACCGCGCGCGAGCGGCGAGGGCGCCGTAGAAAGCTCGGTCGGTCAGTCGGTGATTCCTTCAGCTTGCGCCCTGGCGGCTGACAGCATTTCCCCTTCTCCGGAGCCGCAGGAGGTACACAAAATTCGTCGCTCTGCTCTGCTCTCCTCTCGGCGGGTGGGTGGGTAAGAAACGGTAGACCTCTCGTCCTCTCCTATGACCCGATTGCAGATCCAACCCCAAATCCGCAATAGTTGTCTCATAGGATCCATTCGTTCTTGCTTCTATTCTGCACAGAAA…
>Sorghum_newGene_561
CTTCCCTTCTCCATCGGTCTCTTTCTCCGTCCCGACTCCCGACATGAGCAGGAGCGACGGCCATGAGCAGGGGCACGGCGGCAGCGGCTGCCCTCTTCCTCCTCCTCCGACGCCATCCCTCGCCTGCCTCTCGCCTCCGTTTCTCCCTCCCCTTTCTCTCTTTGTCCCTTTTCTTCCTGACGCGGCAGCAGGCGCGGGTGCTGGTGCGGGTGCCAGGCGACGGCGCCCCTGGTGGGCAGCGCCGGCATGGGAGGGGCTCAGCACCTCCTCCCTCTCCCCCATCCTCCGGCCCCAGTGTCTTCAACGCCTCATCCGGCTGGGGAGCTTATGCTCCTTTGCTCGACGAAACTCTAGGTGCCTTTGCGGCGGCTGCAGCGGTGGTAAAACTCAGCGACTGCA…
>Sorghum_newGene_562
TGGGAGTTGGGACTCGAGCGAAAGACGACGATGGCCCTTCGACTGGGCCTGAGGCAACCACCGCTCTCCTGCAACCTGGTGCTCTGCATAGAGAGAATGGCGTTCGCTAGCTCCCCCATCGCCAATCCCCCAACTGCTCCAAGCAATAACGACGCTCCGGCTGACGCCGCCACTAGTCCTCCGGCTCCTCCGCCCGCTGAGGCTCCGACCACTCCATGCCCAGGCGATGGTACTGGTACACATGCTCCAGAAGGTGAGAAGGCCGGAGATGTTCCACCAGCTGATCGGAGTCACATAGGTCCACCAATAACGCATGGTTATTACACGCCGACGCATCAGCCGCATGATCCTTGACCGTGAGGCTCAAAAGCTCATGTTGTCGCGAAGAAGCCACCCCTG…
>Sorghum_newGene_563
GCTCGAGCCAGCGCGAAGCTGCGCGCCTGCCAAACGCTGACGCGGCACCAAAAGCACCGCGTCGCGTCGTCCAAGCGCGCGCGTCCCCCCCTTCCCCAACCACGACACCCTCACCCCACCCACCCCTTTGCCCAGCGCACCGTCGGCGGCAAGCGGCGGCGGCGTCGTCCACCCACCGCCGCACGTTCCTCGTGCGCTTTGCCTCGGATCGAGTCCACCCCCCCCCCCCTCCCCCCCCGCCTCGGCGCCCGACCCGTCCAGCACAGCCTCGGTGGTCGCCGCCGGCCGCGTCTCTCCTCGCCGAGGCCACCGTCCGTCTCGCCGGGCGCGGGGATGAGGCGATCGTCGAGCGGGGCGCGCGTGTCGGACAGCGGCGTCGTCGTCAGCGGGAGCGAGGCG…
>Sorghum_newGene_564
GTGAATCTGTGATCCCTGTCCCCCGTCTCGTCTTCGTGGCGTCAGCACAACACCTCTCCGGCTCCTCTCACCTCGCTCCTCGCTCCCTCACCAGCCCGGGAGGTTGCTGTGTGCGGCGGCGGCAGCATGGATGCTGCTAGTACGGTGCTGAATCAGCTTCGTATCCTCGGTCCTGTTGACGCTGTTTGCAGATGTTGTTCCGAAGACAGCTTAGAACTTCCGAGCATTATGCACAGATTGTTGTGTTGTACATTAGGAGAGAAGGGAATTGGAAAGACAACTATATCACCACTGTATTACAGGGGAACAAGATTTCACAGCATTATAAAGGGACTCATGGCACAGGTGCAGGAGCCGTAGCTGAAGTATCTCATGTGGCGCTGCTGATTACCTCATCAA…
>Sorghum_newGene_565
CTGAAAACCGGCATCCCCTCCCCGATCCCCTCCACATTCCTATCTTGACCTTGAGCAGAGACCTCCGATCCCCTCCCCCTTTCCACCGTGAGCAGAGACCGGAGACGCTGTAGGCAACACCTTCCGCCAAGCGCAGTAGAGTCGAATCCGAGCCGCCATTCGCCGTCCGCCTCGCGAGATCGACCGGCGCGAGCAGAGACCGAAGCAGCCGGTCAGCCGCTGTCCGCCGCGAAGACTGCTCGCCCGGCGCGACTAGAGACCGGAGCCGCCATCCGCCACGAAGACCGGCCGCTGCTCCCCGTCCTCCGTCCGCCGCGAAGATCGGCCGCTGCTCGCCGTCCGCGAGACCGGCCGCCGTACGCCGCGAGCCGGTCCCGGTCCACCGAGAAGCCGCCGTAC…
>Sorghum_newGene_567
CCCACGCCTCCCTCCCTGCTGTCTTGGACTCCCGGCCGCGCCCCGCATGCCCTCCCACGCCACAGCACGCGCGTCCGGCCGCTCTCTCGCCTCTGCCCGCGCGTCCGGCCATCGCCTGCGCGCCCCCGCCTTCTCCCTTGCGCCCGCCCGGAGCCGGCGCCCTCGCTCCGTCGCGCCCGCCCGCCAGCGGCGCCCCCGGCCACGCACGGTTCCCTCGTCTGGAGCAAGCTGCCTCGGCGTCGGTGGTAGCGGAGGACGAGCCGGAGACGTCGGCGGCAGGCTAACGGCGTGCGGCCGATCGAGGGGGAATTTCCCCAAAAAGGAAGAAGCTAGATCTGTTGGCCTTCTCCGAATCAAAAGGTTGGCAAATTTTCTTAGTTGTTGTTGCGGGTCTACCGG…
>Sorghum_newGene_568
CACGGGTGCTCCTCCTATCCCTCTGTTTTTTTTCTCGGCACCAACCTCTTTTTTATCGTATCCTTTTTTTTCATTTCTATAATCTCCAGATCGTGGGGAACACACGGAGGAGACGCCAGTTTCGCCCCAACTCGTTGCTCCCGACGCCCGAGCTCTACTCGCGCCTCGCCGCCGCCATCGCCATCTCCGATGCACTTGCTGCCGCCGCCCTCTTGCTTTGCCGCTATCGAGGGCCTTCATGGCATTGTCTCCCTCCTCCCCCTCCCCTCACCACCTCAGCTTGCCGTCGCCATTAGCCGCAGCCGCAACCTTGGTTTTGAAGCTCCTCCTATCGTAGCTCGCCGCCGCCAAGGGCCATCCTAGTATCATCTCCCTCCCCCCTCCCATCAGCCCCTCAGA…
>Sorghum_newGene_569
GTCGGGAGGATTTCCCCGTGCGACACGAGCCGCGCGGCTCGTCTTCTCCGTCGCGAGGTCGCCCCAGTCGCGACGCCACCGCCGTCACCTAGGTGCTCCGGTCTCCGCCGACGAGCTCCGTCCAGATCGAGACGGGGAAGCGCCCCGCATCACGTTGAGACGCCTCCGCCTCGGCATCCCGTCAACGCCGCCGCTCCCCATCATCCCATCGTCTACCCCCCGGCACCCCGTCTCCTCCACACCGGCTTCACGTCGCCTGTGCCATCTAGTCGACTCCCGACTTCTCAGGTGAGCTCGCTTCCATATACATCACTCTGTACCGCATCTAGGGTTTTCTGATCCTATCCTCACCTGTTTCTTGTGGATCTCGGGGGCATGGCGGCGCGGCGATGGTGTACT…
>Sorghum_newGene_570
GAAAAAGGTCAAGCGCATTAATTGTCAGCAGGGTACGTAAAATTGAGCTGGTGGTGATGCTTATGCCAGTCAACACTTGACTCATACACCTCTCTGTCCGTTGTCCGCTCAAACGATGACACGACTACGACGCTTGGAATCATTTTTTTTTCTTATCTGCCCAATTTTGCCACCATTTCTGAATTCTGATGTCCACACTACACCTTCGCGTGGACGACGCACGTAGGGAAGGTATCATCATGCCGCCAGGTCCCGCGCAAGCACAGCAGACAGCAGCCGCGGCTGGTCATCAACTGCTAGGAGCTAGCCCTCTTCCTGACTTTTTTTTTTGAGGAATATCCCTCCTGACCTTACAGAGTTATAGCAACGCGAGCTGCTGCTGCTACTACTAGTATCTTC…
>Sorghum_newGene_571
CTAATATAAGAGAGCGCTGGCTACCATATTCGTGATGTCCATGGCCGCGACCCACCATGCTTCTCCTACCTAGCTCCGCCGAGCTCCGGCCTCGTCAGGTCGTCGTCTACACGCCGCCGGCCTCTCTGCGCGCTACCATATGCTAGCTTGCCCGCCGCCGCTGCCCAGCCGCTGCTCATGCTCGGCAGCCACCACATGCATATGGTAGCACGCTAGACAGAGTGCATAGTGGATTCGATGAGGCATAGAGGGCAGTGACACTGATCAAGTGATCCTAGCCTCACAACAAACTGCCTCTCTTCATGCATCATCATACAAGTGTCATTATCCGGTCACATATCCTTTTGCAGATGCAGGCTGGAGGGGCCTTTGTTTTATTTTAATATAAAATGGAGGGGG…
>Sorghum_newGene_572
GTCCGTCCTGCATTGCAGAAGCCGGAGAAACTTCCAAGCCCAAGAAAAAAGCTGCTACCTTTAACACGATCCCCTCCCTCTCCGTCTGTGTCCGTGCGGCGGCGCCGGAGCCGAAAGCCTCCGGCGAGCCCGGGGCTACTTGCTGCGGCGCGCTATTTCGGCGGTTTTGCGCCACGGCGGGACTGGAACCGCCCGGGCTGCGCTGTCAGGATCACCAAGCCGGAACGAAGTTCAGTTGCGCTTTGGCGGTTGGATTCGCCTGTTGCCGCGCTTCAGGTTGAATGGTGTAGCCTGTGCTGCGGTGCGCCGCTGGTAGATTGTTTTGTGAATGAACATAGGATACGGGTGATGAAACAACTGCTTTGGGCATCAGTGGTTTTCCTGCTCCTGTTCTGTTCA…
>Sorghum_newGene_573
GTCGGTAAGTACGTAGCAAAAAAAAAAAGTTCCAACAAAGTAGTGACAATGGTAAACTAAGTATATGCACACAACCACCAAGACAATTACATGGAATGCATGAACTCTCGTGAGAGTCACTTCGTCAACAACATAGTAAACTATATATAGTTACACAAACCGACGTGTCATGCCCTTTTGCAACGTCTAAATATAATTGCTAGGGACACATACATACATAAACTTTCTTCTTTATTTATTTATATTTATCCCGAGCGCACACACGATAATTTCACCTCAACAATATGACTCTGGTGCGCGCCAGCCGCCGCGCCGTAGAGGCCGGCCGGTTCAGGAGTAGCCGCCGCCCGCCACCGAAGCTGACGACGACGAAGAAGAAGCCCCACCACTCTGGAAGCA…
>Sorghum_newGene_574
GCGACTCAGCTAGCAGTGCGGTCTCTCCCACCGCAGCCAAACCCTACCGCAGTCCTCCGACCCGTCTGTTCTTGGTCTCTCTCCCTCCTTATCGCCGCCGCCGCCTCCTCTACATTCCCTCTCTTCCCAGCGCCGCCTCCATGCCTCTCCCCACCTTGCCCTCACCTCCACGCTTTGCCTCCATGCTGGCACAAGCAGACCTCCTTTGCGTGATGAATCGACGAGGCGTCAGGGGGTAATTTGGGAGGAGGCGTTCATGGATACTGTGTGCAGAGGACTAGAGGAGGGTTCCCACTCCCCAAGACCCCCGCGCACTATCGCCATCGAACAAATCCGTACTTGACGTCGATCTGTTCGACCTTCAGAAGTCTATGGTATGAGCGCGGCGAGCTCCAGTAA…
>Sorghum_newGene_575
CCCTTTCCTCTCGCGGGCGCCGTCCACACGCCCCAATCCCCTCCACCAGAGCACCCCAATCCCTCCGTCTGCGGGAGCGTTGTCCGCCGCGAGCACGCCGTCCTCGAGCGCGCAGTCCTCGTCAATGTCGTCCACGATAGTGCCGTCCGCGCGAGCTCCGTCGAGCGCTGTCCTCGAGCGCCGTCTGCGGTCGCTACCGGCCACGCGAGCCCCGTCCTCGTGCGCCCCCTGCCCTAGGCTGACGGGATCTGTTGGTCACCGTGCCAAACCCTAGACCGAGATCTGTGGTGTTCTCCAGGAAATAGCAGGCGGTGGAGGAGCTGCTTCAGTGGGTGGAGGAGCTAGAGCAGGCGGAGGCATGGTTGCTTGGCGAGAAGAAGGCCGCGAAGAACACGTATG…
>Sorghum_newGene_576
AGAGTTCCAGACTCTCACTCACCACCTACCCTGAAAACAAAGAAGACCTCAAGTCATCTCTTGCCAGGATTTCAATCCTCAACGCCGCCGGCCGGCTGGGAGAACAAGCAAAAAATTGCATTTCCTCAGAGCTCTCAGGAGATCAGTTCTCGCCGTTTCCCAGTTCCCCTTCCCTGTCAAGCATGTAACAGAAAAGACAAGGAGCATAGCATGAATATGATGCGAAATCTCTCGTAACAGATCTCCAGCAGCAAAGATATTTATGCTTGAACCTTGACGACTGCGTCTCCAGTCTATTCTCCTCATCTAAACCAGATGACATGGCACCACTAGTAGTTTCATACTACTAGTAGTTTTTTACTACAGTCATCTGCAAATAGGGCCCCGCCGTATACTTCT…
>Sorghum_newGene_577
TGGGGAGGGGCATTTTGGACCTCCTGCCGTTGCCCGTTGACGAAGTACAACGCGGGGGAGGACTGAGGCGGCCACCTCTGCTTCTTCAGTCCTTTGCTGACGTCTTCGCCGGCTTCTCCTTCGTCTTCCACATCCCATCGTCTGCTCGCTGGCGCCGAGAACTGTGAGAGTACTGCTCAGAAATACATGTGTATCTGATTTTGACAAAAGTGATAATTTGAGGCACCGGAGAAAATATGGCAGATGCCCTGTTTGTTGTTCTCAGAAAAGTTGCCCTTTCCCTGAGCGAAAGGGCCCTAGAGAGGATTGGCACGGAGGTGGTCGAAGTGGCACCAATCCTGACAGATTTTGAGCATAGCATGAAACAAATCCAGGGCGAGCTTTCGATTTTGCATGCCT…
>Sorghum_newGene_578
CGACGACGTTTGTGGTCTGGGGCAGTTGAGTATCCCCAAGAGAGATGGGCATTTTTGTCATCTTGCTCTGGGGAAGGGAAGACATTTACGGCTTCTTGAAATGAAAAATCTGCCACAGACTTTGGTTGTCTCGTGGAGTCAGGACGCCCAGTACCTCAGCGGCTCAACCAGCGACGAGTCATCGACTCCTCCGTCTTGCTCGCGGCGAAGGAGAACGGGCACTAGAGAGGATTGGCACAGAGCTGGTTCAAGCAGCACCAGTTTCGACAGATTATGAGCATAGCATGAAGCAAATCGAGGCCGAGCTATTGATTCTGCAGGCTTTTATTGCTCAGGCTGGGGCAAAGGTCGGTGATAAGGCATTCGATGCCTGGCTGGACCAAGTGAGAGATGTTGCCC…
>Sorghum_newGene_579
GCAAAATTTTCTCACTCGTGGACAATACCCGGCCACTCCAAACCCTAACCCAGTTACGCCCCGAGAGGCCCAAACTTCTCCCCCACGCGCCGCCACAAGACATCCTCCACCGGATCCAGCCCTCCGGCTATCACTTCACCGCCGCCACCTCAGAGGTCTTCTCGACGCCCGCGCCGCCACCCACAGGGGCCTCCTCAATGCCCGTGTCGGCGCCCTCAGGGGCTTCCCCAGTGACCACGCTGCCGGCCCCCAGGGGCTCCCCGTCGACCGCGTTGCCGGCCCCCAGGGTCCTCCCGGCCAACCACGCCGCCGCCCCCAAGGTCCTCCCTGTCACCCGTGCAGCCTCAAGTGTCCTGTCGGCCCCTCCTCGACGCCCGTGCCGCCAACCCATGGCCCTCC…
>Sorghum_newGene_580
TAGATGCACAAGAAGAAGAGGTTGCAATGGAACAATGGAACAAAGAGGTTGAGTTTCCCCAGTGGTTGAAGGATCTTCCTGGTTACCAAGTGCAGGACTGGAGAGCCTTTTCTCGCAAAAGAATTAATGGGCATACTGATGGGGTGCATCTACTACCACTGGATGTGTACTGTACACTTAAAATGTAAAGGGAGAGTGCAACAGATTTTCTTACAAAGCACTGGAACACAAGCCCAAGGAAGTGGTCATCCTAGAGAGCAACGGTTTATCCGATCCTGAAAGCAACGGATATGAAGAGCCAAGAAGCGTCATCGAATCACACGGACCATTGAGCTCCATAAAAAGTTCTTGGAGGCTGTCGAATTTCTTGAGGGGCGAGTGTAAGTATAGCTCATACCT…
>Sorghum_newGene_581
ATGAAATCCCCCACTGAGGGCTAAATCGTTTCACCATCTTGCATGTGATCCAATCATTTTGCAGTAATTAAATGCTTTGCTTAGCCTTGGAAACAACAAAGTGAAATGCTTCATTGCTGGGGTTATTTCATATATGGTTTCATTTTAATCTTGATGACGTGTTGGTATGTGAAACCGTGCAGTGACACTGTCCATTGAGACTAGCCTTATAATTTAGGATGGAGGGAATATCTACTAATTCTTATTGTCAACCAGTCCAAATACAGGTCAACCTAACATTGAAATAAAGCGATTTCACACATTTTGAAGCCCCAACCTTTTTTTTATATAGAGTGCCTGCCTCTGACCAACTAAGGTCTCACTCCAGAAAGCAGACTGTACATCCTTAACAAATACTCA…
>Sorghum_newGene_582
CCTCAAATGGCATCTCGAAGTGGATGCGCGCATCTCGACGAATAGTTTTATAACTTTTATTTCGCCCTCTTCTGTGTTAAGAAGAGCTGTAATTAGGGTTAGCTCACTCACAATCTACTTCGTCCTCAGCTGCCTAATATAGTACTAAGCTGGTGGATGGCCTCTTGGAAGCTCTGAAGAGCCAGGCAGCAGCCTCATCACACCCTTATCTCTTTCTTATTCTTATCAGCTTCTTCGTCCAAATGAAGCTAGCTTCCTCATCATATCTAGGGTTTCCTTGCATATATTGCCTCTCAAGCAAAGAGGGAGAGGGAGAGGGAGCGAGAGAGCTTGTTCCTCCCCTTGATCTTTGTTTTTCCGGCCGGCCGGCCCGCTCCCATGGAAAGATATCTCATCGAT…
>Sorghum_newGene_583
CCCCATTGCACCAGCTAGCACACACATGTACAGCCGGGACCGGGACAGCTCCCCCTTGGAACCAGCCGTGCCTCGTGGGGGGCCGGCCGGCTGGGGGACACCCTTCAATTCCCCTTCGTCCAATCGTCCTCCTCCTCCTCCTCCTGTGCCCATTCAACTCTCGCCGGCCCCCATCCCATTCCTACCTTGCTTTCTTGCTTGCTGCAGCTACCTCCTCCTCCTCCTCCTCCTCCTCCATATATACATACCGACCCTTTCTCTACCTTCCCCTCCCCTCCTCCCTGCACCTCATCTCATACCCCAAAAAAGCTGAGAGGTAGCACGGGAGCTAGCTAGCCATGAGGGTGAGGCTGAGGCACGAAGATATACAAGAAGAGAGCGAGGGACAGGAGGTGGTAG…
>Sorghum_newGene_584
AGTCGGACTCCCGTGGTCAACCTGCAGTCAAAAACAATTCCTCCCACGCCGCCTCCCCTCTACACAAGGAACCGCAGCCCCCTGCCATGCTCGTGTCGAGGTCGGCTTCCGGCGACAACCTCCATGCCGGCCAGCGAGCTCGGCTCCGGATTCGCCTCGGCGACGTGCAGATCCGGCAACGTAAAGCCCTACTCCGGCGTTGCACGGCTCTGCCCCGGTCATCTGCCCACGACGCAGCCCGGCTTCTACGATGCCCAGCTCTAAGCTCGTCTCGCCCACCGCCGGATGACCTCGCCATGCCGCACACGACGCAACGCCTGCGACGACCGAGCCGCACTCGTGCGCAGTAGGTGGAGGACTAGGCCGCCGCGGAACCCGGCTTCTACGACGCCCAGCTCC…
>Sorghum_newGene_585
GGTAGCGGATTTCTAGCTTTCCTTCCCTTTGCCTGCCTCCCATGGCCACCGGCACCGAGACTATCGCCGCCGCTACCCTCGGCACCAGGCGCCCGCGTCATTCCCGCACTGCCGCCTCCTTCCTCTCCTTCCGCTTCCGTCCCTCACCGCAGCTATCAGTCGCCGTAGCCGCTTCCGCGTCCCTCCGCGGCAAGGCCAAGGCTCACGCGGAGGGCGCCGACAGCAAGGCCTCCGCCGCCATCGACGACCAACACGTGCTGGATGTAGCAGAGTCGACCTGGGATGACCTCGTCCTTGGCTGCGAGTGTCCGGTGCTTGTCGAGTTCTGGGCACCATGGTGCGGCCCTTGCCGTATGATGCACCCTATCATCGCGGACGTGGCGAGAGCATACACCGGCA…
>Sorghum_newGene_586
GTCTTTTCTCGACGCCCTCTCTCCGCACCATTACGCCGGCAGGGACGCGCGCCGCAATGGCTGCACATCGCCAGGGAGTCGCATCGGGAGGGAGAGGTGCCGCCAGGGAGCCGCGTGCTGCTGCTGCCCACCGTCGCGGCCGCCGCCGTCTTCTGCTCCCTCTTTGCTGTCGTCGTCAACGTAGGGACGCGTGCTGCGGCTGGTCGGCCGTCGGAAGGCCGGCGTGCTGCTGCTGGTCGCCATCGCGGACGCCACTGTCTTCTGCACCATCTTCGCCGTCGCCAAAGCCCAAGTGCTCCATCATCGAGTTACCGCATTACAGGTGATCCAGATCTGATCCATTTACAAGTGTATCCTTGTGTTATGCCTACTGTGGTGAGCTGCTTTCCCAGTTAGTGG…
>Sorghum_newGene_715
GCATGCATTCAACACCCCATCAGCAAAGCACACGGCTTTTAGCTGCAAGGCAATATTAGTGTTGACGATGGGTCCCAAGTACTTTGTACTCAGCGCTTGCTGCCTGCTAGCACTTGCACTTGCACTTGGCAGCCAGCGCCAGGTGGTGTTTGCTCGTGACGTGCCGACGCATACTTCCACTGGCGTCCATGGCCGCGGTGTGGATGCCGTCGGCGGCCTTCCCGGAGCCACAGACCAGAGTGATGTATTTCGCATCCCCAAAATTCCACCGGGATGTCGTATACCCCCCTTTTGCCGCCGAGCTCCCGCCACTACAATTGCAACGAATCCGTGAGGAAGAACGACGACCAGAGGCCACCAGTTGCCACCTACTGCAAAAGAAAATATATATGTGTTACT…
>Sorghum_newGene_716
GCCCAGCCAAACCCGCGCCCTACCTTATCCTTCCGCGTGCCCCTCCCTTCCCAGCCTCGCCGCCGTCGCCAAGATCCCTGCCCGCCGCCGCCAGCCGTCCTCCTTGCGCTCGCCGCGCGCGCGCCACCCTCCCCACCCGTGCCGCAGCGCGGCTTGCTTCCCCTTGCCCGGCGCTGCGCTCGCCTCGCCTCGAGGAGGCTTGCTGTCGGGGCCCTTCCCTGCCGCAGTGCCCCGCGCGGCAGCTGCCGCCACTCCGGCCGCCGCCGGCCGCCCCGAGGAGGTTCGCCGCCGGCTGCCCCGAGGAGGCTCCCCCGACCAGTGCGGCATGGCGCGGCTTCCTTTCCTTAGGCCTCCGGTCCTTCGATTCGTCCAGTTTCCCACTCCTCTCAAGCTGCAGAG…
>Sorghum_newGene_717
TTGGGAATGTGTACCTCCTCCGGAGAGCCTTCTTCTCTGGGATGCTGGGCTCCTTCTCCTTGTCTGGTACATTCAGAACTTTCAGGGCGACGGTTAGAAAAAACTACCGTACAATCAGCATTCCCATGTCAAATTTGGAGTGCCTCTGGATATCCCAGTTTCAGGTGGGAACGCAGACCTTGCATGAAATTCTCCGCCTATTTTCTCACATTTTAAGTCAAGATTAAGACCTCCCATCAGATCTGTACTGTTAGAAGAGGCTACAGGCTGCCTCTTCTGCGTCCATACACTTATATGATCATCATCAAAGGGAGGCTCTTCTGTAGCATGCAGACTGCGATGATCCACGTCAGTTAGTGTGCTGGTCAGAGCCTCAGAGGGATGGAAGGTGCAGACTAG…
>Sorghum_newGene_718
CCAACATGTCTGCCACATTCTAGCACTGTGATGAACACCGTCAAGCACACGCGGCTAGGGGGAATGAATGAACAGAAGAAGTCAGAGCACGCAGGTGGTCCTCCTACAAGAATCAATTTGGATTATTAAGACGCACGCAGCGCGTTCTAAGCCCATGACCAGGCAGATCGTGCAAGCTTGATCATCTGGGAACCTCTGAGCAGCCAACACGCGGCGGCAGCGACACCATGCCGACATGATGATACGGCTCTTATCTGAAGAATAAATAGTGCTGGGGACTTGACCATCACCTTTCTGTTTGTGGAAGGACTCGATCGGTCTACAGGGGTCGAACTCGGCAAGGCCATCAGGAGAGGAGACGCGCGCACTCCTGCTGATGATGCTGTGGCGGACGTGGTG…
>Sorghum_newGene_720
CACCCCCTCCTCTCTCTCCTCTTCGCTCAATCTCGCTCTCCTCGTCTCTGATGCGGGCAGGGCGATGGCGCGGCACAAGCAGGCTACGGCGTCGGCGTCGGCCCTCCTCCTCCGCCGCCCTCCCTCGGCTGCCTCTCATCTCTGTTTCTCCCTCCCATTCCTCTATCTACCCTTCTCGCACGAGGCGGTAGCAGGCGCGAGGCGGCGGCAGGCGTGACGAGACGGCGGCCCCTGCGGGTAGAGCGCCAGTGCGGTTGGGGCCTGGTGGCCACCTCCCTCTCCCTCATCATTCGCGTGGGATCCTCAATGTCTTATCCCGCCGAGGAACGGGCGCTCCTCTGGATTGATTTCAGCTTGTTTTCTTTCCTTCCTCGTCTATGATTGTTCAGGTACAAAGAA…
>Sorghum_newGene_721
TGGACGCGAGCGAAACCGAACCGGAGACAGACACGACGAGCTGCCCGATTCCTTCCCCACATCCATCGTCAAAAGGAGAAGAGAGAGAGAGAGAGGAGCAAACCCTAGCTCCAGCTTGCCTCCTACTCCGCCATCATCCAGATCCGGCCGGTGCGTGCGATGGCGCTGCGCGTTCTGGCCCGTAAGCTGAGGTTCCCTGCCACGTCCGTTCTCCAGCGGGCGTCGACCCCCGTGGTGTCGCCGCCGGCGAGCTCCCGACTTCTCACCTCCCACTCCTCTCAGAGTGGAGGAGCCAAGAGAGCAGTGAATGAGACCAGGAATGCTCGACCAAGGTGGAGGAATTACAAGAAACTGGAGAAGCGTTTTTTGCGCGATATGGAGAAGGACATGAAGAATTTC…
>Sorghum_newGene_722
CAGATTTGCGTCCCCTCCGCCGCCGTCGACTTCTCCAGCTCGACCGCCGGCGCCTCCGGCGTGAGCTCCCTCTGCCAACCCTTCGTCTGCCCCTCCGCCGACACCACTGCCCGCGCCTCGGACCATCTGCACGGGCGGCGTCCTATAGGAGCTGTAGTGTAGAACCTGGGCTCCTGTGCCTTCTACCAGGATTCCTGTAGCTCCTATATATCGCTCGCGTCAAACGCCATCAGCACTATGCGCTCGACGCAGATGCTGAACGACGCCCTAGGCACCTGCCGCTACCGCCATGGGCTCAAGTTTTTCGTCAACCGAAGCCACCCTCCCGACAGCCGTGGCCATCGCCGCTTCCCTCCTCGCAGCCACAGGCGTGAACAGGAGCGTGCGGACCTCTTCAGC…
>Sorghum_newGene_724
CAAATTCATTTGAATTAAATCCCCATCTTTCTCTCTCTCATTCTCTCCCCTCTCACTCAGATCCACCCGTGCGAGCCCGCTTCCGTGCTCCATCGCCGTGCATGACCAGTGCCGGAAACCTAGGGTTCCTCGCAGCGGTCTCCTATGACTCCGATCGACCGTAGGCCTCAGCGCCGCGGAGATGGAGGCGCTCCCCCTCATCGACATCTCTGCTGAGGACGATCTCCTCTATGACCTCGCCTCACTGGCCCCGCCGCGTCCCGATCCACCCCACGCAGGGTCTCAGGTGGGTGCTGTGGCGAC
>Sorghum_newGene_725
AATTGATTTTCTACGTATTGTTAATTTCTTGTATGCTCCTCCATGCTAATTTCTATGCTTCATGTGTGATGGATGGTGTTAGTTGGAGATGAGTTCAGCGATGGATGTGGATGGATTGTTATGTGCATTGTTTGGCATTTGGGTTCTATGCATTGTTTTTTATTAATTATACCCCATGTTAATTTCTTGTATGCTTCCTCTTGTTCATGTTTCTATGCACCCACTCAGTGATTTAGGGGGAGCATTCTAGCCTTCTAGGCTTGGTCTCATGCTCCTTTCAGCTTGATCCACTCTTGACTATGTGTTCTATGCTTCACGAGTTATTAGGTTTTTACACATTTAAATTCACCTTGACTATTAAATCTGATTGTTTTTTTGTAGATTTAGAACATGAGTTAG…
>Sorghum_newGene_726
GGTGGGTGGCGGCCAGCGCGCTGCGCCTGCGCCTGCGCGCCCGTGGGAACGGGGGGGAAATTTTTGGGTTTTCGGGGGCCGCCGCGCTCGTCTCCCGCCAAAAGCCTCCGCCTCTCCATCCACGTGCTCCCCCGCCTCGCCGCCGCGCGCCGCACTCCACAGCCGAGCCGAGACCGAAACCCCCGAACCGGGGGCGCGACGGCCTGAACGGCGCGGCCCTATAAAACACGCCTCGTCCCCAGCGCTCCCCCGCTTCGACTCCCCCTTTCCGCCCGCCCGCTTGTCGCCTTGCTCCGCCCCCGGCCCCCGCGCACGCGCCTCCCGTGCCGCCAGCCCTCGGCGCCGCCGCCGGCGGAGGGCGACGTCGCCGCGCGTCGGAGCAGCAGATCTTTGCGTCGG…
>Sorghum_newGene_727
CAGAAGGGATGTGCACTTCAGAAAGATGTTAAAGCGCCAAGATGTTGGGAAGGGGCCCCTTATGTCCATCCAGTTCATTTTGAAGCCAAAGTTTGGTTAAAACATATGCAACTGAACTAACCTATGCAACTACCTTGGCACTGCCTTCATGTGCTAGTGCTACTACATTTGAGCACAAACCAAACATGCCAAAAGTATCCTATGTAGAAGATGACCATCTTTGTTTTGGTTCAAGCTAGTGATGAAACAATAGTATATCCCTTTGTGTATCATTGGGCTTCCAACTGAACAAATTGGAATTTTGTGTGAGAAAAGCATCAGTGGGTACCTCCCCCCCAATAGCTGGCAATTTGCAAGTTTGCATGGTTGGTATCTTTTATCTTGGCATAGATGTCTCGA…
>Sorghum_newGene_728
AGTTAGTCTATAATAATTAAATAATAATTGTTAAATACAAATGAAAATAAAATGCTACAGTATTAAAATTTAAAAAATTAAAATAAACAAGGCAGAAAAAGGGACTCGCCAGTTCGGCATTGATTGCAATCTGAGTGTTTATGCTGATGATGGTGAGGTGTTGGGCCGTGTTTAGTTCCTTAATGAAAAAATTTCGCGGTATTGTAGCACTTACGTTTGCTTATGATAATTATTGTCTAACTATGAACTAACTAGGCTTAAAAGATCTGTCTTGTAAATTTCAATCAAATTATGTAATTAGTTTTTATTTTTATCTATATTTAATACTTTATATATGTGTCTAAAGATTCGATGTGACATAAAATTTTAAAAAATTTTGGATTTTTGAGTGGAAGTAAA…
>Sorghum_newGene_729
GCCGCTCGCCCACCGCACCCGGCCGCGCCCACAGCGCAGAGGACGACGTCCTCAACATCCTCGGTGAAAGCTTCAGCTGCGCCTTCTGCTTGGAGCTGCTGGATCGCCCTGTCACTGCTGGATGTGCTTTCGCGATTTGTTCCCAGTCCGATCCGTCTGCTTGGTCTGATCTCTTGCATCCCCACGGATCTGCGTTCCTCTTCACAAGAGTAGAGCTGTTGGAGGGTAGCCGGAGCACCTAGACGACCCTGTCGGCGCTGC
>Sorghum_newGene_730
GCCCAAGTGCTGCTCTCCTCGGTAGTCAACTGACCCGATAGTGCCCGGCTGCCACACACGGACAGGAAGCCGACGGCGATGGAGGCGAGCGAATCGGGGTTCGTAGTCACCGGTGCTGAACGCGGAAGCGGCGTCTGCGGGCGGCAGGTCCGCGCCGGTGGAGGAGGGCTCAAGCTCGATGCCGGTCGTCCTCGAGCCGCGTACGCCAGCACCCGCACGCCACGCCACCCCCCCGCCGCCGATGCAGCCGCAGCTGGCCAAGAAGAGCCGTCGCGGCCGCCCCGGCCCGCGCTCCCGCAGCTCGCAGTACTGTGCCGGCCACTGGAAGTCTCACATCTGAAACTAAGGCTCGAGTAGAGAGACGCGGCTGCTGTCCAGGAGGTGACATTTCCACCTCGT…
>Sorghum_newGene_731
CCCTACCTTAGTCTTTTCGTCCCCCTTCCCTTTTCATCCACGCAGCAGCCAGCCGCCGCAACGACGACGCCGAGTGAGGAGAAAAAATCGCGTCGCCTTGTGGTCCGTCGCCGGCCGGGGCGAGTGCTGCGAGCCGGTCACGGCGGCATTGTGGTGCCCCCGCGCTCTCTGCAGCAGCAGCGGCTGCGGTGGTCCCATGCCGCTCTGCGCCCGCGGCCATCCACCACAACTGGGCACTCCGCGTCCACCCGTCTCACCTCCGCCGTCGAGGACAAGAGGTACGGTGAGGCACCGGCCCGGGCGGAGGTGGCTGGCGAGACAGCGCCCGCTTGCGTGATTGAGTTGCCGCCGTCGCACCTTGTGGACTTGCGGCCCCAGGTCGCTGGAGCCAGCCTCCCC…
>Sorghum_newGene_732
GTCGCCGCCCCTAGCCACTCTCTCTCGGTTTCATCTCTCCCCCAAGTCTCGAACCTATCCAAACGGCTCAAGCTACCAGGGGTGAGCCCCGGCATGGCGAGACCCTCCGGCGGTGCACGGCAGGGCGCGGCCCCTCCGGCTGTGCATGCGGGTTAGGGTCTCCGGCGGCGTGTGCGGGTTAAGGTATCCAGCGGCACGTGCGGCTCAAGGGCGAGCGCTTCCGGCGGCTTGCAGGTAGGCCGCGGCCCCCTCCGGTGGCACTCTCCTCCACGGCGCACCCCTCCCACAGTACAGGCAGTCCCCATGCGCATCGCCAGTCACGACCCCAGCCTGCGTCCTCCGCGGAGCAGGCACCAACAGGCGCAGATCTGAGGATGCCGCCTCCTCTGGTGCTCTGCA…
>Sorghum_newGene_733
CGAGAGTGGAGACTGACCGTCCGCTCCTCTCATATCCACTCCCTTATCCTCGCACAGCTGCACCTTCCCATGCCCTCCGCTCCTCTCCATGGACGCCATCCTGGCTAGGCGGGCCAGCCGCACTGAGCTGCTGACCGCATGCCGCCGGATCCACGATGGGGTGGCCGCCCTTCTTCTCCTCCGGTCAGATCCACGACAAGGTGATTGCGCTCCCCTTCTTCCCTAGCTAGATCCACACCATGGGGACCTCAGGAAGCTCCCCCAGCCAGATCCATGACAGGAGCACCGACGACGCACATGTCGACCTCGACGAGTGCCCCATCTGCTTCCTGGTAACCATCCTTTTCCCCATCTTCCCCATCTACAGTTCTACCTAACCACTCCTCGCCGCGCTGCTGC…
>Sorghum_newGene_734
GGAGATCGTGGGGAGGAGGAGCCGAGGAGACGCCAGTTCCCCCAGCTCGCCGCCCCCTCCGCCGAATGAGAATAGCTCGCCGCCACCTCCGTCCTCTTGCTTCGCCGCCGCCGAGGACCTTCCTGGCACCGTCTTTCTCCCTCCTCCTCTCAACCCCTCAGATCCCTGTCGCTATTGGCCATGGCTGCGGTTTTGAAGGCGCAGTTGTGGGTGAGCACCGACTGTTGCTGCTGGGTTCGGCACCGGCGAGGTCGACACACCTAGGGCGGCCATCCTACCCGCCACCAGGCCCACCACTGCGTCTCCTGCTAACACTACTGGCAGATCCAGTATGCGTTCGGCCTAGGTCACGGCCAGGAGCTCCTCTTCAACTGCAGCAAGGTGAGTTTGTCTTGACTG…
>Sorghum_newGene_735
TAGTGATGGAGCTGATGGCCATGAAGTTCAGGTTCTGAATGAGAAGGGATTGTGGGCTGATAGCCAAGTGAGACATCAGTTTGTCCATGTTTGAGTGCCTCAGAATAAACAGCAGTAGACACCCACAACAGTCTTATTCTGTGATCCAGTTCATTAGTCTTTCTTAGTTAAGTAAACATCTCCAAGTATTTTCTTTGCATGAGTTAGAAAACATTTTCTTCTTTCCTCTTCACTTTTTTCATTTTATCTAGATCCTGGCCTGTTCCCCCATGGCGGTGGCACCCACCAGGCTGCAGTCTCCATCCCCATGGTGGCGGCGCCTCCAGGTGTGGCGCATCACCATGAGCACAAAGATGTCACCATGGCCTCGTCAACGGCGAAGGGCGTTGTTAGTCCTTC…
>Sorghum_newGene_738
CCTCCCGCTTCCGCACGGTGGAAAAAAGGAAAGCACTGCTCGCTCCGTCATTGCCTCCGTGCGACAAGGAAAGCCTGCGATATCCTCGCTTGTGCGGTCTCCCCTCCCTCAGCGACGATCCCGCATCCCGCCCACCCTGCACCACGCTCACCTGGCCTCGTGAAACCCTGCCCCCGCACCTCTTCGTCTTCCGCCGCGCGACCGCTGTCCCGAAATCACGTCATCTGCTCTAAAATCCAAATCCCCTCGTCCTCCGGCCCCCATCACCGGATGAGCTACCCGCGGACGCGCCGCCGCCATTGGAGGATGGGCCGTCCGAACTCCACCGCCGTACGTGCTGTTGCCTCGACGCTGCAGGACGCTCTAGCTGCTGCCACCGCCGACCACCGCGGGACGCGC…
>Sorghum_newGene_740
GAGAATCACTCATCTGTTGTCGTCACCATGGCCACCGCCCTACCTCCAGATGGACGTCTCGAGTCCACCCCCATGCCTGATGTTGGCTCCCCATTCAACTCTTTGCCCCAACCCCATTCTACAGCAGGAGGGAAACACAACCCAGATCCACCTAACGCCCGCACCTTCAGCTCGCCATCGCTCCTCAGCGTCCCTGCATCGCAACCTTCGAGAAGGAACTTACGAGGGCCTCCGCGGCTCCAAGACGAGACCTTTGGGGCCGTGGTGGGGTTGGCCGGTGCGAGGAACCAGAGGCAGGCGTGGAGCCACGAGGCCTCCGCCGTCGGCACCCGCGTGGAGTCGGTACGGGATCAACAG
>Sorghum_newGene_741
GGCGCGGTGGCCGTCGGATTTAGGTCATGTCGAGTTGGACTAGAATGCCCCTGGGGCTAGCTAGTTCGCTCAAAAATATCTAGGGATATTTGGAGAATATGTAATATGTCTGATAAATAAACCGGGGGAGTTCCCAATCTCCCTATCTCTCTCTCCTCTCTCTTTTCCACCGTCTCTCCCTTCTGTTATCCCGTTCTTGAGCAGTAGGTTCCTCCCCCTTGAGTTCTTTCATGTGAGAGGTCCAAAAATTCCAAAAATCTGTGTAACAAACTTGTGATTTTCGGTTTGGGAATGGAGGCCCGAATCCTCCTCGTGCCCTCTGGGATTCGTGGCATATACGTGTGATTTTGTCTTCACTATGTTCTTGAGTGTTTCTCTTTTTCGGGGTTAGCTGTGATC…
>Sorghum_newGene_746
CCTGCTCTCTCGTGCCTTCCCCTCCGTTCTAATCCTGCCCAATGCGGAAGCAAGAGTTCTGCTCGCTCACGTCCCTCCCGCATCATCCAATCCCCGCACAATCTCCTCTGGTTACTAAAAAAATCCAGATTCTCGAGCGCTTCCGATCTCCATCGGCCTCGGGTCCTCCAAGGTCACACTCTCGCCACCCGCTGGCCTCTCTCCTCCAAGGTCGTGCTCGCCGCCGGCCAGCCTCGCTCCTTGCGCGTCCCCGTTCTTCGCCCTCCCTATTGCACTCACACCATCGCCATCGCCCTCGCCCTCGCTGTTGCACTCCGCAGCCGTCCTCTCCAAGAGACCAAGACCCCAGTGACCGAGTCAATCTCGTTGTTTGCGTCTCCACAGCAAGGGGAACTCACA…
>Sorghum_newGene_747
CAGCTCCATTGCCAAGGTCGTCTTCGTGGTCCTCACCTCTGCCGACAAGATCCGCACCGCTGAGGACCTCCTGCCTCCTCTCCCTCCTGTCGCACCCGGTGCCGGACATGCATGGCGGTGAAGGCCACTTCACCGTGTTCCGACAAAAGGCCGTCCTCTCCAACGACCCCACCGCGCGGCTTGAGGCAACCACGCACTTCAGAAAGCTGCTCTCCTCGGTTGTGCCTCTCTTTGTCAAGCTCCTCAACTCTCACATCAAGAATTTTCAAAAACAGGCTATATGGCTTTAGGTACTGTTGGTGGTGCCTCTCCAAAGTGTTGTGATCTGGTACTATATATGACTCAATAGAGAGCTATTTGGGGTTATGATTCAGTTTTCACGTGAGTACATTTGTTGAT…
>Sorghum_newGene_748
GCGGCTCTCCGCTCAATACCCGCGCCCCCCGCTCTCCTTCCATCCTCTCCCCGTCTCCTTCCATCCTCTCCCCGTGTTCGCACCCCGACCCAGGCCACCTTCCATCCTCGCGCCCCCTCGCCCGCCTCCTCCTCCACGCACATCGCCGGATCCGCGCGCGACGAATCCTCCACGCAGACCTCGCCCGCCTCCTCCTCGACGCCCCCTTGCCCGCCTCCTCCTCCACGGATCCGCGCCGGACGAATCCTCCACGCAGACCTCGCCCGCCTTCTCCTCGACGCCCCCTCGCCAGGCTCCTCCTCCACGCAGATCGCCGCGACCCAGGCCAGGACGCGCGGATCCACACCAGGTCGCGCGGATCCGGCGACCCGCCGCGCTCCACGTCCGGCTTCCTGGGCA…
>Sorghum_newGene_750
CAAACCTTTCTTTCTCTAGCAGCTGACCAAACGCAAAATCCCGAGCACGGACAGTTTGCTTCGCGGGCGCACTGTGAAATTTTCTGCGGGAAACGAAGCTGCGAGCTAGTGCGGCAGTGCGGGTTCCTCGATGGCGTGTTTATTTTGCTGCCCTGGCTACGTGAAGGGACTCAAGGGCACGACGGCGGCCTGCTCTGGCTCCAGGATCCGGAGCGACGCGAGCGCCCCGACCGCCTCCTCGCGCGCCGTTGAGCACGCATCGACACTTCAGACTGCGCCGCGGTGGCGTCGGACAGCAGCGCGGCCACCTCAGCACCGGGCACGGACCCCGCATCGCAGCAAGGTCCTCGTCAACCTCCGTCTCGGTAGCCGGTGTTGGAGCAGAAGGAAAGAAGACAA…
>Sorghum_newGene_751
ACCCCGATGCCTTCTCTGCAGCAGCCACCGTCGTCCACCCCACACCATCCCAGTTGCCTCTCTATGCACAACAGTCATCGCCCTTGCCATTGGAGGATTGGGGTGCCTCCTCATTCCTCGGATGCGCTACCGGTGGCCTCCATGAGCTGCTACCTAAGGGGGCCATCGCCGCGGCCGGGGGAGTGGCTGCCGCTGCCGCCGCTGGTATGGGAGGGGCCACTGCCGCTTGAGCCCTCACAAGGGCGAACCGTATTGCCGCAAGGAGTAGAGACGTTCGCTCTGGCATGGATCACCTTGGGAGACTGATGTGGCTAGCCGGATCTAGTCCATCCATGGCAAGATCTAGAGTAGCCCCGACTAGCGGCACAAGCATGGGCATGGTAGCTATGCGCACATCAC…
>Sorghum_newGene_752
CCATACGCGTGGGCGTGCGATAAAATAACTAAAAGGAAACCGCTCTGTCATTGAGACTCAATCCCGTGATTCATTCGCCCGACTCCCCATCCTCGCCCACCTGAAGCCGGCCGCGCCGCCGCCGCAACTGCCCGCAGCTCGCCACGCCAACGCGCCTGCACCTACACGGAGCTGACCATGACGCCGGCCATGCCCAACCGGCTGCACCGACGGTGCCCGTGCCGCAGCCCACGACCGCCCGCCGCCGCAGCAGTGTCTTCCTCTACCTTGCGACAATCTATCCGTCAGTCCGCTCTTTCCCTTGCGATACTGCAAGCGGTAACTCCCAGCCTCCCAGCCCATCTCCGTGCTCCCTCGTGCATGGTCTTCCCCTCCCCCTCTCCCACACGGGTGACCTGC…
>Sorghum_newGene_753
AGCTTCAAAAAAAAGAAAAAAAATGCACACGCATACCTCTCCCCATCCTCTCTCTCGGTTCCTCCGGAGTCCCAACACGGTGGCGGACGAAGCGACGACGCCCTTCCCTCTCCACATCTGGCGTCGCGCCGGCCGGGATGCCGTGGCGACCGCCCTCCAGTTCACCGGCGACGGCCTCCGCCTCCGCCTCCTCCTCGCGCATCCCTCCGCCTCCCTCTCGCTGTCCTCGCCAGCGCTTCCCCTTGTGACGATCTACCAGCGTCGCTCCTTCTCCGCCAGCCAGATACCTGAGCCAAATCCACCGGGCATTCGCTCCCCTCTGAGGGCCGACCGGAGAAGGATCTTGCGTCCTGTGCAACTCCCTCGCAGTTCGAAGTTCTGGAATATGACCTTCCATGT…
>Sorghum_newGene_754
GTCTCCCCTTCCTCTCTCCCTCTTCCTCTCCCTCTCCCTCCCAAAGTGGCATCGCTGCTCTCCCTCCCTCTCTCTCTCTCTCTCTCTCTCTCGAACTGGCAGCGCTGCAGCGCGCCGGCGGCCTCCTCCCCCTTTGCCTCCTTCCCCTCTGCCTCCTCCCCCTCTGAAGGGTTTAGGGTTTAGGGGCACGCCGGCGGATAGGACGAGGCAGCGACGCACCTGCTGGCTAGCGGCGTGGGTGGGTCGGCGGCACACGGATCCAGGGCCTCCACCGACGGTGACCTCCGCATGCCCGCTCCATACCGCCTCCCCGCGCCAGCCACGGTGGATCCAGCGGATCCAAACTAGCCATGGCGGATCCAACCCCAGCCGTGGTAGTTTGGGCCCCAGCCATGGCGG…
>Sorghum_newGene_755
CCCCCTTTCCTATCGCGTCCGCCCGAGCGTCGTCAATCCACGCGCCCCGAGCCCCTTTGGACGAGAGCGGCCATGCCCCGAACCTCTCCCTTCACGACAGCGATCGCGCGCCCCGATCCCCTCCCTGGCTGTCCGCGAGCGCCGTGATCTCGGCCGCGGCCGCAACCTCTCGAACGTCGTCGCAACCGCCACAGCAACACCCTCTCTGGACGATAGCACCGTCGAGACCGCCGCCACCTCCCTAGACGACGGCCTCGGGTCCTCCAAGGTCACGCCCTCACCACCCGCTGGCCTCGCTCCTCCAAGGTTGCGCTCGCCGCCGGCCAGCCTCGCTCCTTGCACGTCCCCATTCTTCGCCCTCCCTTTTGCACGCCATCGCCCTCGCCGTCGCACTCCACA…
>Sorghum_newGene_756
GATTAGGGTTCAAATAAATCTGCTTGGTTAGCTTTCTAGGACCTATTCAGATATTTGTGTAGGCAGACTCATGGAAGTTACGTTTCCATCTTGGAACTCTCATTTGACCTTGACATGGGCTGGTGTGCCCTTCTGCCCAGTACAGTATGGTAGCCTTGTAACTCATTGTAGTTACTTTTTTTGCTCGTAATGTTGCTAGCTGGCGTTGGGAATATGGTAGATTGCCATTCAATTATAAGTTGGTCATTTTGAACATATTCTTCTGTTGGTTTATCTTTCTTTGCATAACCAGAGGAAAGAACAGCTTTACTAGCTAAATGAATTAATATTCAGGTTGTCAACTCTTCCTGCACTATTCAATTGAGAACTTCTAACTATGGTGTAATACCAAACAAACTG…
>Sorghum_newGene_757
CGCCCTTCCTCCCTCATTTACGCCGCCTCCTCGCATCTCCTCCGACCTTCCTCGCATCTGTCGTCTCCACTGTCCAGCCACGCCCTCGCTCACTCTGCATCCGAGCTGCACTGCCTAGGGGCATGGCTAGGGCCAAAAGAGCGATGCACGCGCGCCGCCAGCTGCGCGATGCTGCCGGCAAGTTTGCCACCGGGATGGAGCCGGGAGGCGGCGGCCAGGGGTCCTCTATGGACGGGATGCAGCCAGGAGGAGGCGGCGGCCACGGATACTCCGCGCATGGAGATGGAAGCAAGAGGTCCTCCTCGCCGCCGGGAGGCTACCGCTCCGGCCAGGGTCCGTCGGCGCCGCGGTGCCCGAAGTGTTTGAAGATGGAGAAGAGGTTTCTGAAATTGGAGAAGC…
>Sorghum_newGene_758
CACATTTCTCCTTGCTCCCGCTGCCCCTTCCCACGCTGCCTCCCTGCTCCCATGTTGGTTTCGTTCGTACGGCGCTGCACAGGCCGCCGCATCGAGCCATTAGGCGGACGCCCGCCCTGGCCCCTACCCTTGTCGGCCGCCGGCCGCCCGCGCCCTACCACGCCCCTGCTCCTGCCCTCGCCGGCCGCCGACCAATCTCCATCACTGAAGGTCGCCGGTGCACTAGATGTCTGCATCAGGTGCCGGCCGCCGGAGTACCAGGTGCCCCAGCCAACAGTTCGCCTAGGTGCTGGCCGCCTGAGCACCAGACATACTTGCTCCCATCGTGTGCCCACACTAGCAGGGTCCTCTGCAGCTGGTCACCCCAAATCTTCTAAAGGTATGTGCTTTATCTGAAAT…
>Sorghum_newGene_759
GTCGCTGCCGCGCGCCTCGCCCCATCCGCTAGCACTCCGACGCCACCGTATCACCTGCAACTCCGCATTGGCGACGGATTCGTTAGGGTCTGGGCCTCCCTCCTCTAGATCTGGCCGGAGCCACTGGCTTCCTTGCCTGGGTTCAGATCCATGGTGGCCATGGTCGGACCGAGGGCCCCAGTGCTGGCCGGAGCGCCACCCTGCCCGTACGCCAATGCCATCGGCCTCGCCCCCCACGAAGGCATGCTGACAGTGCTTGAAGGCAGTGGTGATTTGCGGCAATCATGTGATCTACCTTTTTTTGCGAGGATGTGAACTACCCTCGACGTGAACTACTAAGTGTGCATGTCTGCAAACTCTTTGTT
>Sorghum_newGene_760
CCCAATCGACACCTCCACTTAATTTAATCACCAGGGAAGGCAGCCGCCAGTTAGGTTTTGAGAGCATATTAGATGGCGACCTCCTCGGCAGCTGCAGGAACAACGGAGATGGAGCGGCAACCCGCATCGACGACGGCAACCCCAGGGTACACGACGCCGACGCCAACACTAGCACGCACGAGCGGCCGCCACCATCCACGACGATGAGACACGGGGCCATGGCGGCGCTTTTCGGCACAGGTACGAGGCCGACCCCAGCTTCTTCAATCGACCATGATGGAGAGGGCGGCAGTCAAGAAATCAACAGCCGACATCATTCCTCAAGTCTCAGACCAAACTTCAGGCCATTCGACTCACACCCTCGGGAAAATACTACGATGTCATTGGGAGAAACAGAAT…
>Sorghum_newGene_761
CCGACTACGAGTACTATGTCCACTGCACCAGCGTGCGGTGCTAGATTCACATCCAGCAAGCGGTGCGAGCCCTCGCTGAGAATCGACCGAGCAAGATGTGCTTGGCAGCGGTGTGCGGCCCCGTGCGGGTGTGGCTTCTCCAATCCCCAACAAGTATTGACATGGATAATGAACTGCACATCAGGCTCCGCTCAGCCAACATAAGGCTCAGGACAAAAGAAGAAAACAAATTTGAGTCCATAACAGGCATAGATGGACTGGAGATATGAGGCGCACCTGTGGCTGTGGTACAACGGTTGCGAAAGGGAAGGACACACTTGCAAGGGTCGTCAAGTTTATTATTTTAAATATGAATACTTTTTATAGATTTAATCTTTCCACAATGTTGTTATTTATTTA…
>Sorghum_newGene_763
ACCCCGATGCCTTCTCTGCAGCAGCCACCGTTGTCCACCCCACACCATCTCAGTTGCCTCTCTATGCACAACAGTCGTCGCCCTTGCCATTGGAGGATTGGGGTGCCTCCTCATTCCTCGGATGCGCTACCAGTGGCCTCCATGAGCTGCTACCTAAGGGGGCCATCGCCGCGGCCGGGGGAGTGGCTGCCGCTGCCGCCGCTGGTATGGGAGGGGCCACTGCCGCCTGAGCCCTCACACGAGGGCGAACCGTATTGCCGCAAGGAGTAGAGACGTTCGCTCTGGCACGGATCACCTTGGGGCGGGAGACTGATGTGGCTAGCCGGATCTAGTCCATCCATGGCAAGATCTAGAGTAGCCCCGACTAGCGGCACAAGCATGGGCATGGTAGCTATGCGC…
>Sorghum_newGene_764
CAGAGTCAAGCGTTCACGGAGTTTAACGGAGGGAGCCGCGACTGGAAGGGGCACCGCATCCGCGACGGACGAGACAAGCCGGCGCCGCCCCGTCGATCTGCGCCAGGCCACCGGCGCTGCTTCCTCCGTCCGCTCAAGCCGACGCGCTTCTGCCCCCACGCCCTGTCTGCGAGATGTCGTGGGCGTAGTAGCACCCCACCGCGTCCACGCCACGCCGCGGCTCCAGCACGCGCCACCACCCCGACGCATCCACACTGAAGCCTGATGAAGCTAACTTCGGCGGGATCGAGCGCAAGCGGAACTGGCAGGAGTGAGTGCCCCTTTTGCCATGTTCCATTGGTCCGGATTCAGAGCAAGCAGCCGACGACATTGGACAACTGGTTTCTCAAGTGCCCATAC…
>Sorghum_newGene_765
ATGCCACCGCCAAAAGCTGCCCTTCCTCGCATTGTCGTCCGACTTCATCACCGATCCAGAAAAGCAGAAAATCGAAACCTCAAGACAACGCCGCCAACCGCTCCCTCCCCGTCCGCTTGATCCCCCTCGGCGGCAACGCGGAGCCGTATGGCTCGATGAGGTGGCCATGGGTCCCGTGCGCTCTTCCACGATAGCGGCGCCGCCCCCACCCTGCAGGGCGCGAGGACCAGATCCATCCTGTAGCAAACGCGGCGGCGCCCTCAACCCTACCGTCGGCGCCACCATCTCCACCCAGTCGACAACGACGGCGGAGGCCGGGATCGCATTTTTCTCCCACGCGCACGAGCTGAGTCGCGGTTAGGTGCTCAAGGAGTCAGGCGCTAGGCGGCGACGCTCTCC…
>Sorghum_newGene_766
CGGGTCCTCTCATTTGTCTCCCTCCTCTCTCTCTCTCTCTCTCTCTCTCCCTCACTCCCCGCCATGGCCGCCGCCGCCGCCACCGCCCTTCGCGTCCCCACCGCCAACCCACGCTGCTGCTCGCCGCACATGTTTCCCACGCCACCGTCGCTCAGTCGTGGAGATCCTCGCAAGGTCGGTGGCATTCGGCGGCGCAACGGCGTGGGGAGCCACGCGTCGCCGTTGCGGAGATAGGTCAGAACTCGCTGGCCTCCTTGGCACTCAGCCTCGTCGCTCACGACACGACACCCTCATAAGCACAGGCAGCCGGGCTCCCAATTTGTGATTGGAAGCGGCTGCTTGCCTTCCCCCAGATCTGGCTGACACCTTCCCCGTCATATCCGGCACGGTGCCACGGTG…
>Sorghum_newGene_767
AAAGAAATGAGGTGGAAGTTATAGTTATTGAGGACTCTGATTCCCCCTCGCACTCAGCCTGTTCCTCATCGAGTAGCAATCCAAGGCCTGGTTCACAATCCTGCGCGTGACATGTGGATCTACAAGATGATCACTATCACCAGGATCCATAAGATCCCACTCTTTAGGTAATTGCACCTCTGCTCATCGGCGACCAGTGGATATGTTTTGCCTTTGATATGAATAGCAAGCAAGTTTCAATCTTCTACCCTGGCAAGCCCCTTGCTGCTCAACGCTGTTTTGTTGGCCAATGGTACGTTCACGTTCAAAAGATGCTCATCGGACTTAGTCTTGCTTATGGGCCGCATGTTTAGAGTCGCGCTTCGCCGCTTGTTCAGTGGAAAACAGATTATTACCGCT…
>Sorghum_newGene_772
CTGATGCAAGCGTCCTGTCTAACCCTATGCAGGGAGTCACATGCTCACAGCATCACGAAAGGACTCGGCGACTCGCGAGGTTGCGCCGCCGGCTGTCTCCTCCGGAACTCCACTGCTCCATCTCCGCCCCTCGCCACCGTCTGTCCCCTCTTGACCTCGGCTGCTCCATATCTACCCCTCGCAGTTGCAGATCAGGATGGATATTGCTACTTGAAGTGAGAGGGTTTGTGCAAGCACGGGACCTGCTGCTGCCTCTACACCGGTTGGCACAGGTCAATCATCAGTCCCTCAATCAGCAGCATCAAGTCTCTAATCGTTGCGATAGGTTGGATATCAAATGGTGGTCCACAAAGATTGTCAGTAGAGGACTCCACAAAGATCGGTAGAAGAGGACCAGCC…
>Sorghum_newGene_773
GGAACCGGAAGAGTAGCGAGGAGGAGAAAAGATCCCCTCCGTCCTTTTTACTCCTACTCTTTCCCCTCCCGTCCGTCCTCGTCTCGTTGTCCTCCCTCCCTCCCTCGCTTCTGCGGTGCGGTGCGGTGCGGGATACGGCCGGGCCAGATTCAGTCAGCGCCTTACTCCATGATCCGGAGGAGCGCCTCACGTGCCGGGGACGACCTCTTCGCCACCCAGTAGCAGCAGGAGGCCTCCTTGCCCCTTGCCGGTTGCCGCGGTTCTTGCTTGTGGAGTCGGGTTTCCAGGTGAGTAGCATGCGGGAGTGATGGCGGCCGCCGAAGCGAGGGCTGCCTGGCAACGCGCCGCCAACCGCTGCATGGTCCAGGAGGATGCCAAGCGAGCTCCCAAGCTGGCCTG…
>Sorghum_newGene_774
CAAAAAGTTTGATATTCTTGCTTGGTGGAAGGGACAGTCCTCTAGATTTCCCATATTGTCTACACTGGCCCGTAATGTGCTCGCCATTCCAATATCCATTGTTGCTAGTGAATCTGCCTTTAGCATAGGTGGGCGTATTCTAGATGATTTTAGGAGTTCACTCACTCCATTTATGGTTGAAGCCCTTGTTTGCACTCAAGATTGGCTTAGAAGAGCAACTCCCATCAATGTTGTAGAGAATACAGAAGAATTAACCACACTACAAGAACATTTGATACAAGAATTCAAGGACATGGCCATTGTTGATGGCCATGCTGCCAAGTCACAAATCCAAGGCAGCAAAAAAAGAATGGTTACATCCACCAATATCAGCTCACA
>Sorghum_newGene_776
CTCCCAAACCGCATCCGTAGGAAACCAGCAGTATCTCGAGCACAGAAGAGCAGCCGCCGCCGCCGTCTGCGAGTCACCTCTCTTGATTCGTCGGCCGCCGCCCTCGAGTCGCCACCGACCTCGCCATGGACTCCGGCGCCTGATCCCCTGTTTTGTCTCCCTCGCCCGCCCTCGACTCGCAACGCCCGCAGGAGGAGCGCCCCTGGCCGGCACTCCAGCGGTGCCGCGGGGCTGCTGCAAGGCCAGTGGGTGGTGGGCGGTGCCGGGTACCCGCTCATGGACTGGCTGCTGGACGCCGTGCGCGCTGTCGCCAAGGACGCCTTCCAGCTGCAGGACCTCCACATCGTGCTCGGCACCTGCTGCGTCCTCCATTTTTCAGATTTGGGACTTAGTGGAAGA…
>Sorghum_newGene_777
GTCCACGCTCGCAACAAGGCGGGTGGAAACGGCAAAAATGCGACTGGGAGAAATCACCCGTGTCTATGGTCATTGATGGCGATCCTATGCGCCGCCGGCGGCGGCCCGCTCATCCCGTGCCCGCGTGCGCGCTCGGCCTCTTCCCACGCCTGCGCCCGCGCTCGATCTCCCTCGCGCGACCTCCCTTTTATCCCCGCTGCTTCCACCGGTATCCTGCTCCTGCCCGTGCCGGCATCCTAGGGTTTCCTCATCCCGGCCCGCTTTTCCCGCCGCCGCTGCCCCAATCCATCCCAAATCCACATGAGTCCGCTTCGGCCATCTTCGTCAAGTTCCAGGCATGGCAAGTCAGGGCGAGGCAGGGGTGCTCCGGCCGCCGTTGGTGCCCGAGCCGCTTCGATC…
>Sorghum_newGene_778
AGGACAAGTACGCAGCCAATGAGTATTAGCAAGGAACCCAAAATCGACCCCTAGGCGGTGGTGGTCTGGGGTGACTGGCTAAAAGCAAATTCTACTTAGGGGTTGCTCATCTACTTGATGGACAAGGCATAGATAGGTATGTATGTTAACCGACTAAATGAATCTTGTTGTAATAATTTATTAGGAAATATCAGCAGGCCGATATGGGAGATATCTAGGGTGCTTGTTGTTTTTCAAGATATTGTTGTCTTTGTTTTAACTTCCAAGAGTCTTTTCTTGTAATACCACCTTTGTGGCAATTGGCTTTTATACAATTTTAGCTCAAGTCATAGAGTATTTTGGGCTCTCCTGCTATTATGACCTCTAATGAACAAACTGCAAAAGACAATTGGTAGGATA…
>Sorghum_newGene_779
AGGCGATCTCCTTCCTCAACCCGTGCCTTCACCACTCGCACTCGGCCACGCCGCCGCCGCGCCCTCCGCACATGGTGCCGCTGCTGCGACCGCCCCCTCGTGCTTCCTCGCGCTCTTCTTCGTCGGCAGTGACGCGACCCATGAACGGCAGCTATTGGACACCTCCTCCCTCCCGGTTGGCAACGGCGTGTTGGGCCCCCTACGGCCACCCGCTTGAGGTTGGCAGCGTAGTACAGGGTACTGGCGCGGGATCTAGCGTTGCCTCCACCAGGAAGGCCGCCGTCGTGGTTCCCGCGTGCCCCGTCGCGTCCCGCGCCACTCCGATTACTTCAACCCCCGGGCCCCGCCGCGCGGGAACGGCAGCGGTAACGGGCGGCCCCCAACAGTGTGCAGAACGGG…
>Sorghum_newGene_781
CGGCGGCGTCGCCGATGCCCTGTCCGGGTACCAGATAAGCTGCGGCGCGACGTCGGCCAAGGTCGCCGGGAACGTGACATGGGTCCCCGACGGGGCGTTCATCAACCACGTCGGCAAGGCCGCGGAGCTCACCGGCTCCCCGGGCGTGATGCCGATGCTCTCCTCCCTCCGGTACTTCCCCACGGCCGACGCGTCGTCGTCGTCGTCCGCCGCCACGACGACGAAGTACTGCTACGTGGTCCCGGCGGCGATGCACGCCAGGTACCTGGTCCGCACGACGTACTACTACGGCGGGTTCGACGGCGGCGAGTCCCCACCGGTGTTCGACCAGATCATCGACGGCACGCGGTGGAGCGCGGTGGACACGGCGGGGAGCTACGCCCGGGGCCTCGCCACGTA…
>Sorghum_newGene_783
GTCGTCGTCGGGCCCTTGGCCGGCGACGAACACCAATCAGAAAACACGAAAGGATGGCATTGAAATTTAAGGCACCTGGCTACATTATCCTGAAAGAGGAAGCATGCTGCAACAAAGATAATGATAGTGGTAAAGATGGATCACTTCCAATAAGAAATAGGTATCCGCGGCAGCATCCTATCATTTTTTTTGATGTTAATGAAGGATACGATAGGAAGAAGATAAATGAGTTCCTGCTGCAATGGTCTATTCCTATTGCCAAGTCCCGGCCAAATGACATAATCATCCCAGACCCTGCTCCCCAG
>Sorghum_newGene_784
AAAGGAAGTAGGCAGAGGATGGGATCCAACATATATGAGGAGAAGTTTTTTCCCATATTGGAGATCAGTGTTACGAACCAGGTGTCGTGTGAGGTTGTATCCAGCCTATGCAGAGGGATATACTAGGCCTGTGCTTGATCTTGAACATTTCCGTGTCTCTCGGAGCAAGTCATTTGCCAATGGATCTACTCCAACTCCAAATCATAAACTTGGTCTGGTGGGAAGAATCTCACCACTTACAAGCAATCAACCCAGAAGGGCTTTTAGCACTGCTGCTATTAGTGCATTCAGGCTCTTGAAGATGCTAAAGTATGCATGAGTAGAAAGGTGACTTGGGGGAGGAAGAGTGTTTATTCCTCGCACGTCCCTCCAGTATCTGACAGGCTGCATTTTTTGGTG…
>Sorghum_newGene_785
CCGCACGCCGGCAGGGCCGCACCGCACCGCACCGCACGCGAGTTGGTCCGCCTCACTCGCCCCCTTCCTCTGCACCGGGTTTCCACCTCGGCACCTCCTCAGATCCAAAACCAGTGAGCGACAGAGATCAAGGATGGAGCTGGAGGTGGGGGCGCCTTCGCCGGCGAGGTACCTGGTGGGGGCAGCGATCATGATGGCCGGCGTGGTGCTCCCGCTGGCGTACATGATCTTCCGCAGCAAGCGCTCGCCGTCCTCCGCCTCCGCCGCGGGGCCCTCCTCCTTCTCCAAGCAGACGTAGGAACAAGGGGCTCATCTGAGCGAGTGGGTGGGTGGGTGGATCGATCGCCTCCCCTGATGCTTGTCATTCTGTCTGTTTTGGCGTGGCGAGATCATGCAACT…
>Sorghum_newGene_786
GCGCCCCCGGCGCGCCCCGCCCTAACGGCCCTACCCGCGGCGCCCCCGGCGCCGCCGCCGCCTTCTCCGGCGCACGTGAATCAGCGCCGACAGGTGGGCCCTCAGATGCCTCCCTTGTCCGTGAATCCCCTCCCCTCCCTGTTCTCCTTGCCTTGCTGATGGCTGCGCCCGCCCGCGCCTCTCACCCCGCCGCCGGCCACTCCCGCCTCACTACTGGCCCGCGCGCCTGCGATACCTGAACCTAATAATCACAAAGAGCTCGGCGCGCGGATCCAGCGGAGGGGACCGTGTGCCCACGCCGCGATGCCGATCAGCGCGGCCGTCGTCCGACTCTTCGTCCTCGTCGGGCTTGGGTGCCCGCTTGTGGGTACTCCACGGGCTAGCGCTCGGCGCGGCGGC…
>Sorghum_newGene_787
CAAGCATCCAGCTAGCTGGGAGAGTGGCCTCGGACGCGAAGATTTTATTTGGTTCAACTCATAGCTTTTGCATCCGTCGATCCACCAAATCCATCTATTGCTGTTGCTCTCGGTCTCTCCGGCTCCTCCATTCTACCTTCTTCCAGAGATGGTACAGCAATGCGGAGGTCAGCGACAAGCTGCGGCGGCATGTGAAGGCGGCCTCCCCGAATGCAGATGCAGCATGAGCTTCGCAAGGATTTGGACACTGCTGGATTCATACCTTGCCTCCACTGCACCTCCTTCACCACCGATCTGAACCCCACCCGGTCGCCCAGCCACCTAAACCGTGAATCCAGATGGCCCTGTTGGTGCCTGTTGCTTGATGAGGTTCATGGATTCAGCTTCGACAGCGTTGTT…
>Sorghum_newGene_788
CTAAAATATAAAAAATTGGGGCTACCATGCTCTCTATTTGAAAACCCGGCCCGCCTGCTCAGGGAGTCAGGGCACTCTAGGGTCATGTCAGAGTTATTTATGTTTGCATGCATACTACATGTCAGTTGTCAGGCCATGAGCTGGGAGAAAAATTTGTTGTTGAAACTCTTCCAGAATGTATGTTCTGAACATTACCAGAACTTGACATGGGCTTTGCATGACAGTTCCGGTTAGCATCTAATTTGCACCTTTGGTCGAGTAAAATGTAGATGATAGATTGTCTTTTCTGGTCCTGTTACAATTGTTTTCATGGTCTGAAATGCTAGGGAATGGAGCTTCAGTTGACCATTCGATAGACTGTGTGTGCTGGAATATTTTAACAGCCTTGGCAACTGATGA…
>Sorghum_newGene_789
CGGCGCCGCTGCCGCTTCCATGGGGGTGCTCGCGTCGCGTGAGGTCTTCAGCCGAGGAGGGCGGCACTCAGGAGCGAGCCCGGAGGCGGAAGCGGGGGCGGCGAGGGCTCCGTTGCCGTGGCGTCTTGGCTGAGCTCGGCGGTGGGGGAGAAAGTGGAGGAGCTTCTGCACTGCGAAGAGAACCGGGCCCTGCTCGAGGGCGTCGAGGACGCCGAGCGCCGCGTTGAGCGCGCGCGCGCGCCGCGCTCGCCGACATCGAGCGCCTAGGAGGTCGCCGCACGCCTCGCCCCGCGAGGAGGTTCGCCGCCTCGAGAAGCAGCGCGATGAGATTGTTGATAAAGTTCAGATGAGCAACCAAGTGTTGATAGAAGACAGTAGCAGTTTTGGGGACAGATTTAG…
>Sorghum_newGene_790
AGCCGGCCGGGCCCGCCGGCCCGGTTACGTCCGGACCCACCTGTCGGCCCCTTCGCACAATTTCTCACTCCACTCCGGTCAATCCTCCATAATCTCGCCGCCGTCGTCGTCTCCGTCTCCGGCGGTTAAATCAGGGGCGTAGGCTACTTCCTCCTCGCCCGTCTCCGGCCTCTGCGATACACGATGCGTCTTCTGTGGCTCCGGTTTCTCGCCTCCAGCGAGCTCCCCAGCTTGCTCTGTTAACCCTCTCCGCCCTGCCGCCACGATGCCGTGCGCCCGTGGCAGACTGGCAGAGGTGTTCGGACCGCACGTCGCCTGCGAGGCTCGGGCTCGTTTCTCGCGTCGCGGCCATACTGTGCTGCTGCTCATTTGATTCGCAGCTCGTGAACCGCTGATCCG…
>Sorghum_newGene_791
GCCAACTCTATGCGGTGCGCCCCCTGCTCGAATAGCAATGAGACGCTCATTGCCACTCCCTCTCGAGCCGCTCGCCGGCGCCGGCGCCGCCCCCGCCCGAGCCATGCGCCCCCACTCACGGTAGCAACGAGTCATTCATTGGCGCACCCCTCTTGAGCTGCTCACGTGGCGTCGCCCTCGCTAAAGCTGCTTCTTCCCTGACCCTCGCGTCCTCCTCTATGGTGGCTCTTTCCTGCACCCCAGCGTGCTCCTTCCCTACCTCAGCGGCGCCCCTCCCTCTCCCCTCACCGGCGTCCTCCCCACAAGGAGCTCTCGACGCCTGCAGATCTGGCAGCCATGGCGCTCCCCACACCACGCTCTCTTCTCTCGTCCAATGTTGCAATTGTATCTTTCAATTGT…
>Sorghum_newGene_792
CGCCGCCGCCGTCCAGCCAGGAGGACCGTCGAAGAAATTCCTCGCCGCGTTTGTTCGTCGTAGGGGCTCTCATCCTCAGCATCAGCATCAGCATCCATCCTTCTTGCCAAGTGAGGTGCTCGTGGCTTCCCCCTGCTGTTATGATCGCCACCCAGTGGGCTCGTCAGATTGCACGCCTGCCCAAGTGGGCAACGCCTTACGCGTGCACCGCAGCAACTACACCTTCCTCCTTTGCTGTCAGGCAGCGAGCTCCCCAGATTGGGTTTGGTTCACACATCGTCGTCCTTCAGCTCCCAACACAACCGATTCACAAGAAGCGCCGCAGGTAGGTCCTCTTGTTATGGCTGGAAGGGAGTTGGTTGGCAAGGATAAGCTTGTGCTTAGAGGCTTGCAGTTCCA…
>Sorghum_newGene_793
AAAAAAATGTATCTAGAAAGCCAAAACGTCTTATAGTTTGGAACGGAGGGAGTACAAAACACCGCCTTTTAAGCAATACTATGGTTTTTAAAACTAAGAGATCTGTTACATCGAAGCATCTTCTAGTTTTGAAAACCAAAGAAAAAAATCTTTAGAGCTGCATTATTTTTTAAGAACTCGAAAAAAAATCTTGGCATCTAATTAAGGCTTTACTAACTACGCCCACCATTCCTTGTGATACTTTGTATTCTACAAAATTTAAAATAGGACCTATTGACTATGTTGATGATATTATTGCTTTGATGTCACAGGTTAGCAACAATGATTATCAAAGTCAAGGACCTGTTAAGGAGACAATGAGTGTTGAATTGGCTGAGCAACAAATTTTGCTTCTCGCAC…
>Sorghum_newGene_794
CGGCGCCCAACCCTAACGCACACGGCACACACGCGCCCACCCTGCACGCCGCCGCCGCCGCCCGCGCGCCGCCGCCGACGACCAAATCTGCCGCGCACCGCCGACCCACACTCCCCGCCGCCACAGCTCCGCTAGCTCTTCTATCCCAAACTCCTGCCCGCAGCGAGTTCGCCGGAGGATCTCCGTCCGTCTCGCCTCCTGGGTCCTGGCCACGCGACGCACGCCGGAGACGAGCGAGAAATTAAGAAGCCGCTCTAGCGGCTGGCAGGAATCTGAGCAACGACGACGACGCTCCGCAGGCAGCCGCTGCATCGGATCCATCGCCGATCACTGCTCTGTTCGACTTCGACGTCCGACGACCAGCTATCATCAGTGCCGGTCACCCAGTACTTCGACTCC…
>Sorghum_newGene_795
GCCGGCGATGCCGCGAGCGAGTCCAGTAGTCTAGGGTTTGGAGACGGCCGTCATCCCTCGCTTAGCGCCGCTATTCGTTCGACACGGAGGCGACTAGACGAGCACCGCCTGTAGCCGCAGCCGCAGGGCGGCGCTTCATATAGAATAGCTGGTCAGGCTGTATCTATCCCCACGGGAGCAATAGCAAGGTTGGCGAATCTGCGGGGCCCTCGCTTGCCGATTCGGCCGGGGACGCAAGAAACTCCGATGGTAACTGCCGTACTTGTATTCTAGGATTTTTTTCTCCCGATTTCCATGTGGTGGCACGCATTTTCTCGATGATTTTTAGGGCCTGGATATTGGATCTATGAGTTTTTAGTAGAAATGCGTAATCCCTTTAAATAGGTCGTGGTTTCTGTT…
>Sorghum_newGene_796
GAGAAATCAATCAGTGTATCGTCGTCTCCGGCCGTGGGAACAGGAGTCACAGGACACGGGAGCCAAGTAGCCAACGGCGGCCGCCTTCCTCTGGGCGTCCGGCCGGAGACGCTCCGCCGCTGCATCCATCGACGAAAGCGTGCACATGTCTAGCATGGTGCAACCAGACTTTCCCAGGCTCATACCATTTGGTGCCCGAAGAGACTATGTCACATCACATGGGCCAGAAATGTTGAGAATTATTTAGCGCAGAATAATCTCAGAGACACAATTGTCTCAGGCTCCAACTGCAGTAAACAGGAGAAGGCACTGGCTCTGTTTTATATCCGCCGCCATCTGAACGAAGATTTCAAAAACGAGTATATGCTCGAACGGGATCCACTTGTTGTATGGCAATCT…
>Sorghum_newGene_797
GCAACTTGGGATTTTCACAGTTTGATTACTCTCATTTGAAAGAAGCTACAAATAACTTTTCGGTTGATAATAAACTGGGAGAAGGTGGCTTCGGTCCTGTATACAAGGGCCAATTGAGAAGTGGAATGAAAATAGCAGTGAAGAAGCTAGAAGCATGTTCTTTACAAGGATTGTTGGAATTCCAAAATGAAATTCAGCTTATAGCAAAGCTTCAACACAAAAATCTCGTTAAGCTGCTGGGTTGTTGCACTAGAGGAGATCAAGAAGAGATGCTTATATATGAATACATGGAAAATAAAAGTCTGGATTACTTCATATTTGATAATGTGAAGGGAACACACCTGAACTGGTCAAAGCGTCTTCACATAATTGATGGGATAGCTCAAGGGATTCTTTACC…
>Sorghum_newGene_798
GGTGGCCGTGTTCGCGAAGCTGGACGTGGCGGAGATCCAACTCGGGGCCGGGCTGGTCTGCCGCGCGTGGCACCGCCTCGCGGCCTCCGACCACACGCTGTGGCGCCGCGTCGACATGACCTACCAGGGGACCAGCTGCAGACCGAGGAGGTCGAGGCCATGGCGCGCGCCGCCGTCGACCGCTCCGCGGGCACCATGGAGGCTTCGGGGCCGAGACCTTCGTCAATGACGAGCTCCTACGCTACATCTCTCAGAGGACGTAGGCCACCGCGGAAGGGCGCAGGCTGGGCGTTGGGAGGCCGTTCGTCCCCTCCCCCATCCCACAGAAGCACATCTGCAACTACCCTGCATCGTCCTAGGAAGCGCATCCACCCACGGCAGCGACGAGGTGAGCCTCGA…
>Sorghum_newGene_799
GGCCCGGGCTGCGGCATGCGGCCCTGCGAGGGGATCATCTCGCCGGAGACCGGAGTCATCTTCGACTCGCCTCCCGCCGGCCGGACACTCGAACCTCATGTCGTCCGCCGGTCTGCGGAGTTCACGCCTCCCACGGCGCACAGGCGCTCTCTCGGTGCGTCCGACGCGCCGTTCTGTCTCTCTCGCGCCGGCTCACCCGTCGCCTGGAAGTTGCAGCCGTGAGTCAGTGACTGCCTCCGCCATCAACCACCCCGCTCGAGTTGGCTCCCTCCAATCCCAGGTGGCGCATTGTTTGTTCTTCGTTGCAAAGAGGTATTTGGACAGATACGGTAGCGCTACACTTTTCTGAATCTATGGCTTCACACATTGGAACTAGGATGAATCTCCACCGGATATGTC…
>Sorghum_newGene_800
GCTCCCCATCCACCGTATATCCCTCTCTCCCTCGCGACCTCCTCCCGAAAGACTGACGCCGGCGTCAACGCCTCTGCTCTTCCCTTCCCAACGCGAGCTCTCGCTCCCTCCCTCCCTTCTGCGGCACTGAGGTCGCCCTGCTCCCTAGACAGGCCACGATGGCGCGGGTCAGGCATGGTGCACGAGCTCATAGCCGCCAACCAGAACCCTAGCCGCGGGCCGATGGGGTGGCCGCCCTTCTTCTCACTGGCCAGATTGCCGATGGGGTGCATGCCCTTCTTCTTCACCGATCAGATCTACCACGGGATGGCTGCCCTTCTTCTCCTCTAGCCGGATCCATAGCGAGTCGGCTGTCCTTCTTCTCCTCCGGCCAGATCCACGACATGGCAGTCAAATCCA…
>Sorghum_newGene_801
CTTCATCCCTCCCTCCCTATCCGTGTCGCTCCTCCTCTTCCTCTCTTGCTGCCTCCGTCCACGGTGAGATCACATTAAGAGCACCGTCCTCGCCCCCGCCGAGGTCGTGACTGGCCAGCACTATCACTAGCCCTTGACGACTAGAGTCGCAGTCGTGGCCATCACCGTGGTTGGCTCCACGGGCACCCTGGCTAGCTCCTTGGCTAGGGACACTACTGGCTAGACCTCCGCCATGGTCGGCCCCATGGCTGGGGGGCGGCCCCTTGGCAGCGGCAACTGGAGGCCTGGCTGGTAGGCAACGCCGACGCAGGGCTCCCTCATGGCGCAACAAGGGTAGTGGCGCACGATGCGACGCGAGGCCTACTCGCGGGGCTAAGCAGGGCCCACACGGGGCGGCCA…
>Sorghum_newGene_802
GTGGCCAGGTTTGGGCCAGCTCGCTGATCCATTCCAGTCACCCCCTCCGCTCCCCTTTGTTCGCCTCCTCCGCTCGTCATCTCCGGCAGGCTGCGGCCCTCCCCACTCGTCCGTGACCTCACCTGTATCTCCCCTAGCTCCATCTCCATCCACGCAGGATGGTCACCATCTCCGGCGTCCGCGCCAAGACCGAGCCCGAGCTTCTCCAGCGTCCGCGCTCGACTGCAGCTCGTTTCAGATCTCCGGCAGTTTCTCCGCCTGCACCTCCGACGCTCGTTGTAGCTCGCCCCACCATATCCTTTGTGCTTGTCTTCCCCTCTCAATGCTATGAAGGTGGGCAGCCACCATGGTGTGCCCATCCGTTGTAGCATGCTCATGGAGGCCTTGAGGACCTTCACT…
>Sorghum_newGene_803
CTCTGCCTCTCGCGTCGTCGTCTCGTCGAAGACGAGCCCAAGAAGAAGAAGAAGAGCACGCTATAGCTGGAGTACTCCTACAAAAGGAGGGAGGTGTGGCAAGATTCGCCTCTTTCCTTCCCGTTTCCTTTTCCTCCTCCATGGTTTTGGCAGGCAGGAGGAGGACGCGAGCAGGCAGTCATGTCAAGTGCCAAGTGCATTGAACACCGATCACGGGCCCGTACAGTGGCAGACCGACAGACAGAGACAGGCGGCCGTGCCACGACCTGCGCCCTCTGAATATTTTGCGCACATTGATGGCGACGCCACTGCTGCAAGTTCTACCCCGTCTACTGGTAAAAAACAAACCAGTCAGGTGACAACTGCTGCTGCAGCCTGCTGCCGCGGCGGACAACAGAG…
>Sorghum_newGene_804
AAAACAAAAAAAACACGCACCTATCCTATCCTCTCGATCTCTCCCGACACAGACGGCCAAAGGCGACGACGCCCTACGGGCGGCGAGCCGACCTCCGCGCCAACGTGTGGGCAGGACGGCCGCGACCTGCCTCCCGCAGTCCCGCTGGCCTCCTCTCTCTCTTCCCCTTGCTCTCTCCCTCTCCATCACGGCGCGGATAGGGTGACGATGGCTGCCACAGGTGGGTGCGACGGCTGCGAGCGCCCTCCTCCTTTCCCCCTCGCGACTGGGCCCCGCCAGCGTCGCTTGCCCCAGGTGCTGCCTCCGCCCTCTGCTCCGTGTGCGTTCATGTGCTGCAGGTGCTACAGGAAACCCTAGCAGCCTGTGCTAGGGGTCGCGATGGCCCAGCTTCGAGCCTTC…
>Sorghum_newGene_805
GGAAGTAATAATCTAGTGCTCTGGAGGGGCAATACGGTGCAGTACGGCGAAGACTGTGCATCGGGCAAAGGAAGAGCGTTCAGACCGACCAGACAGTTTGAACCTGGAAACGGTTTTGCGCTAAATTTGCAGGATAAATAACATTTAAAGCTTGCCAGGAAAATTACGATAAACGAAATGTGATCAGTGCTGGGCAGGTTTTGGAAGCCAGATATTCAATTTTAGAGCCACAAAAGATTCATAAGCACACGGCAGTACTGGAGGCAACATGCTCACAGATGGGGGGAAATCCAACAAAAGACCGCATGCACTGGATGCAATTCGAGCAGTCCAAAACAATTTCAGACCTGGCTCCATTGGTTTTCCAAGTTTGACATCTCCAATAAGGTGCCTGGCTCC…
>Sorghum_newGene_806
CCTGCACCATCCATTCACTCTGGACCCCGTAGCTCAGCTCCACACTACTGCGGTTTATCGTTTATTTACGGAATGATTTCCTGTTGCCCGACGGTAGAGCACGGGAGTTCACATAAGAATTTGGATGAGTAGGATGATGGTGCGAACTATTTTGTTAAGAGTCTCCTACAAGAGGGACATTTCTTTCGTGCGGCATCTGTTTTCGTCAGCCTGCCTCCCCGCCGTGCGTCCGCATTCCTCCCTCCTGCGTACTTGGAAACAAACACATCCCCTCCTCGATCCCCTCCACCTTTCCTGTCCGTGCGGGCGTCCTGCTAACGCACGCGCCTTGCCTCGCCTCGCCCGCCGAGCGCCAAGCGCCGCCGAGCGCACACGCCGTCCGCCGTCCCTCCACGCGCC…
>Sorghum_newGene_807
TCTTATATCCGTCTCTCCCCCGCTTTTCTCGCGAGGCACAGCAGCCACCGCCGCAGAGAACGGCGATACGCCATGACGAGCGAGCGAGTTGTGGTACCTTAGACAGTTGATCTCTGCTGTATTCATGAAGCCTCGCTTGTACTCGTGAAGTTCTGCTTCCCAAGTGTCTCCTCTCTCTTTTCGTCTATGTTCTCGAGTTGTTCGAAAGATTTCTGTTTATAGAGCAGCAGCCGGAAACAGAGGTTTACAATGTGGGCTTGTGTTTACAAAGAACCTCCTGCGTATTTTGGCTGCTGTCAATAATCTTGGCACTACTACGGTGCTACCTTGCTGCCTTAAGCTATAACACCGAGTAGCTGCTGTCCATGAAAATAATCTGGTTGTTGCTCAACTGTCCAC…
>Sorghum_newGene_812
TGTAAAGATAAAAATAGCAATACTCGTGAAGTATCTCGGCCACTTCAGACGCTTGGGGCCCACTACACAATTGTAACAACAATAACAATAACAAAGCCTTTTAGTCCCAAGCAAGTTGAGGTAGCCTACAATTGAAACTCAACATGAGCCTCTAGTCCCACTACACAATGGTGACGAGAGGAAAAGAGAGAAAATTCCCAAGTGATGGTAACCATGCAAAACCCCGACAAAATAAGATATCTCAATCCCAAGTCTCCAACAACCTAGTACATATACACATATCCTGCTCTGCCTCATGGGGCATACAAATATACAATATACACCATGTCCATGTATGTACAACCAAAAAGAAAAGAGAAATATTCACTGTGGGTAGGGCATGAACCACCAATCGTCTCA…
>Sorghum_newGene_813
CTTGGAATCTTCTTCATCCTCAAGCACACAGGTCTCTCCCATGCACTATGGCCCCACGGCCCCTTTGGGTATAGGATAACAGCAGCCATAATACGTAGCAGTAGACTAGTAGACTACTGACTAGAAGAAACGAGCAAAACCGAAACTTGAAGCAAAACAGGTGCTTAGGGACGATGTGTGGAGGTGGATCCTGTGGTGATGCCAGCGGCAAATCAGGTACCTTCTTCGACGGAGGGTTTTGGCATGGATCCGACAGTTTCCGGGTAGAATCAGGGTTCCGATGTGCCAAACGGAGACGGAGTTGGTTGGGTTCGGAACTCTGTTATGTGAACCGCGTCCGATCGATCGAGCTCTTCACGCGCCGCCTCTGTCCATCTCGCGGCGCTTGCTCTTCACCTG…
>Sorghum_newGene_814
GCCCCACACCAACGACGAGACAAGAGAGCCTAGCATACGGAGCACCATAGCCGCCGGCGTGAAGCATATGAAACAAAGTTCGAACACTATTCCAACAAACCTTCGAAACAAATTCAACATGGTGAGAGAGAAAAAGACGCTGGGAGCACCATGGCCACAGGGATAGGGCGTTCGGAGGGGGAAGGGCGTCGCTGGCATGGGGAGGAGCTGCACCATGGCCGTCGTCGCGTCCGGAGAGAGAGAGGGTCGTCGTCAGGTGTGGGGAGGAGCCGCGCCATGGCCGCCGTCCCTGCAAGCGTTCGGAAGGGGAGGGGCATCGCTGGGTGGGGAGGAGGGAGTCGAGGTGCGGGAAGGAGCCGCCGCGCGCAGATGACGCTGGGGGAGGGGAAGGAGCGGTTC…
>Sorghum_newGene_815
CTCAAACGAGACGGAACGGAGTGGGAGCCCTCTAATTCACGGGCCGCAGCCCGCTACCTCTTCCCGCCGGCCGCTGTCTCTTGGGCGACCTCGCCCATGGCGTGTGGGCTGCTTCAACCTGCACCTGCGGGGGCCGCCGCTTTGTGGCCGTGCTTCCTTCCCCCGGCTCCTCGTCGGAGCTTCCCAAAGGAGGAGCAACTAAATCAGTTCCAACGTTGGAAGCTACCTTTGAGCGCTACCAGGTCACAGAGGTCAAGGAGCCATGTTGGTTGCTCATGTTCAGGCTCATCTGAAGGAGTTGCTGCGGTGAGCAGACCTGCAGATGCTCCCACTGCTCAGAGTGCTGTGTCCATGACGTGCTGGGTGGATTTGGACCCAGGTGCGCCTATTGTTATTTTT…
>Sorghum_newGene_817
AATGAAAGCATATGTTACCCATGCGAATAACTATGGCTATGATATATATATATATATACCTTAACTCAATGAATCTCAACAAGTACTTACATCCTCGCGCGCAGGGGCGCGCGTTTGCCACTAGTATACACAATACAATTTGGAACACGACGGCGTGCAGCCAGCCGTGCCACGATAGCAAAAAAAATTTCCACCCTTGGATCCAGTATTTACGACGGCGTGCAGCCAGCCGTGCCACGATAGCAAAAAAAATTTCCACCCTTGGATCCAGTATTTACGGTCTATATTTACTCCCAGTGATCTGATGTGTAGAGCCTTCTCGCCTTCTCCCGACCCAGCACATCGTTAAAAAAAAAAGTCCGGCCTCTCCCCTCCTACCTCTTTCCTCGTCACTCCCTC…
>Sorghum_newGene_819
TGTCGCTGGGTGGGTCATATATGAACACAGGCTTAGTGCCAGCCAGGCTGCGGTATAAAGCAGCAAACTTGACCTTGAAAGCACGGAAAGCAATCTTGGCCTCCTCCGTGTCACAGAGATCCTCATCCTCTTCCTCCAAGAGTCTAGCTTGCTCCAACAGATTACGGTTCGACTCCTCCTCTGCCTCCTCACAGTCTCTTGAACCTTCACGCATCACATGAATGGGAAGAGTGGGAACCGTCCTTAGAAGACCACCCTGGTCCGCCCATGCCTCATGCAGACACCAGGTGGACGGAGACGGATCATACCCCTCAGCCATGAAAGTCGGCAGAGTTTTCTTCTCTTCCTCAAACCTCCTCATATCCTTGAGCCTGGCCTGTGTCGCCCTCACCACCTCCT…
>Sorghum_newGene_820
GTGCGCTCGACTAGCCTACCACTACCACACTCCCGCACACGGTCGTCCCAACCCAACCGGCGACGGGCGACCCAGATATGCGCCACATCGGGGTCGGGGCGTCCGCGAGCTCGCCATGTACGGTCCGCGTCCGTCCCTGCGGCCTGGCTCCGCCATTATCCCCCTCCTGCGTCCAGCTCCAGCAACTGGTCACCTTCCCTGCCACACCATTGGAACGGCACGCGCGAACGGCCGTGCGGACGACAAGGGCATCGCCTCCGCATCGCAGGCTTGATCCAGTGAGCCGTGAGCATGAAACAAAACTGGAAAGGCTTGCAGTAGTCACTGGTGGAAACAGGGGAATCGGCCTGGAGGTATGCCGGCAGCTTGCTGCACAGGGCATAATGGTCATTCTCACAG…
>Sorghum_newGene_821
GTCGTAGACCAGGATGGCATGAGAGCTCTCAATATTGATCCTCACACATGGTTATCAGGTGCAGCCGCCAATCTGCTGGAAGGTGTGGTCCTGCAAACCTATGATGGAGCTGTAAAATGTCTCAACACAAACTACTACGGAATCAGACGGGTGACCGAAGGTCTCCTTCCCCTGCTGAAACAATCTTCGTCAGGAGCAAGGATCGTGAACACCACCTCACTTCGGTCAGAGCTAAAGAGGATGCCGAACAAGAAGCTACGGGAGGAGCTGCGCGACGCTGGCTCCTGGGACGAGCAGCGAATCGAAGCTATGCTGGACGAGTTCCTGGAGGCCCTGAGGCGTGGGCGGCTGGAGGAGGAGGGGTGGCCAACGATGCTGCCGGCGTACAGCGTGTCCAAG…
>Sorghum_newGene_822
GTATACGTGGAACCTTAGGAAGAGCAATGTGCAGACTTTCTATGTTCTTGCAGCGGAATGACACAGCTAAAATTTTCAGGTTATGCTAGTGCCTCAAGAACAGTGCAGCTAAGCATATTATGATATTGTCACTTCTGCTCATAGTCTCACACTCTCACTGCTACTGAATGTTCATAAGCTGTTCCAACACCAAGATTTGCAAGTAGCTGTGGGGGTCTGGCACTGGCAGTGGCAGGCAAGGGAAGTTTGTCCACCAGTTTTGTGTCTTTCGACAGGCACTAAATCCTTCTTCCATATTAAAATTCAGACGATTCCTTCAAAGCAGAGTTGATGGAAGTCTTTGTTACTTTACAAGGCAGATATCCATATTGTTTTGTTCACCAAACTGTGCTTCCAACT…
>Sorghum_newGene_824
TCGCTCTCTCCATCTCTCTCCCGACTCAGATAGGCGACGGCGGCTACTGCGACCTCAACGCCCTTCCGTGTTGGCGCGCCTCTGCTGTCCTCGCCCCGGCCTTTTCCCCTTCTCTTCCTCCCTCTCTCCTCGTCTCCCTCTCTCCCGAGGGCATCGCGGGGGCAGCAGCGGCGGCGGCCCGCTTCCCTCCGGTCAGCACCACTCCCGTGTCGGCGCGCCTCTGCCCTGGCCTTCCCCTTCTCTTCCTCCCTCTCTCCTCGTCTCCTTCTCTCCCGAGGGCGTCGCACGGGCGGCGGTGGCGGCCCATTTCCCTCCGGTCAGCACCACTTCACGGGAGGTGGTCACTGTTCGGTTCTGCTCAGGTCAATTCTCGCTCATCCATTCTCGTCTGGTAGGCCT…
>Sorghum_newGene_825
CCCTCCTCCTCCGGCCTTCACTGTAGCAGCAGTAGATAAATCCTACTGCACTTCCCATTCATAATCATCCCCACCTCCACTTGAAATTGAAACTGAAATCAAATCAAACCAAATCGAGCCGAATCAAAGCCGTCCTCCACCTCCCCAACCCCAACGAGCGAATTCCGCTGCGGATTGGAGCCCTCCTCCTCCCACCACATCTAGGGTTTCGCCCATGGACCCCGGCGCCAGCGCCAGCGCCGGCGCCGGCGGGGGCGGGGGCGGGCGCAGGGCGGGCTTCGAGCGGGCGTGCCGGCTGCCCAACACCGTCCACTCCGAGGTCCTGCCGTCGCTGCCGCTCCCCAACCTCCCGCGGGAGCTCGGCTTCGACGCGCTCCGCGACGACGAGCCGCTCGCCGT…
>Sorghum_newGene_828
CGCCACACCCTGCCTGCCGGCTCGGTTTCACATATGGACATTAATTCCCGAGCCAGTCAGTGGTGGACCTATACCCGCCACCATCGCTTGTCCATTCCGAGAAAACCGCAGAAGCTAGATATCTGGCAGTGGCACCGCTCCCCCGTGAAGAAGACGACGTCGGGCTCGGACGGGCCCTCCGCAACCCCGACCACACCGGCGGCAATGGCCCCTGCATCACCTGCCCCACCTCTTTTCAGATCTAGGTCGGCGGCACCGCCTCTTCCCCTAGCAGATCCGGCCTCCCATGGTGGTGGCAGCGGCCTTCCACAACGGCTGATGCGGTGTGTGTCAGACGGTCGCAGCTGATGATGCGGATCGACAGATGGTGGCTGCCGGCGGTGCTCCTTCTTCTCCGCA…
>Sorghum_newGene_829
GTCGCCCCATACGTGACGCCCGACCCTCGCTCGCACCTCCCCACGATCCGAGCTCACTCCAGGCGGTTTTGCGGCTTCCCAACATCGCCGCCGTCCTCTCCCCGTCCGTCGTCCAGGCCTCAGGGCGCCCTCACAGGCTCCAGGCGATTTTCGCTGCTTCCCAACCTCGCTGTAGCAGGTCGTCGGCGGAAGGTCGTCGCGAGTCCGGGGCATCCTCCTCGCGCGTCCGGGGCGGGACCGTGCCTCCGAGCGTCGCGAGTCCTGGGCGGTCTCCTCGCGCGTCCGGTGGTGGCAGATCCAGGGGCCCCTCCTCCAGATCTTCTTCCCCAGCTCCTCATCTCCTTCCCCATCCTCTTCCTCTTTCCCTTCCCCTTCTTGATTCGATTTGATGATCCAAAT…
>Sorghum_newGene_831
TTGGATCCTACATTTCTTATTGGGTCCGAGACCAGAGACCACACCCGCTAACACCAGCCTGGCCGCCGCCACGCGACCACCACCCGCTCCTCTCCCTCCCATTCTCCCAGTGACCCAGCGATTTCTCAGTAAATGTGGTGTAGGGATGAGCGAGTTTTCTATTGGGGTGAGATTTTGTGTCGTTCTTGAGTGAGGTGTCCGGCGATGCCAGCCCTAGCCCCTGCCCTCTGTCTCGCCACTCGCAATTCTCGGTTTCTCGCTCGTGTGGCGACAGTGGCGTGTCGCCCCAATCCCGGCGCCGCAATCTTGCCTCATCCCGTCGGTCGCCCTCGGCGTCTCATCTTGCAGATCCATCAAGCTAGAGCTCGGGCACATCCACCCTAATGTGCGTCTCAGTTT…
>Sorghum_newGene_832
TGGGCCTTTGGTGCGTGCGTGACTCGTGAAAGACGGAAGTTTTTGTGGCGCATCTGGCTTGCCTGCTTGGGTCGCGGCGGCGCATAGCAGGGGCAGGCCGGTGGGCGGCGGCGCATTAGGCTCCGGCAGGGCGCAGCTGCTGCGGCTGCTGCTCACGGGCGTCGGTGGGGGCGCCTGCTACGGCCTACAGGCGAGCGTGCGGCTGCAGCTGCGGCTGCGGCAGACTGCAGCAAGCGGCGGCGGCGGCGGCTCTGTTCCTGCTCTAGAGTCTGGACGGGCATCGGTGAGGGCTGCTGCTGCTCCTGTACTGCAGGGCGTCGGCGAGCTGGGGCCTAGGCCTAGAGGGCAGCTCTGCTCTCTGCTTACTGCTGCGGCTGTGGTTGGTACTCTGCTCTACGT…
>Sorghum_newGene_833
CTCTCTCTCTCTCTCTCTCTCTCTCGCTCTCTCCTCTCTCCTCTCTCGCTCTCTCTCTCTCTCTCTAAATGTTGTGGTGCATCCTCTAGTAGCTGAAGCTGCCAGCATGATCTGATGAGGTGAGGTTTATTTGCTAGTTGGTCACAGGCTAACAGCATGATGGCCCAACAAATCAACGATCAGATCATGCTGTGCAGTTTCATCTGCTCGTGGATGCACATCAGATACTGGGCCAGCGTTAATTAGGTTCAAGGGTAATTCAATTCGTAAATTTCTCAGTACAGATTGATTCCTTATTGCTTTTCTATAATTTCAACTTGGAGTTCAGTTCCAATGATGTGGCAGAAAGCTTCAATTGGGGAGGACCGAATCGACAATTCAAGAACTGAAGGTGAATTG…
>Sorghum_newGene_834
GACGCCCGACTCCCGGCCGCATCTGCCAACCGCGCCCGCGCCGCCGCCGGCCGCCGCGCCACGGCGCCCACGCCGGCCGCGCCCGCGGAGCGCCCTGCGCAATCCGCGCGGCGCCCGGTCGCGCCGCCCGGCCACGCCCGCCCGACGCGCCGCGCCGCTCCATCCAACCGCGCCCGCGCCGTGCTGGCCCGCTGGCAGCGCCCGCCCGAGGACGCCCCCGCCGGTCGCGTCGCTCAAGTCCTCGCTTTGTCAGACGCTCTCCACGGCGGATCTGCGCGACCCGGAGATATCCGTGCTGATTGCCAAGAAGCTGCGCGAGTTTCACGATCTCGACATGCCTGGACCCAGGGACGTGTCATTGTGGCAGAGACTCAGGCGGTGGCTTGAGGAGGCTCGTGG…
>Sorghum_newGene_835
CTCCCTCTTTCCCATCATGCTGCTAGAGAACTTATATATTAGAATTCTACCTTGCAGGTGAGGTAACCTGGCCGTCCCTTCGTTGGATTACAGTCGCTGTGCCTGGCCTGCTAGCTGGTGTCTCGCCTTTGATCTCCTGCTCACAATTCTGCTTCTGCTTCTGCTTCTGCTTCAGCATCCGCTTGATTGGTTCGTGTGTGTGTGTGCGCGCGCGCAAATGACAACATGGATGCATATGCTTTTGCTTGCGTCCTTGTGGTTGTGGTTTGTCTCATTTGCATCAGTTTGCTTTGGTTTGGTTTGCTTGGTCAGCCTTCTCGATGGATCCAGACATCCATCCTTCACTTCTGCCTATGTGCTCCTGTTCGGAAGATGGTGTGATACAGACGGACAGGCCTG…
>Sorghum_newGene_837
CTTCTCAGCCCGCCCCCGGCCACCCCCACCCGCTCCTCCATGGCCGCCCCTGCCTGCGCGCCGCCCCGGCCGCCCTGCCCGCACCTCCCCAGCTGTATCCGATTGCCTCCGCGACCAAGTGTCCGGCCGTCTCTGACCACCCTAGGCTCGCCCTTCTCCAATCACCAGATCTAGCCAGGCCGCGCATGGATAAACCCGCCCTAGCATAAGGTCGGACGGTGCTACGCCTGACCATGGTCACGAATCCACACGTTTCGGCTTCGAGTCCGGGGATACAACTGTAGATCTACTCCCCATATCACCTGGAGGCACACTGCACCCTCCGCTATCCCAGTGCACCGTCCGTCGTCTCAGTGCGCTGTCATGTGGCTCGTAACGCCTGGAGCAGCACCGCCCCGA…
>Sorghum_newGene_838
CTCACAACGTCTCGACGCCGCTTCCCTTTCCTCGGAGGAGTCGACTTCAGGGGATCGGGATGGCGGTCGCCGCCGGCGTGTGCACTCCGAAGGCGGGCCAGCGGAGGAAGTCGGCCTCAGGAGTTGGGAGCGGCGGGGCCTCGCCGAGGACCCCAACGAGCCGCGGCGCCGCCAAGGATCCCAGGACACCGGCCAGGGGCGGATCCGCCTCGCCAAGGACGCCGGCCAGCGGGGCTGCCGCGCCGCGTCGGCACTCGAGTACTCCGAAGACCAAGAGCGTGCCCATACTGATGATCGCGAAGAAATGCTCAAGCTGCCCCAGGGGCTGGGCGCCCGTGTGCGTGCTACGGGATGGGGGGAAGGGGTCTCCCCTCCGCCGAGCACGCACGGGCTCGGACA…
>Sorghum_newGene_839
CTCTCTCTCACCGCATCGCTCTCTCTCCATCCCGACACAGGCAGCGACGACCACGAGCAGGGGCGTGGCGGCGGCGACGGCCGACGGCTGCCCTCCTCCTCCTCCTCCTCCTCCTCCTCCTCCTCCTCCATCCCTCGCCTGCCTCTCACCTCCGTTTATCCCTCCCCTTCCTCTCTCTGTCCCGGTCCCTCCCGATGCGGCGGCAAGCGCGAGGTAGTGGTGGGTGCCAGGCGACGACGCCCCTGCTGGCTGTGCGCCGGCGCAAGAGGGGCTCAGCGCCCCCTTCCTCTTCCCCATCCTCCGGCCAGCCTCCTCAATGCCTCATCCCACTAGGGACCTTATGCTCCTTTGCTCGACGAAACCCTAGGTCCCTGTGTGGCGGCTGCAGTGGTGGTGAAA…
>Sorghum_newGene_840
TTGCAGGCCGACAACGCCCAGAAGACGGAGCAGATCACGGCCCTCACTGCTCGGCTGGAGGCTGAGCGTCTCGCGTGAGAGGCCTAGGACCAGAGGATGGCTGAGATGATGAGGGTCCTGGCCGCTCTGGGGCAGCATACAGGTGTGGACGTCACGATGTCAGTTCCAGCGCCTCAGCTTCCGCCGCCGTTTAGTTCTACTCCTCAGTCGACAGCGGGATCCAATAACCCGCCTCGTACGTCACCGGATCCTGGAGCCTTCGACACACCGCCCTCGACGCAAAGGTAGGACGGTTGGGGACGATGGTGAGTTCTCGCAGCCCTACGGTGCGTACGTGTCGGCGGTTTGGAACTTTGGTTCGATTTGGTGAACTTGTGGACTACTGGATGTTCG
>Sorghum_newGene_841
CCTCACTCTCTCTCACTTCCCTCTCCCCTGTTGAGCCGTCACTTACAGAGAGAGAACCAAGAGGGAGGGAGAACAGCAGCACCGGCTGCTGCTCGCGCCTGGCGACGGGCGGGGCTTCAGCTCGCGCGGCTCGCGCAGCCCGTGACGTGGAGCAGCGGAGACGGCGCGGCTCGGCACGGCAGGCGACCAACCTTGGCCCCGCGCGTGCACGCGGCATGGAGGTAGTCACGCGCACAGACGGCGGCTCGGCTCGACCTCGCGTCCTCGCGCGGCGCGCGCGCTCGCCCAGGCGGTGGCCGCCCGAAGGCACACACCGCGGCCTATTCGGCGCGGGTGGGCCCAACTCGACCGGCGTGGAGGCGCGAGCGGCAGGCGGCGCGGGTGGGCCCAGCTCGGCCG…
>Sorghum_newGene_842
TAAAATTCCATGCAGCAGAAAGAATGACAGCCTGACACTCTGCCCACAGAAAATTCTCAAATCCCCTTCCCTTGGAACTTGTTCAGACAAAGTGGGATTAGCATCTATTGCCTAGCTGAGTGGTTATATAGTAGGCTGCTGGGGCCATAGAAAGGTGGGGCGAAAACTAAGGCCTGCTTCACCTCACCTTGCCTCATGTTCATGTTTTGAGCGTGTTAGCAGAGTGTTTCCAGTGCATGACTTCAGAAATGGGGACGCTGCCATGCCCATGGAGATCTGGCCACCTCTTTGCTTTCATCACCTTCGCCTTGTTGTTCTCGACTTCATTTGCTGGGAGACACTACAGTTTCTTGACGGATCAAGGTGCCCTACGTCAACAAGGAGAGGCAGCACGAAAGG…
>Sorghum_newGene_843
TCCGCGGCGGCGGCGGCTGCTGCGGCGTCGGCCCCTGCCTCACCGCGCTCTTCCTCCTCCTCGCGCTCGCGGGCTTCCTCCTCTGGCCCGCCGACCCGGACGTCTCCCTCGCCCGCCTCCGCCTCGCGCACGTCTCCGTCGTGGTGCGCCCCGCCGTCGCCGTCACCATATCCGCCACGCTCAAGGTCCGCGTCCGCAACCCGGACTTCTTCGCGCTCGACTACAACCGCCTCGACGTCGCCATCGGCTACCGCGGTGCGCCTCTGCGCGGTAGTGTCGGAGCCACACACACCGCCGCCTGGGCCCTTGTCGCCGCCGGTCGGCCAGCCATGACAGCCTGGATCTATGCCCCGCCGGCCCCCTTGCTAGGCACGGGAGATCGTGCCCCGCCACCTCATG…
>Sorghum_newGene_844
CTATCGTCAGCGAGACCGCGGGGAGACGGCTTGGTCCAGCGCAGGGACTCCGATCCAGCACAGGGAGGCCAGCGAGACCGTGGGTAGGCAGCGCGACTGCATCGGGTGTCGCGGGGAGGACGATGCGGCTGCGGGGAGGCGGCGTGTGCGTCGGGCCGCGTGGTTGGAGGGGGTGGCGCAGCTCTGTCAGCCAGTGTGAGGAGGCGGCGCAGCTCAGGCGGCACAGCAACCTCCACTACATCCTGGTCTGAGGCGTGACGAGTGCTCGTGAGCTCGCCCACAAGGAGGTCCTCGTCCACTGATCTACCGAGTAGCTGAGTCCATCAAGATCTGAAGGGCTCCTCCACGAGCATCGAGCTTCTATGAGTTTCTAACCAAACATCTTCTTATTGCTACGGC…
>Sorghum_newGene_845
CACGCCCACACAGCCCTAATGCGCTGGCCAATCACGCGCGCGCACACAGCCACACACGCGCGCCGCACACACACATCCACACACACGCGCCGCACACGCCTGCCTCTTCGAGAGCTCGCGGCCGCCGCCGCCGCTGGCAGCCGGCCGCCCTCCGTACCCCGGCCACCTGCTGCCCGCCGGCCGCCCCTGCGGGTTTGCCCCACTCGCGACGTGGTCCTCCGGCATCTGACCGGCCGCACGGCCGCACCACCGCCAGCCGGCGCGCCGACCTTCCCTGCTCGCCCGCTACGAGAGAGGCCGTGGCCCTCCCCGGCTCGCCGGCCGCCGCTGGCCGAGGTGATTGGAGGAGATCCAGAACGCCATCTCCGAAGGTGAGGAACGCCGAGATCCAGAACGCCA…
>Sorghum_newGene_846
GCTGGCCCTAGCATCTCTCCTCTTGGGCAGCGGCTCCTAGGCACCATAAGTGGGGGAATCGAAAAGGCATGTTGGTGCTGGCTCTTAGGTAGTAAAAAGCTGGATGGCATATATCTCTGTTGATGGCTAACAATGAACCAGCACCTACTACTAGCTACTCTCAGGTCATCACTTCATGTTTTCATTGCCACTACATTGTATATTATGTTTGAGTTGAAGGCTATAATTTTCTGCAACAACCATTGTAAAAACTTTAGGAATGGAATGGTCCATATAAAATGTGATTTTATTGCAACCAAGGTCTGCATTTTGCATAATTGATCTATACAATTTCAGCATAGAATTCGCGCCTACAAATTTGGAGGACGAAAACGTCATGGCGCTCTTCTCTGTCTTAAC…
>Sorghum_newGene_847
GGTCCACGCACCGTCTCCTCTCCGCACTCAAATAACAGAGCCCTAAGAGGAACCCAATCCCCCACTCACTCTCCCTTCCCACGCCGCCGCCGCGGCACCCAGCGGCGCATCCTCCCTATCCGTGCCGGCGCTGCTCCATCCCCATGCGCTTCCTGCTCTGCGCCTCACCTAGTCCTCCCCACGCATCATCTCCTCCGTCATAGCCTCACTCACTCATCACCGCCGCCGCCTTCCTGTTCACCTCCTCCGTTCGTGTCTGTGCCGCCAAACCTTGTCGCGTCCACTGCCGGCGGCGCCCCCCCGCATCCCAACCTGCTCGCGCCCTAGGCTAGGATGGTTGGATCCGCGACCCCGCCGCCGTATTCTCCACAGGGTGAACCTAGAGGCGGATCCAGGCGA…
>Sorghum_newGene_848
CACGGCCATGGCGCGCCGGGGCGGAGAGGAGCACGGCGGTCGGAGAGGTCAAGAGGAGATAGTCGGCACCCCGTGGAGGAGGAGCAGCGCGACCGGCGAGGGACCAGAGGTGACGGCCGAGACGCTCCCAGTCCCAACTCACGCAAGCGCACTTCAGAGCATCAGTAAGGAAGCAAATGAGGGGAAACATGGAGCACAGGGGGAAAAAATCAGTGAGTTAATCAGACATCAGAGAACTAGTGCGTGGAAAGGAAATAAATTTAACGCCACTGCTTACAAAGACTCCTAACAACAAGTTGCAAGTTCAATGCCCACTGCTAACCAAGACACCTAAAAATAAATTCCAAGTTGTGTATGTTTTGATAAGTATCTG
>Sorghum_newGene_849
CTTTCCTCTCCCCTTCATCAGCCGTCAAAACATACAGGAGAGAGAGAACGGAGGAGCACCACGCAGCTGCCGGCCAGGAGACCTGCGCGTCACAGCAGCGGCCTCGGGTGGGGCGCGCATGCGTAAGCCGACCGGCCGGCAACTGCGGCAAGCGGTGGCGGCCCACAGCCTGCGCGCGGCTCGCGCGTCCGGTCGGCGTGCGGGGACGGGGAGCGCTCGCCCAGGCGGCGGCCCGCAGGCCTGTGCGCGGCTCGGCGAACCTCTGCGGCGGGGCGGCCTTGCGGGCGCACGCGAGGCTCGGCCTCGCGGGTCCTCTGTGGTGGCGCGGCCCCACCCTGACTCCTGATGCGGCGCTCGCGGCTTCGGGGCGCTCGAGCGGTTTGGCAGCCGGGACGGGTC…
>Sorghum_newGene_850
ACTGCACTAGTGCTGGCACTGGATCCTTCCTCTAGACGCTCAGAGTAGTACACGGGCGATATGCCATAACTCCCTTTCCTACCGCTTATTCCCTAGATCCTTGATTCCCCTTTCCTTTAATCCATCTTTTTCCATTCGATCTTTGCTACGTCCGCTGGTTTGCCTTCGATCTGTGCTGTGTTATTTTCTTCCGCTGATTTTTTCAGTGCGTTTCTCTTTGGTGTCTTGCCCCTTTTCCCCCAAATCTCCATTTCCCATTCATTCAATTCGCTCCCATCTTCTATCTGTCCGAGTTTCTGCTCCAGTTCTGGGGAATTTATTCTTCTGAGGCCTTTTTCCTCTCCGATCCATCTTCCTTTCTTGCTTGGTTCGTCGTTCTCATCTGACCTTCCTTCATGC…
>Sorghum_newGene_851
CAAAACTGCCCTAGCTTTTCCCTATCTCCACGGCTGGAATAGAACCGGACCTCTTGACCTCTGGATTGATTCCGTCTCACATGAGCACGCGACGACTCGAGCCATCGAGCAGACGCGACGGCAACCCAAGCAGAAGCAACGATGGGGCGGCGTGAGGAGACCACGGAGCAGCATGGGGCAACCATGGAGCAGCGCGAGGCAACTGCAGGGTGGCTGCGGGGCAATGCCCTTCTCCTTCCTCGTCCTTCTCGCCGGGAGGATGCAATGATCAAGAAACATTGGATTGGACAAAGTGCATTTACACATGAGTAGGATTAGATGAGCTATGTACTGGTTAAATTATGCTTTGGATTTGAAAGATTGTAATTTCATGAGTGGATCATGACAACCTTTTGGTGC…
>Sorghum_newGene_852
TCCGTCTCCTGGAACACGCGACGATTCGAGCAGCAGATGCAAGAAGAGGTGGCGTGGGGCGACCACGGAGGGGCGTGGGGCAGTGCGGGGCGGCGCAGGGCGACTGTGGGGCGGCGCCCTTCCCCTTCCTCGTCCTTCTCGCCGGGAGGAGGCAATGATCAAGAAACATTGGGTTCGACAAAGTGCCTGAATACATGAGCAGAGATGAGTTATCTACTGGTTAAATTATGCTTTCATGAGTGGATCATGACAGCTGGCCTTTTGGTGCACCTTTTACCAATTTTGGCGGTAGCTAGCATGTCCTTTATCTGTGGCTGCACATTATCTGTGATACTCTTTGCTGCCCATTATCTTTACATGCATGATGAGAGACTTGCAGATAAAGAACTCCAAAACATG…
>Sorghum_newGene_853
CGAGCTCCCTTTGACACTTGCTCCCGAGCCTCGAGGCCTCCACCAGGCGGGTGTCCTCTGGCTTCAGCACGGTGCAGAGACCACCTCCACCCCCGCTCTCGGCCTCTGCGTTGCGGAGACCGCCTCGACACGCTTGCTCCCAGCCCTCCATCCACCGGTGGCGCTGGTGCCCTCCACCGAACCCTAAAACCGTGGTTAGGCCACCGATTTGACAGGCTACCTGGTCGTCGCCGCGACGCCGCCGCCACCTCCGCTCCTAGCCTCTCCTGGTGGGCGTCAGGTCATCACCATCAACGCCAACCTCAACATCTACAAGTTCTTCTGCTGCTGCTAGAGGAGAAAAGTAAGGAGGAGAAGGAATGATTAATATCAACTAAAATGTTTACCCACCGATGATTC…
>Sorghum_newGene_854
CCCGACCCAGCACATCGGTAAAAAAAAGTCCGGCCTCTCCCCTTCTTTTTCCTCGTCACTCCCTCGCCTCCTCCCTCTACGCCGGCAGAGCGACGGCGGCGGCCGCCCTCCTCCTCTTCCTCCTCCCCCCTCGCATCGCAGCATGCTGGACAGGCCAGCACGCCGGCCCACCGCGCAAGGCGCTGCCAGGGCGCGACGGCACCCCCTGGCTGCGGCGCGACGCCATACGTGGGCCTCGGCGGTGGCCGTCACCAGTCATGGCCGCCGCCTCGTCCTTCTCCTCCACTCGCGTCCCGGTGTACCGGCCTCTCTACATCCTCGCCCGTGACCTCGTCGTATGTGCTGCTCGGGGCGGCTGGGCGCCGGCTCTTCCTCTTCGTCGACGGTGACGCCGGCCTC…
>Sorghum_newGene_855
TGGAAAGATGTGGAAAGAATGAGAGTTCTGGTTAAAACCAGAGGAATAGAAAAGCCTCCAGGGTATAGCTCAGTTGAGTTGAAAGGTAAAACCCATTTGTTTTATGTTGGGGACAAGAGTCATCCACAGTACAAGGAAATCTATGCTTATTTGGAGAAACTGCTTGAGAGAATTCAAGAAGCAGGGTATGCACCAAACACAGGCTCTGTTCTTCATGATTTGGATGTAGAAGAGAGAGAATCCATGTTGCGCATCCATAGTGAAAAGCTTGCTGTTGCGTTTGCCCTGATGAACTCTGTACAAGGGTCAGTAATCCATGTCATAAAGAATCTCCGGGTCTGCACTGATTGCCATGCAGCAATAAAGATTATTACAAAGCTTACTGGACGGGAGATTATT…
>Sorghum_newGene_856
CCGCAAACCACACCCGGCTCCACCTTATTATGTCTAGATATTTTTTCCGTTCTATTCTAATTTCGAGATCGTGGGGGAGGAGTCAAGCAGACGCTTCGCCGCTCCCTCCTTCGCACGGTTCAGGTCGCACTCCCTTCTTCCGCCGCATGAGCCCTGCTTCGCCGCCGCCGAGGACCCTTCTGGTGTCGTCTCCCTCGCCCCCTCACCCTCACAGCTCGTCATCGCAACTGGTTGCGATCGCGGTCTTGAAGCCCTAGGTTAGGGTTGCTTGGTCGACACCGACAGTTGATGTCGGGTTCGGCATCGGCGAGCTCGCCGCACCAGGAGTGGCCGCAACCGCCTCTCCTGCTTGTGCTCCTCCAACGCTTCTACCAGATCCAGGATGTCTGGATGTGTTCC…
>Sorghum_newGene_857
GGCCAGATTAAAAATAAAAAAAATCCCCCCTCTCTCATGTCTCGATACGCCCGACGGCCTTCCCGGCTCCTCCGTCCGGCGGCGCCCTCGCCACCTCACCCACCAGCTCGCCGGAGATCACGAGAGGGGCCAGGCCCTGCCCGCGCTCCTCGACGCCGCTCGCCCGCCTGCCCGCCCGCCATGGGGGACGCCGCCTCCGGCCGCGGCCACGTCGTCTACCCTCCCCGCTGCGCCGAGGACATCTTCGAGGACTACCGCGCCCGCCGCTCCGCAATCCTCTCTCCCCCTTCTGCTACCCTGAACCCTAATAACCCACTTGGAAGCTCGAACCCCAACCTCACCCGATTGCTCCCTCCTTTCGTTCGCAGAGGTCGAGGTCTTCTACGCGCAATGCGATCC…
>Sorghum_newGene_859
AGTTAACATACTAAATACAGCAGAAATAAGTAGATAACTATTGGAAACAAACATAGTAGATGCAAGCCATCCAGCATGAGTGCTGCACGAGCGTACACCTAGCAATAAAGAAAAGCCTAGCTGTCTTCGACCAGAAAGCAAAATCAACCAGACACTCGCATGTGGGAGCAAGCAGGTAGTGCAGTCCACCACACACTCGCATCCTCTGCTTCCCAGCTGAAGACTCCGCCGCCGCCGCTTCAAGAACTGCAGCAACTGCCGTCGAAGTGCCCGCCGTCGGCCAAGCCAAGTGGTGGAGACGCAGATCCGAAGGACCTCCGCCACCAGCACCTAGAAGGAGCGCTCGCCATCGCCGATTCGCGCCGTCACCAGCGGATTCGGGGGCACAAGCGAGGCTCC…
>Sorghum_newGene_860
GAAAAAGTGGTCGTGTTCCCGTGTAAACAGGTCCTGGTAATGCTTTAGCTTGGCTTATTTCCTTCTATAAATACCAGCTGCAGCTAGCAAGGCTCTTCAGCTTCCCTGCACTGCATAAAGCCAAGAACAGAGATTTACAAGTTCCAAGCATTGCAAAATACTCTCCCATCTCTGTCTCTCGATCTGACACACAACACTGAGGTCTGAGGAGGTAGCATGGGGAGCAAGCAGAAGCAAAGGGCAGGAGAAGAGATGAGCTGGATAAGCAGGAAGCTGTTCCTGTACAACGTCACCATCGGCCTCTACGTCATGGATTGGTGGGAGAGATACCTCTTCAACTCTATTGTCCTAATTCTCCTGTGGCTCATCTGTTATAGTACAACAAAATCTATGTGGCAG…
>Sorghum_newGene_861
TGCGGCTGTGCTCCATCTCCAAGCGTGTCTTTCCGGCGAGGGGAGGGTTTTCTCGTCGAAGCGCGGACGGAGATGGCGGCGGCGACGGCAGGGTCGGCGGCACCGGCGAAGGAGGTGGTGGAGAAGAAGGTGGAGCTCATGAAGGAGATACGGGCGCACGAGGTGGCGATCGCGGAGCTAGACAACCTGAATCCCTCCCGGGCGGTGTACCAGAAAGCTGGCAACATCTTCTTTCGCAAGAGTGTCAAATCAGTGATCACAACGGAGCAGAAGCAACTTGACCAAGCCAAGGCTCGGCTGAGCAAGCTGAACCAAACCTGATGGGGGCAGCGACGCTGCAAATGTTGGCCATTAACACAATCGAGCATGCAGATCTGAACGGAAACGCTTCATCTTCAC…
>Sorghum_newGene_865
GGATATTTTCTGTTTCATGGAGTGGTTGTGCATATTACTTTCATCAGTGTATGCAAGACTTCCATGGGTTTTCAACCAAGTGAATTGCCCTTCTGTGGAGTTCGAATCTTCATATTCAAATTTGATGATCTCTGAACAACTTTATTGATTATCATGACCAAGAAATTAATATAGCCATTCCTTAATGGGCTCCTACTTCGATCATGAACAATTATTGATCGCTGACAAACGACAGGTGGAGGTCTGCACAAAATGGCACGTTGGTTCCAGCATTGCAGCAAACTCATTAGCTTTAACATTTACGAAATGTGTCATTCCAGTTAACTTTGTCCTTCTCAATGAGAATTATAATTTCATGGATCTTCTCATCCTCTTTTTGGCCTCTTTGGATCTCTTGTT…
>Sorghum_newGene_866
TGTTGCCTCCCTTCTCCACAACAGCCGCCGCCGCTCAGCCTAACCATCGTGAGTGCCTCCCTCTCTGCACTAGTGGTTGTCCTCACCCAGGACGTTGATGCGGAGGAGGTTGTGACGATGGCCGCTGGTAGCTCATGCGCCCACGCCGAGTGGCACTGTGGTGGCAGCATGGCTCGTTGCTAGATCCGGTGGTCTGGGCCTGCTGGGCGTTAAATCCCATGCGTTCGGTGCAGATCTGGTGGTGGCCGGCGAGGCCGTGGTCGCTACGAACCCGATCTAGACAACCACGGCGCTGGGTCACCTCCTTCCTGGGTCACGGCAGCAGTTGGTTCAGGTGAGCCTGTCAGATTACCTCTCTCCTTAGACCTTAGTGTATGCAGATTGCAGAGATGGTTCAAG…
>Sorghum_newGene_867
CGCCATTCCTCGCATCTCCACTCTCCAGCCCTCGCTCACTCCGCCTCCGAGCTGCACTGCCTGGGGTCATGGCTAGGGGCAAGAGAGCGACGCGCGCGCGCCGCCAGCTGCGCGATGCTGCCGGCAAGTTTGCCGTCGGGAGGCGGCGGCCAAGGGTCCTCTGTGCATGGAGACGGGATGCAGCCAGGAGGCGGCGGCCAGGGGTCCTCCGCGCATGGAGATGGAAGCAAGCGGTCCTCCTCGCCGTCGGGAGGCTACCACTCCGGCCAGGGTCCGTCGGCGCCGCGGTGCCCGAAGTGTTTGAAGATGGAGAAGAGGCTTCTCAAATTGGAGAGGCCGATTAAGAAGTTGAAGCTGAGACAGTTTTGTTTGGGCAAGAAAGTGTGGGTGCATGGCAGC…
>Sorghum_newGene_868
GCCAGGAACACGGAATAAAAAAAGAAAACACTAGGATCAGGGCACGAGCACCCGTTCATTCTGACGTCGGCCGCCTCCTCCTGGATCACGATCTCACTGCCAACCCCTCCCTTGCCCATCTTGCCACGCTCGATCTACGACTGTCTCTCAACGCTCCACACCGCCGCCGCCATGGATCTCTCTCCTCTAGCTTTGAACCAACCGCCTCTTGCGGCTTCCCTGGTGGCGTCCTTCCCCATCCCCTCCCAACGGCAGCCGTCGCGTCCTTCCCCATCCTCTCCCGACGGCATCTGTGGCGCCCTTCCCCATCCCGGTGGCCTTGTATGCGCAGGTGTCGGTAACGGGCAGCCATCCTTAGGCTCTAGATTTGTGCAGAGCGGATGTGGTGGATTCCCTCGG…
>Sorghum_newGene_869
CCTCCTCGCCCGGCGGCCTCCTCCTCTCCCTAACACCGCGACTCCTCGATCTCTCCGCAACGCCGAGCAAGCGCAGGGGAGCCGTTGAGGCTGCGCGGACCGGCACTGGGCAAAGGCGAGGCCACGGCAAAGGCGTCCTAGGGCGGGGGCGCCGCAAGGCCGGTGAGGCCACGCGGCCGGGGGCGCGGGCTGCTGCCCACCGGGCGAGGACGCGCGGGTCGGTGGCAGCACAGGACACGGCGGTGGAGGGCTTGGTCCTGGCGTCGGCGTCGGATTAGATCCTGGCCAAGACGAGGGCCAAGCAGATGGCACGTTTCCTATTGTTCGAGAAGGTAGACCATCTCCGCTGGATAATCTTCTGAGCAGAAGCCGAGTGTAATCCCCACCACATCGCGCTGC…
>Sorghum_newGene_870
CACGCCACACTCTCCTCCCAGACTTGTCCTCTTCTCCCCTCCCTCCTTCGAAACATAGGGCACGACGCAGCGCCTCAACACGCAGTCCACGCCGCCGCCGCCATAGCGCCACAATCCACACAGCTCCTCCGCACGGCCGCATCCGCCGCATCCACCCATCCCACCGCCGCACCTCCGCTCCGCTGCATCCACGAATCGGTGGTGACGAAATAGAGCAGAGCTCGTTGGCCTCCACGGTGCACATCCACAGCCGGGCTCCCACTCGCGATGAGAAGCATAGACTCGCCTTCCTCCAGATCTGGCGGCACCACCTCCTCCGAATCTGCCATGGCGGATGCCACAGCTGCTTACCTGTTCACGATGAGGTTTACACTGCATCAGTCTTGAACTCATCGGCAA…
>Sorghum_newGene_872
TTTGGTGCGACATTGGTTCCGTCCGTCGGTCCGCTCTGCCCACCCGCGCGATCCCTCTCCGCGCCTCACGCTCTCCCGTGCGATCCCTATCCGCGTCGTCAATCACGCATGGTGCTCCATCCTTCCTGCGATCCTTCCTTCCCAGCGCTCTTTCCTCTCCGCGCCGTCAATCACGCACCAGAGCTCCTTCCACCGCGCGACCCTTCCTTTGAGTAAAAGATGGAAGGCTCCCAATCCCAAATCTCCGTTGCAAATCCCATCGGGTGCTGCTCTCGCCATCTCCCACCAGCCACACTCTTCCTCATGCGTGGCACACTTGGCCGTCCTCCGCCATCGCCATCGCCCCCCACCCTCACCCTCGCCCTCGCCCTGGAGCTGACGATGCGCACGCTGTTGGTG…
>Sorghum_newGene_873
CTTCACTCCCTCTCCTCTCCTCCTTACACACAGCGGCGGCGGCGAGCGGCGCCGGGATCACGCAGCAGCGGAGCTCCAGCTCGGCCAGCACAGCGGGGTCGCAGCGAAAGAGCGACGGCAGCGGCGTGGCCAATGCGAGCGCGAGGGACGGGCGGAGAATGCTGGATCCCGTGTGGGAGTGGATCCAGGCCCCGCCGCCGCCGCGCTGCTTGTGCTTAGCAACCGCGTTGGCTCGCCGGATTCGGCTCTGCTTCACAGCGTGACAAGCCTGGCGAACAAGCTGCACCCAGTCGTCGACGCGGCCGACGGGTCTCCCGCAGCGCTCGAGGATGCTGGCGGCCGAGACCTAGGCGCCGGCTTCGTTGCGGACGTCGTGGAGCTCGATGTCGAGGCCTGGCA…
>Sorghum_newGene_874
CAAGGCCTTAACAACTTGATAGCGTGACTCATGTTGCCATCTCCTCTCTCCTCACTTTGCCCCGTGTCAATGCCGTTGCACATCCTTGCCTCAGTCATCCTCACGTCCACGACTTGTCTGGTTACCCCTCCGTTGCCCGACCTTTGCCGTCATCTCCATGCCCCGCACTATTGTCGTTTTGGCCTTAGCATCTTTTGGCGCTGATATGATGCCTTACTTACATGGTTTCATTGGTGTCTAATTTAACCCAAAGTGTAGATATATACACAAATTCAGAGAATTCTGGATTCGGCCCGCCTTCGTCTCATAAATAAAGCCTAAAGCTTGTAGCGTTCAGATCCGCTATGGCGCTGCGTTCTCTTCTACTGCTAAGGATTCAGGGTGTTGTTCTCCCGTCAA…
>Sorghum_newGene_875
GCCTGCCTCACCCGCACTGTCCTTCCCGCAACGCCCTTACTCTCCCGTCCAGCTCGACAACGAAGCTCTCCTACCACTTCCCCTCTACGCGCGATAACCGCCGCGCAGCTCCCCTAACCCTTCCTCTCCGCGATTGCTGCCGTCGCCGCTGCCGGACGGCGCTATCCGCCGCGCAGCTTCCCCACGCACCTCCCGTATCCCACCCTTTCTGCGCGCTCTGCCGTCGCGGCCGCCGGACGCACGCCGGGCTGCCCCACGGTTCAGGTCAATCCGCTCCTTCGTCGTGCTCATCCACGCCCTCACGCCGCCGCACCGCCTCGAGGGCGCACCGGTGACCAATCCGCGCCTGCACCGGAGCCTCGAACTCGTCGTCCGCGCGCTGCCGTCGGCGACAGCTGC…
>Sorghum_newGene_877
CAGAGCGCCGGCGCTAGGATGTCATCCGCTACCTCAGGCGACTCCTTGGCTCCTTCCTTGGCTGCGAGGTGCTCCCTCGCCCGTTGTGCCCTTGGTCGAGCAAAGATCCCAATGCCCCTAGCTCCCCCGCTCAAAGATCTCGCCTCCGCAGCTCACCCCACGGCCTTCGGCGTACCAGCAGAGGCAACGCTGCATCCCAGCGGTGGTTGCCCAGCTCCGCAGCTCGCCGCGCCCCAACTCCGCCCCGTCGTTGCCCATTGCTCTTGCAGCACCGCCCCACCATGATTCCAGGTGTGAGGCAGGCATGAAGGATCCGCACGCGCGACATGATCGAGATCTGCTGGTCACCATGCAAAACCCTAGGCCGAGATCTGTGGTGTCCTCCATGAAGCAGCAGAT…
>Sorghum_newGene_878
CCCAATCCTACGAAGCTTGACCACCCACCAGTCTCAACCTTGTTCTCGCAACGACATGAGATGATGATGATGAAGGCGTCGGCTTCGTTTCTTCCAAGCCTGCCTCCTCGCACCTACGGGGCTCCACCACCATCCATGTCTGCTGCTCGTTCAAAAACCTCGTCTGCTGCAAGATCCAGCTCAAAGCCTTTGTCTGGAGGCCTCCTGGGGCATCTTTCGTCTAAGATGGACGAAGCATCCATGGCACTCAAGGACGTGCCGCAGAGATTGCTGGATGTGCTGGTTGACGCAACCTTCTAAAGAACAATAGCATCTCCACTTGTTTCTGAATTCGGGGTGAGTTTGCAGAGCAATTTCGCACCGGTCGACGAAATCGGTGAAGCCATAGAGATACACCAG…
>Sorghum_newGene_879
CTACCTATTCTCTCCTCCCATCCTCTTCACACGCAACAGCGGCGGCGACGGTGGTGTCTACCGAGCGCTCACGAGTGCCCGCGCATCAGGGAGAAACCATGCGGCGGTGGTGGCCAGGACGTGCCCATGGCCAGGCTGGAGCTGACTGCGCTCCCGAGATCCCCTTTGCCGTAGTCCGCGAGGCCAAGCAGGACCTCTCTGATATTGGCGACGATGTCTTCGTGAGTAGCCACCACCATCTCTCCTTTTCTATCTTACCTTTCTGCGTAATTGTTTGCTCCAGGCTCCAGGCTGTTTTGTTGGATCCGCTGCCTTTGATCTTCATCTAGTCCTGCATAATGGGAGATCTAGTGTTGAGATGGGAGATCTAGTTGCATGGATGTGCTACTCCAGGATTTG…
>Sorghum_newGene_880
GTATATCTACTTCATATTTGTTGACACATCTGGCTTTGAGACTTTTGATGTGAAGGTGAAGACCCTATTCACCAACCTTGTTCAGTGATAGCATCTAGCGATTTCTTTATTTGTGAAAATAAAATAGATTTAGATAGCAGTCAGCAGTTGCTCTCCCTTCGGATCCGTCCCCCACCTTGATTTTGCTTTGTATTTATTTTCTGGTTTCCCTACGGATCCACGCTCAGATATGTGAAAGTACTCTGCTCCTCCCTCTGTATCTACCCCACCACTTGATTTTGTGTTGGATTTCTAAAGCAAAGTTTTTTTTGGTCCCATCCTTTTATGCCTGTGATGAATCTTTGGACATCTTTTTGAGTAAGGAAAGATATAAGCTGATGATCAGTTCTAGTGAGGTAC…
>Sorghum_newGene_881
TCTCTCTCTCCGCCTCTCTCTCCCTCTCCCTCTCCGCCTCTCACTGTCTCTCTCTCCGCCTCTCCGTCTCTCTCTCTCTCTCTATGTCTCCATCCCTGTAACTGTATCTCCCTCTCTCTCCTGTACGAGTCGTCTTCTACCTTCGTCTTCTCCCTCCCACTCCGTCTCTCCGTGACTCTCCATCTCTCTATGGACCCTCTCTCTCTCCCCCCCCCCTTCCTCTGTCTCTCCCCGTCTGGAACCGATTGAAAGTTTGATCTGTTTTTCGTCTATAGATCCAGCTGTAGATTATTTGATGTTTTTATCAATCTTCAAGTGTACAGTCGCCTCAATCATCGATAGATCTTTCATTTGCGATTACTCGATTATTCCTCAATTTTTTTCTTCAGTTCTTTCTAT…
>Sorghum_newGene_883
AAAAAAACAGCCCCCCTCATCTCAGCAAAAAAAAACATTCCCAAACTCTTCACTTCCCGTCTCCTCCCGATGCCAGACGCCTGGGGCGACGAGATGGCGACGGCGCCGACGCCGGCCGCGAGCGGCTCCCCGCGGGCGCCCTCCTCCTCCTCTGCCTCTTCATCTGCCTCCTCCTCCTCCTCTTCCCGTCCTCCTCCTCCGTCGTTCCTCATGTGCTCCTGTGCTACAGGAAACCCTAGGTGCTTCTGCTCGAGGACCCCAGCTGCGCGTGCCCTCTTCCTTTGCGCCGGTGGTTCAGCTCCGCAGCTGGATGTGGCGGTTGCTGGCCCCTCCACCCAGGGTTCTGCAGCAGCGGCGGCGACGCCGAGTCATCCCCTCCTCGCTTCTCTCTCAGTGCGC…
>Sorghum_newGene_884
CTTGAATTTCGCAGCGCACCCATGCCGCATCTCGCCGAAACGAATTGAGCGAACCCAACCAAGCACGGCAAGAAGAAACTAGGCCACGGCTGGGTGCGGGCACAGATCAAGAAACAGAGCGCGGCAGGCGGCGAAAGGAGGCCGGGGAGCATACCTGAATCCTCCGCCGCGCCAGCTGCCTTCTCCTTGTGCGGGTGCGGGTGCTCCTTGCCGATCGCGGCCAGGAAGTCCCTCTCCATCCAACCGGGCTCGGGAAAGGAGGCCGCAGATTTTCCCCTTGCCCTCCCGAGGTAGTAGTAGCTGGTGGGTGGTGGAATGGAGAGAGAGAGACGGACAGCTCGGCTGGCACGCCCCCAGGGCTCCAACCCCAACCAAGCAAAGCTCTGTGAAGCTTCTCTC…
>Sorghum_newGene_886
GGGCATGCATGGCTTCGAGTAGCTCGACCCCTCCCTCTCCAAGAAAGAAGAAAGAATCCAGACGAACGCAAGCCCTAGCCGCCGCTTACCGCCGTACGTCTCCTCTCCCACGCGCCCATTCCTCAGATCCAGACTGTCCGTTGGTGCTATGGCGTTGCGCGCTTTGGTCGGCAAGCTGAGGGTCCTCCCTGAGCGGGCGGCGGCCTCTCGCACCTTCGCCTCCAAGCTGGAGAAGCAATGCCCCAAATGTTCTCGTGAAGCGCAGGCTGGATCTTTTGCTGAAATGATGGAAAAAGAAGAACGGTAGAAGTCCTAGCATTCTTCTGAACATATTATGATTCCCCGATTTGAGATAAAGCTAACTTGATCCATATCTTTTTGTTGCCCTTTTTGTCCTGA…
>Sorghum_newGene_887
GCGGCCCGCGGTGAGGTCACCGGCAAGGTAGCCAGCGCCAGGGTCCGGATGTGGCGGCGGCCAGGGAGGAGGAGGAGGAGAAGGAGGTAAGTCCCTGGGATTGGGATTAGGAAGGGTGGGGAAGGAGTGGTCGGGGTGGGCGGCCGGCGTGAGGATGCTGGCGAGGTAGCCAGTGGCCAGGGCAGGGTCAGAGGTGGCGGTGGGCAGGGAGGAGGAAGATGAACAGTGTCTGGACGTTGCTCGTCTGGATGCCCGTGCCGCCGTGCTCGTTAACCATGTCAGCTATGTCCTCTCGTCTCTGTCCGGTGTTTTTCGCCTGTGCCCACGCCCCTGTACACCCTGGCCCCTCCCCCTCTCCTCTCTATCTTGGCTCTAGCTTGCAGAGCCATTTTCCTTCTC…
>Sorghum_newGene_888
CCCGCCGCCGCCCTCTGTTCTTCGCCTTCCCCCCTCCCCGTCTCTCCTGGCCCCAACCGCAATGGCCAAGCGGAGGTTTCTTCTCGCTCTCCTCCTGGTCACGGCCCTCCTCGCGCTCTCCCTTTCGCAAGGGCTGGTGGAAGCGCGGAAGGTGCAGGTGCTGCGTGCGCTGCGGCACAACGACGAGCGGCGCGCGGCGCCCCTCGGCGGCCGCCTGCTGCCGGAGGAGATGGCGTACACGACCATGGACTACGGGCCCCCCACGGCCAACACCAACACCCACGGCGGCATGGTCCCGACGCCTGCAGACCCCTCCTCGCCGCCGACGCACTGATCGGATCATCGGCCCCACCGGCGACGACTGTCTTGTTGCGCGTATATATACTACTGTTATTTGGG…
>Sorghum_newGene_889
AGGGTAGTTATATTAGTAAAGAAACTTTGCAACAGAAACTACTAACGTAATAGCGATGAGATTCGGTGTTTAGCACAATAGTATTCTGCGCTGATCTTCACTAGCCATCTCTTAAAGAAAAGAAAAACTTTAAAGCCATGCTAGATTTCTTCTAACTGCATAACAGAGAAGGGTGGGCTGGCTTGCGCATAGCTTGCGGCCAGGATGGAACTCGCACATGCCGCCACGCGCAGCTCGCAGCTCATAGCAGAGATCGCCCACCGGCACACCTCGCGCTTCACCTGTGCAGCTCGCGGCGGCTGGGGCAGAGCCCGTCTGGCGTCCTCACATCTCGCGGTGGCTGGGGCAGAGCTCGACCGGCGAAGATGCAGAAGCTGCCCGCGCCTGGCTTCCCCGCCT…
>Sorghum_newGene_890
GCCATGGTTAGATCCCCGCGTCGTCTTCTTTTTTTGATCTATTCTTTGCTCGAGCGACCGCGGAAAGAAAGAAGACCATGCAAACTTCCGCCGCCGCCTCTTGGGTCCCGACGACGGCGAGCTTTTTGGCTTCAATGACCTCCTCCGGCTCGTCGACGATGGGCGGATCTGGTGGCCAGAGTCGCCGGGCGGCGCAAGACGCAAGGCCGCGCAGGCGGGCGTGAGGCCTCTCCCCACACGCGATCCTCTTTTCCCCTTGCGGCCACCACCATTCCCATGGGATTGGGGGTACGTGAGATGGAGTCTAAGCGGAGGAAGCGCCTCCGGGAGGATGCTCGTATGTGGCCTCGACTCCGCGACAGTAGGTAGCGCAGCTCTCTGACACCCTCACCGCCGTGC…
>Sorghum_newGene_892
AAACAACTTGCCCACTTGTCGAAGCTTGGCGTTCTGCGGACAGAGACGCCGAGTGCGGTTTCTCCTGTCCCCTCCCAACAGCTCCCGGCCCCCTGTCCTCGGCGTCCTCGCCGGCGGCAGGACAGAAGAAGTTTTGGAGAAAGATGAGAAGAAGCCAGGCGACACTGTCTGCGCCGCCTTCGACGGAACCCACCCCTCACACGCCTACGCCGTCCCCCGCAGCGCCGCCAACCACCGCCGAGTCTCGGACCGTGACGTTCGCCATCTCCATGGAGGAGAGGAAGGGCTTCCTCCATGTGCTCAGAGCGCTGCGGGACGTACGAGGGCCGGCGCCGCAGGCGCTTCTCGTGCTCGCCGGCGACCCAGATCTCGCCTCCCTGTGTTGCCTGCTCTTCAACC…
>Sorghum_newGene_893
ATAGTGGGTCCCACAGATAAAACTCGCCATCGCCAAACCCTATCTCTTATGCCGGCCCCATCTCCTTCTCCCGCCGCCACCGAGCGACAGGCCCGTCTCCGCATCGAGGGATCCCCCGCATCGAGCGTCTCCCCACCGCCCCAGGAGCTCCCCGCCGCCGGCACCATCACCGCCTCCAAGGCCTCCCCGACGCCCGTGCCACCTCCCCGAGGGGCCTCCCCGACTCCAAGCCGTCGCCGCGCCGCGCCGCCGCCGCACCGACGGGCTCTCCGCCGCCCGCAATGTCGCCGCCCCAAGGGGCTCCTCGGCGCCCGTGCCGCTCTGCCCTGAGGGGCTCGTCAACGCCCGCGCTGCTGCCCTGACCGGCTCCTCGACGTCCGCGTGGCCCTAGGGGTCCGC…
>Sorghum_newGene_894
TTTTTTCTTTTCTTCTCGCTACAAAACTCGGTTAGATTTGCAAGTTCTTTGGAGTTGCTCCTACCGTTACCGGCACCGCACAGGCCTACAGTATACCTTTCCAAAAGCTGAAGACTCCACGCCCACCGTTTGCTCCTGCCGTCGTGCGTGGCAGTCTTCTCTTCTCCACTAGTAGGGCTCTAGGGGGCAAAGGCGTCAGCTTCCCACTCCAGTCCTTCCGGTTTTCTAGGGTTTAAAGAGCCCGCCGTGCGCCGGCCCAGCCAGAGCCCACTACTTTCCGCCGTCGCCGGAGCCGACCCCTCCGTCTCCGCGCGCGGCAATGGCATTCTCCTTCGCCTCGCCGCCGGCTTCGAACCCCTTCCAGACGCCGGCCGCGTCGAATCTCTTCCAGACGCCAGC…
>Sorghum_newGene_896
TATAAATAAATGTTAAAATCACTTGGATCTGGACAGAGTAGGATGGGATCGAGCTAGGGAGGAGGAAAGGGCGCGCCTTGTCGATCTGCTCGCTCCTCATCCCGCTCAAAGGTCGAAGAGGGCATGGTGGCTCGGCCTCCTACCTGCTACCGACGGGATCTGAGGGGGAGAGGACGGCGCGGCCTGTGAAGACGCCCTGGACGATGAACGGGGAGAGGACGACCTGAGACCGACGGCTCGGACGAGCTACGCTCGGACGCGCGACGCTCGAAGCAGCGGACCTGCCCGGACGCGCGACGCGCGGAGGCGCGTACCCGCCCGGACGCGCGCGGAGACCGGCCGCTCGCCGCGGACTCGCGACGCTCGGAGGCGCGGTCCGCCGGTCCCGCCCGGACGCGC…
>Sorghum_newGene_897
GCCACACCCACACGGGCGTGCCACTGGGTCTCGTCTGGTGCAGGTCCAGTCCAGGTGGTCGTGTCGCCGCCTCCGCTCCCGCCCGTCGCCGCTCCGCGTGTCACTCGCCGCTTCTCGTCCCATTCCACCCCGCCCCACGGCCCTTCTCCCTCCTCGCGCGTCGCGATGAAATAGGCGCAGGCTTGAGCGAGAGGACCCGCGCTGGACACCACCGCATGCTCGAGAGGAGCGGCGACGGGAGGGGAGCCGAGGACGATGGCGCTGGCCGTGTTGTTCCGCGGCGCGCAGCTGGCGCTGGATCTGGCGGTGGCCGGGATGTCGCTGGCGGTGGCGCTCGCCTTCTTCGCCCTCGTCACCACCGTGCTCTGCTCCGCGGCGTTCCTCCACCACTCCAAGCCC…
>Sorghum_newGene_898
CAATTCGTCATCTTAGGGATGAATTTGGATGAAGTTTCTTATTTACCACTCGGTTTAACATGTCTGTGTGGATAAAGACTTCTGTTCTCATGATAAATCTATCGATGGGGAGAATGATGATGATTTTGATATGAACTCTAAAGAAAACATAGCTTCTTTGGATCCACATTTGTCAGAGGATGAGGTTGATGAAGCTGAACTAGTGAAGACTTGCAAGCATTTTCATATAGGTGCCAGCTACTATAAGGTTTGCATTAGACAGAGAAATGACACCCTATTTACTTGTGAAGGATCTGATTATGCAATGTGTTTGGCACCATGAATTGTAGTGGTTGTCCTGCTCTCCACCATTGCAGTAGGGGAAGAAGCATGGAAGGAAATATAAAGTAAATGGTGATC…
>Sorghum_newGene_899
GCCTCCTGCGAACGTCGTCCCGCGCGCCCCCTCGCCCGCCTCCCGCGGACCTCGCCCTCGTCCGCCGTCGCCCGCCTCCTCCGGACCTCGCCCTTGCGCTCCCGCGGACCTCGCCCGCCTCCTACCTCGGCGCGGATCAGGTCGCGCGGATCCGCGCGACGCAGACCTCGCCCGCCTCCTCCTCCACGCAGATCGCCCCGACAATCAGGGTAGCAGCGCAACGAGGATTTCACATCGACCCTATTCACCGCCGGCGTCCCCGCCGTTCCCATCGACACCGCCCCCTGATCCTATCCCGTCCGGCATCGACGGCCATGGCGGCGGAGGAGGAAGCAAGTTTGCACAACCTCCCTTTGCCCTGTTCGCTCCCACTCCGCCTTCGCCTCCACCTCCCGCGCC…
>Sorghum_newGene_900
CTCCCACCCCGCGCTTGACCCCCACTCCCCCGACGCCATCTCTCCCCCGCATGCGACTTCTCCTCAATCTCTCCCCCACGGTGAGGCACCAGCGGACATGGGGCCGCCCCACCAGGCGAGGGCGCCGGCCAAGGACGCAAGGCCGCCCACCACCGGCCACCAGGGCGCAGGGCCCTGCTCTCTCCCCCATGGTGAGGCACCAACGGACACGGGGCTGCCCCACCAGGCGAGGGCGCCGGCCAAGGACGCGAGGCCGCCCACCGCCGACCACTAGGGCGCAGGGCCCTGCTCTCTCCCCCACGGCGAGGCACCAGTGGACACGGGGCCGCCCCACCAGGCGAGGGCGCCGGCTAGCCAGGTGCCTAGGTTTTCGTCGGGGGCCCTTGGCCATGTCTTCGC…
>Sorghum_newGene_901
AAAAAAACACCGCGAACACAATGGCAGCAAGTTGAAGAGGCTGTTCGTGACCACACACCGGACTGACTGAGGGACTGTCGCAAGTCTCCAGCTGACATGGGCAGCAAGCAACCATTCAACCGACTGAGAAAGGTTCAATTCCTCTACACCAGCGCGAAGAATAGTTATATAGTCGCAGAGGAGTTGGCATCTCGAGATCGCCAATGTCAAGATGTCATGCGCCCATTAAATTCCTTCAGAATTCCTCTTTCTCGCCCATCAGTTATTCTGATCACCTCCATATGTATGCCTTGCCAGGGAAATACATTAGAGAGCATGGCTCCATTCGCTTTTATACCAAGTTCATGTAGGAGTATATATATGATAGTAATTAGTAAAAGTTACTCTCCTTTATTCCCC…
>Sorghum_newGene_902
CTGACCGCTGACCCGCCGCCCCGAGACGAGGGGAAGCGAAGCGAAACGAGAAGGCCACCTCTCCGCCCTCCGGAAATATTCTAGAGCCCTCGCGAGCGCCAACTGAACCTTCTCCAACTCTCGCATTCCCTCCCCCTCGTTTTAATTCCCCGCGCCACCGCTGCCGCATTCCAATTCCGATTCCAACTCTGCGCGGAGACTTTCGCTTTCCCGCATTGCGATTCGACTGTGAGCCGCGGCTCGATTACCCGAGACGCTACCACTTGCGAGAGCGGGAGGAGCGCAGCGGCCGGCGGCGCGCGGCGGAACGGGAGTGGGCCATGGACGCCGCGCCGGCGCTGAAGCGGAACGGCGAGGAGGCGCCCGAGGCGTGGCTGCTCGGCGGGGTCCCCGTCCCCG…
>Sorghum_newGene_903
TGGCCATATGGGAAGTAGGATTATAAAATGGGCCTGGGTTTACAGGTTGAGCAGGGTTTGCAACACTACACACATGTAACCAGGGGCCCATCTTTGATCAGTTCGATAGAGGATACATCCTTACATGATTCATTGCGGCAACCTGCACTTGTTCTCATCTATATTATCATAATTTCTGATGCTTCTGCTTTGATTTACTATAAATTGAAGTATGGAGCTGTTCAAAAGGTCAATGTAAGCAATTCTGTCATGTTTGCTGATGACGACGATGAGTTACCTTTCTCGCATGATGCTGAAGAGAAGTCTCAAAGTTGTTGGAACGACTTCAATGTTCTGAACAAGTTGGCAAGTCGGGAATGCAAGGATTGGAAATGCGTGCCTTTGTTGTGGTATCTTACA…
>Sorghum_newGene_906
ACCCTATATGAGGAGGAGCAGGTAAGAGAGGAAGGGCATCGAATGTATGAACCAAAACAACTCTGCCAATATAAGATTCCTCACCACACCACCCTGTTCTCCACGCTGCTGTTCTTCTGATCCTGATCCCCAATTCTCCATCCTATCCCCTTGCTACCTTCCCCAAATTCCCTGCTGCTAACAATTGGTATCAGCACCGTTCCTCAGACGATTCCGCTGTCTTCTCGCATCCCATCGATTGCTTTAGCAACGGATCCGGTTGGCTTGATTTCGAATTCGCGCAGTGAGCTGCTGTTCGGATTCGGGGTCGCTGTAATTCCCTTCCACGCTAGAGTGATTTGTGGAGAGTCGGCAGTCTGGAACGCCCCGATCCACTACCCCACGACCACTTTACCCGCC…
>Sorghum_newGene_907
CAAAAAAACACGGCCTTTCCCCTCCTCTCCTCACGTTCTTTCCCTCTCTCTCGGCACAGCCATGGCGGCGGCGGCCCTCCTCCGCCTCCCTCCCCTTCCTCCCGCGGCAACGGCAGGGCGACAGGCGATGGTGCAGTGCAGCAGCGGCATCCTCCCTCCTCCGCCTGGGCGGTCAAAGGCGCCCCTGGGGCAAAGCAGGCGCCCTCCTCCTCGTCCTTTCCCCTCGTGCGCTGGGCACCGTCGATGGCCGCCGGTGGCCACCGGCGTCGCTTGCCCCCAGTGCTGCCTCCTCCATCTACTCCGTGTGTATTCATGTGCTGCAGGTGCTACAGGAAACTCTAGCAGTCTGGGCTAGGGGTCGCGGTGGTCTAGCTTCAACTCAATCCCCGGCGGTGGTGC…
>Sorghum_newGene_908
GTGGCCCCGCGCCCGCGCCAGCGCAATCGGCGCACGCCGTCCCGCAGGCGATCGCGGCGCCGCCGGAGCCCGGTCGCGTGGCGCCCGCGGCGTCCCGCCGGGATCCTCCGGGCCACCCCGAGGGTGCCGATCCCGCCAATGCGGCGGCAAGGAAGCCGGTGTGGAGCGCGCTGTCGCAGCCCCCCGCCGCCGCTACGGCGGCGGCGGCGGGGGAGACCCCAGAGGGCGGCGGCATCATCGGCGGAGATGCCTCGTGGCCGGCGCTCGCCGAGACGACGCGCGCGTGCCCCAAGTCGGGCTCGTCCGACTCCCTCAAGGCACTCTCCGATGCGTCCGGCCCGTCACCGCAGGAGGATCCAATTGCTGCTTCATCGGTACCCCCACATCCAGCTGTGGGGC…
>Sorghum_newGene_909
AAAAAATTATGCCCTCCTCTTCCCGACGCTTCTCGTCACCTCCGCCGCCTCTCCTTCCCAATCTGACCTCGGCAATGGCTGCCCCCGGCCACGCCGCAGTGCCAGCAGGCCTTGCCGATGGCCGCCACCGTCGATGCCCTACCGACGGCGCCTTCTCCCCTTCCCCCCCTCTCTCCCTCGCTCCTCGTCCGTTGTTCGCTGGCAGCGCAGGGCGAGTGCGCCGGCAGTGCAGGCCGAGCCCCCAGTCGTGACGGCACCGGGCCGGCTCCTTCCTCTGTCCCTCCTCCCGTCCATGTGCTGCCTTAGTCGCGGCGGCGCGAGGGCGCCCCTGGCACGGCGGTGTAGTGGCGACGCCCTTGCCAACAGCCCCCTCCTACTCCGTTCCCCGCGCTGCACCTC…
>Sorghum_newGene_910
CTGAGTTGGGAGATAAGGGAAACAAGATCTCAGGTATGCTAGAGGGCATAATATGGCCTCCCAAGGGTGGTGATTCAGATAAGATAGAGGAAGATTGGGATAATGAGGAGGGTCCAAATTCGAATTTTCCTGGACCAACATCTGGAAGCACAGCTTGTGTGGCTGTCATAAGAAATGATCAGCTAATTGTTGCAAATGCTGGGGATTCGCGGTGTGTTATCTCACGGAAGGGTCAGGCTTACAATTTGTCAACAGATCACAAACCAGATCTTGAGGGAGAGAAAGAGAGGATTTTGGGTGCTGGCGGATTTGTTGTTGCCGGACGGGTCAATGGAAGTTTGAACTTATCTAGGGCAATAGGTGACATGGAACTGAAGCAAAATGAACTTCTGCCGGCCG…
>Sorghum_newGene_911
CACGGATACAGTGAAGATGAGGTTGTCTGCAGGATCACTTGGCTTTAATGATGGAACTACTTGGCAAGATGCCAAAAAAGATTGCAACCATGGGAACACGATCAAAGGAATATTTTGACCGCCATGGAGATCTGAAGCGGATAAGAAGGCTGAAATTGTCATCCATTGAACGTGTCCTTGTCGACAAATACAAAATTTCTGAATCTGATGCCCGGGAATTTGCCAGATTTCTTTGCCCTTTACTCGACTTTGCACCAGAGAAGAGGCCAACAGCTTTAGACTGCCTAAAGCATCCATGGCTTCGATATAACGAGGATGGGCCTCTTAACAATAAGGATGCCAAGAACATTGATCTGGCCCAAAGCACAGGGAGTATCACCAGTGGTGACTGTACAAATA…
>Sorghum_newGene_912
CGGACGCCTCACTCGCCTCTACCCGCACGGCGGCACGGTCCACTCGGCTTCTTGCACGAGCACATGTTGTGCTCGCCCGCAGGCATCGCCGTCGTTCCTCCCCACGTGCAGAGCCACCGCCGGCGCCGCTCCAGCGAGTAGAGCCACCACCGCCGCTCCTGCCGGCACGTCCGGCGCTCGCTATCCACAGCCCCGTGTCCTTTCCCGACGTGCCCATCCGTCTCGACCTCCCGGCGGCTGGCCCATCTGCGTCGGCCGCAGGCGGCGGTCCATGACCCTGCTCCATCCTCTGCCGCGGTGACATCGCTGCTTGCCGGACCTCGCACGCGAGGCACATCCGTCTCGGTCTCCCCGTGTGCGGACAGAATCGACGTGCTTCTCCATGATGTGTTCGATTCA…
>Sorghum_newGene_913
GTCGGCACTCAGCAGCAGCAGCAGCAGACACGAAGAACCAACGGTGCATCATGCTGTCTCCTGCTGTAGATTCACCTCTTCAATTGGGAACGCCGGGCTGAACAACCAGCTGGGCCACGTCGCCCTAAATCCTTTCGACCGTTCGATTTCATGATCAACGCTCCACAATCGCTCCTCAGCTATCTACAGTGCCTCCATAAAAAAATCTCCCCCTCTCCTCTTTCTCCCCGTCTCTTCCCTCTCTCTTTCTCCCGAGCTCTCCAGAAACAGGCAGGGCGGCGACACCGCCAGGCCCGGCCAGTGCCTGTCCCCCGGCACGGCGGCGACCCTCCTCTCCACCATCCTCTGTGTGCAGGATCCTCTCCCCCTCTCCCTCTCTAATCTTCGGTTTCGCTCCTT…
>Sorghum_newGene_914
CAACAGGCTAAAAACACGGCGATGACCGACGGCGACGAGAGAGCGACCCTACCATCACCGATGACGGGGCGGCGCTGCCGTGCGGCCGTGCCTCAGGCGCTTGCCCCGCGGTCCCGTATCCCAGCTTCCGCTGCACATCCCAGGCGCTCTTCAGGCCGACCCGCCTCCGCTGCTCGCAGCGCCGCTTCTCACGGGTCGCCGGGGAGCGCTGGGGCTGGCGTTCCGTCTTCGTCGCGCGTCTCGCTAGGTTGTTGACCTTGCTGAGATTGATTGCTATCATCCTATTCTTCATATGGCGTATCAGGCACCCGTATGCTGATGGCATGTGGCTCTGGTGGATATCCATCGTTGGAGATTTCTGGTTTGGTGTCACTTGGTTGCTAAACCAAGTTGCAAAAC…
>Sorghum_newGene_916
ATAAATATCAGGTATAACAAAGTACCAACCATATTTCAACATCCGCGGTCAGAGTGCTGTGAGCTCTTAGGTGTCAATCTCCAGTTGGTTCTTCTGTGGCAGTACCTGGTTGTTTCTTGAACTGCTTACTCGGCAAACGGAGAGAAGATGTGGCAAGCAACAAAGGAGAGAAGACTCTTCAAGCCTCATCTCTATTTAACTGTCCGGTGAGGGAAAAAAGTTCTGATCAAAGAATCCATGGTGGAGGTGGAATTTCGGATCAATATAAGTGGCGGGGTTGGGTTGGTTCTTGGCACAAAAGCAAGATCAAAGCTCATCTGTCCGTATCCTAGCTTTGGTGGCCCGCAGAACAGGGGAAGGTGTAAAAAGGGGGAAACAAGGATTAGGTGGCAGAGGAGG…
>Sorghum_newGene_918
GTCGCCGAGGCACCCACCAGCACCACTAAGTCCAAGGCTAAGGCGCCTGCGGCCAGCGAAGCCGATGCACCCGGCCCGGTCGGCGATGGCGCCGCCGCCGACACCGCGGGTGCTGGAAGGACCGTGGCAGGCGGAATCATGGCGTTGGCGCTGGGCCTCGTGGCCCTGCTCGCCTAGGCACGGAGCGCACGCCGACGGCGCGCGTGAGCGGGTGGCGCCTGCACCGGCTGCACCAGCACCGCACGGCCAGCCAGCTGGGTCCCCCCGGGACGACGACGAGCAGAGTTCTGACGCAGATGCATGCAGCCGGTGCGCCGTGCCTTTCGGAGTCGGACCCCGCTGGCGCTCACGTCCATTGACGGCCACCCGTCTCCGGCGCGGCTGTGTTCAATTCTTGTC…
>Sorghum_newGene_920
TTCCCAGTGAGATAAGCAAGCTCCAAGCACTGGAGTATCTTGACTTGTCACACAACCACCTCACAGGCAGAATTCCGGATATGCCTCAAAATGGCCTGAAGATGTTCAACGTATCTTACAATAATCTACAAGGAACTGTTCCTAAAAGTGTTGAAAAGTTTCCTTTATCTTGCTTCCGGCCTGGAAATGACATGTTAGTTTTCCCGGATGGCCTTCCTGCTTCTGGAAATGATGATTACACCGGAGTTGGTCAGGGCCAAACATCTCATGGACATAAGGCTGGTGTTCGAGTTGCTCTTATTATTGGCTGCATTGGAGCTGTCTTGCTAGTTATCTTCATAGCCCTAGCATTCTATGTGGTCAGATCTCAAGAGCTTTGCGGAAGAAATGGATTTAGAA…
>Sorghum_newGene_923
TGTTTTTATTCTAAGGCTCTGCCCTTTCTCTTCTATTCATTTGTTATATAGCAAGGCTTGCAGCTTGTGGATCTTGACTCGCAGCAAGCTTCCAGCAATCTAGCATTTCCTGCCTCTTTGATACTGTAGAGAGGATTGTCCGTATTCAAGCTCGTAAATGCAGATTCATATTGGCTTATGTATCCCGAACTAAAGTCATGGATGCACTAGTACTCAAGGAAGCTGAAAAGCATGGAATGTGTGTTGAAGAAGTGAATGGAACAAGAACAACCATCTCAAATCTTGAAGGAGTAATATTTGAAATTACCCTGAAATGACACTCTGTCCTTTGACGCACCTTTGTCGAAATGCTTGGGCGGTTATTCGTCAAGAAGATCCATAGAACCTCCTTAGCAGGAA…
>Sorghum_newGene_924
GCCGGTTTTTTTATCCGCACTCATCCACACGACCCAACTCGCCGCCGCCCCCGCCGCACAGCCTCAGCTCGCCGCCGCGCCTGCTCCCTTGTTCGGTTCCGGTGAGCTCTCTGCACTTGGGCCCGCGTCTGCTACCCATCCCATTGCATCGAGCTGGTAGCAGTTTGTCTTCTCGTCTCCAAATCTTCACCTTCTTCCGAATCCCTATGCTGAGTGAATCCACGACGGCGACCACGTCTTATCCGCAACTACCTTGCCCGATGGATTCGGCAGCGGCGACGTCCTCGCCATACCTGCAACACCCATCTACATATGGCGGCATCGGCGGCGGTGTCCATGGCGGCGCCGTATCCGCGCCATCCACAGCATCCCTCCACAGAGCCCCTCAGCATGATTCGA…
>Sorghum_newGene_925
GGCCCATCTAAAAAAGCCCACGCACCGCCGCGTAGTCTTTACCCTAGCACCAAGGCACAGCCTGATAGTCGCCGGCTCGCCGCCGTTCCTCACAGCGCCCGCGCTCCATCTTCTGCTCCATCCCCCACTTTCGCTCGGCATGAAGGCGACGCTCCAGCTTCTGCTCCGTCCCCCACTCGCGCTCGGCATGAAGGCCACGGAGACGGCGCTCAGGCTCGGGCTCTCAGCGACGGCGGGGCAGTCCCAGGCTCGGCGGCTCCTCCTCCCGCCTCTCGCCAGTCGCCTCGCGCCCTCGCCTCCGTCCTCCCCACACCGGCCGGCGACCCTGCGTACGCACCTCCCTCTCCCCTCCCGCCTCCGCTGGACCGTCGACGGCGCATGGCCCCTGCGGCTGCGCTG…
>Sorghum_newGene_927
GCGACACGCCACTGCACTCTTGCCGCATGGCAGATAATTGCTTAGAACTTTGAAACCCTGAACTCTTGAATCATAACTCTGAAGATAGAGAAAAAGAGGAAAGTGATGCTGCAGGTGGAGTATCAAGCAGTGCTTTAATCAAACATGAAAAACTACAAAGTTTGTAATGTCAAGTAGCTAGCACGCTTCTTCAGCACAGCTATCTTAATTGGTTCGAGTTTAGGTATATTTGTAGCACCCATGCTGAGATATATCAACAGCTATCTTAATTGCTTGTGCATCCATTGTCATCTGCCAGATAATGATCCATTTGCTTTGTCAGCTGCCAGATAATGATCCATAATCACTAAAGATAACAGCTGCCAAATAATGATCCATTTTCAGGAGCGAAGGCTTCTT…
>Sorghum_newGene_930
TGAGCGCTCCTTCCTTCCATCCTGCGAGACAAAATTTGGAAACATCACCGTCAATCACGCAGCTCGCCAGTCAACCTACTCCCTCTGTCCTCCCTCTGCGGTCCTTTCCTTCCCCAACCCCGCATCTCTAGCTTCCTTCTTCACCGGCTCACCGTCTCTCTTCCGCTCGTGCGTCCGGCGTCCCTATGCTCCACTTCAAAAAAGTTCTTGCGCCAATGCACTCTCTCACAACCGGAGGATGGGGAGGGAGGAGAATCGCTCGCCGCGACGCGCAGCGAAGGATGTCGGTGAAGCCCGTCGCGCGGACCTCGGGACTCTGCTACCCAGGTGGCCCAACCCATCCCGCTTGGTGGGACCTCCAGGAAATCCAAGCAAGCGGAGCGGCGGCTGCCATGGTAG…
>Sorghum_newGene_931
GCGAGCGGCGGCACGGGCGTCAGCCACCAGCGACGGCGCAGCCCCGCGGCGCGATTCCCTCCTCCAGTCCACCGATCCCGTTGCCCTTCGCCGTCCCTCCGCACCTCCCTCCTCCCCGGCAGGCAAGGCCGGAGCGGGCGATGCCGCCGGCTCTTGGCGCACCGAATGGGGTATGGGGGCGGGGATGGGTCCCCGTGCTCGCACGTTCTCCCCCGGCCACACCTCCTGCAGTCCTGCCCCGCCCTCCAGCCATCGTCCGCTGCCATCCTCTTAGCCATTCAGCTATGGGTCTCGCAGCCACGTCCTACACGAGCTTCCCGGCGGCGTCGCTCCGGCTGCCGGCGCATCCGCAGGCGCCTCTTCCAATCGGCCTACGGCAGACCCAGCGTCTGCCGGGGG…
>Sorghum_newGene_932
CCTCGCTTCCCACCGACGCCGCCCCGTCCTCTCTCTCTCTCCCGAACTCTTCCTCCGACGCGGAAACGGGAGTAGGCGCGACGGCGGCACGGCGGCACCGGCGCTCCTCCTCCTCCTCCTCCTCTCTCTCTCCCTCGCCAACTCCTCCTCGTCCTCCTCGTCCTCTCTCTCTCCCTCGCCTATCCCCTTCTCCCCACCTCTCTCGATCTCTCAGTCTCTCTTCCGATGTGGTCGACCCCCGCGATGGCCGACCTTCGGCGTGGCGGCACGCCGATGTGGGCGGGCCCCTGCGATAGTCGCTGCTCTGACACTGGTGCTTATCTCTCTCCCTGCTCCAGCCCCCGCCCCCTTCCTCTCCCCTCGCTCTACCCATGGCGGCGCGGCAGAGGGCCCTGTGCA…
>Sorghum_newGene_933
CCCTGATTCCTTCCTACTAATCGTTTCTGTCTAGATTTTGCCTTCCCGATTCTCCCTTGTTGCCTTGTCCTCTCCATCGGCCTTCTGTATGGAAACAGGCCACCTAGAAGCAAGTGGCCCGCTAAAACCTTATCGGCCTTCTTGTTGCCTCCGTCCGCATTTGACTGTCCCCGCATCCATCCCGTCCCCTCTCAGCCGGCGCTCGCCTCTGGTCGTTCTCGTCGACCTCGCCGGTCCGCCATTGTTTTGCCCGTCTCTTCCTCCCTCTGCGTGTCCGGTGGACCTCCGTCGTAGCTGGTGCTCGTGCGGGGGGCTGCCGCTGCACCCCCCCCTCCTCCGTCGTATTTGCGTCGATGTTTGCTCCGACCTAGGTTTTGGGGTTTCCACACCTTCGGCGCC…
>Sorghum_newGene_934
TCCGCCCCTGGCCACGCCGCCGTGCTCCCAAGGGCCGCCGCCAGGCCCATCTTCCCTCTCAGCTACTTTTCTTCCCCCTCGCGTCATCGTTCTCTGTGAGCATGGCTACCTCTCCTTTCACGCAGATCTAGAACAAAACAATGAACCAGGTGAAAGTCCATTCATCTCGTGAAGGTCTAACAATCCCATGGTGTTGGGTTATGTGCGGCAATTCGTGCAGCTAAAGAAGATTCAAGCACGACAACCTCCTGTAGCCAAACAAGGGTGGTTGGAAGGATTCCTCTATTTTTGGTGTGAGATCAATGGTAGCTCGGACATCATAGGACATGATTTGCGACGTTCACAACTTCCTTGGCTTGTGACGGTGGTGTAGTGTGATATTCGATATAGTTGATGGGA…
>Sorghum_newGene_1082
ACGGTCCTCGATGTAAACTACTGGGTTTAGCTCCTACCGTCCCTTCTCCGCTTCCTCCGATTCCCCGAGAAAAAAAACACCGCCGCCTACCTCTGCTCGTCTCGCTCTCCCTCTCCCTGTTGCCCTTGCTCTGCGGCCATGGGCGACGGCGGCTGCTGCGACCGGTCCGCGACGGTGGCGCCCGCTCTCCTCCTCGTCCTCCTCCTCCTCCTCGTCCTCCTCCTCCTCCCTATCCCCTTCCCTCCTGAAGCTCTAGCGGGCGGACAGCATGGGCATGAGGCGGCAGCGTCCGCAGGGACCCTGCATCGGCGTGGGTGGAGCCTGACGCCCCCCCCACCACGTGTTCTTCATCGTCCACGCAGTCTCCTCAATGCCTCCTCCCGCTTGGCAAGCATGCAC…
>Sorghum_newGene_1084
CAGGAATCCTCTCTCTCTCGCACCCAGCGACAGGCCAAGAGCCAACCTTTTTCGCGGAGAGAGAGAGAGAGAGGTGGAGGTGAAGGGAACGCGAGAGAGAGAGAGAGAGGAGAGAAACGAAGAGAGGATCGGGATGGCGGTGCTGCGATCTGGGATGGCGATTGGGCCGCCGTAGCTGCGGTCCCTCCGTCGCATCCATGGGCGGAAAAGGGATGGAGATCCACCAGGTTTTCCGTCCTGCTCCGCCACCGCTCCGCCCCGCGGCCGTCCGTAACCTCGAGAGCTGGCGGTGTTTCTCCACTGGGGGTGGTGAGCCGAAAGGCAAAGCAGATAGTTTCATGCGTCTTTGGCAATGGGCCAAATATCGTGTGGAAAATGCAGGTCCAGTTGCCAAGACCA…
>Sorghum_newGene_1087
CCGGACCGCGCCTAACTGCATTTCGCCTCCGTATCCACACTCACACACACGGCTGTTGCTCGCTCGCTCGCCCTCGGTCACGGCTGCTTCACGTACAAGTTGGGCTCGGCTTCCCGGCCGTATATATTCTGCCCCCACTGCGCCACACCAGTGTCGTACCAGGCCACCGAGAACCAACAAACTAAGACTAGTGCTAGTGGCCTGCAAGCAACTCTGATCCCAACACCCGTCCGGCCGTCTCCCTCTCTGCTACTATAGCAGACCAGTAAGCAAGCAAGACACAGCACTACAAGCAAGCAAGCAGCAAGGAGCAAGACACCCAGAGGTAGAGAGAGGTCGAGGTCCAACCGCCGCCGCCGCCAAGAATGTGCCTCCCGATCGACTGCTGGATCTGCATGC…
>Sorghum_newGene_1088
GCTGAATCTGAACAGGTCTGTGATCCCGAGGTTCGACCCGGGCGCCGGCGGCGGCGGGGCCGTACCGCGGCGCTGCAGCAGCTGCCGTCTCGCCGTGAGGCGCGGCGGCGACCGCGAACGCAGGAATCACCACTGCGACTGCGAGCCACGGTCGCAGTACCAGGCAACCGCAACTAGTGCCGTCGCATGAGCTGGAGTGCCGAACAACCTCCACCGCTGCTACGATGCGGGCTTGGTACTTCTGTCCATGGTGGCAGACGTCTCGACTCCCGGCGGCGGCGCGTATGGCAGAAGGTCGTAGACCCATGGGATGACTGGGTCGCCTGGATTCGCGGCGTTGCAGGACCAGGCAAGCAGTGGCATCCACGAACCAAATGGATCAAGAGTTGGAGAAGGTGT…
>Sorghum_newGene_1091
ATAAATTTGTTTGACTGTTGTTCATCAGACATCCAGTTTCCTAGATAGAGGAAAAATTTGTTTTGCTGGTGTTCTATGAGACCTCCAGATTCTAGACTATCTACAATTTTTTACTGGATGTTAACTTCAGTTTGTTGATTGCTAACTATAAGATTTAGAAAGCTCATTTTTGGGTTCTGACTCCTATTTGTTTCTTACTAAATGTTGTTATTTTGGAGATACTTGGATGTGAATATATACCACATGCAGTCTTTTCTATGTGTGTCTAGTAATATGTTTTATCCTGTAAACTGCAGTACTGCTCCTACTATACTATTTTTAACTATGTTATCCTTTGGACACTCGACGGATATGGTTGAGAAGACCGTATCTGGCATTTCACTGTGAATGGTGATGCAG…
>Sorghum_newGene_1092
CGGAGACAAACATACACGAAGCAAACAAGTCTACTATTAGAACAGTACACCAATCATATAAAAACAGTATGAAAAGTTTATAAAAATGATTCTACGCATCGCTACAATTTCATAGACGTAAAGATCACGAAAATCGGAATTAAAACGGTGAAGTTATGAATTTTCTAAGATTTTATATAGGAAAGTAATTAATTAAATAGGATCACGAAATTAAAAGATTTCAAACTGAGAAAATAGTGTTACTAACATGTAGAGCTCATAATTACGAACCTAACGCAATTTGAATGGACCAAAACGGATTTAAGATGAGCATGTTATAAGCAATTTAAATCTGGTGGCAAAACTGTAAATACTGAAAACGTAATTTGGAAACAAGCCGGCAGACTTTACGTCTTCCAA…
>Sorghum_newGene_1093
GCCCGTGACTTCATCCTGCGTTCCCTTCCCATACGCCTCGTCTTCCTCCGACTCGTTCCCCACCCAGCTCACAGCCTCACACCCCCATACAGCTGCGAGTTCAACGCTTCTCCTTCCTAATCAGAGCAGTTCCCATATGCGTGCATGGCCAGAGCGAGCGGAAGCCGTCGGCGTAGCCGCCGGATGCGTCGAGGCGGCAAGATGCCTGGCGACGGCGACGCTGTAATGAAACCCCATGGCCAGGGGGTTGTCAAGCATGCTGGCCGTGGGATCCGTAGGCGCGGCGGTGATGGGGGCCTCAGACAAGTCATCAACACAGGCAGCGCCGACTCTGAGGTCGAGCACCCAAGCAGCACCGATTCGGCCAGCGAGGGATGGATCTACGTGCCGCCGTCATCT…
>Sorghum_newGene_1094
CCCGCGTCGCTCTCCGTACAGGGCGACACAGGGGCGACTCCCCACCTCCGTCTCCACCCCCGTCGGCCGGCGAGCACCCCGGGCCGTCGCTGCCGCCGGCTTGCGGCGGCGGCGGCCAGCTATGGCGCCCAAAAAGACCACTCCATAGCACCTTTTCCTTTCTCTCTTCCCCTTCCCTCCCCTCCTCCTCTTCCTCCGACCTTGGGCTCCGAGCTTGGTTGGCCGCGGCGCGCTCAGGCTTCAGATCCGGTGCCCCTTGGGTCGGATCCGATGCCCCCTCCATGGATCCGGTAGGGGTCCAGCTCGGCGGCCGGCGTACGCGGCGTGGCGTGCCAGGCAGCCAGTTCCAGGCGGCCTCGACCTTCACCTGGCCATGGCGGACCTGCATCGTCGCCAAGG…
>Sorghum_newGene_1095
CCGAGGCCCAGTCCACACTCATCCTTCTCCGAGAGAAAATGGCGCTCTCCGCTGCCCCAGTCTGCCGCCTTCGCCGCGCGTAGGGTCCGCTGTCGCTTAGCGTAGGAGCCACGCTCGCCGCATCCAAGGGCCGGCGAGGCCGTCGCCCGTGCTGCCTGCACTGCACCCTGCGTAGGGGCCACTCTTGCTGCGCTGAAGGGCCGCCGCCGCCGCTCCTACTGTGCGTGTCCAAGGGCCATTGCCGCTTGGGTCTTCTTCCACGCAGAAGAAATCACTGAAGCAGCTGAAGATTCATCCATCCCGTGGTGTTGGGTGATGCGTAGCAATCAATCCCTGCAGCTGAAGAAAGTTCAGGCACGGCAACATCTAGGCAGAGAAGATAATTCTATTTTTCCCCTT…
>Sorghum_newGene_1096
CGCAGCCATGCCAACTTGATGGTGGCTAGCCCCATCATTTCCCCACCCAATTGCCATCCCCCCACTGCCTAACCAACGGTGCCATTGCTGCCTCGTCCCACACTGCCCTTGTGCCCGCCGCCACTACTGGCCCAGCCTTCGCCCCCAACAATATTGTTATACACGCCGAATTTAGATGCATGCGGAATTAAGTGAAGATCGATGCAAGTGCAGCGAGCTGAGGTGCAGGCCAGGGCATATGCATCGTGCTGGTATGGGTGGTACGATCTTGGGCGGAAAAAGATGACGCAGGCGGTCACTCCGATCCTAAAGCTGCGTGGATGCAGAGCAAAAGGAGAGCCTGTACTCCCCCTCTTTGTACAACGTGGACCGGCCGGCGCGGGGCCTACCTGGTTTAGC…
>Sorghum_newGene_1097
ACTCGCCATTCCTTCTCTCTGCTCGCATTTCTCTCCCTCCTCTCGATCCGCGCGAGCGAGCGGCCGCGCCGGTGCCCGCTCCTCTCCATCTCCGGTGGCCACCGATGGCCGTGCCCCGCGCCCCCGCTGCGAGCCCGCTGGCCGCGCACACGCCGGTGGCCGAGCGTTTCTCTCCCTCCACTCGATCCGTGCGAGCGAGCGGTGGCCGAGCGAGAGGGCGCGCCGGTGCCCGCTCCTCTCTATCTCCGGTGGCCGCGCCCCGCGCCCCCGCCGCGAGCCCGCTGGCCGCGCGCACGCCGGTGGCCGAGCGAGCGGCCGCGCCGGTGCCCGCTGCCGCGCACGCGCATGCCGGTGGCCGCGCCCCGCGCGCACGCTGATGTTCGAGCGAGCGGCCGCACC…
>Sorghum_newGene_1098
ATGGCATCTATAAAGAGCCCATCAATCAGCACATCTCTGTCCCTCTCGCTCTCCCTTTCTCAGCAGCAGCAGCAGCAGCAGCAGCGCCTCTCCTCTCTTCCTCCCCCGTGGCCGCAACAAGCTCTCTCAGCCATGGCCGGGCGTCTGCTGGCGTCTCGGCGCCGCCCGGCGGATCGACCACCTCGCCCGCGGCCTAACATTAGGCTCGGGGACTAATGGTGCAGCCAAGGATGACTTGCCGATCGATCGATGCAAACTCCTCTGATGTCTGATCTCATCAGATTATCGTTGTCGGCAAGTTGTTCTTGGCTACACCGTGGCTCCTGATCCTGATGTAAGGCTTTGTCTGCGGCGACATGTATACTTTTCTCCATCTGATGATCGAGGGCAAGGTCAATT…
>Sorghum_newGene_1099
GGGCACCGATCCATCCAAACCACCCTTCTCTTCCTCCTCTCTTCCACCACCAGCAGGCGGCAGCAGCAGCGACCTCGTCGTCGTCCTCAATTCGATCAAATTCAAAATCCCCCCGTGCTGACTGCTGTATTGGACTCCTTGCCCGTCGCCCGCCGTGGTTGCTCTGTACTGAACTCGATTCCTCACTCCTGCCCCGTGCTGTTGACCAGACGACGCAGCAGATCCATCCGCTTCCTCTTGTGCTGCTCTGCCTCCCTCTTCAAGTCACCTTTCAAAGCCATGTCACATTTGATTGTTTGGAGGTGGCGCGGGTGCCTGAATCGGTAGGAACAACTCCAAGGTTTAAGCATCTGCCTAGCTTTTGAAATTAATCTTACCAGATGAACTGAAGAAAGAGTA…
>Sorghum_newGene_1100
CAGCCTGCCTGCTCGCGACGTGCGTCCGCGCCTCCCCCGTCATCCCCTCCCCGATCTCCTCCCCTTTCCTATCTTGTCCGCGCGGGCGCTCCCCTCTGCGAGAGCGCCCCAATCCCTCCGTAAGCGAGGCGCTCGTGAGCGTCCGCGGCGAGACCGTCAGCGGGACCCCGTCCTCGAGCGCCGCCCGCCGCGACGGTGCCCGGGATCTCCTCGTCCGCACGCCGTCCGCGCGCCGTCCGCGACCCCAGCGCTGCTGGCGACCTCGCCGTCCGCGAGACCGTCGCGCCGTCCGCGACAGAGTCGGGACCGCGGGCACCTCCGTCTGCGCGAGGACGGGCCTCGAGCGCCGCCCGCGACCTCCTCGTGAGCGCCGTCCTCGAGCTGCCGTCCGCGCGACCC…
>Sorghum_newGene_1101
GTTACATTCCATGGCTCATGGCTGATGGCTCTCTCTCTCTCTCACTAAAAAAACCCTCCTCTTATCCTTTCAACGCCGGATTTCTCTCCGCCCCCGCCGCCCCCAAGGTCCGTCAGCAGGCGGCCTCGCCACTCGGGAGGATCCGGGTCGCCTCCGCGGGCTGTTCGACGCAAACTCTCGGGGGACGGCCGGGTCTCCCCAGCGTCTTTTTTTTTTTTTGAAACAGTCTCCCCAGCATCACACTCGCCATGGTTGCCTCGTCAGCATGATGGGGGCCAAAATGTGGCTTTATCCTTGCGTTGTGGCTTGTGCGGCGCGGAGATTGGAGATTCTAGCCCAGGCAGAAGGTTCTCATTCGGTAACATGCTGGCAGTTGGAGTTGGGTGCTCGGCTACTCGC…
>Sorghum_newGene_1102
CTGCAGGGTGCAGGCCATAGAGAAGAACAAGTGAAAGGAACTCTATTGCTGATATCAGCCTGTAGAAATTGTTTTCAGGCTGTTTTGTCATCGTCTGCTGAATGGAATATATCAGGTCAGGTTGATAGTTGATTGATCTCTAAAGTCAGCTGAACCTTAGCCGTCGGCGTGGGGTTAACCGGTGAAGCGCAAAGAATAACGTCAGTGGCCTCTTCTCCGCTGAAACCTTAATATAAAAGGACAGCATGTTACCGGCTTGCTACTAGCAGTGCTAGGGAGGGACACATCAGAAATCAGAATTGTTTCCAAGTACTGACCGGTTGGAAAGCTAGGTCCTGCTTCTACCTGTTCTGTGTTTTTGAACTGCCTCTTTTATGGGATCTCATCAGCTGCAAGCAC…
>Sorghum_newGene_1103
CTGGAAGTTGCAAAACTTTCATATTAGTGCTCTTTTGGCCCTATGCACACATCTGCAGAATAATGTGGTTACATATTTGCTTGAGAATGCAGCTCTGAACAGTTGTTAGCTCATTATTATTTGCGAAGAGATATAATTAAGCAGATCCAGTATCCTGAGAAAATAATCCCCCCCCTCCCCCCCCCCCCCCCCAAAAAAAAAAGAATGCCTGAGAAAAGAAGATATATTGATCCAAAAAAACTTCAGTGAAGCCAAACAAACTAGAAAACTGCACTGGCTGTCAAGAAATGTTTCTTGTAACCAGATTCCATCTACCACCTACATTTTACACAAAACTTTGGAGCATCTTAGCTCGCTAAAGCTAGCCGTCCTGCCACCAAATCTGTCTTGATTGATTGG…
>Sorghum_newGene_1104
CAAAACACCAAACCATTGTTCGACGCGCTCCCCTCCTGCACGCAACCTCCTCCTCCTCCTCCGGATCCAGGATCGCCCGCGCGCCCTCGGTGAGCTGCGTTCGTTTTGATTTACCGGGAAATTCTGTTTGCTTCATGTTGCGCAGGCTCAGATCTGATTGCTGGATTCGGCGTCTTTCGTCTTGATGAATCGAGCTTGGAGCGCGTGGATCTGATCCCGGGGGATACACCAAACGCGCGCGCATGACGCGTTGGATCCGGCACCGGTTTCAGATCCGGCGAAATCGCGACGTTACCGGTGGTTCTGTCTGGAGCGGGTCTGTGGCGACGGTGGCTGAAGGAGGCGTCGGCGGTGGCGGGATCTATTGGTCTGCTCCACCTCGCGGGATGATTGTCTCTG…
>Sorghum_newGene_1105
CAGCCAAAGCCCATGCGCCGGCATGAGAGGCAACAACGGCCACGGCATGGGAATCTCCACCTCGGCCTCCATGGCCTCGATGTCTAGCAAGGGCAACCTTCAAGAAGAATCTGCCAGCGCCTCCAACAAATTGGGCTACGGACAGGTGAGCTGAGGTTCGTCGTAGGAGTCGGAGAGCGAAGACAAGGATGCGGAGCGGGAGCGGGAGTTGGAGGTCACGGATGTGCCCTTCAGAGAGTTGCAGCATGAGAGGGCTTACAGGTCGCTAGTGTGGGCCGCTCTACAGCCAAAGCAGCCACGGAGAAGAAGGCTCACAGGGCTAGCAGTCATGTTCTTGAGCAGGTGACGATTTACTCTAGTTGCTTTTGTGTGTTGGGTGCGGGGGGTTCATAAGCTAGC…
>Sorghum_newGene_1106
CCCGCGGCGCGGCTTTCCTCTCTCGGACCACGTGTGGTGGACCCAGCTCCGCACCACTCTCCCTGCGATCCAAGGTCGCGAGATCCCGCACCTGACGCCTCCCTCAATCTCGCTGCCCTCGCGCACCGCTCCCCATGTCATGGCACTCCATCGCCGTCGCCCCCTACCCCAGAGGCAGCGCCGCTGTCGATGCGACCCACAGCACCACCGATGCCGCAAAGCCACCGCTGCTTCGCCCTTGCCGGCACCAATTCACGATGCGCGCTCCACAAGGCAAACCTTAATGGCGCGTCTCTACTCCTCTCTCCCCATACGTCGCGCGGAGGGAAGAACTGAAGTAAAGAACATCCCCCTCAAACTCCAGCGTCAGTGGCGTCCAGATCGCTTCGTAACCGCCTG…
>Sorghum_newGene_1108
CTGCGCTCCCCAAAACATTTCAATTTTCATGAAACTCGCTCCGTGTCCCTGCGAAATCCTATCAGTTTCCGCAAACACCATTTCCAGCCCTACCACAAAGCCGCACCGCCGCCGCCGCCGCGTTAAGCCATACACCGCAGTCCCGCTGCCCCGGCCCTCATCCTCCCATCCTCGCCCCAACCCCTACTGATGAGCCTTTTGCTCACATGTCGACAAGCTGCTCCATAGTTAACCGCCGATGCCGCACGAGCTCCCTTGACCGTAGCCTCTCCTATGTTGGGGCGGGTTGGGGGTGAATCGGTGGAAAGATACTGTCGCTTAGCGTCCTGTGATTGTTCATCGCCAATTCCTGCAGTCCCATCGCGAACTACCGGAGAAAGAAGCGGCGACTCGGCAGGC…
>Sorghum_newGene_1109
GGAAAAGAAAAATTAGAAACCCATGTGCCGCCTGGCTCCAGACGGACTCCGTTGTCGCCGCCACCGCCATCGCCACCTGTGCCCCTCCACTGCCGACGTCGCAGCCCCGCCCCCACCGACACCACGGCCCCACGCCGTCACGCCGCCGCTGAACCCACATCGAGCTGCACTCTCCATCAACAGTTGGCTCCTCCATTCTCGTCCTCACCCGCCTGATTTGCCTCTGGTCTCCTGCCATTGATGAGAGCACACTGTGTCCTAGGATGCTGAGCGGGATTCTAACGCTCTCTCATAGTAGATGAGAGCAGGTCGGGCAGGCCTGGGGCCATCGGGGAGGCGAGGGATCGAGCTCACTATCCGCCATGGACGAGGAGGACGACGACATGGACGGCGCCGATG…
>Sorghum_newGene_1110
GGCGGGGCCTGATTTGTTCGATCGGCTGTTCATGCCACTGCTGCGCATCATGGGTGAACGTGCACCTGTAATGGGCAGGCTCGATCGGCCTAGCTTCTAGCTATAATTGCACTGCACGGCCGGCCTCTATTGCTTGAAATATATATGCTTCAGCGGCCCTGCTGGTCCTCCTCTCTCCAGCTAGCCAAGGGCAGCAGAGAAAACAGCTGAGCTGACTGTGGATCTCATCCATATCGTACGTCCTGTTTGGATCTACCGCTTTGCTTCTCTTTGAGGTTTGAGCCCGTGGCCTCCTCCCTGCTGTCTCCTTGCTAACTATCAGCCTGCAAGCTGCTTCTTCCATGGATTCCACCCTCTTCATCATCGGCGTTATAGGCAACATCATCTCAGTTCTAGTCT…
>Sorghum_newGene_1111
GTCACTTTTTTACATGTGAACAAACCCATGTATGATATGCTGAAGCTGAGTCGCTGGCATTGTGTGTGCTATTGAATCCAGTTCCATATCAAGATGGTGTCTTCCGCGGAATCTTCATCAAGTGGTGACGACGAAAATGTTTCTGAGGACGTAGAGTCACCAACTGAAGACGAGCAGCAGCAGTGTTCCATTGAAGACGAGCAGCAGCAGTGTTTGCCTGGACCTGTGCGTCGCCCCAGAAAACCAAAGACACCGTCTAAGTGGCCGACGGACAAGATTGTCGTCACAGAGATTCGTCCGGATGGGATGCCAACTGAGGTGAGAGCACAACGAAGATTGCGGTTGCTTGCTCGTTTGATTGCTAGGGAAAAACTATCCTTAGTGATGCCATCATTCAAA…
>Sorghum_newGene_1112
TTTGGTACTCTGCGCGGCAACTAAGCTCAAAACCACCCGTGCCTCTAAAATTCCCCAATCTTATCTCCCACCGCACCACAGCTCCTTATCCTCTGGTTCTCCAACGTATGAACACGATGATTTCAGGCGGCGGCGCATCCACATAGTCTCACTGCTTCCGGCTCCCCGATCCTCATTCTTGCATCTTCATTCTTCGGCCTAGTTGAGCGACGATGGCAGACGGCGGTCCTCTACTTCTGGCGAGAAGCGGCAGGGCAGGTGCCGGGGACGTGCCCCGCAAGGAGGCGAGAGCTGTTGGGGCCTGCTGCTGGCCTGGGACGATGACCGATGGCTACTGCATCCAGCTGCTAGGGCCGGCCAAGGGAGGTTGGAAAGGGCCGCCGTGGAGCGCGCAGCAGC…
>Sorghum_newGene_1113
AAAAAATCGATCGTCGCCTTCGCACCAGGTGCTCCCCTCCATCCTCCCCCACCACCGCCGCCCCAGTCCCTGCAGCATTTTTACGCCACGCGCTCCCGCCGCGGCCGCAGACGCCCGCCGCCGGAGCCCGACGCTGCGGACACCACATCCCCGGCGTGGCTAGGGTTTGGCGGCCGTCGCCATGCTTGATCCGACGGTGGCGGCATGGGGCGGTCACGCATCGGCGCCGATGCTCCGTCCCCATCGTGCTCGTGAGGACAACATCGAGGGCGCATAGCCCAGGGAGGCGATGGCGCTGGAGGTCGATGGCAAGGCCCTTGAGGATAAGCAGGGAAGCATCGCAGGATCGAGGGCGATGGCACGGTCAACCTCAGCAACGGCTGCGCGGGTAAGCCAGCG…
>Sorghum_newGene_1114
AGGAACATGACCGCTGACCGCACGCGGCACGACCCTGGCCGTTTCTTCTCTTCTCTCGACTCCTGTTTTTCCTAATCCAAAAATCGTCGAACCCTAGCGAAGGAGCGGCGGCGGACTCTGGCAGGGTCTTGGGCTGCTGTCGTGTTCCTCTTCGCAGAGGAGATCTACCGTGCTCGCCCATCTTCATCCTCCCTGCTCTGCTCGCCCGCTACCATGGCCCGCTGCTGCCCCACCACGGCGCCGCGCGGCCACGCGCTACTAGCTCCTTCGGCAAGCTTCGCAGGAATGTGGTAAGATGTGAGGATGTGATCGATGGTTTATTGTTTCTGTTTTTGAGTTGGTTGCCGATGGAAGGAAATCGTGGTAAGAGAGATTTTTAATTTGGGGACTAATTAGAAG…
>Sorghum_newGene_1115
CGTGCGTTGTCGACGGCAGTAAAACACTGCCGAGGCGTCAGTGTGCAAGGACAATTATGTTTGCTGCCAGCTGTACTAGACTCCAATGAGGTCGTGCATGAGGGACCAAGTCTCTTAAGGCTGATGGTTACTGCTCATGACCATGGCGCCGGGTTAATAATGATGACAAGGACAGAGGCTCCGGCACCAGATAAGCACTCAGCAAGCAAAATCAACCAACCTGTGTGCAAGAAATTCATACCTGGCTGCCGTTCACTCCTACCGGGGGGCGCAAAACGTCGAGTAGCTAGCGTGCATCCTCCCCTGCACGCCGTCCTCTCGCCGCACCCGGCTCGGGTAAGCGACCGCAGAGGGAGCTTCTGTGAAACCTCCCCGTGGAGGCCCCTCTTAGCTCCACGA…
>Sorghum_newGene_1116
GCTCTCCCCAGCACAGGCCCACGCCCCACGCCATGCGGCCCGCTCCTCTCCCTCTCGCGGCGGGGCGGCGCGGCACGGTTCTCCCCCACTCGCAGCGTGGCGGCCTCATTCCTCTCCGAGCAGCGGCGGAACGGCCACATCCCATGGCGGCCCGACTGCAGGGCGGCGTGGACCTCGGAGTGGACCGGCGGCAGCGGCGGCCCGGCTGCAGAGCCTTGCGCGGGGGCCTGTCCGGTCATGGATTCGCTCCTGTACGCCGCGCCCGCACCCTGGAGCACCGATCGTGCAGCACCAATCCCAGCGGCAGCACGCCACGCACCCACCAGCGCCTCGACTGTCACCTCGATGACGGGCCTCCACGTCCGGTGTGGAGATACGGGATAGCCGCAGCCACAACCC…
>Sorghum_newGene_1117
CGGCGATGCGATGCTCGTGCTGGTTGGTGGGTCTCGGCCTCGGGGCTCGGGCTCGCGCCTCACGGGACGCGGCAACGCGTGCGACCGCGGCAAACCGCGAGCGTCCACAGCGAGTCGGTGAGCTACCGGCGATGTGACGCTCTAGATCCCGGCGGTAGCCTGTGCTGTTGCTGGCGAGTCGCGGGTTCGCAGTCGCAGCCTCGCAGGACACGGCATCGTGCGTGACCGTGGCAAGCGGAGGGCAGCCGCGGCAAGCCACGGCCCATGAGCTTCCACGGTGAGCGCGCAGGCATCCTGTGCACGGCGAGCCGGTGAGCGACTGGCGTTTGCGGAGCTTGAATCCAGCACGCGGCGGGCGTGCAGATCCAGGCCTGCAAGCGTTCATTGCCTCCCTAGGCC…
>Sorghum_newGene_1119
CTCAATCTAACCCCAAATCGTGTTCGTCTCTTCCCTCCTTCCAAATCGCGGCGCCATATCTCCTTGCCCGACGCCCTCCCACCCCACGCCACCCGCTGCCCACCCGACGTGGTGAACGCCCGCCGGCCATCCCTCCTCCCACGATATCTCCGCTTGTGACCTGCCCGTGCGGCACTCGTGGCCTGTCCTTGCTGCGTCGTCTGCGCGAGAGGGAGGCCAGCTCGTGACCTGCGTCATCTGCGCGAGAGGGAGGCCAGCTCGTGAGCTCCGCCGGCACTGGAATAAGCACAAGCCCCCGCTCGCGCCCGCACCGACGCCGCAGGGCGCGGCGGACTTCTCTACGCTCCCGCCGGAGCTCGTCCACCGGGCCCTCGCGGCTGCGTGTGCCTCCGACGTCGC…
>Sorghum_newGene_1120
CGGATGCCTTTTTTTTGGAGGAAAAAAAATCTTCCATGCGCCGCCGCTACCTCCAACCATGCGCGGCCGCCGGCACCAGGCCCTAACCTCGCCCTCTCTATCTCCCCGATCCGCCAGGCCCGAGCCCTCGACAAACACGTGACAGCCACCACCGCTCCTTCCTAATCCACGCATGATGCCCTCCGCGGTCTGGGGCGCGCCTTGTGCTGGCACTGGTCATGTCCGGGCACTGTGGCGCTGCCTGCACGCGCACCATCGTGGGCTGAAGCGCCGGCGGCGGAAGCACGAGATCCCCTCCCCGATCAAGACAGTGGTGGTGGTAGTGATGGAAAACCACCGCAAGCCTGTGCGGGCATGGGACATGTCTGCTCACGCGTACGTCGACGCCGTCGATCTCCG…
>Sorghum_newGene_1121
CGCCGGTCCAACAAATCCAGTGCCTTCCACACTCTTCTGCCCCCTCCTTTATCCTCTCCACCTCCCACAACTTTTCCCGACGTGGACAACGACGACGGTGCCAGACGCGACCGGGGCGTGGCGGCGGCGCTCGACCTGGTCCTCTATCTCCTCCTCCACCCTCCTTCCATTGCCTGCCTCTTCCTCCGTATCTCCCTCCCTTCCTCTATCTCTTTCTCTCCCTCCCTCTCTCCTGATGCGGCGACGTGCACGACGTGAGGGCGCACCCACATCGGCCGGGGCTCCGCCGCTGGTCGGGCCTGATCCTCCTATCTCTCCCCCATCCTACATACGGGCTCCTTAACGCCTCCTCCTGCCAGGGACCGACTGCTTTGGTCCTCCATGAAACCCTAGGTACAG…
>Sorghum_newGene_1122
GTAGCAACCAGACAGTCTGATCTAGTACAGGAGGCACATGCAAGATGTGGGACCCATCAACCTATCAAATCAAGCAGTCTCTCACGTTGGATATGGCCAGATTAAAAAGAAAAAAAAATCCCCTCCTCTCTCTCATGCCCGATGGCCTGATGCACGATGGCGTTCCGGCTCCTCCGTCCGGGGCCCCTCCCTCTCCAGGCTCCTCCGTCCGGTGGCGGCGCACTGCACTCCCATCTGGCGATGCCCCCATCCATCCCGGTGGCTAGCCTCCCACGCCACAATGTCGCCTCCCATCCTGGATGTTGCATGGCAGAGGGCCGTGAGGTCCCAGCCCCAAGCAGCAGGGTCCTCCTCCAACTCCGGCGCATGTCACCCAGCAGGCTCTCGTCGAACTCCGGC…
>Sorghum_newGene_1124
GGCTATCCCACTTTCCCCATCTTCTGGATATCCCACTTTGCCCAGCAACACTCGAGTGGAAGGGGTTCGTCCTCGGCGATTTCACCGGCACCCTCGCAGCGCCCCCATCTCTTCCTCGACGACGCCAAGGAAGGAGGTGGAGCGCAGCTACCTCCGCTAGGGTTTCCATCTTCTCGGTGGAGGCGCCGCGCCTCTGTGACGCGGACCCTGCCAGCCAGCTGCTCGGTGCCCGTGCGGCCGTGCGGACGGCCGGCATTGGCGCGCAGCACGCTGCTGCAGGCTGGTGTGACGGGCGGCTGGGCGACGCGAAACAGATCCCCGTCGGCCTGGAGGCTCGCTGCGTGCAGCAGGACAGGGAGTCAGGGACAGCAGATTTATCAGAAGCTAGCATCTCGATGC…
>Sorghum_newGene_1125
CTACAACGCACGCCCTCCACCTCCACAGGCCCTCGCCCACTGCCTGCCAGGGATCAAATCCCACAGGCACCGAACGCTCTTTTCCTCCGAGAAAAATAAATCATAAACATTTTCATTGTTTCCTTAATTACGTAGATCTCAACACAAGCCAATCCACCCTGGCCGATGGCCCTCGCCGCGTCCCTAGCAATGCTGCTGCTCCTCTGCCGCCGCCTCGCCACCACTTGCTCCGTGGCCACCGCGTGGGACACGCCATAACTGGCTGCGATAATTGGATCTCCGCGCACGCCGACCAGGGCATTGGACTCCTCCCGAACCCTAGCTGCGGCGCCTCCACTGCCTCCAACTACAAGGTCGGCATCGACGACGATGACTTCGAGGCTGTTGTGCGTAGGATTT…
>Sorghum_newGene_1127
GCCATCTCGCCTCCCCCAAATTCTCTCTCCGTGCGCAACCACAGGCACAGGCCGCCGCCGGCCAGTCTCCAGTGCTGCTGCCGTCGAGCCTCCTATGCCGCGCCCCGCCCAGCCACCTTTGCTGTGCGCCTCCTAGCCACCACGCCATTGCCGCCCGCCGCGCCTGCCTCCAGCAGTAGCTGCTGCCGTAGCGACCGGTGCGGCACCCAGGAAACAGCAGCGCCGCCCGCTGCCCCCATCCACCATGCCGTCGCCTCAGCCAGCAGCGCGACGAAGCCTCCAGCAGCTGCTCCCTCTAACGCCTCAAGACATCTAGCAAGAGTAACCTGGACTACCAACTCTGGCACCTCCATCTGGAATAAGTCTTCTGTCACTCTCGAAGAGCAAGGTTACTCTTGC…
>Sorghum_newGene_1128
CGACCGCAGGCTGCTCCCTCCTCCATCCTCCCGACGCCACAATAGGGGCAACGACAACGACGTCGGGTGCCAGCCGCGCGCCGCGGCTGCCCTCGTCCTCCTCTACCACCTCGTCCTTCTCTTCCTCCTCTCTCCCCTCCCCTTCCTTTATCTCTCTCTCCCCTGCCCTCCCGATGCGGCGGTGGGCGGCGTGGCCAGCTCGTGCGGCTGGCCCGAGGCGGCGCGACGGCGGCTCTGCTGCTCCTCCTCCCCCTGCATCCTCTCCCTTTCTCTCTCCCCACGACCATAGCCACGTTTGCTCTGCAGAAACCCTAGGTGCCATGGTGGGCTCGGATCTGGCCGCGGTGATTCCTGGCATGCGCTGCACCGCCATGGCTGCCTCCGACATTTCTGATGGTG…
>Sorghum_newGene_1129
CATAATCTCAAATCATGAATTCTGAACTTTTGGATGAATATCTCGAATGTGCAGATGTTTTATACATAATGTGCTTATAAGAATGAACAATTTCCTTGCAAAACTGAATAAATTAGACTAGGAACCTGTAAGGATCATTCAACTTCAGACAAGAATCTTAACTGCAGTATGGTATAATATGGAAATGCATCCGTAACATTGATTAGTATCTTTTATGCACTTTAAGCAACTAATCCAAAGAAAAAAATGATGCTGTCATAGCACATTAGTCCACCTCACAGACTCAGTTGTCATGTACAACACATTGGAAAGTTTTTTTTTTTGACGAAAACGCATTGGAAAGTTATGCTACGCTAAAAATTACCACTGCATAATTGTACGATTGGACTGACAAACAAA…
>Sorghum_newGene_1131
GTTTCCGCAACACCATTTCCAGCCCTACCACAAAGGAGAACCACAAAGCCGCACCGCCGCCGCCGCCGCCGCGTTAAGCCATCCACCCTAACACCGCAGTCCCGCTGCCCCGGCCCTCATCCTCCCATCCTCGCCCAACCCCTACTGATGAGCCTTTTGCTCCCATGTCGACAAGCTTCTCCATAGTTTGCCGCCAATGCCGCACGAGCTCCCTTGACCGTAGCCTCTCCTATGTTGGGGCTGGTTGGGGGTGAATCGGTGGAAAGATACTGTCGCTTAGCATCCTGTGATCGTTCATCGCCAACTCCTGCAGTCCCATCGCGAACTACCGGAGAAAGAAGCGGCGACTCGGCAGGCGATGCTTTTGCTGTTGTCATCCCGCTACAGTTGTATCTGCAC…
>Sorghum_newGene_1132
GTTCATAATAAGTGGGCATCCGTTGATCATCTATCATGGTCTGTCAGTTCTGCTGAACCAAAAAAAAGAAATGGTACAAGTAAATTTTGCGCTAGATGATCAATGCTTTTGTCTTTCACTGTTCACCATCCGACAAAATCAATTTTGTATATTTTTTATCTGAAGATATTGGTCTCAGTCTTGCATGTATCTGCTACCACAAAAAATATATACTTGCATAGCATTACATGTGTCCTAACTGGACTTGGTTAGTTTATTATGTGAGAACAAAATGGAGCCCTCAACAAAAAAAAAAAGAAAGCTGAAGAAGCAACCTGAAAACTACAGGGAACGTCCAAACAGGAATTGTGCTTAAAAGCAAGCTTTGATACACACCCTCACTGAAGTCGCTAAAGCTAT…
>Sorghum_newGene_1133
GGGACCTCATCCAAAACCGGTGTGTGGACGAAGTTCCTACTCTTCAATTTATTGTAGGTGTTCTTCTCTCTCGCATCCCTCAAGGCAAGGTGAGTTGCCATGAGGAGAACCCTTTGTGCAACTGATGAAGATGATGGCTGAGCGTCGACGGGAGGATCGGTGCTCATGTTGGAGCCGGCCCTCGACGAGGCGTAGCGGGATGAGCTCCTTGTGGTCCTTCCCGAGACCTTTTTGGCGATTCCCTTTGCCCAGCTCTTCATCCTGCAACAAATTCTTATAGACAAAAATAACACTAGTGCAAGGGGTTAGTCAAAGGTTAGCGTTTAGCCATCCAGAGGTCAGTCATTCTTTCAAGATTAAGTCTAGTTGCTAGTTTGGATTTCGACAGAACCTCCCCTT…
>Sorghum_newGene_1134
CTCCGCTGCCACTCCCTGCTCGTCGTCCTCACCCACTTCGTAGGGGCTTCTTACTCGCCGCCGCTTCTTGCTCGTCATTCTCGTCTATTTCGCCGGGTTTTCTTCCACAGCCGCCTTTCCAGCTGAGCCGGCCGTTCCTCGCTGCACACGCCCGGCGGGTGTCCGTTAGGTGTCCGTCGTGGCGGGCCACCCTATGGGGACTGCTGTTGTGGCTCCCCCTTTTCTCGCCCGTGCTGGCTGTGTTCTGGTTCCGGAGGTCCGCGTGGTTGCGTTCTGCTGTCCCGTGTTTGGTTTCTGGGTGTTATTCTCGTTGCTTACATTTCTTGTCCCTTGTAGACTTTTCTCATTCTGGACTGAAGCTTTCTTAGGGATCATGGGGCTTCAGGTATTGCAACGGTC…
>Sorghum_newGene_1135
CGAGCCGCGCCGACCAAACCACACCGGCGTCCCCACGGCACGACGGAGAAAGAATCCCTCTAGACTTCTCTTCAGCCCCCGCGAGGCCAAAAGAGCAGCGGAGGCAGGCAGGCAGATTCCGGAAGCCGACAAGACGAGGGAGAGCAAATCGAAGCAGGACACGGCTGCTGGCGGCCGCATTGGGTCGGGGTCGGGGGAAGGAGGCGCACGAGGAGCGATGGCCTGCCTGCACGATCACAGCTGCGAGGATCACAACTGCGCCGCCGACTGGTCGCTCTACAACCACGTCGACGTCCCCAAGGTGGTGGCTCTGAACGAATCTGTGCCCGGGAGCGTCAAGTCCGTCTTCAAGCCCTGGGAGCAGCGCCTTGACACTTCGGGGGGTTTTCTGGAGAGTAA…
>Sorghum_newGene_1136
GTCCGCTTCTACCTGCGATCCACGCTTCGTCGCAAGTACGATAGGAAGGCGCCGGCAAGTGGGACCAATTCACCGTCTCGCTCCCTCACTCCGCCCTCCTCCTCGTGCGATGCCCACCAGATCGCGACACCATGGCCTCCCGCGATGGCTCCTCCTCCTCGTGTGACACCCTCGCCAGATCGCGACTCCACGACTCGCGACATTGCCGCCTCAGCCTTGTGCGACGCCCTCGCGACTTGCGAGACCTTGCGACACCGCGACATCGCCTCCTCGCGACCTCGGCTCCATCCTCCTCAATCCCGATCCGTCACCACCGAGCCGACGCCACCGGATGCTGCCGCCTCCATGATCACCGTCGCTGCGCCCACACAACGCAGCAGGATCGCCAGGAATAAGCCG…
>Sorghum_newGene_1137
AGCCCCCTATCCCCTTCTCTCTCTCCCGTGACCCCGCACGCGCCGCCCCACCGGCGAGCAGGCCGGCCTCGCGGGCTCGCTCCTCCGAGCTCGCCCGGCTGCCTCCACCGCACCAGCACCAGCCGAATCGTGCAGATCGGGACGCCGGAGATTGGGACACCGAATCAACACCAGCAGACAGCGCATCCGCAGAAACTGCACTTAATCTCAGGTGTTACTTCCATCAAAGCCTGGGAACTTCATCTTGGGAATGGTGTGATGTGGAAGATTTCAGAATCATGTTTGTGAAAGCGCTTCCTGGAAGGCTCTGGCTTGGGTTCTGGTTTCTTTTCTGCAAAGACATTGTCA
>Sorghum_newGene_1138
CTTCCCTGCTTTCCTTCCTGCTCGCCATTCCTTCCATCCTACTCGCGTTTCTCTTCCTCCTCTCGATCTACGGCCGCGCCCGCGCTGCAACCGGCCGGTGGCCGCGCCATGCGCCCCCGCCACGCGCCCGCTCCTGCTGCCCGCGCTGAACAAGACGCCGGTGGCCGCGCCCAGCGCCGGTTCCCGCTGCCCTGCCCGCGCCCATGCGGACTCCGGTGCCGCACCTCGCCGCCCGCGCTGCGATCCGCTGATGCCTGGTGGCCGCGCCGTGCGCCCGCTGCCCTGCCCACGCCGCGCTCGTGCGGACTCCGGTGGCCGGGCACGCCCCGCTGCCCGCGCTGCGACCCGTCGGTGGCCGCGTCCCGCGCCCCCGCTGCGCGCCGGCTGCCCGAGCGACCG…
>Sorghum_newGene_1139
AATGAGGGCCGGCAGAGAGCGAGCTCGAAACACGGACCGCGTCCACGAACGTGCGCGAGCAAACCACGCACGCCACGCCACGTCGTCACCGACGATTCCCGCCAACTTTGACATGCGCGCGCGATGGGCGATCGATCTGGGTTCTGGGGGCCCCGCCGGCCGCGCGCCTCGCCTCGCCTCGCCTCGTGGTCACAGATGCATGCGCGGCCCGCCGCCGCCGGCGTAGCACCGAGTCTACGCGGCCAGCCTCCGGCCTTCGGCTGGGTAGTATAAATAGACATGCACACCGCCGCGACGATCGATCGGCCGCCTCAGCTATACATCATCAGTCAGTCTCACCGATCGATCAGTCAGAGCTGCTATTACGACCAAGATCATCACTAGCTAGCTAGTAGTTAA…
>Sorghum_newGene_1140
AAAAAAAGCTTCGCTCTGTTATCCTCCCCCTTCACCTGTTGTGATAGGGTTTCGCGACACGGCTGCGCCGACGTTGCCGTGAGGATGGCGCGGCTGCACGGAGGCGGCGTGGCTGCATCGGGCGGCGCGAGAAGGGATGGCGCGACAGCGACGAGGAGGCAGCACAGCTACGTCGGGCGGCGCGGGGAGGGATGGCGCAGCTGCTAGGAGGCAAAGCGGTGAGATTGTTCGGTTCGCGAGCTTGCCGACGAGGAGGTCCTCCCCTACATCCCGGCCTGAGGCGGCCACGAGTGCTCGCGAGAGCTCGCCGACAACGAGGTTCTCGACTACACCATCCCATCAGTACCAGTGTACCACCACCGCGCCTCCATTATCAATCGCCGCCACCGCCCGTCACCG…
>Sorghum_newGene_1141
CAGAAAATGAAATCCGCTTCTCATCCGCACTGGTTTAGAAGCTGCTTCTCATTCGCACACGAAACTTCTCAAATCCGCACCGATCTTTGTCTCTCTTATCTTCTTCTTGAGCGGCGGCCCTCGGTGGCTGATGGCGCGTGTGGCCCCCGGTGGCTTCTGGCTGGCGTGGGGGATCGGCGGCGCACGGGCCCTTCGACCCGCTTCCGATGCCGCTCCACTCCCCCGCGCTGCCTCGCAGCTCGGCAGCTCCTCCGCACCTCCCGTCGCACTCACAAGGGCGCTGTCCGGAAATTCGCCCAAATCGACCTCGACCCAGCCCATCTGCCTCCTCTTCCAGGCTCTCCAGCTCCCCCCGCTCTGCTCGCCTCGGCGTGCAGCCGTGTTGGCTGCTGCTTGGTT…
>Sorghum_newGene_1143
CGGGCCCTGTCCTCATCCTAACTCTTCCTCTTCCATCTCCCTTCCCCTTCCCTGAGGGCGGACGCCATGCGTGCGCGTGGTTAGGTTACTGGTTAGCTCTCAAGTCGTACGATGAAAGGAGGTGGCGGCCGGCGTCGGTGAAGGCAGCAGCGGGAGCGGGGGCCGCGAGGCAGAGGACGCGGCCGCGGCGTAGAGACCGCGCGGTCGGGAAGGACCGCAACCGGGAGCAGGGGCATGTCTCCGGAGTCCCGGCGCGGGGGGCCAACGGCCGCGGCGCGAGGCGGCAGGCGATGGCCGTGGCCATGGGAGGTGGATGAGCGCTGGAGCCTGCGGGCTGCAGACGTTCGCTTGCCTCGCCGCGCTCTCTATCCACCACCCCCACTGATGAAAAATGGGCTG…
>Sorghum_newGene_1144
GCTGATATTTGTGAAGAGTATATTTTTAGGTTTTCATTAGGCCTAGCTTCCGCCAAGAGCCCCAACAATCTCGGGTCCAAATGGACCAACAAGGCACCGTGCAGGCTTGTTTTCACCGGTTGTTTCTTGCAAGCAGAAATGCTATATCACACCCATATGTTTTTTTGTTGTGTTGGCATATAGTTTTTCTGTTCGTTGGATGCGCATCGTGTGTCCTTGCCACCGTCGTTTCTTTCTCTGATTTGGAAGGCCCATTTTTCTTGGTACTGTTGAAAAATTAGAAATTGCGCCTCCCCACTTCTGAGCGTTTCATTTTCCCTTTGTCTTTCTTCCTTCCCCTCGAAGCTTTGCCCCGCGACACGCGCCCAAGGCGATTTCATTGGCGCTACGGCGATTTGT…
>Sorghum_newGene_1145
TGTATATGTATATGTATATGTATATGTATATGTATATGTATATGTATATGTATATGTATATGTATATGTATATGTATATGTACCATGCAATCCTTCCGTTTGATCCCTACATTGTTGTTTTATAGGTCACTTCAAGAAAATAGAATGGCTGACAAAATTCCAAAAGTGATTGGCATCACATACCTTAGCAAGAATGAACTGGTGGAGTCGATTCCTCATATACTTGGCAACCTATCCTACATAGTTAATGTCACAAACCAGAAATGGAGTCCTGATAGTAGCCGAAACATTTCAGGATGTAGATAGCATGTCAATGAAGAATTCTGCTTCAAGCATGCTTAGTGGAAAGAAGCCTGCCCAAGCAGTGGTTAGTTTGGTTGGATGCATATTTGATGAGTT…
>Sorghum_newGene_1146
AAACCTGGACTCCGCCGCCGCAAGTATCGTAGAATCTGCTACTAGGTCGCCGCTCTCTGCTCTCCCTAATGGTTGCTCCTCCCCCTTCCATGGTCGAGGACACCGCTCTTCGCTCTCCGATGCCGGTGCCGGAGAAGCTCGCCGATGCCCCCGCTGCCGCGCCAGCCAAGAAGAAGCCATCGTCTTCCTCCAATGACAAGAAGAGGAAGGGGAAGGGTCCGCCAGACCTAGCTCTGGCTGCCGAGGCTCCCGTCACCAAGAGGAAGGGGAAGGGGCTGTCGCACCCTGTTTCGACCTCCGAGATCCCCATCGCCAAGATACCGAAGACTGGCGATGTGCCCACATCCACAACTGAGCTCCCTAGATCTGGCATAGCCATCGCCGCCACTCACACAACAG…
>Sorghum_newGene_1147
CGATCCCTCTCTCCTCTCCCTGCCGTCGCTGTCGTCGTCACCTCCACACCTCAATCCCTCACTGCGCAGCCGTCACATAGCCATCCCTCCAGGCCGCGCGAGATCTCGTGGTCCGGCGGAGCCGCTTGAGATCCCGTGGTTCGCAATCGGTCAGACCTCATCTCCCCTACGGTGTACGATCAAGGAACTTGTTCTTCCTTCTCCTTACCTCAAGCTCCCTTGGTGCGGGATGGAGGGCAGGTCCTCCGCGTGGATCTCGGTGCCGGCTGTCAGTGTTTGGATCTCCAGTTGAATACGCGATTCGGATGCCAAGTTGTAGGTATTTTCTTTATGATATGGCTTGGACCTTTCTTCTGCCCATGGTGGTGAACTGGAGCAACAGAAAAGAATTAGGAAATT…
>Sorghum_newGene_1149
AAAAAATCCTCGCACACATCCTTTCCATTCACGACGCCTCCAGCAGATCCCCATCGCCGCCGCCGCCACCTCCGCCCGATCTCCGCCGCCGCGCCGCCCCAGGCCAGGCCGCACTGCCCCCGGCCAAGCTGCTGCTGTCCAGGTCCGCCGCAGGCGCGCCGCCCGCCTCCGGCCGCGCCCAGGCCGTACGCGTGCCCGCCTCCGGCCGCGCCCAGGCCGCACGCGCGCCCGCCGCCGGCCGCGCCCAGGCCGCACGCGCGCCCGCCGCCGGCCGCACCCAGGCCGCACGCGCGCCCGCCCCTGGCTAGCGGCGCCGGTGCAGTGGTTCAACAGGTCAAACATCAAGCAGGTGAACGCGGGGACCTGTCAAGAAGGAGGAAGGTAGGCCAATCAATTGAA…
>Sorghum_newGene_1150
GGGTCCTGACAACACTTCTTTTTCCATTCCTTGTGAGAAGAATGTGCAGTCAGAGCTGTGACTGCCGAGAGACCCAAGTTCCCAATCCATTAACTTCAGCAAGCAGATTTTGTTGTTTGGGCCTTTGGCTGAGCTGCGCCGAGTCGTCATTGATGATGCTAAAATGCTGAGGACATACTGTCTGACACGAACATCCTATTTTTTTAACCCGTCATCCGGCCCCTATCAGCTGATGAAATTTCCCCCCGATGGTGACCCTCGATAATGCAGTCTGACTGTTCTCGTCGCCACTGAATCGCTTTGTTTTATTGTCTAGTCCCGTTCTGTACTAGCATAAATCTATAATCCCCATACGCAAACACTCACGCATGTTTGTTGAGTGTTTCCCCCATTATTTAG…
>Sorghum_newGene_1151
TGTGCAAGGAGGAACGCCTCCGAGGTGATTCAGCAGAAGCAGCTAGGGCAACTGAGTCTGATGCCAGAGATCTACTGGAAAAGGAGATAATTGAATTAAAGACGCAGAACTCAAGTTTGAAGCAAACACAAAATACCTGCAAAAATAATGATGAACTTTTACGCATCTCTGAATTGGAAGAAGAAAATAGAAAGCTCATACAGGTTTTAGGAGAAGAAAGGAAGAAGATTACTTCTGAGAAGAAAAAATTTGAAGAAGAAAAGTGCAAAACTCTAGAAATGCAAAGGATATTGAAGTCAGAAACACAGAAGTCTGAAGAGTATAGAAAAGTTGCTGATACAGAAAGAAAAGTTGCCAATGATTGGAGAGCATCATGTGAAAGGTTGAGGAGTGAAGGAA…
>Sorghum_newGene_1152
CTGGACGAGCAAAGGCTGCTGGTGCTGTTAAATAAATGATGTCTTTTGACTTTGTCTTCATTTTACATGTTACAAAAGAACTCAAGGGCATCACAGATCTGCTTTGCAAAAAGCTACAGCAAAAAACTCAGGATATTGTCAATGCTATGGATGATGTGGCCACCACCAAGAAATTGATCCAAAAATTAAGAGATCATGACTGGAGTGCTCTTCTTAATGATGTGACATCATTTTGCATAAAACAAGGAATACAAGTACCAGATATGAATGCCTTCAATGCTGACTACATTCGATCTCGTGCTGAGAATGAGCTATCGGTTGAGCATCACTACAAATATGATATTTTCACAGTTGCTGTTGATCAACAATTACATGAGTTAAATAGCAGGTTAGGTGAAC…
>Sorghum_newGene_1153
GGAGTATGGACAATGATGCATCAAATGCTGCTGTTTTGGTAGCTAGTGAAGCACATACTATCACTCTGGCCCTTGAAGGTCTCTTAGGTGTAGTTTTCACTATTGCCACTTTGACTGATGAAGCTCTAGATGTTGGTGAGCTTGAATCACCGAAATGTGAATCAAATAGTATGGAATGTAGTGGACAGTTGGCCCTTCTTTGTATGGCTATGGTCAATTCAACATGGTTAACCATCCTTGACTCTCTGTCACTTATTTTGATGAGATCACAGGGGGAAGCTATAATATTAGAGATATTGAAAGGATACCAAGCATTCACTCAGGCTTGTGGAGTTCTCCGTGCTATAGAGCCCTTAAACTCTTTTCTAGCATCACTTTGCAAGTTTACAATCAATAATC…
>Sorghum_newGene_1154
TTTTCGCGCGCGGCGCGCGGCCGCACGACGAAGCCACACCCACACGCCCACCACACGCGCGGCCGGCCGGACGCAGTCGGTCGCGATGGGTTTCTTCCAGCAATGCTCCAGCTCCAGCAGCTCCCCGCTGCTCCCCGTGCTGCTCGCGCTCATCGGCCTGTACTGCGCCGCCGCCGTCTCGTGCTCGGCGGCCGCCGCGCCTCTGCCGGCGCCGGAGACGACGACGACGATGCACGAGAGCTACGCGGGCAAGTCGGAGTTCAGGACGGTGAACCGGAAGGAGCTCGACTCGTGCCTCAACCCGAGCCCCTACCTGGCCATCAATGTCAGCATCACCGGCGGGGCCGGGGCCGGGGCCGGGGCCGGGGCGGCGATCCCCGACGAGGCGTTCCTCCAGGT…
>Sorghum_newGene_1155
GTAACATTAGGTTAATCATTAAATATTTTTATAATACACTTATTTGGAGATACAAATGTCATTAATATTTTCTTATAAATCTAGTTAAACTTAAGAAAGTTTAGCATGTATGAAAATCTAGGCGACACTTAAAAATAGACAGGAGGAGTAATAATTACTAGTATGAACAATAAAGCCATTCTACTCAATTTAAGTAATGAACTCATGGTACAACCCTTCATCTGGAATGATTTAATTCCTTAAACAAACATAGTCTTAGTAACTCATGGTTTGATTGTCTTTGTAGAGCCGAAGAATATGCAGCTTACTGCTGGTGGACGGCATACAAAGCATATGCTGGTTATTGTGCAGAGTGCAGAATTTGGCGCAGAGTGAACATGCTGAGCAATTTCTGGTACA…
>Sorghum_newGene_1156
CCACCAGGCAGCAGGCACCAACTTCGCTTGACTCGCTTCGCAGTAATACACTCCCCGGCGCAGAAGGCGGCTCCTTCACCCCAAACGGCGACAGGCAACCGGGACCGACGAGATGTTCAAGCGCACCGGCGGCCTGGTGCTCAACCGGTGAAGGGTGAGCCCATGTACCCAAGCAACACGCCTTAGGCGTTCTTCTCGTCGCCAGCTTTGCAGGTCACCTGATTTCGTAAATGGGTGGAACACAAGCATGGTCATATAGCGAAGCGGATATCGCGTTAGATTCCGAATCTAAAGGTCGTGGGTTCAAATCCCACTATGATCGAATATATTTGTTTAATTTTTCATGCTGTTTCTGATTTTTCCCTCGCAGAAAGTGACATTTTGGCATCGACTGCCACA…
>Sorghum_newGene_1157
CCCACGATCCATACTTCCCCTACCCCGCATCTCTAACCACACAGTGCTCGCCGCCAGCACCATCGGTTGCGCAGAGCTGGCGAACCCACGTCTTGCCTTCTCGGTGGCTCCGTGCGTAGCTCCTCGCGTCCTCGCTCTCCATCTCTCTCCATGTGATCGCGACTCCTCGGATTCCCAATCCTATTCTTGTGCGAGACCTCTCCTCACCCACGGCTCCAGCATGCCCGCCGTTGCACGCCACGGATGCTGTGCCGGTTGTTGCCGACTTGGGGCAGGCGACGCCTACCAAGGCTGTGTTCATTGAGGTGCGAAGGCCGCTGTGGTGATCACCCAGAACGTACCACTAGCTTACTTCAATCCCTTTCAAAGATGTTGCACGCCCACCACAACACCTGATCT…
>Sorghum_newGene_1158
GCTTGAGAAAATCCAGGACAACACAAGTTGGATGGCCAAATCATACAGTTTGTTTGTCGAAGATCCGTTCGAGAGACCTGATAATGCCTCTAGAGCCGTTAGAGCAGAGGAGCTTAAACGTATTGAGTGGGCTTTCAACCATGTGAACTATAACTTTACTGCTCGTGCCCTCAATCGGGATGAGCTACTGTCACTGCTGTGTACACCTCCTGTTCAATCTATTATTGCAAAACGTCCACCCAATTGTCAGTCAACTGTGGCAGCTAGACTTTATGATGATCAACATCACCTGCAAGCCAGAGGTTCTACTGGAAGCATATCAAGTTCACAGGGTCATGCTACAGGACGCCAGATGGCACACACAGACCAGTATCTCAAACAACCACAGCCCTATAATGC…
>Sorghum_newGene_1159
CTGGCCATAGATAATACGGTAATGCTACCTTACGGTCGTCCGGACAGTTACGTGGGCGACTCAGAAAGACGTGTGGGCAGCCCGCAACCATTCACCGCTTATCCAGTCTATCTTCTATCTCCCCGCTCTCGCCTTGCTACTCCCCCGCCATTCCTGCTGCCCGTGCCTATGCGCCCGCACGCCGCTGCTCCTGCCGCCCATCCGTGTTCCTCCCTTCGTCGTGTGCTCTCCACGCCACGATGGCCATGAGCCATCCCTCCCTCCCTTCCTTTTCTCCCTCACCTCTGCAACCTCCATGTCCTCTATGTCGCCGGAGTGGGAACGATGGCGTTGGCTTCCGACGAGCCACACACCTCCCTCTGCCCTCTCTTCCTCGCTGCGACCTCCATGCATCCGGAG…
>Sorghum_newGene_1161
GGCCAACAATCATTTGCCTCCTCTATTCCTTCAGAACACGAAGTGGACAGGCATTACAACAATCGAGTCATGTCCACTGAATGTAGCATGCACCCCTACATCTTCCCTGCCATCACTGCTCATCTGTTAAGTGATCGTATATACAATTAACCCCAAGTAAGGACGAGTCCTCGCCAAACTTACCACCACTTCCTCCCAGTTCGATTCAGATCTTGATAGCTTCAATTGGTTCTCTCCTGTGGCATCGGCAATCATCCCGCGCGGACGTCCTCTGGATGCCGCGGTCAGTGCTGATGCAGAGGTAGCCGGGGAATTCACCATTGCATCATGCGGCCATGGAGGAGCAGTCCCGCCCATCCACCTCCGTGCAGTGTGATGCCCGAGATGGCCACGATGGAG…
>Sorghum_newGene_1162
CTCGCGATGGAGGGGAAGAGTCGGCTCCGGTCCCGACGTAGCTGCCCGGAGTCGGTCTAGCCACGGCCGCAAGAAGGCGCAGGGTGTGGAGGCCCGGTCCTCTGAAGACAACAGGATGTCGAGGGAATCTCCCGTGATCTTGACTGCGACAGCTGCGACACCGGCCTCGGAAGGAGGAGCCCGGCCCGCTGCAGCGCATAGGAATCGTCCATTCTTGCTCAGCTCCGTCTCCATAATCTTCTTCTTTGTTCTCTGCTTTCCGGTGCTGAACTCCTCGACGGCTCTCAGGAAGGAGACGGCCTCGGAGGCCATCGATGTGCCCGCCGCATAGTCCGCGAACCTGCGCGAGTCCTCTCTAAGGTTGTCGATCTGCAGGTCGCGGTTCTTGGTCCTCTCGTC…
>Sorghum_newGene_1163
CTCTCTCTCTCTCTCTCTCTCTCCCTCTCTCTCTCTCTCTCGCATGTGCAAATCGAGCGCAGGGGCATGGCGCCTGTGACGGTGCGGCGGATCCAACGGCGAAGCAGGGCCTAGAACCCGGATGGACGTGGGGCGCGGCACCTTAGGCGGCCGCGCTTCGAGCCGGATCTCTCCGGCAGCAGCGCAGCGATGTTCGGCCCCTCCAACGGCGGCGCGCTTGCATAGGGTTCCTCCGGCAGCGGTGTGGGTCCTAGGGTTCCTCCGGCAGCAGCGCGGGGGTGCTCCTCTTCACCACCGACATCCGCAGGTCTGGCGCCCTCTTCCGCCGCAACGCGCGCCAGCTCCGGCTGTGGCTCGAGGAGGACACGGCCTCCGCCGCGTCCAATTGCTGCAAGCAAA…
>Sorghum_newGene_1164
GCGCGCCTCACTCTTCCGGCTCGACTTCGTATGGACACTATCGAGCCAGCCGAGCAGTGGACCTACCCCCAAATCCTCGGTCGCTTGTCCCTTCCGAGAAGAACCGCAGAAACCTGAAATCTACCGCCGCTCCCCCGTGAAGGCGACGCCGGGCTCGGGCGGGCGCATCCCCGACCACACCGGCGGCAACGACCCCTACGTCCCCGGCCCCAACTCTTCTCAGATCTAGATCGGCGGCGACCGCCTCTTCCGGCCACACCCGCGCCACCGGAGACGCATCGGTGGTGCCAGAGACGAACCAGTCTGCACACCTTCTCTCTGCAGGAGACGATCCTTCCCGGTCGCATCTGCTATTTGCCCGAGATAATCCCGTCCCAGCCATGTGAATCTGTCCAGCGA…
>Sorghum_newGene_1165
ACCGTCGATACTACGCCTCCGCCTGGGGCATCCGTCGCCACTTCACATGGCGACTCCGCCACCGCTCCGCCCGGGGACTCCGCCACCTCTCCATCCCCTACCATCGCCGCCCTACACCCCGCGCGTGGCCACAGGTTCCTGCGCCCGCAGCCTGCGCACCACGCCGCCGCCGCCCTCGGCCTATCCTGCAGCACGGGTTGCGCGCCACGCCGCCCTCGGTCTCCCGCAGCACAGGCCGTGCGCCACGCCGCCACTGCCCTCGGCCTCTCCCGCAGCACGGGCCGTGCGCCACGCTTCGCCAACGGAGGTATCGGGTATTGGTTTCATGGTCTCTGAGCAACTCCGAAAGATAATGGTGCCGCCTTCTATGCGGGCTATATCTTCAGTTCTACATGCAAT…
>Sorghum_newGene_1166
CGTCGTCTTCTTTTTCTCGTTGCCGTCGCTTCCTCTTCTCGGCTTTTCCAGAGCCTTCTCTTCCTCTCGTGAATCACGGATGCCGTGGCTCCCTCTCCCGTCTCAGCTCTTTCCTTCCTCTCTCTCCCTCTCTCCCTCTATGGATGCGGCAGGCACGAGCCAGGCCAGGGCGCGGGCGGACCCAGCGCGAGCAGCGGCCCAGCGTGGTTGGTGCTCCGGCACGGCCGGCGCGACCCGGCGTCGCCTCTCTCTCGCTCTCCTGGTGTCGCGCGGCGATGCGCCGGCTGTGGCCGCAGCTGCCGCCCTCTCCGTCTCTCCCGACTCCGATGTGGCCGTCGGTGTGGGTGCCCCCAACGTCCATCTCGATCTGAGATCAGTGGTGGTGGCTGTCCAGCTTCA…
>Sorghum_newGene_1167
AGCGACACGGCAACGCACGGGGAAGCCGCACGCGCACCCACCCTCCCATGTCCGATCCCCTCCCCTCCCCTTCCTTCCGCTCCGCTTCCCCTTCCCAGTCCCCTCGCCCCCTCAACTCCACCGCGCTCCAGTCCAGTCTCCTCCGCGTCTCGCCGCTTTCCCCTCCGCCCGGGCGCCGCGGCCCCTCCCGATCCCGTGGACGTCCTCGCGTCGCAGGCGGCGGACTGCACGACAGCTTAGGGAATGTTTTACCAGTAT
>Sorghum_newGene_1168
AGGTGCTTCTCCTCCTCTCCTCCTCTCTCTCTCCTTTTCCCACCTCTCTCGCTCTTTCTCCCGACGCAGGTGGAGCGGCGGCGACTTCGGCACGCGGCGCTCGGCCGGTGGCCGCCCCAGCAATGGAGCAGCGCGGCTAGGCTCCGCCGGTGGCCCCCCGCCACGGCTTCCCCCCTGCGTTGCCTCCTCTCGGTGATCCACGGGCGCTCCACGAAACCCTAACTGCGTCTTCCTCGTCGGTGGCGGCAACAGCGGCGGCTCAGCTCGACTTCATAAACACAGCTAGATACCTCTCTAGAGATTGGCCTGTGCTGAAAGGCCAGCCGCCAGTGTAGTCGAAGATGTCAACTTGGGGGATACCTTGCTAAAGTACTGAAGGTTTGCAATATTGGATATATT…
>Sorghum_newGene_1170
CGAAGTCGTCTCTCGTCTCGAGTCATACCGTTTGCGAGGAGACGGCTGGGGGCGAGGCGACGGCACAGCGGGAGGCGCACGAGGCGACGACGCGGCACGGCCACCACCAACGGCGACGGTGAATGCTTCCCCTCCGACGTCCATACTCCCCGCCGCCTTCTCTCCGATCTCTCCAGCACCATTTAGAGTTGGGGAAGGTGAACCTCCGTCTTCTTGGGATCCGGTACCAACTCCAGAAGGGCCACTTTGGTGGGGATATGACTGTGTGGTTGATGAGTGGAGCAAGTTCTAATGATGGAATAGAAATGCTTGTAGGAACCCCTAGTCTTTTTTAAGAGATCGATTCTACTCAAGTATATGTCGAATTTCTGTTCTAGTGTCATTAAAGTTCAGTACCAT…
>Sorghum_newGene_1171
GTAACTAGGCCGCGTTCCTCCGTGGCGAGTCACAGACGAGCGACACCGCTCGCGACCGTCGCCGCCAGTTGCCGGTGGCCGCCCACTCGCCCACTGCTCGCCGCATTCCCTGCCGCCCGCCCAGTGCCTCTCTTCTCGGCCAGCCTCCCTCCGCTCGCTCAGGCCCCTTCCGCCCGTCGTCGTTCCCTGACTCGACGGCCTAGGGTCTGGGGCGGCCGTGCTCCTTGCCGCCGCCGCCCCTGCTGGCCTGCCTGACGCCAGCAGGCCGTCCTCCCCCTTCGTCTTGATGGATTCTCCTGAGTAAGCTCTCGATCTCGAATATCTGTTCTCGGTTTTACAGTATCTGTTGGTTTTGGGGAGAGGCACAAAATTGCCTCTTATTTTTTTGTTGCTACACAC…
>Sorghum_newGene_1172
ACGACCTCCATGCCACCGAGAGAGCGATTGCGGAGGCTTTTCGGCAAGCGGCGCCTCTCTCCTTCTCTGCCTCCCTCCCCTCGCTCTGGTGATCTCCATGGCAACGGAGAAAAGCACGACGGCGATGGCTTCCAGCAAGCCATCTTTCTGCAGTCACCTGTTGCAACTGCTGGCCATGTGCGCGCGCGTGAGCAGCGGAGCAGGTGCGAGCGAGAACTCCCCGGGTGCAGTCGAGGCAACATGGGATAGAGTCCAAGAGGGGTGAGTCCGCGTTGACGGAAGCGGGAGAGGGTGCGAGCGAGGACTCCCCCAGGTGCAGTCGAGGCAGCACGGGATGAGGTCCAAGTGGTGTGAGCGCGCGTGGACGGAAGCGGGATGCAGTTGTACGTAGAGAGTTGA…
>Sorghum_newGene_1173
GCGCACTAATCGGCGCCGCCTCGCGCGCTAATCCCCCGCTCGCGTCGCTCCGGAGAACCACCACTGCATCACGCACGCACTTTGCCCAGCTCCCAGTTCATCTCGCTCCAAGGAACCGCCGCCCCTGCGCCCTCGCCCTCGCCCTCGTCTTCGCCGGCTGCTCGTCGCCCTGCCTCGGCACGCATTTGACCCTGCCTCACTCTCTGTGCCGTGCAACCACCCGCTGCGCTCCCGCTGGCCTGCGACTTCCTCGCGCCGACTCCCTAGGCGCTGCCCGGCCCTGCTTCGTTTCCCCACCGGGCCTCCCTCCGGCCGCTGCCCTTCATGTGCCCGGTGCCTCCCTCCGGCCGCCGTCCTCTGTGCCGGCGACGCGGTTCCTCGCGGATGAAAAAGCAGGGC…
>Sorghum_newGene_1174
CGCGACGAGCGTCCGCCTCCCCCGTCATCCCCTCCCCGATCCCCTCCCCTTTCCTATCTTGTCCGTGCGGGCGCTCCCCTCTGCGAGAGCGCCCCAATCCCTCCATCAGCGAGGCGCTCGTGAGCGTCCGCCGCGAGACCGTCAGCGGGACCCCGACCTAGAGCGCCGCCCGCCGCGACGGTGCCCGAGATCTCCTCGTCCGCACGCCGTCCGCGACCCCAGCGCTGCTTGCGACCTCGCCGTCCGCGAGACCGTCGGGACCGCGGGCACATCCGTCTGCGCGAGGACGGGCCTCGAGCGCCGCCCGCGACCTCCTCGTGAGCGCCGTCCTCGAGCTGCCGTCCGCGCGACCCCTGTCCTCAAGCGCCGTCTGCCGTGAGAGCGTCGTCGACACGCCGC…
>Sorghum_newGene_1175
CGTTGCTCCACTCCACTTGTCCGAACGTCCCCTTGCCCATCCCTGATCCCTATCCCAGAAGAGTGGTAGACCACGCCGCCGCTAGCCGTCCTCAAGGGACCAGAGGGAGAGCTCTGCTGGCTTGGTGGAGGGCAACACGCCGCCGGAGGAGAGGGGCACGCCACGCCGGCTACTGCTGCCGGGGCGAGGCTCCTCATCGTCGGCTCCGAGCAGATCCACGGCCGTGAATTCGTGAAAGGTCCTGGGTTTTTTCTTGGATTTACCTTTGTCTTGAAGCAATCTGTCTCCGGGCGTGTGACCATTCTCCAGGTCCCGTTCGGTATTTACTATGGATGTCCTGAAGGAGGTTAAGGAAGTGTATGAGAAACACCATAAGAGCATAGTGTTGATACTAAATGA…
>Sorghum_newGene_1176
ACGCCCGCCGCCGAGCCCTCTCCGCCGGACACGTTCTCCGAGCACACCCGCCGCCGCGCCCACCGCCAGCCCGCCAAGCACGCCCTTATCGTTGGCGACGCCCAGGTCCGCAGCTCCCCGCGCGAGGCTCCGGGGCGCCATCGCTGTCACGCCGCCGCCGCCGAGCACGCCCGCCGCCGAGCCCTCTCCGCCGGACACGTTCTCCGAGCACGCTCGCCGCCGCGCCCGCCGCCAGCCCGCCAAGCACGCCCTTATCGTTGGCGACGCCCAGGTCCGCAGCTCCCCGCGCGAGGCTCCGGGGCGCCATCGTTGTCCACGCTGTCGCCCTCTTCGTTGAGCGCACGCCGCGCAGCTAGCCCCGGCCCCTGCGCACTTGCCGGGCGCCATTGCTGTCCACGC…
>Sorghum_newGene_1178
CCGCCCTTGCATACATTTGCTGCAGAAGCGAGAGCAAACTCACCGAGATGGCCGAGTTTTTCCACGCCGGCAGGACCAACACCGACGACTGCTACGACGCCGGCAAGCACATGCACGGCAGCAGGAGGGTGTACGGACACGACGACGCCAGCGTACGCCGACGACTGCTACAACGGCGGCGAGCTGGGCGCCCTCGCCGCCGGCGCCGCCTCCGCCTCCGCCTCCGCACTGAAGGAGCAGAAGGAGGCCAAGCAGCGCAGCAGGGCGCACGACAGCCACTTCTGTCACCACTAGAGATCGTCGATCCGATGAACTATTCATGGCCTGCATGCATCGTCTTCCTGCTGGCTGCTGAGGCTGTGAGCTTGTAGCGTGTGCCATGCAATATGCATGGCAGCG…
>Sorghum_newGene_1180
GCGTCGCCAGCAGCCACCGCTAGTTCGCTACTCATCCTGATCCTCTGCGTCGTGGGTTGGAGCGCCGCCACCGAAGTTGTTGAAGACGCCATGCCACCGGTCAGGGGAGGCGTCACCCCTCAACCTGCCACACCACCAGCAGGCTGCACTCTGCAGCAAGTGGCGGCCAGCCGCGGCCCGCCACGACACCGGCCGGGGGAGGCGCCGCCCCCTCACCCCGCCATGGGTCGCCAGCTGCCGCCCCTGTGCGTCCGCCATGGGTCGCCACCCCCCACGAGCCCGTCCTTGTCCTCTCTCAGCCGCCTCAGTCGCACCATCCATGGCGTACGCAAGCTCGCGGCTTGGGAAGACAAGATTCTTTGTGCGGCGGACACATCTTTTGGAAGACGACCCAAACCA…
>Sorghum_newGene_1181
CCCAGGGCTTCTGATTCTCGTTCTGGGTCCTTCTACAAGAAAAAAAAAATCAGCCTTTGCTCTTCCCCGACCTCCAACGTTCCCTCTCGCAGCACGTCGCCGCCGCAGCGTCTCCGCCTCTACCCGCGTCTCCCCCTCCCCACTCATCTACTCTCTTCTTGCTCTCTCTCAATCTCTCCCGATGGCCGCAGGGTGAGGGCGCCCATGGCGCCGCACCGGCTAGGGCGGGCCCCATCGCTAGTCGCGTGTGCGGTCGGAGCGCAACCCCGGCGTGCCACAGCTGGTGAGCGCACCCCCCGGCGCGAGCAGGTCCAAGCACTTTGGATGCAGATGCCCCGACGTAAGCAAGCCTCATGTGGTGCCTCAGGCACGGGTGGCCGACGAGGACTCCGGTGCGAG…
>Sorghum_newGene_1182
CTCCAGACGCCGACGCCGCCTCTGTGCCCCCAGCTGCGCGCCCGCCCGCACACGCCGCCACCGCCGCCTCCGCGCCCGCCCGCCGCCCCTTGCGCGCCCGCCCGCCGACCCCTGAGGGCACGCACGCCGTCCCGCCGCCACCGCCTCCGCCCTCTGCGCGCTCGCCCGCCGCTCCCTGCGCGCGCGCGCCGCCCGCTCCGCCGCCGCCGCATCCGCCCCCTGTGCGCCCGCACGCCGGCCCCTGCGCGCCCGCACGCCGCCCGCCCGCTGCCACTGCGCCTCCACCGCGTGCGCCCGGCTGCCTGCCGCCGCTGCGGCCCCACTGCGCGCGCCCGGCCGCCTGCCGCCGCTGCGCGCGCCCGCCCGCCCGCTGCGGCCCCACTGCGCGCGCCCGCCCGC…
>Sorghum_newGene_1183
TTGATTTATTTTTCCTTCCCTTGTTCAGCCTATGATGAAAAGTTTATATTCATTGCTAACAATATGATCTGATATATGTTCGCTTGTGAGGTACTGGGCATGTACTAAGCATGTCTTAAGGCTCCAAGTTGATAAACAGATGATGAATGGTATGTTTCCGAGGCATCAAAAATAAATCCTATCTTCAATAAATTTTTTTTATTTATTCTTCCTTCCCTTCTTCAATCTATGATGAAAAATTTATACCCATTGCTAAAGGATGTGGTCTGATATCCATTCGCTTGTGAGGTACTACACATTTTCTAAGCATGTCTTCAGGCTCCAAGTTGATTAATGGATGATGAATGGTCCTCTTCTATCCTGGGACATTCTCCAGCAGGAGACGCTAGCAACCTCATC…
>Sorghum_newGene_1184
GCCCGCCCACCCGCCTGCACCTGCGAGCCGCTCGGCATAGGATGGCTGCCCGCCGCTCGCTCGCCCGCCCCGTACGGCTTCCCTCCCACCGGCCGCGCCTGCCCCTACTGGCTGCCCACCTCCGGACGTCCACTGCTCGGTTGCCCACCTTCGACAGTAAGCCACGACTGCGCCGCCCCAGGACGCGTCCACCCTCGCCGTTTGCCTGGACGCCCTCCACCGTCGCAGCCGTGTTCCGATGCTTGAAGTGCGAGCAACTGGATCCCGCCACGGCCAGCTGGAATCAAGCGCGGGCACCAGTGGTGGTGGGATCCCAACCTGGGTGGTGGCAACGATGGGATTCTAGCCTAGGCGGCGACGACGGCGAGATCTCGACATAGGGGCCGGCGGCGGCGGCGG…
>Sorghum_newGene_1185
CCAATCACACCCTTAAATTCCTGTAGCATTGGAGGCGTTTTTCTGAACGCCGCATTCGTTTCATCCATACACGGAGAGGCATTTGGCCCTTAACTGTACTACTATTGCTCAGGCTGCACATAGTCACGCACGAATCGGGACCTTCTCAAATACTCAAATAAAAAAACAAACATATGGGAGAGGCAGCACCTGTGTACACCACCTCGCTCGTTCCCCAAATTCGCAAGAGATGGAGGCGGCGGCCGCTAGGCTCATGATTTGGAGTCACGCCTGCCTGAGGTGGGCGCGGGGCATGACTGTGTCAGGCGGCGCGGGGAGGACGACACAGTTGTGGGTACGCGGTGCGACTGCACAGGCGGCGCGGGGAGGACGACGCAGCTGTGGAGAGGCACCGTGGTT…
>Sorghum_newGene_1186
GTGCGTCCGCGCCTGCACATCGTGTGTATACTTGGAAACAAACAGAGACCGCCATCCCTCCTCGATCCCCTCCACCTTTCCTATCTTGTCCGCGCGGGCGTCCTGCGAACGCACGCGCCTCGCCTCCTCACCTCGCCCGCAAGCCTCGCCCGCCGAGCGCCGCCTCGCCTCGCCCACCGAGCGCCGTTCGCCGCTCTCGCCTCGCCCGCTGAGCGCAGTCCCTCCTCACCTCGCCCGCCAGCGCCGTCCGCCGCTCTCGCCTCGCCCGCCGAGCGCCGTCCGTCCACACGCCTCGGTGGCCGCCGTTCGCCTCGAGACCGGCCGCCTAGCACCGTCCGCCGTGAGACCCGCCGCTTCACGCCGGTCGTCGTCCGCCGTGAGCCGAGCGCCATCCTTTGG…
>Sorghum_newGene_1188
TCTGCTCATCTTCCATCCCAAACCTCTGAAAAGCAAGGAACGGGGATGCTTGGGTCTGCTGAGATGTGGCCTGGCGAGCCTGCAGCTTCTACTTGCTGGAGGCACAGGAAGGAAGGAATTGTTCTTGGCCACGGTGACCGGACCGGTGACCTCTCCTGATTCATGCACGGCACGGCGCGCGCGCGCGGAGATCCGTTGCAGAGAGCAAGGGATCGATCCATCCGGTGGTGCGGCGTCAGCTAGACTATGAGGGGAAAAAGCTGCCACTACCTAGCAGCCTAGTATACGTTTCCTTGGATGGGAGAACTTTGATTTTAGAAAATTTTCCAAAGAAAAGAGAGGATGGCAGCCTACGTTTCCTTGGACGGGTGAATTTGGGAGGCCTTGTTTAGTTTTCAA…
>Sorghum_newGene_1189
CCTCCTACATAGTCCGTACTCGTTAGCTTTTCCAGGTGAGAGAGAGGGAAGAGGGAGGTGAAGGGAAGGCGAGAGACGAGAAGAGAGAAAGCAAGAGAGGATCGGGATGGCGGCGCTGCGATCTGGGATGGCGATGTTGGGCCGACGTTGTTCTGGATCGTCGTCCGCCGCATGCATGGGCGGAAAAGTTTTCCGTCCTGCGCCGCCACCGCTCCACCCTGCGGCCGTCCGTAAACTCGAGAGCTGGCGGCGTTTCTCAACTGGGGGTTGTGAACCAAAAGACAAACCTGAGAGCTTCCCACGTATTCTGTGGCAATGGGCAAAATACCGTGTGAAAAATGCGGATCCAGTTACCAAGTCCAAGGCTGTCGCTGCATATGGAGTGGTGGTTATGGGGGC…
>Sorghum_newGene_1190
CTTGCTGCTTCTGATGCTATGCTTGCATTGCGTTTGCAGCGCGGCCGCGGTGTATTGCATTGCGGAGGCGGAGGCGGAGGCGGAGGCGCACCAACCTTGGGGAATCGATCGATCGATTGTTTCGGCTCCAGTGCCATCCTACTGTCCTCCATCCATTCCATGTTCTTTTAAGAGTGACTACACTGCTTTTCAGGCCTCAAATGGATGGATGTACCAGCAGGGAGGGCACTTTGATGGCGTATCGGCATGCTTTGCTCTCGCCTTTTCTGATGGAGGGATGGCATGCGTGTCCCCTCGCCTGCTTGCCATCTACCCAGGTGAACTAAACAAGGCCTCAATGGGGCTGAATATTATTACTGTACCACGAAAGGTGAATGCGTGAGAGCGAGCGGCTCCAGG…
>Sorghum_newGene_1191
CACTCCCCTCGCCACCGGCCAAATCGTCACACATCCACTCCCCTCGCTCCCGCATTAGAAAGGCGAAGACTTCGAAAACGGCCGACGGCGCACATCCGCCTCCTCAGCTCCGCCTCTCCCGCACTGCATCCCGCACCGTCTCCCCTCGCATCGCAGCCCCGCCTCTCTCCATCGTTCCTGGCCGTTGGCCTTCTTCTCCGACGCCGGATACACTCGTGAAGAGGGAGGAGGACCCGCAGCGGCGTCCGTCCCAACGCCCCGCACCTACCCTTCAATCCGGTGAGCGACGATGCGCGCGAATCTGCCTCTCCGACACCGGCTACGCTCTTGATGAGGGAGGAGCCGCAACTCGTGGATCCAGGGGCAGCGGTGTCCGTCCCACCGCCCCACACCTCCCAC…
>Sorghum_newGene_1192
CGCCGCCCGCGCACGACTCCACATCCGCCCTCGATGCCCTCCTCTCTGTGCATGCTGCTCCCCTCGCTCCCGCACCGAAATCAACCACGCACTCCCCTCGCTCCCGCATCAGAAAGGAGAGGACTCCGGAACGGGCGACGGCGCGCATCCGCCTCCTCCGCCCCGCCTCTCCCGCCCTGCCTCCTCCGCATCCGCCTCTCCTCCGCACGTCTCACCTCTCATCGCAGCCCCGCCTCCCTCTGTCGTTCCTGGCCATTGGCCTTCTTCTTCGTCGCCGGCTACGCTTGTGAGGAGGGAGGAGGAGCCGCAGCTCGTGGATCCAGGTGCAGCGGCGTCCGTCCCACCGTCCCGCACCTCTCGTGTGCTCAGGTGCCCTGCCCCCGGTAAAGCCTCTTTTGG…
>Sorghum_newGene_1195
GACTTATTTGGCTCCCGGCTTGAATCCAGGAAGAGAGATATATATACTCAGCTTCCAACTTCTCATCTCCAGCTTCTTTCCCTCACCTTCTTCTTTCCCCTTCGTAACCCTTCCCGTGCCTCTCCGTCTTCCTGCTGTCCTTTGCCCGGCCGGCGCTGGTCCTCCAGTGTCGCTGCGGAACCCCTCCTCTGTGTTTCCCCTCCCTTGTTTCCAGCCGCTGGACTTCTCTATTTTTGTGCCGTAGTTTGATTCGTTCCTGCGCTACTATCTTGCCCGCGAATTTGTGGAACCCTAGCTTCGGCACGCCTTGCCTCCAGGTGCGCGCCCCTGCTGTTGGCGGCCGTGTTAGTCGCCTCCGGCGGGGGCCTCCCCTGCTCTTCAACCAACGGGGGGGCTCCA…
>Sorghum_newGene_1198
TTGTCTTTTATCTGTCAGATTTTGGTCCGTTGATTTGTTTGGAGATTCGTGCAGCTGTTTGGGTCCGCAATGGATCCGAGAAATTGAGCCTAATATTTGCAAACCCGTTATCATTTCTTTTCATCTCGCACGGTTTCTCCCCGGTCCTCTCCGTTCGTCACTTGTGCTCGGCAGCGGGGCAAAGGTCCTCGGCTCCTCGCCGTGCCTCCCGCTGAATCTGTGGGTGGAGCTTGCTGCGGAACCAGGGCGGAGCTGCTGGGGTGTAGGTGTTGTCCTCACGCTGCTCTCACCGTGTGTCGCGCGTGGCTTCACCGCCGTTTCCCCTCTCCTCGTGGTGGGTGTATTGGGGCGAGGCCGTTGCGCCGCTTCCCCTGTTCCGGTCGCCGCAGAGGAGCTACT…
>Sorghum_newGene_1199
CCGGCCCACCCCCGTGCTCCCTCACGCACGGTCTTCCCCTCCCCCTCTCCCACACGAACGACCTGCGGACTCCTCTCATCTCTCCCGACGGACGAACCCTAGGGCAGGGTGCCAAGCAAGGTGGCGTGCAGAGTGCTCTTCAGCCGTTGCAGCAGCGGCCATGGCGGCCCATCGCGTGGCGGCGTGGATTCACTAAGGCGCAACGAGTCTTCATCTTCGCCAACTCCACAGGTGGTGGTGCGACGGGAGCATCATCGTCCTGCCGAATCTAATCCCTATCGAAGCCCATGGTGACTTGAGGGGTGAGGGCGCTGTGCTGAGACATTCTGATTGGAATTGCCACAAATCAGATAGTAGTTGGCTGACGACAAAAGCTATGGTAGTGGTGAGGCCAACAGC…
>Sorghum_newGene_1200
GGCGGCCCTCTCCCTCCCTCCCTCCACTCTCCTCTCTCTCCGGCTTCTATAAAAGCAGCCCTTCGTCTCCAGCCCTTCAACCCATGAACAGCAAAGGGCGAATAGTCTAGTCCAGTTCCCTCCCCCAGATTCCCCTTTTCATAGCTCTCCTTCTCGTCGTTTTTCTATTCCAGTTCTGCTGGCTTTTTTTTTTCTATATTTCTATTTCTGCTATTGTTATTTGCTTCCCTATCTATTCTATCCATTAGTTTATGGACTTCTGCGGATAGATCTCATGGTTTGTTTTGCTTCTTTCTTGCGTTTCTTGGGCCATATATCTGCCTGATGCTTGGATTCGAAGCGAAGCTCCTATCATTCCAATGAAGGGCCCTTTTCATGGGTGGTTCCGCTGCTCGTTCA…
>Sorghum_newGene_1202
AAAGAGGCAGGTTCTCACAAAAATGGATGCATCCACGACCGTGAGCTTATTAGCAGTATTTGTTATGTTGGGAGCGAGTTGAGAGACACAAATGAAGAAGACGACATCGCTAGTCGCGTGCTCGGTGATCTTCGCGGCCGCACTAATCGTTTTGGCTCTCCACGTTGAGCCTGTGCAAGCAGGGTCGAGGACGATGCCCTCACCTCCACCTCCATCTGGACATATACCCCCTCAGCCCGTCCATGGCCGACCGTCGCCGCCGCCTCACCATGGACACGGTTTACTAGCTGCTCCAAACGACGTCTAGGCCCATCTACAATCCGGATTATTCCAGCATTAGCGTCATTCCACAGTGCTGTACCTTGC
>Sorghum_newGene_1203
GTCCATCGTCCATTATTGGAGTTGAGTTGCTCCGGTACTCCCAAGGTCTTATTAATAGGCAGGAGAAGCCGAAGAGAAGGAGCCCCTACCATCCAATTCCAAACTCCCCTGGGCTCCTGATATTTTGGTTACTTTGAACCATGAAGAAGTTGTCTCGTTGCCTCTCTTCGTTACCAGTGACGTACTACGCGGTAGCGATGACACTGGCCATCGCCATGTCTTGCTCCTTCATCCGCTGCTCGTCGGACGCCCAATCAGCCTCTGCTCATCTGGACGGAGGCCATCAGGGAGAGGCGCCGCCGGCGCCACAAGGTGGCACCATGCACGCATGTGATGTCCCGCCAGCGCCGGTGTGTAGAGGAATAGGATGTCCCGTCACCGCCACAGCTGCACCGGCTT…
>Sorghum_newGene_1204
CTCCTCGTAATCTTTTCCTTGTCTGCCTCCCACCCATTTCCTTTTCTTGTCCTCCCCGCTTCGCCTGTTCCAGCTTTGCATTGCATTTGCATCCCCCCGCACCCACCACCCCATCCCCACCCCACCTCCGAAAAGCACAACCCCACCGCCCGCAAGCAGCGCGCGCTCCGGTTGTTCGGGAACTCGGAGCGAGGCGGCGGTACGGTGGGAGTAGGAGGAGGAGAACCGCACCGCACCGCGGCGCAGACATGGGAGAGTACTGCCCCTCCCCGCAGGGGCTGGCGGCGCTCCCCTCCCCGTCCCCAGAGACGGCGGTTAGGCCGAGCTACGGGAGCTGCGACCGCCGCTACGTGAAGCAGGTCTTCGACAACCTCCACGGGAGCATCTCGCTCGACCCGT…
>Sorghum_newGene_1205
CGTGGCCAATCGACAGGCAGCCAACAGTCGTGGCTTGCGGGAGAGTGGAGACGGGCGGTCCTGGTCGCAGCAGGCAGTAGCAGCCATGGCGCAGCGCTAGGCCGGCTGCGCCTCCTGCTCCTCCTCGCCACCTCCACAGTGTTCAAGGCAACGCCGCTGCCGCCGCGGAGTTCTTCCTTCGCCTCGCCCACGCCGCCACCACCAAGCGCCACGTGGGGGATGGCACCTGCCTCTCCTCATCCACCACCACCACCACCACCCCCACCTCCTCCTCCTCTTGTGACGACGACGGCGGCGGCTCTCGCCCTACTCGACAGCAGCAACCAGGGCCGGATCTGCCGTGGGAGGAAGAGAAGGACGGGGCGTCTGGAGGTCGGCTATAGAGGCCGCGAGAAGGAG…
>Sorghum_newGene_1207
GGACAGGTAAACGTCTCCCCATCTTCATATATCAAACTGACATTCTTTTAGCATGTATTTGAAGTATCTCTTTTGCTATAGAGAGCTTACAAATTGACATAATAATCACAAACATTGAAGTCTTGAACTGATGCAACAATCAAACTCGGAAATTGATAGATATTCCTTCAGTATACTCAATGGAGCCACAACCTCAATCCACACATCAATTTACAACAATTGAACACTCTACTCTGAAGCTAGGCTTCTCACGCAGCACTTCTTCCCTCCTCCACATGGTTGTGTGCAGTGGCCGTCGTCCTGTGGTGTTGTGGGCTTGGCAGGAAGGGTTCCCCTCCTGCTCTGGTCTACCGAAAGCCATGAAGCCGCTGTCCACGGCGTAGAGGCAGTAGAGCTCGA…
>Sorghum_newGene_1209
CACACCACCCGCCCCACTGTCCAGCCATCCTTCCGATCCAACTAAACCAAACCCTAGCCGCCGCCGCCGATGGAGAAGGAGGCGAAGGTGGACTCCGGCGACATCTCCGCCTCGCAGACGGACCTCCTCGCCCGCGCCCGCTTCATTGGCAGCGGCGGCGGCGGAGCCGTTGAGGAGGGGTCCGAGGTGTTCAGCACGCCGCCTCTCGCAGACCAGGACCCGCAGAGGCAGGGCCAAAGCCAGCGAGGCCAGGCGGGAGAGGGGGAGGACGGCATCGCCATGTGCTCCGTGCCCTTCACCCAGACCCAGCCTTCCGCTTCCCCCTCTTTCTCCCCTCCCTCGGATACTCCGACGCCGACTCCGACTCCGACGCCGACGCCGACCCCCAGCCCCGAACTC…
>Sorghum_newGene_1211
GCCAGCCCATTGCGCTTCTCTGGCTCTCCTCGTCGCCTCCGCTCCTGGCCCACCACACTTTCGTCCCCCTCTTCTCGCACCTCCTCCCTCTCTTCTCCTGCTGCAGGCGACAGCGACGGCCTCCTTGCGGCACGCGCCCCCAAGGTGGCCGTCCTCGGCCGTTACGGAGCGGCGTGGATGAGCCCCACCGGTCGCCGCCGTTGCGCCTTACCCTCGACGCTGCCTTCTCTTTGCAGATCCGCATGGCTTGGACGAAACCCTAGGTGCTCGCTGGTCCTCCTCACGCCGCCACACCAGCTGCAGACTTTTCCCTTCTTTGGCCTGTGATGAAAATTCCAGACCCAATTGATCAACGATATCAACTGATGTTCATTTTCTTGTGAGGTACTAGGCATGACC…
>Sorghum_newGene_1212
CCCCTCGCTTGTGAAAAAGGAAAGAAGAAATCTCGCTCGTCACAATCCCACAATCCTGCAGACCCGCACCACTGGCGCCCCCTGCGGCATCACATCACGCCTCCGCCGCCTGCGGCCGCCCTGCGCACCCACGACCACCCTACGCACTGCCCGCCGCCGCCCGCTCTCGGATCCCCCTCCTGAGATCGCTCGCCCCCGTGCGGCCGTGTCTCTCGCCCCCCTCGCAAGATCCCTCGCCCCCGTGTGGTCGTGCCCCTCGCCGTGCGCTACCGCGTGCCTCTCCCCGCGGTCACCCATGCTGGCACCTCTTCTCCCTCACCGTCGTTCCCCTTGCGGAATGGATGAGCCCCCGCGACCGCGATCCCAAAGCGCCGCCATCCGGAGAAGCCAAGCCTGAAT…
>Sorghum_newGene_1213
GTTTGATTGATTGATAGATTGTCTCATTACATTGCCCTAGGGTCTACCTTTATACCCTGTCCGAAGAATTACAACCAGACACGACTAGGACTCAAATTCCAAATTAAATAGAAGTCGTACACAAAACGAATTCTAATTACTAAGGAAAACATTAAACTATCCCCCGTAACTGATCGGGACACCGCCACGAATCAATCGGTAACCACCGCGCTTTTCTTCAGAGTCATCGGCAGACTGCCTGTTGCATCCATCGGTAAACACCGGCACTGGTCATCGGCATCACCACCCCTGGACTTAGTCATATTCAATTGTTTCTCCATCGGCACCATCCTCCATCGGCAACCTCCCTGTAGATTAGCCACCATCGCCTAATCTGCCGATCTACGCTTCATTAACTCC…
>Sorghum_newGene_1214
AATTAGTAGACCCGATAGAGAATATATTATCCGATTTTTATGTTGATAAGATCCAGATCCATTTCAACAACACCCTGTCTCCCGTCTCCTCACGTTGATCGTTCCCCGCGTCTGCGCCCTTCCACTTCGATGGCGTCGACGGCGGGCTCCCACCACCACTGACAGCGAGTGGCGCCGCCCCTCTCCTGACCCTCGGCGGCGCGGCCCTGCTATTCCCCAACGATGGTGGCGGTCCCTCCATCAGCCCTGTGCAGCAGTGCCCCTCCACCTTCCTGGCGTCGGCGCCGGCCCCTCCCGAGAAGAAGGCGTCCCCTCCACACTTCTCGATGCTCGGTGAGGGCTGCGGCGAGGCTCGACAGGGGCTCTCCCAACAAATCCGGCCGAGCAAGGCCGTGGAAT…
>Sorghum_newGene_1215
CCCCTCCTTTCACAACGCACCCTGACCCCATTCTGCTGAGCGCTCGCTTGTGCCCTCTGCTGCTGCGTGTGCCGCCGCCGTCGCCGGTTGAACGGGAGGGCTGCCGCTGCCTCGCGCTCCAGGAGCCGCCGGAGGGCCAGGTGCTGGCTGAGGTGGCCGCGCACGCCCGGGAGGGCCGAACGCCTTGTGCCGCCGCCGACGCCCGCGTACGCCTTGTGCCGCCGACGCCCGTGTACGCCTTGTGCCGCCGACGCCCGCGTGCGCCCCTGCCCCAGCCAGCGAGCCAGCGCCGGACCGTGGCCGGCCACCGCCTGCGAAGCCTCGGGCCTCGGCCAGAACCCTAGGGCCCACTCATCCTTCCTCCAGGGGTGGCCCACGAGGAGCGGCCGCATTCCGTGG…
>Sorghum_newGene_1216
CTTCTCTCTCTTTCCGTCCTCTCTCTCTCTCTCTCTCGCGTCCTCCCGAGGCTACGGGAGACGACGCCGGGGCTGAGGAGGACGGTGGTGGCGGGCGACCTCCTCCTCCCCCTTCGCTCCCGAGGCGGCGGCAGCGCGGCAGCCGCAGCGAGGCGACAGCGCCCCTCGCGGGCGGCACGACGCCGGAGCTGAGCAGGGCGGTGGCGGCGGGCGACCTCCTCCTCCTCCCTTCCCATCCTCTCCTTCTGTCCCCTTCCCTCCCGAGGCTACGGCGGCGCGACGGCCGCAGCGAGGCGACAACGCCCCTCGCTGGTGGCGCGCCGGCGTAGGTGGGGCCCGACGGCCCCTCCCCATCCTCCACGCAGCCTCCTCAATGCTTCCTCTGCCGGGGAGCGTGCG…
>Sorghum_newGene_1217
CCCTGATCCCCGCTTCTATTCGTAACCCCATCCCCTGCTGACCACCCCCATGACACTAGATAGGTCATGAGCGCCGCCGCCGCCCCCAGACGCCGCGACGGCCATGGCACTGCGGCCCTCATCCAGGACGCCTCCGAGGACCCCTCGGTCCACTATGACCCCGACACCACTTCCATCGAGGACGCTGGCGGCGACGCCTCTAGGAAGGGCGACAATTCCTTAGGTCGTCGACGGCCGCAACTACGCCACGGTCTTGGGCGCCCGTCGATATGAAGAAATAACCATCGAAACCGATGACGAAAATGGATTCCCTTGTCCATATGTCCCCAGTGGTGAAGATGAACTATGGACTCTATATATTCATTTCAAGAATGGACTTCCAAATCATGAGTATATAAG…
>Sorghum_newGene_1218
GTGGATGTGGCTTCTGGTAGCCTCTTCCTCTCCCCGTGCCTCCTCTTCCTCTCCCCCCTCTTCCTCTCCCTGTCCCTCCCAAAGTGGCAGCGCTTCTCCCTCCCTCTATCTCTCTCGAACTAGCAGCGCTGCAGCGCATCGGCGGCCTCCTCCCCCTCTGCCTCCTTCCTCCCTCTCTCTGCCTCTCTCTCCCCATGTGCCGGCGCAGCTAGGCGGATTGGATGAGGCAGCGACGCACCAGGTGGCTAGCGGCGTGGGTGGGTCGGCAGCACACGGATCCAGGGCCTCCATCACCGGATCCAGGGCCTCCCCATGCCCGCTCCATACCGCCTCCCCGCGCCAGCCACGGCGGATCCAACCCCGGCTGTGGTGGTTTGGGCCCCAGCCATGGTGGATCCT…
>Sorghum_newGene_1220
ACTTCAGTTTACTAGTAAGAGTTATCAGAGGAGCGAAGGAGTTACGAAGGACGTTCTCAGGATACAAGAAGTTCTAGGCATATGTTACCACCAGTCAACCGTCCCTGTGAAGTTTGAGCCTAAAGATTAGTTATCATTCCGCGATACTCTGATGTTGCTTTTCGAAATAGTTTGATGGTGGACGGTTTCCTACAGAGGGGAGCACAGCGAATGGAACGTGTGTTCTTTCTAGTGGATGAACAGAGGATGGGCCACAGTGAAGGATCGACCACCCGACACGTATGGCCCCGACACGGTCAATGGAACGTGTGTTCTTGCTTCTGGTGGATGAACAGAGGCACCCGACACGGCAACTGGATGAACAGTTGTGCAGGGAAGAGATGGACCATCCGACGACTG…
>Sorghum_newGene_1221
CCCGACTCCAGTCGCTTCATCCCCGATACCTTTCTCCTGGCTTCCCATCCGCCCATCTCCGTCTCCGGTGCGGCCATCGTCGCTCCCAGCGACTCCCCTCACACCCACGACGCCGCAACCCATCGCCTGTACCCTAGCACCACCCACAGCTGGCCTCCCCTCCCGCCGCCGTGGAGAAATTCCTCCGCCTCCCGGAGCTGCTCCGCTGCCCCGATGCCGCTAGACGCGCTGCCGCAGGCTCTGGTGCCACATCCACCGCATCCCCATCGCGGGACAGGACAAGAGAGGTCGGCTTCCAGCGGCATCCTCCATGCCGGCCAGCGAGCTCGCCTCCTGATTCAACACGGCAAGGTGCGGATCCAGTAGCATGGAGCCCTGCCCCGGCGCGCTTGCGCGGCT…
>Sorghum_newGene_1222
CGCAGATTCAGACGACGACGACGCGTTCACCTTCCTCATCCATGCCGACCTCTCCCTACACAACGAGGACAGTCGGCGGTCGCTACCCCCTCGACGTCACCACCGCTACCGGCCATCCTCGAGCGCCCAGAGGTCGCGGGCAGAGCGGAGGATGCGAGGTAGCGCGAGATCCACTCCGCCCGAGCCGCTGGAGCCGTGGCCTCCATCACCATCGCTGCCCTGCTCGCACTCGCCTCCGTCTCCGAATCTGAATCCCACCACAAGGTATATTTAAACGGTTTATCAGACTATATGGAGATGTTGTATACACACTACATGCCAACTGGAAAAGTCTATACACAATAGAGTTTGTGAGCCTGCGATACCGTGATCTCTGTGACCGTGTTAATTTCATGAACT…
>Sorghum_newGene_1223
GGCATGTGAACCTAAGCAGCGGCGCAGACCAGAGCTGCAGCGCCCTCCCGTCCCCTTCCCTCGACCCCAAGCCACGGCACGGTTTCGAGGCAACGGCGCGCTCCCTGGGCGGCGACGCGGCCTGGCACGGCCCCAAGACGCTGGTGCATGCACCCATCAAGCTCTTCGAGGGGCCAGTCCCCTGGCGGCTGTGCATCCAGGCCCGGAGCTGCAACTCGTGTCCAATCTAGTGAAGGGGAGGAGGAGGAGTAGATCTAATGATGATTTGGTGACTCCGTCTGCCTATTTCCTTGATGAAGACTTCCTAAGAGCAGAGTTAGGAAACCGACCATTGCAGATTCAAGGTCTATTCCTACCGCTACAGTTTAGTTGCATGAATTTATGTGTTGTTATTTATTA…
>Sorghum_newGene_1224
ACTCACCGTAGCCCCGGCCAAAATGTCCACAGCGACTCCCTCCCCCACCTTCTTCTTCCTCCTCCCATCCCCGACAGGGTGCTTCCTACTGCAGCCGTCACCGATCTGCTCATCCGCAGCATGACTCCGCATCCTGGCCGCCTCGTCCTACCCCCAGTGGCTCCTTCTCTCTTATTCCCGCCGCCTGCTGTCCATCATGCCTCCTTCCGCAGACACGGTGATAGCCTACTCTGCTGCACAGCGCCGCCTCCAGGTGCCTCGCTCGTCCGTCCTCTCCGCCTCCCTCCGCCGGCGAAAGTTTGGGCTCGCTCCGCCGCTGCTGTTCCGGGTTGTGCAACAATGAGATATGATGAGAGTATCACATTTTCTGGTTATATCTCGAGGTCGTGGGTACTAAGA…
>Sorghum_newGene_1225
CGCTTCTTCCCTTCTTCTTGTCTGTTCCCGACGCTTTGCCTCCCGAGGCGACCCGCAACCTAGGGTTCCTGCGTCGCTGCAGTTCCCACGGATGCGCCTCCCACGGCGGCGTCTCCGGCCGTCCCCATTGAAGGTGGCGGCGCAGCCAATATTGGCGCAGTGGCTGTCGATGGCGGCTAACGCACCGGCCCTCGGCGGCAGCGGCGGCTCGGCAGCCCGCTACGGGCGCTGCTCGGCGCGGCGCCCCCCGGCGAGGGCAGCCCCAGCACTAGCGCCCCTGGTCGCGGAAGCCCCGGCACCACAATCCCTACGGTGAGGCCTAGCAGCCCGGCCGTAGGCGCGCGCGACGCCTCCGGTGTGGATCCTCGGCGCAGGCAGGCCAGCGCCGTAGCTCAGGCG…
>Sorghum_newGene_1226
CTCGTATCAGTCCCAAGATCCCCTTTCCTCGGTCCACATTCAATGTTCATGCCATCAGCAGGCGGCGGCGGCAGCATCTGTGTCGGCGTCGGCGCTCCCTCTCTCTCGCACGTTCGGCGTCGCTCCCTGCTCCTTGCCTCCGGCATGCCCCTTCCTTCCGTCACCGATGGCAGGTATATCCCACCAACGGCGCCACCAACCAGCGGGGACAGTAGCCCCTGGTGGCGTGCGGCTTCCCCTCGCGGATCTCATGGTCACGCTGCCTTCCTGATCGGCGGTGTGCGGTGTCGTCCCATCACTGGTCATTTGCTTGTTGATTAGCAAGAAGATCCAGGTATGTTCGTGGTTGAACCGCAGGGGCTGGTGGTGGATCCATGTTGGAGAAGTGTGATATCCATC…
>Sorghum_newGene_1227
CTTACATTTGTGTGGCTTCGGTTGAGCCAGTCTGCATAGGTCCTTCCATCCTTGTGATTAGTTGATGAACTTGCTTAATTTTTTTAATGAGATATCGAATTTGTTTCCATTCCATTTAGTCGATGGTTCAATATATGCTTGCAATGTCTATTTGATTTGCACATATAGGAATGATTTGTTTCCATATTTATAGCAGTTTTGCAGAAAATAGACTATCAGGAATACGAGTTAGGTTTCTATACGTGCTGCTGCTGCAGCTCCCCCACACTCCCCATATATTCTATGCTTCATGAGTTAGGTTTTTACACAATTAGGTCTAGTCTTTGACTATGAAATTTTGATTGTTGTTACACATGTTAATTTCTTGTATGCTCTCTCATATTAATTTCTATGCATTGT…
>Sorghum_newGene_1229
CGCCGGCTAAACTTGCAAACCTCCATCCCTCCGTGATACCCTCCCCTTTCCTATCTTCACCGTGAGCAGACCCGCGATCCCCTTCCCCTTTCCAACGCGAGCACACACCAAAGACCCCCGATCCCCTTCGCTTGGCTCCGTGATCCGCAGCGCCTCGCCTGCGACCGTGAACCGCATCGGCACCGCCTCGCCTGCCGCCGTGATCGATCGGCAAGGCCTTCCGCCAAACACAGCAGAGTCGATCCGCAAGCGCAGTCGATCGGCAAGACCTTCTGCCAAGCACAGCAGAGTCGATCTACGAGCAGTCGATCCGCGAGCAGAGACCGGAGCCGCCGGCCGCTACTCGCCGGTCGCAGTCTGCCGCGAGACTGGCTGCCGTACGCTGCGAGACCGGCCGCT…
>Sorghum_newGene_1230
TCCACATATATTTAAATCTGGACCCATTCAGAACTAATACAATAACATACACAAATGGGCACATTAATCATACTTTCATACATACATATCAAATGAGTACATAATCAGTTACAACATAAGTTTTCACACTAAAAAATGATATGAATGTGCTGCTGTTTTTCCATCCTTCAAGCAAAAACCACCTAAGTGCCTGGAAAGATAGAAAGGGATGTGAGATACATATTTATTAAGCATTGATTTAATCTTCAATTCTGAATTTCAAGGTGCAGGTAGAGTAAATAACAAGATAAAGCTTGTAGCAAACCATCACTACGTTTACTTGCCTCCAATGAAGTGAAGACTGCTCTACATACGATCTGAAGCATTGCCACGTTTGCACTACTGGATTCGTCGGCGAGG…
>Sorghum_newGene_1231
CTGCTGCTTCGCAAGCTCGGCGTTTGTCGCCCGCAGCTCGCCCAGTATCCTCTCCACGACTTCTTCCGAATCCGGATTCACACGGCGGCCGCGTAGGGCACGAGCGTTGACGACGGGCCTCCGTTTGATGTAGCGCTTCGCGGCGGCGCGGCCAGTGGAGAGAAACCTCTGCCCGCCGTAACCCTCCGCCGCCGCTGCGCCTGCGGCGCGTGCGCTCCGTGCAACTGCCCGCGCCAGGCACTGCATGGCCGACCTCAGCTCGAGCGCTCTCTGGTTCTTCTCAAGGATCGGTTTGTTTGTGACAGATTGATCTGTTTTGCAATTGGGCTGGTTCGGTTGTGAGTTTTGTACTCCAATATATAACGTGACGATCGGACACGGAATTGAATCCGCATAGGA…
>Sorghum_newGene_1232
CCAAGGCCCAAACACTTTCACACGCACTCGCCCAACAGCACGCACGCACCCGTGGACTCCCCTGCTCGGCTCCTTTCGCACACACCCAGACGCTGCACCGCCGCCGCAGCTACGCACGCCTGCCACCGCAGCCAGGTCAGCAACCTCAAGATCCGTGCCTCCTTAAGGTCCTCACTGGTCGCCGCCACCGATTCGGTGCCCTTCCTCTCCGCAGCTTGCTGGTGGCCGTGCCCCCTCCTGTGCGCTGGACTAGGTCTGCCAGCCACTAGCCGCGGTAGATCTGCCGCTGCCCCTCCCATCCCGTACGCTGGCTTAAACACTCCTGATTTAGCCACCGCCCCTTCCGTTGCGATGGATCTGCCCTACCCGCCGGGCAAGTGGCGGTGGAGGTCAACGATG…
>Sorghum_newGene_1233
CCCTCACCAGCCGCACCCACCGCACTCCTTTCTCGGAGTCATGAAGTCACGAGTGCTTGGCGGTCGGGATCCGGTGGCCTTGGCGGCACCATGGAGGACCCTCCATGGTGGACCTGTGGAGGTAGACTATCAGGATCCGGTGGGTCTTGACGAAGCATCGAGGAGCATCCATGGTGGACCTTTGTGGATCTATGGAGGAAGGAGATCTCTTCGTTCAGGGATGGCGCAGGCACTAGCATCTCCAGACGGTGGCGCAGGCCCAGGCGCTAGCACGAGCAGAGGAGGCTCCGACTAGCAGAGGCGCAGGTTTGAGCAGTAGTAGCTCCGACCAGTGGAGCAGGAATGGGCGCAGGGTAGCTCTGCTCACATCATGATTGGTTGAAGCATGTGATTTGGTGC…
>Sorghum_newGene_1234
AAAATTTGGGACTCGGCAACAAACCGGATGGACCAGGCACCGGCGCACCGGCACGGAGGATGATGGGATCGGATGTTCCGTGCCGGGAGTTTTCGAGCATCGCACAGCGCGTCACAGCACAGTGGAGTAGGATCCGTGTCAGATTTGTTTGTGGAGACTGAGGAATGCTTGTGGACACGAACGAACTCCGGCCTGCTGGAAATGGGAGATTGAAGTCCGACGCGACGCGGTTTCATTTTCACAACGGCGGGCGGGCGGGCGAAGCAGAGAAGCTGCGGCGGAGGCCGATTAGCCGATCGGGATCCGTCGCCTGGGCCACGCCCCCACGCGCGACGGCGACGGCGGCGTCCGATCCGAAGGCGCGACCGGACCAAGCGGGACGGCGACGGCCGCGCTTGG…
>Sorghum_newGene_1235
CTCGGCGAGTCCTCAGCTTCCTTCGATTTTTGCTCCCGCGCCAACTCGCCATCTCGCCGAGTCGCCGACGCCGACGTCCACCGACCCGGCGGAAATCGTTGAAGGGTTTGGTTCCAACACCATCACCACCAGCCGCTTGCAGCCGACCCTTCCGTACCCCTGCTTCGCTGCTGAGCTCCACCTCGCCGGGTTTGTTGCCAACCCCACCGGCGACTCGCCGACTGGTGAGCACCGCTGCTTTTCCCTCCGTGCCAGGCCGCGCATCCGCCAGCGGAAGTTGGATCAGAGACAAATCAGCGCTCGCCGCACTGCCCACCAAGATCAAAACAACAGGCAAGATTCCGGGACGTGCATCTCTCAGTGAGAATTGGGTTAGAGATAAGCTACTGGCTACTGCCA…
>Sorghum_newGene_1236
CCGCCTCTCGCGCACGACCGTCGCACGACCGTGTCTCTTCCCTCTCCCTCTCACGCACGAGCGTCGCAAGGAATCCCTCTCCCTATCCCCGACGCCAGGGGATAGCTACTGGGGCTTGAGGCCGGGGCTAGCGGGGCTCGTCGGGCCGCCGCCAGGGGCTTGCTGCCGGGGCTCGCGGCCACAGTCGGGGCGCGCGCGGGGCTCGACGGGGCGAGCGGCCAAGGGCTCGTCGGGGCGCGCGGCAGAGTCTCGCCGGGGCGAGCGGCTAAGGGCTCGCCGGGGCGAGCGGCATAGCCGCGTCGGGGCGGACGGAGCGAGCAGCCAAGGGCTCCCCGTGGCGCGCGGCAGAGCCTCGCCGGGGCGGCCGGGGCGAGCGGCCATGGGCTCGCCAGGGCGGCC…
>Sorghum_newGene_1237
AAAAAAAGGAAACGGACTCCCTTCTCTCACAAAAAAGCTCGAAGCCTCTCTCTCGTCTCTCCCGACGCGGCAGTGGGCAGAGCGACGGCGCCTCCAGCCGCCGGGGTGCCCCACCGCCGCCTCACCTCCTCTGCTTCCCCCACCACGGCACCGCCTCCTCTGCACCCTCTCCCTTCTGGATCTCTCTCATCGCGGAGTCTCCCAGCCGCATAGTGGTGGTGTCCTCGCCGCGTTCACCTTCTTCTTCCTGGGCTCTCGTCGGTTCCGGACGTCCACGACCGGATCGAAGGCCTCCATGTCCGGATCCGTTCGTTCCTCCACCGGATCTGGCCTGGAGGCGTCTACTCGCTACGTCCGGCGTCGAGGGATGCGGCATGGATGGGAACGTCCTGTGGATGT…
>Sorghum_newGene_1239
GAAAAACTCCATAACTTCGTATGGTATCGCAGAAAACCGTTCCCGGCCGTGGAAGCCGTGGAGGACCGCGTCGCAGAAAACCGATCCGGCCGTGGCGGACGAGGAGTTGGGCGCCCTGCGAGAAGTGCTGGCTTGACTGGGCCGTGTAGGAGCCACCGCCGGCGTCGGTTGCCCCGGGGTTCTGATCTGGTCCTCACCTAGCCGGAGGAGATGAAGGGCACCAGGGGCAGCCACCACAAGCAGCAGCAGAGGGCATCAGGCACTCCTGATACAGTAGGCGCTGCAGCAGCAGGTCCGGTGCTGCGGCGGACATGACCTAGGATGCCATGCCATCTGCATTTAGGGCCTGCAAATGTCTTCAGATGTCTCCTGTAACCCATGCCTCTGTTAGGTCTGTGT…
>Sorghum_newGene_1240
CGCCGACATGTGGGCCACCATCATCTCTTCCAAACACGCCTCCTCCACCCCTCCCCTCGCCCCAGCCAAAACGTCCACATCCACTCTCCTCGCACACCTTCTTCCTCCTCTCGTCCCCGACGGCGTGTTGCCGTGCTCAGCATGACTCCACATCCTGGCCGCCTTGCCCTACCCCCGCCTTGCCCTTCCCGCCGCCCGCCATCCATCACGCCTCCTTCCACAGGAACGCGGGCCTACTCTGCTACACAGCGCCGCCTCCAGGCGCCTCGCTCGTCCGTCCTCGCTGCCGCCCGGCTTGGTCCTTCTCACCGCGGCTGGGCGCACACCCCTACTCCACTACTACTTTTTTCGGGGGTGCATGGACTGTGGAGTGAAGACCAGGGTTGGCCTCTACAACTA…
>Sorghum_newGene_1241
ACCGTCCCCCCCCTCCTCTCTCTCTTCCTCGATCTCTCTCTCTCTCTCCAGAGACGCCGGCGCCCTCTGCGGGCGGCGCGCCGCCAGCCCCTCCACCTCCGCCACCCCACGCAGCTCAGCCTCCATGCCGAGCTCCCCCCTTCAATCCTCACCTCGTCTAGCTTCCTCGATTCCTCGTCTCCTCCTAGCCTCCGCTGTCCCTCCCTTTCGCGACCTCTCCATGCCTCCTGGTGGAGCTCGCATCAGGCAGGCCCAGCTCGGCCGCCCCGGCGTGGGCCCCCTGAAGCGGCACGTCGACTTGGCCGGCCGGCACCCGGCGCAGCGGCGGCGGCGGCGGCAACGACGATGACCTAGGGTTTCGCCTCCCCGCATCGGCCCATCACCGGATCAGGTGCCTCC…
>Sorghum_newGene_1246
AGCTGAACTAGTGCGCTCCCGCGCCCCGCTCGATCCGACGGAATTGTCTCGCCAACCGTAGGAAGGTTCCAGAAGCTCGCAGAGGCGGGCAGCCGAGCTTCTAGAAGCTGAACCTAGTCTACCTTTTTTAACAGAAGAAGGAGATCCTTGCTCGCCGCACTGCTGAGATGATCGGCGCCGGCCGCGGCAGGCGGCGGGGGCGGCCACCGGCGTCCCTGCCCACGAGCGCCGCTTCCCGCCGGAGCGAGCACTCCATCTCCTGCTGGTATTGTGACTGCAAGATATATGCCTTAAACGACGCCCTCTTCAATTTGGGGTGGAACTATGCTAGATATATGAGAGCATGGTTTTCTGTAGGTGTTTATCTCTCTCTCATTGCTTTAGTCAGTATATCCTTGA…
>Sorghum_newGene_1247
CTCCCCCGCGATTCATCCGTGAGATCCGCTCCTGCGACCCATCTCCGCCGATCACTCTCCATCCCCTATCGGGATCCCACTCCAATCACGCAGGGCCGCCACTGCGCATGCTGCTACCTATCCTTCCCAATCCCCACCCCTATGGTCGCACACGTCGCCGCTCACCGTCTCCGCATCTCGTGTCCCTATTGGAACACCATCCCCATCGCTCCTCGCCCAGATCCAAATCCCACGGCCTATCTTGCTGTGGATCTTGGTGGAACTAAGCAGCGGCAGCAGAGGATGCACGTGGTGTGTGCTTGGTGGCCTTCATCTCACTATGCTTGTCGAGGTCAGCGGTGAAGCGAAAGCGGCACTTAGGGTTCTTGACGACGCTGCAGAATCAACACCAGCGATGGA…
>Sorghum_newGene_1248
CCGGCCGTGAGTGAGATGAAAGCGAAGGAAATAGGAAAAAGGAAGCTGTCCCTGTCGTCGTCGTCGTCTCTGGTCTCTCTCTCACCAGTCATCATCACGTAGTACTTAATCCCACCTCCTGTAATTAGACAAGCAATCAGATCGAGAGGAAGCAAAGAAACCTCCCGTCGTCCGGATCATCTGGTTTTTGCTTCAAAGAAACCTCTTCAACCATCCCGCATCACCTTAAAAATCCTCTGATCAGTCTCCCCTCCCCGCTCGGGCTCGGCCGCTCCACCACCACCACCACCGGTGAAGGAAAAAAGAAAAAAAAAAAAAAAGGCCCACACCCGACGCGAGACCGAGCAGGAGGAGGCGAGGAGCAAGAAGGCGCGGAGCGCGTCCCATCAAGCATGCTGG…
>Sorghum_newGene_1249
CCCCTCGCCCCCTCCCACTTCCAACACTCGCCTCACCCATTTTGCCTCTGTGCGCCGGCGCCACAGGCTCCGCTACCTCTCCCATTGACCTGCGCGCGGTGGCCGACCCTCGGCACGGCAGCGACAACCCTCCTCCTCCTCCTCCACGCACCTCTCCGCTCGCGCCGCAAGGGCAGGGCATTGGAGGTCCCTGCCGAGTGCTACGCCAGTGCAGCAGATGGGCACCCCGGCCACGAGGGACCCAAACGGCCGCCATCCCAAGCCACGACGTGTCCGAGCAGGCCTGCCGATGGTCGCCGGCGCGGTTGCCCCTGATACGGCATCGTCTCGTAGGGCCGTGCTTTCTCCTGTGCTCCATGAAACCCTAGGTGTATGCTCTTCCTCTCTCTATCCTCTCCC…
>Sorghum_newGene_1250
CATTCCCTCCCCATCCTCAGCCGCCGCACGCACGCTCTCGCTCCTCTTGTCCACTCCCGCAGTGCGCGGCCACCGTCGCGCGCGCGAGCGCTACCGTGCGTCTGCGCCGGACATCAAACGAAGCCCCCAGCCGAAGGCTTCTGCTCCTTCGCGTGCAGGCGTGCAGCATGCCCCCTGTGCTCCCAGCGCCAACTCAGGAGACCAGGAGTGATTGGGCGTCTGCTGCTCGTACTTTGGTCTGCAGGGAAGATGATCTTGCGTCTCCAGTTTCTCAACCTGATTGGGGACAACGGAAGGTGGCATGAAGGTTAAAGCTGATACTGATGAGTCCTCACCTGCTGCTATGCTTGCCTCACAGGATCTTGCACAGAGATGCAAGGAGCTTGGAATTACTACATT…
>Sorghum_newGene_1251
ATCTCTTTTCCACCGGTCTCCCACCTCTCTTCCTGAAGTTCCCCCGTAGGTCTTCTTTTTGTTTTTCTTCACTAGTTTTTCTCTTTTAGTTCCTTCCTGAGAGAGATCCCATGGACTGAAATTTGTGGTATATTGGGTGTGATTTTGTTTGGGAATGGAGGCCTTAACCTCCAGTTGTCCTCTGGACGGAATCTGAGCTGAGCCTGTGTTGTTTATTTTCGCGAGTTACTGTTCATCAGTTTTTCCCCTTCTTGATTCGTGCTTGTTTTGAGTTTTTCTGTGAAGTTTGTTTGGTCAGATTGATGCTTTACCAAGTGATGAACAAGATCACCAAGTGATTTGAGCTAATTCCACTCATGCATCAAGATCCAAGCAGATTTCATTTTTGGGGTTTTTTCT…
>Sorghum_newGene_1253
CAGACCGCGACCGCGACTTCCAGCGTCGCGCCGCCCCTCCCTCACGACTTCTCCGCGCGGCACCCTGCCCAGCGCTGCTGCTGCGCGCGCGTGTCCCCTGCCGTCGGGATCGCCCGTCCCTGCTCGGCGTCGCCCGGCCTCTGGCCTCGTCCTCGTCGCCCCTCCCCGTCCCGTCGTCCTCGCGTGGTTCGCCCCTGCGGTCGCCCTGCTGCTGTTCATCCCGGTCAGCAATGTCTCGGCCTCCGACCCCGTCCACTACAGCGCCCAACTCAGCTGCGCCCGACAGCGACACAGCCAAGTGCTTCCTTTCCCGCTGGTTCCCTTTTTGCAAGAACATGGACGTCCTTTTCAAGTATGGGTCGCAAGAGGATTTGCCGTGATGGTGATGATGCTGCTTCT…
>Sorghum_newGene_1254
ATTTGGTCAGGCTACTGGGTCTGGTTCACGCATCTGGCGGCGGTGGCGCATAGGGCTCCGGCGGGTCAGCACTCGGCACGGCAGCGCATCGGGCTCCGGCCGTCCGACGGAGCGTGCGGCGCGCCTTCTTCTGGGGGCGCCAGTGGGGCCAGCGCAGGCCTGCAGGCGAGCAGGCGCTGCGCGCTGGGCGTGGGCCGTAGCTGGTAGGCACCTCTGCAGTTGCGCTGGCCTACAAGCGAGCGCCGAGCGGGCGGCAGGCCGGCTGCGGGACTGCGGGCACCAGGCGGCACTGTGTGGCAGGCGTCGGCGGCGGCTTCTCTCGTCCTGCTCCAGCCTCCAGGCGGGTGTCGTTGGGGGCTTGGGGTTGGGGCAGCTGGCTGCTGCTGCTCCTTTACTGCT…
>Sorghum_newGene_1255
ATCGTGCTTGACAAGGGCGGGGCTGCTGCTCCGAGCGCCTATTATCCTCACAGGTCACAGGCCATGTGCTCAGCCCGTCAGCCGTACCTTCTTCGCCAGAGTTGTGAGCTGCTTCAGATTTCCTATGTTTGGAGTGAGTGGCCCTCCGAGATTTGGGTTGTTAGACAGATCCCTGCATGTATTTTGTATCAGTAGGTTAACATATATTTTTCCCTGCTTGTGTTCACTATTTTTTAGCATGTCTGTTATTTTGTTAGAAAATACTGAAGTTTAATTC
>Sorghum_newGene_1256
CCCGGCTTCAACGCGAACGCCCTCCGCCCGGGCGCACTCGATCTAATCCCAGGCGCGACTCCTCTCCCCCACGCGGCTCCTCTCCCCACACGACTCCTCATCTCCCCTAGGCGCAACTCCTCTACTGCGACGTACGCCAAGACAGGAGGCCATTAGGACGGCAGCCGCCGGCCGCCGTGACACCAGAGCTGCCACCGTGGCCTGTACACAGGCTGCGCCATCGTCCTGTGTGAGTACGATCGAGGGATCACTAGATCTTGCAGTTGGAGGCAGCGGCTAGCGGGGATGAAACCCTAGAGCTTGAATTCCAGCGCACGGGTCGGGTCCTCCCCGTTCCCGCAGATGAGCCGGCAGCAGGAGCAGGAATTTCCAGCAGTGTAGAACACCATTGCCGTCCAA…
>Sorghum_newGene_1259
CTTCTGGATCTCTCTCCTCGCTAAGGCTCGCGACTCTCACAGCACGCGAGTAGCCGCCATCGAGCTGGCGATGGTGCAGACGATGGCCGCACGGCAAAGGGAGCGGAGGTGCCACTGGCACGGGGCCACTCGCCGGCCTGCGCACGCAGATGAGGCTGCACGTGCCTCTTCACGGCGGCGGTGGCCACCTCAAGCGGTCACGACAGCGACAAGATTCCTCATCTGTGGCGAGCCCCTGATGCGGCGACGGCGGTGGCGTGACTTCCTCATGCGCGGCATGCCCCTGATGCGGCATCGGCGGAGCGGCTCCCTGATTCGTTGCGGTGGCGCAGCGGAACCGGCGCGCGGGCTGCTGAATCCTGATCTGTGACAGTAGCAGCAGTTCGGCCACTCAGCACA…
>Sorghum_newGene_1260
GATACATTTTGTTCATGTTAGATACTCAATTCAAGTCCCATGACTGCCTTTTATATCTGTGGTTAATTAATTCTAGCAGTTTTGAAGGCAGGCTATTAACAGTAGCACTAAAACATTATTAAGCAAACAAGTCATGCTACTTTGTCTTTATGATGCAATCTGCAGATCAAAGTGCTCTCTGTTTTTCTGATGCATATATATGTTTGTAGTAGATAGAGTAATCCTATGGTTAATTACTTGCTGCTATAATTTACAGAGTACCAAACTGCAGCTTGCTATTTTGTTAAAGTGAAAGTTATACTAGTCAAAAGAGCCTTTTGGTCTGTCTAAACTGGGAATAGTGGTGTCTGCCCAGCAGTAATTGATATATGTCCTTTCACTCCATTACTTGGTCACCAT…
>Sorghum_newGene_1261
GTAAGTATATATTCCATGCATGTACGTGTGTTTATGATGTGCAATCAAAGAAGCTATAGCGAGTATGGTATATATCTTCTCAAAATATAGTGGAGCTCAAATGCCTTTAATTAGCAAGGCAACCGGAGCCCACTAGGCAGCCACAGCATACGGCGTCGTCTGTGCATAGAGGAGTTGAATACGAATCATGTACGTATTATATAATATGGCTTATAGGCATAGCGGTCTACAAAACCAATCCTATCCATCGGCCAGCTCGGCCCGGTGAATGTTTGGGCCTCAGTTGGATTGTTACACAAACATGAAGCCTTTTAGAAGGATTATCACGACGTGAAGAGATAACTCCTCCAGTGGATAATCACGGGGCTTCACCTTGCCTACGAAAGAGGCAGCTATTAT…
>Sorghum_newGene_1262
GCGACGGCGACTCTCCAATTGCAAAACCCAACCAAAACCCTCCCCTTCGTTTTCCCCCAAGGCCCCGAGACTCTGCCCGCTCCCCGCCATGGCTCCAGGTGCCCTAGCCCGCCTCCTCCGCCTCGCGCCCACCCCTCGCCTTGCGCGCCCCTTCGCCGCAAAGGCCCGCGCGTCTCGTCGGCCGCAGGAACCGGAGCTTCCGTCGGAGGACGACAACGACTTCGCTGGCGGCGAGGTTGCCGCACCCACCGAGGGCATCGGCAGGCCGCTCGCCGAGGTGCTCAAGGAGCTCGGGAAGAGGGTTCCGGACTCCCTCGTGAAGACCCGCGTCGAGGATAATGGCTTCGCCATCAAGTACATCCCATGGCACATTGTGAACAAAATTCTTAACATACATGC…
>Sorghum_newGene_1264
GTTAGGATTAGATGTGGGAAGCCACGCTTCTCACCCCGCGCCCTTCACCTCATCGCGTGAGGCTTCCCTCCGCACCCAACCTCGCCAAGATCCCTCCCTCCAGGGTTCGATCCCGTGCACCCTATCTTTTTTTCTCGGGGAAAAAATGAAGGGTACATCGAACTCCTCTCTGCTTGAGCGACAAAAGCCGCACGCCTCTCGACATCCGCCGCCGCGTCCTACGCCAGCGGCAAGCTCCGCCGGCTCGCCAGCCAGTGATAGGGCGAATCTGGTTCCCCTCTACCTCCCTCGCCCTCTTCTTCTTCCTTATACCTCCGGAGGTTCGCGTGCGAGGGGCCAGCACTGCTGCTACGGTTTCGGCGACAAAGAAGTGGCAGCGTGCTGCTAGAGGTGAGCAGG…
>Sorghum_newGene_1265
GAACTGTTCTACTCTACTCCACTACCACCTGTCATTTTCCTTCCCTCTTCATCAACGTCTCGACGAAGCTGCCAGTGCTGCAGGTAGACCGGACCGAACAACTGCAGCTCGGGAGCGGCCATTTCTCCGGGGGCGGGAGAGCTCTACCTCTTGCAGCGGTAGAACAAGAGCAGCCAGAGTGAACAGAAATGGATGCGGATGGTAGCTCCAAGAGAAGTCGCCCAGTTCGTCGTGCTGTGAAGAAGCTCAAGTTCAAACCGAAGGTGCCTCCACAGAAGCCAAAGAAACTGAGTGCACAAAAGCCACAGCAAGAAGACCCTAAGCCAATTGATCAAGACTTGATGAAGATATTGAGGGT
>Sorghum_newGene_1266
ACCCTCCTCCCATTGCATCCTCTCTGCGGTGGCTAGTGCTGACCTCGTGCGCGGGCTTCCGAGCAAGGGCGCCGTAGTTCTCTCTGCGGTGGCTAGTTCTCTCCCTCCACCTCTTCTCCTTTTCCATCCCCCTCTCGACACTAGGGTGCGCTCCGTTGCACACGTCCCGGCAGGCGGACGGCGGCGCGGCGATGCCTCGGCATGGCGACCCCAGACGCGCGGCTGCCCCTAGCCCGACCTCCCAACGACGTGGCAACCTCAACACGGGCAGCGCCGTGGCGGTGCCGTCTCTACTTGGCTTCCATCCCTATTTGTCTCACAGCCTGCTGGAGCTGCTCCGGTGAACCCACTACTGGATCTGGTGCCTCCGTGGACGGATCCGTTGATATGCCTACCACA…
>Sorghum_newGene_1269
AGGTAATGCTAGGGCGGCCATTGCGAATAAGTTTTGCTCTTGGAAAAGTCCGTGGCGCATCAGTTATTGTTCCTCGACTTTCTACGGTGAAATGAGCAGAAGCCTTTGGTCGTGACATGGACTGATCAGGAGGGTTGATATAGGGTTTCAAACCTTTCAAGTTAAAATTCAGAGATGAAGGCACCTAACAATGGCGTGAAGTTCAGTGTGGCGAAGATGATGCTGTTGGTTATGTTTGTCGCCTTGAGTTGCTCGATGTCCAAGTTTTCACGAGTACGTTGTCAAGTTTGCAGCCACCCCGAATGAGGCCACTTTTTCGAATGTCTCGTTTGCTGCATCCCAAAAGAGAGCCATTCAGTATACACACTCTTCTTGAATAGTTGAATTGATCCATGTAAA…
>Sorghum_newGene_1271
TCCGGATCCGTTATCCCGTGACTCGCAACGCTTCCGTTCGCTTCCTCCGGCTCCGTCATCCCGTCACTCGCGACGCGACTAGGAGAGGACCGCGCGAGGTCGCGACTTGCGAGGGCGACTGCGCGAGGAGGAGCCGCCGGCCGCCGCGGTCTGGACTCGCCCAGATCTCGCTGTGGTCTCGCCCTGCCTTCCACTCCCGCACGCGCATAGGGCACAGGCACACAGCTTCTCGAGCAGACCCCCGACGGCGTGGAGATTTCGACGGCGTGTGCTCCAGGCGTGTCCGCTCGCTCGACCCCCGACGGCGGACGGCCGGCACTCGACTCAAGCAGTCGGGCGGGCCTCGGCAGTCCGCCAGGCGCCAGGCGCCAGCGGACAGCGGCCACGGCCCATGGCGCA…
>Sorghum_newGene_1272
GAAAAATCAGACAAAGCGTTATGTCCGGAAACCTCCTCCTTTCTTCCCGCAACGCCGCCTCTCCCTACCTCGTGCCTTCTTCCTCCCGTCTCCCCTTCGCCTTCCCTCGCGCCACCACATGGGGATCCAGGCGGAGCTAGCCCAGCCCTCGCATGGAGCCTAGCATCGCCAGACCAGCACTTCCGATGGGACAAGTAGCGCCTAGCCCCAACGCGCCAAACCCTAGAGTCGTGGGGCGCAGCCTTGGATTAGGGGATTCAAGGTGATTGTGAGATTCAAGGTGATTGTGAGATTCATTGCAATCCCAATGCCTATGTTTCCTGGGCTCCCAGCGCTTCGCAGTTCAGGCTACATACAAGGACAATTGGCCACCGGCAGGATTGGTGCCGCCCCTCACCA…
>Sorghum_newGene_1273
CCCGGAAGAGCGTGATCGCGGCGGCGGCGCCGCCGCGAAGTTTCTCGGCGGACCGCCGCCCGAGCAACCGAAAGGTTCCTCCAGCATTGGCAAGCAACCACAAGGTCCACAACCAAGCCAGCAAAGCCAGCCAATAGATGGAGCCAAAGGCCAAGGCAAGTGCTAGAGGTGCCAAGGGGAAGGTGGCCATGGTGTACTCCAAGTACGTCAAAACCCAGAACAACCCTGCTGTGAGTATAACACAGCCTTACCAGGAGCTCACGTCTACACCTGTAGGAGGCGACGACGACATCGACAAGAGAGCCTTGGCTTTCATATTGGCAGTCCGGAAGCGCTTCAACAAGGAGAACAAATAGCATGATGATCAGACGAGAGTAGAATCTCCAGAAGAGGTTAATA…
>Sorghum_newGene_1274
CCTCTCGGTAACTGTACGACACCCGCATTGAGGGGAGGAGAGTTTCATCACCGATCCCGTGCTCCACGCGCGAAGATCCAATCCTTCCCACTGCCGCGCGCGCGCGATTCCTCCCGCCATGCGCGCGATTTCTGCTTTCCCCGCCCTGCCCGCGGCTTCATCTCCTTCCCATGCGCGCCTTCTTCGCGTTCCCAATCATGCGCGCCGCCTTCATCTTCCCCGCCAGCGGCTTCTAGATCCAGCGCCATGGATTCCGGCGCTAGCTTGGGTCGGCGAGGCAAAGGAGAGAAAGGGCGCGGACGCAGTCGCCTGGGAATGAAGACGGCGCTCTCTCCTTCACCGCCGGCCCCTCCAGCCCCTCCGTCGGCTTTCCAATCTGCGCCGCCGGCCCGTCCATCT…
>Sorghum_newGene_1275
CTTCAATGCACCATCTAACCAGAGCAGTTCCCCAGCACTCGCTACCGGTGGTCGTCGAGCTCCGACTGGCCGCACGCCTCTGCCTCGTTCTGAGCTTACCCGAGTGACTCCTTCTCCTCCTCCCTCGGCGGCATCAAGGGTGCGCTCGCCCGCGTGGTGGCTGGGCGGATCTCGCCGGGCGGCCGAGCTCCCTGGCTAGAGGTCGCCCGCTTCTTCCCCAATTCCGGCCGGTGCGGAAGCAGCTATCTGCTCGAGGACTAATGGTTTTTACCACGGACGATGCGTGAGCAATAAGGACTGTGCGAACTCATGCGTTCAACATGACCTCGGTATCGGCGGGTATTGCAAAGGCTGGATCCTTTTTATCCGACGATGCACGTGTACCTTTGAATGCCCAGG…
>Sorghum_newGene_1276
CACACGATAAAATAACAATACTATAAAATTAAATACCAACGTTCAAGTGACATTTAATTCAAAAAACAAAATTTATAAAATTAACATAGTCATGAAGAGCATGGCGTCGCATGCTCACAAACTCAATTGTATGACTTCATCAATCCCTTTCATCTTCCTATGCTTCTTGGATCCAGCTACATATAGTGGACTTTTCACATATTCCTGGTGTGTCGGGGCGGGCAAGATGGATCCAGCGAGCGACATGGTGAAGGATACATACATTCTTAACTGTGTGCATGGCTTTGAAGTACTGAAGTGCTTGCCTTTATTGTTTCATTGAGTACTGGAATGCTCCGATAGTTTTCTAGCTCTTACAATCTGCAGTGATAAACGAAACATGTGCATATAATTAAATTT…
>Sorghum_newGene_1278
AGACTGCTGCTCCTCTGACACTTTATATGCTTGAGGGTATGCTGAGCTCTCAAAAGTCATCTGCCAGAACGAAGGCTCTTGATTTGATCCTAAATCTCGGGGTACATGCACACCTGCTGGAACCTATGGTCGTTGGAGATGCACCACTTATAGATAAAAGTGAATCTGTGAAGCATTCTTATCTAAGTAATGAATACGGATCAAGTATAGATGAACCAAGGGAAGAAGAACCTGAAGAAGAGCAGAAAATCAGTCCTGCTATTGATCAATTTGAGTCATGGCTTCTTAAAATACTTTTTGAGGTTCTCCTTCTCCTAGTACAGATGGAGGAACGACAAGAGATCGTGTGGGCCTCAGCTTTGAGTTGTCTATTTTACTTTGTATGTGATGGAGGAAAAA…
>Sorghum_newGene_1416
CCCGTTTTCGTCCTGCCTCCTGCGACGCGCGACGCCCGGCTCTCTCTTCCGCCAAAAAAAGGAAAGCGCCCGCCTCCTCGACGAATCCTCCTCGGCGCCCCCTCCCAGATCCTCCTCGACGCAGAGCCCCCCTCATCCTCCTCGGCGCCCCGCTCCCAAATCCTCCTCGGCGCCCCCTCCAGATCCTCCTCGACGAATCCGGTGGCCGCCTGAGCGAGCGTGAACTCCGGTGGCTGCCCGAGCGCCGCTGCGACCCACACCCCCGCCGCGCGCCCTGCGACACGCCAGTGGCCGCGCTCCGGTGGCCGCTCGAGTGACTACGACCCGCGCCCCCGCTGCCCGAGCGACCGCGTCGGTGGTCGCGGCCCGCGCCGCGAACGCCGGTGGCCCCCGCTGCCC…
>Sorghum_newGene_1417
CCAGGCGGAAGCGGAGACTGGAAATCGGGAGGGAGACCAGAGACGAGACCGCGCAAGATCGCCGGAGATGGAGCCGAGAGCTGCAATCCACAGATCCGGCGCCCTCCTACTCCTCGCCGCCATCCTCGCGGCGGCCGTCACCTCCGCATCCGCCATCGGTGACAAGTGCGCCGCCTGCAAGGCCGTTGCTGCAGAGCTAGAGATTGGAATTGCCAGTGAGAAGCCGAGAAATCACTTGGACTTGCGCAACCGCTTAAATTCTAAAGGTCAGAGGGAGGGGAAGGTCATTGATTACAGGGTCAGTGAGCTTCGGGTTGTAGAACTTCTAGATGGCCTATGTGATAAGATGCAAGATTATACCTTAAAGAAGTTGGAATCAGGCGAAAAAGGATGGGTTAA…
>Sorghum_newGene_1418
AGTTAGTCTATAATTAAACAATATTCGTTAAATACAAACAAAAGTGCTACAATATTTATTTTGCAAAAAATTTTAAAACTAAACAAGGCCTTAGTGTTGAACAAGAAAAAAGAAACAGGTCCAAGAAAAAACAGAAAAAAAAGAAAAGTTAGAATGTGAAACGAAATGAAAAACAAAAGGAAAAACAATATAAGAAGGAAAAGAAGCCAAACCTTATCTGCATCTTGGGCTGGCCGCACGCCCGCACCCACGACCCCTTCTCCTACAGTGCTCGGTCGCCTCCCTCTCGCAACAGAATCGGCCGCCCGGCCAGCTACCTTGCGTCGCCTCCTTTGCCACCCACGCCGTCTGCTGCCGTGCCGACTCTCTCATGGGTCATGGGCTCATGGCAATGGCGCA…
>Sorghum_newGene_1419
CTCTCTCCCTTCCTCCCGACCTCTCGAGAAGTCCGACCTCTCCAGAAGCGGACAACGCGGGCAGCACTCCTCCAGGTGCCGCCACCAGGGGCGACCGCGACGGCGATGGGCGCGACCGGCGCGCCACGGCCGCCCTCCTCCTCCTCTCTCTCTCTCCCTTTCCCTCAAGCGTTGGCGGCGGGGCACCAGGCGACGGCGTGGCCTGCAGGCGGGGCGACGATACTGGTGAGGCCCGACGACCCCCTCCCTCTCCTCCATCCTCCATGCGGCCTCGTCGTCCTCCTCCTCCTCTCTCTCTCTTCTTCCCTCCCGAGACGACGACAGCGGCAGCGGCGGCGGACCTGTTGTGGCCGGCCCCTACTGCCCCCTCTCCCTTCCTCCCACCCCCCGCATCAGCAG…
>Sorghum_newGene_1423
TGGCAATTTGCAGAAAGAAACAACAACCATCGACGATTATTGAATACAGAAGAGTAGACAGACAGACATTGGAGTCGTCTCTCGGGTAGCAGGCTATAGCTAGCACAGCTAGCTCTCGGTGTTTCTTGCATCTTCATCGCGCTGCAGTGGTGACTGGCCGGTGAGGAGATGCAGCCCCGGCCGGATCCGGATGATCAGGCATCGATGGCGTTTGCTGCTTGCCGGCCGGCCTTTCATCGACGACGAGCAGACCGGCTGCCATGCATGTGCGGCCTTCTAGGTTCTAGCTAGCCCGTGCCGCCGTGCGGCCATGGCAAGGGAGTAGCAAGCTATATCTTGCTCTGGGTGGACGGGTAAGCCTCCCCTCTTGTTCTTGAGTTGTGTCGTCGATCGGCCGTT…
>Sorghum_newGene_1424
CTCAACTCCAATCTCCAACTCCATAGGCTGACCGATCGAGAGCGAGCGTCATGGACCAGCGTCTGTTCTTCCTCATGCTCCTCGCGGGCGCGTCGTGCGTCAACGTCGTCGGCGTGGCCGGAGAAGAAGCGCTGTGGCTCGTCGCCGCCGTCGCGCTGGGTGCGGGAGTGCTCCACCCGCGCCGCGGCCCCGACCCCGAGTGATTCGCAACACCAACGGCGTCTTCTCCGGCGCCCCCGTACGTCTGCACGAAATTAAAGCATGCCGGAGGAGACTGTGCTGCTCCACCGCCTCCCTCCCTTCCTCCGTGATTATATATTCCAACCACTCTCCGTACTCTCGTCATGATTCATGCATGTTGGTTACCAACACCAACTCCAAACATTTCCTCCTCTTCAC…
>Sorghum_newGene_1425
GAAAAAAAAAACTCGGCCCTCTCCCTGCCGACCCGACGGTCTCTCCTCTCCCGAGCTCGCTCCTCACCGCGCCGCCGCCGTCCTTCTCCCCAGCACCGACACCGCCATGGAATAGCGCAACTTGGCGCTGGCGGTGGCCTCCGTAAGCCTTCCTATGTTGCCGCCTCCTCCCACCAGTCTATGTGGCCTCAATGAAACCTTAGCGTCGCGAGGCAACTCTGGCGGCGCAACCCTCTGGCCTCTTCCTCATCAGCGGCAACGGCGACGGTGATGCTCAACGGCTGGATCTACCGAAGCCTGCGTCGGCAGCGGTAGCTCCATCTGCTTGCTTCCTGCTCAGAAGGCTGGATCATCATCCTATCAATTGTCATGTTCTTCAAGTTCAGTTCGAGGATATTT…
>Sorghum_newGene_1426
CCCTCACCTCCCAATGGCAAACAGCCTTGGAATCCTCCAGAATACTTCCTCCCACGCCTCTTCCCTCCCCTCCTCGCCCAACGCCCATAGCGTCTTCCCTCCCCTCCTTCCCTACGGTGTCCAACCTCTCCTCCCCTATGGCGTCCGACCACATCCCCTCCTCCCCGTCCTCCCGCACCTCCGACGCCTCCTCCACCTCCACCACGTCCCTCCCCTGCTCCTACATCACGGTGGCTTCGGTGGACGAGATGCGGTTCGCCTTGAGGTGCGAGACTCCCGAGGTGCAGGTGAAGTTCGAACTCGCAGCGGACTCCTCCTTGGCCGCGGCTCATAAGCTGTGGGAGCTGGTGAGCGCTCATCAGCGCGGCGGCGATGCCGAGCTCAGCAATCCTGACTGCC…
>Sorghum_newGene_1427
AAAAAATCCCCACCCACAACCACGACAGCCTCCCGTCTCCTCTCGGTCTCCGCCCACGAGCTCGCCCCCATCGTCACCTGCGCCTCCCCTTCCCCTTCCTCTCCCTCTCTACCTCTCTCCTCTCGATGTGGTGGCGTACCGGCCGAGCCCGGCCGCAGTTGCCTACACGCAGGATGGCTGCCGCAGTGCTGCTCCCTCCCGAGGTGTTTGCGTTACAGCCACCACGGCGGCCTCCGGCGGCGGCCGTGCCGATGGTGACCCCCACGGGTCGTGCGCCGGTGAACCCCCTCCTCCACCACCTACCTCCTCCCTTCCCATCTCTCTTCCTCGCTCCTCGTCGGAGACAACAATGATGAGCTAGGGTTTCGTGTCTCCTTCGCTTTCTATCCCGGATCGAAT…
>Sorghum_newGene_1428
CGCACAGTACCGAGGCGCCATTACTCCATGGCGGGGGAGGTCGAAGCAACGCTCTATGCGCCAACCACAACCCCAATCGGATCCCAGTGACAGCAACTACGGCTGCCGGTGGTCGGAGTCCGGCGAGGCAGAGCCAGCGACTGGAGGCAGCCGCGGACAAGGCACAAGTGCCGCCTGCTACCCTGCTGTCAGTCCAGTGCCTGCTGTATTGGACAACAAAAATTGCAAATGGCAGAGAGGAGACTGAGCCAACCAGGGATGAGGCGTTTTTTGGTGGTTGATAGAAGGAACTGTCCTGATGTTGGCGGAAGTAATGAACCTGAAAGACATCCAAACATAGAAGGGCCACGTGAAGCTCCAGTTCATCCGGAATCAGAACCAAACATGGAGAATTTCACC…
>Sorghum_newGene_1430
GCGTGCGCGCGTTCTTCCCTTCTCTCTCTGCGCCGCCCGCCGCTCGCCGCCGCCGCCCTACGCCAGTTGCCGTCGCGGAGGCCCTTCGTCAGTCTCTTCGCCGGCGACGAGCACCGGATTGGGAGTCCCCAAACCCACCAGGACGTCCTTTTGGAGGATGGTGCCATCCCACGTGGAGATGATATCTTCTGTGAATTTGTGAGCGACAATTTAACTCAGACAAAGTTAGCTGATGGAATGTGTGGGTGACACCCCAACTTCCCAGTTTCGTTCCTTTGTATGATTCAAATATGAATATGTATTCTTTTTTATGTACGTTAGAATTAGAAGTACAAATGTCATGGAAAACAAAGTGCAAACATTTCGAATGTTGTTTTAGCGACGTCAAGGTTAGCAATA…
>Sorghum_newGene_1431
GCGACGCGCCCCGGCCGTCGATGCCGGTGGCCGCGCCCCGCCCGCCCGCTGCCCGAGCAGCCGCGCAGTTGGCCGCGCCCTGCCCACCGCGAGCTGCGGGAGGCCGCAGCTAGCTCGGTGGTAAGCGTAGCAATTTGGGGTCCTGACGCCTCGCGTGCTCTGATGACGGTTCGAGGATTTGGGCTAGGGCAGCGCCGCCGCCGCCGCCGGGCGTCCCTCGCGCAGCTCTGCCGCCACCGGTCAGCCCTCGCACAGCTCCGCCGCCGGCGTCCACCCTCTAGGTCACGCGCCGCTGCGTCCACGACCCTGAGGGGACGACACCCGCATCTCCGAAGCCCTCCCGTGGGGACTCTCCCGCTCACCAGACTTGCTGCACAGTGACATCAGGCAGTTTTGGAT…
>Sorghum_newGene_1432
GTCAGCTCACCATACAATTTCACGTGCCCATCCACGTCTGTGTAGTAACTCCGTAGTATGACACCAAAAAAAAAAAAAAAATCCGAGGTCAAAAATCCAGGGGCGAGTCGAGTCGAGTGGAGGCGGCTGGGGGTGTGCCATGACCATGAGCCCACGAGTCCACGAGCTGCAAACCTCGGCCGGCCGAGAAGAACGCCAGCGACGCCGCGCGCGCGCAGCAGCAGCAGACTTGACTTGTCCGCGCTCTCCCTCTCCCTCTCCCTCTCCCTCTCTGCAGCACAGGCGAGGCGACCTCGCGCTCGCTCGCCACTAGCGCCCTGCGCTGCGCTGCTCGCCTGGATCGAGCTGCAGCAGCGACACGGCCGGCCAACCAACCAAGGGGCCGGAGCTGCCTAGCTA…
>Sorghum_newGene_1435
CGCCTAGATCTGCTCGGTGCAAGATCCACTGGCCTCACGAAGTTTGCCCTCCCCACGCCGCCACGAGAGCCACGAGCCCGTGCTACAAGCCTGCGACACGCTCCTCTCGCTCCTCCCCCGTCCCTTGCTCCTCCGTGCCAGCGCAGCCCCCAGCATCGTCGGGCGCCAGAGGCTACATCCTCTATGCATCCCACACCACCAGGCACCTCATCCATGCCCCTAGCAACTGCGGCGGCCGCCGTCCTACTTCACGCCCTCGCGTCCTCCACTCCTCCGCCAGATACTTCATCGGATCCGCGGCATCAAGTGCCCCAGGGGCGAGCTCGCCGACGCCTTGCCCAAACTCTGCGTTCCTGAATAGGGTTGGGCGCCCCTGCGCCGATTTTGATCCAGCGAGGA…
>Sorghum_newGene_1436
GCCGGCCTATTTATCTTAGCGCTGCTGGGCCGACGGGAAGACGGATCGAGACGGCCACCAAGGCTCTCTCGTCGCCGGCGGTCGCTCTTTGTCTTCCTCTCCGTTTCGTCGGTGCCTGCTTTGCCTTCAAACCCTACCCCGCGTACGGCCGTCGTCCTTTGGGCGCCCTCACCACCGAACACCCATGGCGCTTCCGCCTCCTGTCGTACGAAGGCGAGCGGCGTAGATTTAACGGGGTCTCTCTCTCTCTGCCGCATCCATATGGTACGGCCGTTTGAGGGGGCGCCCCAACTGCTGCCTGCCCACGGCGTGCACAGCGGCGCTGGGGTCCCTTGTCGCGCTCCCTGAAGTGTAGTTTGGGTTTGTCGATCTTGCCGCAGATGCGGTGCGGTCCTCCAC…
>Sorghum_newGene_1437
TGCCGCCCTCTCTTCCCGATACTTCTCGTCGCCTCCGTCGCCTTCTCTCCCCAATCTGTCCTCGGCGTGACGGATGGGGGCGGCCATGGCTGCGGCGCACTCTCTCCCCTCCCGGCCCATCAGCGCGAGGGCATCACGTCGTGGTGACGGTGGCGCAGCACGTGGGCGGCGTGGCGCGAGCGCCCCTGACGCGGCGGGACGGTGCCGATGCGTCCTCTTCCATCCTGAGGTAGCGACAAGCGCGCGAGGCGGCAGCGCTTCCTGCGGGCGGCGTGCCAGCGTGAACGGCCACCGTCCCTTCCCCCACCGCCCATGGGGCCAGGCCATGCGGCATGGGTGCGACCTCAGGCGGTGGTCGTACCTCTGCTCTCCCTCGGTCCATCCGCTCGCAAGTTTGTC…
>Sorghum_newGene_1438
GGCGACGAGCAGCCACCAGCAAGGGAGGCCCCCACTGTGAATTTTATAAAACCAAAGGGAGAAACAACACTGTACAAAGGCGACACAGCATGGGAAGGAGGGGCAACACAATAAGCAGGCCCTGGGGAGGCAGAGGAACTAGGCTAGAGGGACTATACAGGAAAGGAATTCTAGACGCTTTACAACATTGAACCTATGAGCTTGAAGCCTAGCTTCTTCACAGAAGGAGTTCTTCCAAGAGATAAAAGAAGGCCGACCCCTATCAAAGGTGAAATTGTTTCTCTGCTTCCAAATTTGCCATGCCGCAATGGTGAAGAACTCCATGATAAAGGTAGGCCGACCCCTATCAGTTTGTTAACAATGATATTTTATTGTACAGATTTTTTTGACAGTTCCATT…
>Sorghum_newGene_1441
CAAAAAAAAAAAAAAAAAAACAGACCCACGAACTTCCCTCGCTACCTCCGTCTCTCCCGATGCAGGCCGCAGGCTGCTCCCTCCTCCATCCTCCCGACGCCATAGCAAGGGCAACGGCAACGGCGCCGGGCGCCAGCCGCGCGCCGCGGTTGCCCTCATCCTCCTCCACCACCTCGTCCTCCTCTCTCCCCTCCCCTTCCTCTATCTCTCTCTCCCCTGCCCTCTCGATGCGGCGGTGGGCGGCGTCGCCAGCTCGTGCGGCTGGCCTGAGGCGGCGCGACGGCGGCTCCGCTGCTCCTCCTCCCCCCTCGCATCCTCTCCCTTTCTCTCTCACCACGAACGCAGCCACGTCTGCTCCGCAGAAGCCCTAGGTGCCATGGTGGGCTCGGATCTGGCCGC…
>Sorghum_newGene_1445
AAAAAAAAGACAGACCCCCACGACCTCCCATCGCTCTCTCCGTCTCTCCCGATGGCGGCCTCTCCCGAGTCCAGATGCGACGGCCGTGGCGACGCTCTTCCTCCCGCGCCCCATGCTCCCGCCGCTTCCCCTTCCTTCCTCTCTCTCTCCCCCGATGTGGTGGCTTGGAGGCCGGGCCCCAACGGCACCGCCTGACTGCGGCGCGGAGGTGTCCTTGGGCGGTGGTGCCATGCGACCTACCGGCGGCCATCCCCGGCCACGGCATGGCGTCAGCAGGGCTCTCCGAGCAGGGCCCTCCGGTGGCTGGCGGCATAGGTGCTCTCCAACGGATGCTCCTCGAAACCCTAGGTTTCTGTGCTCGCGGACACGGCCACCCGCTGCTACGCTCGGGTGCAGTAG…
>Sorghum_newGene_1447
TGCATCCGCGTTGTTCTTGCCGTGGCTCCTGCTTAGCCTTCGACGCCGACGCCTGTACGACCCCAGCAGCGTTGCCCACGACCTCCCCAGGCGGCGGCGCTCAAGAAGGCCCCCGTCGCCGGCTCCTATGCGGCCTCCCGCTGGCGGCCCCTTGCCTGGCGGTTGCGCCTGCGCGGATCTGCGCAGCCACTTGGTGGCGGCGCCTGCGAGGCGCCCCTCCGGCGCCCCCTGTGAGGCCCCCCTCCGGCGGCCCCTGCGTGGCCCCTCGACGGTGCTACAAGCCAAGGTGCAGGTGCACCCTTGCGGCTGGCTCCTCTCTTGCCTTCCACGGCCATGGCAAACCACACGAACACCACGGCCATGACGAACCAACACGGAGGCGTTTGGTGAGGCTATCTC…
>Sorghum_newGene_1449
GTTTCGTCCTTCTGCCGTGCCCCGTCGTGCGTCCGCTGCGGCTCCCCAGCGTCTAAACTTGGAAACCGGCATCCCCTCCATGATCCCCTCCCCCATTCCTATCTTCACCGTGAGCACTGAGCAGAGACCCCGATCCCCTTCCCCTTTCCACCGTGAGCAGAGAACCCCATCCCCTCCGTGATCCGCATCACCGCATCGCCTGGCTGGGACTCAGAGAAGCTGCGGCAGCGGCAGGCCCCCATCCCCTCCGTGATCCGCATCGACTCGGAGAAGCTACGGCAGCAGCACATCCCCTCCGTGATCCGCATCGACTCGGAGAAGCGGCACATCCCCTCCATGTTCCGCATCACCGCCTCGCCTGGCTCCTTCCTCTTCGCCTGGCTGGGGCTGGACTCGGAG…
>Sorghum_newGene_1451
CGTGGACTCGTGGAGTTGTTACTCGCCCACTCCAGACTTTGCCACCGCACGCCCACTGCAGTTGCGAGTCCACCAGGCGCCGGCGAGGTGCCCATCCAGCGAGCGCCGGCGAGGGGCGCGTCCAGTGCGCGTCGGCGAGGGGCGGATCCAGCGGTCACTGGCGAGGGGGTCGTCCAGCGGGCGCCGGCGAGGGAGCGTTCGCGGGCGCCGGTGAGGGCCTGGGCAGCGGGCGCCGGCGAGGGCCTAGGCAGCGGGCTCCGACGATGGAGCGTTCGCGGGCGGCGGCGAGGGCCTATGCAGCGGGCGCCGTCATCGTCCTCCTCCCTCCACTCAGACATGGCAGGTGCTGCGCCGTTGCCTCCCTGCTCCCGATCTGGACGGCGCCGCGACCCTCATCCA…
>Sorghum_newGene_1454
AAACGGTGCCCAGGCAAACGCACGCAGCCTCACCCTTATCCCATTGCTCGGCCATAGCTCTCCATCCACCCGCATCTCTCCCTCTCCCTCTCTCCATCGTGACCTCCTCCCAAAAGACCGATGCTAGCATGGGTGCCCCTGCTCCTCCGTTCCCAATGCGAGCTCTCCCTCCCTTCTGCGGTGCTGAGGTCGCCCTGCTCCCTAGATGGGCCACGATGGCGCGGATGACGCATGGTGCACGAGCGCCGCCAACCAGAACCCTAGAAGCCGGCCGATGGGGTGGCCTCCGTTCTTTTCCCCTTGCCAGATTGACGACGGGGTGGCCGTCCTACTTCTTCACCGACCGGATCTACCATGGGAGGGCCATCCTTCTTCTCCTCTAGCCAGATCCACAGTGAG…
>Sorghum_newGene_1455
AAACAAGGCTAGGCGGAAAATAACTCCGTCACCAGCGACCTCTCCCCAACGCCGACGCCGCCGACGATGGCGCAGCAGCAGACGCAGCCAACCCCTGGCTCGGGCATCCTGGATGCCGTGCCGCTCTTCGTGGTCATCCTCCTCGCCGCCCACGTCCTGGCTCTGGTGTTCTGGATGTACAAGCTGGCCTCCGAGAAGCAACCACCCCGGAGGAAGACGCAGTGACGGCGCCGATCCACGCGATCGTTCGGTATCCTCTTCGATCGGTCGGATTTTCATGTGAACCAGTATCCTCCGGAAGATGATTTAGGCCGTCAAATTTTCAGAGATATCCATGTAGTATTTCAATTTGATCTATTTATATTTGTTGCATTTTAGGTATTGATTGAGAACAACTTG…
>Sorghum_newGene_1456
TGGTGATCGGGGAGAGCCACAAGCGTCGTCGTCGGCTGCTCGACAGCTGGCCGGACGATGATGCGGAGGCGACCCCGACGAGGGCGAGGCCAACCTGCACCGCCAGCTTGGCACAGGAGACCACCTCGTCGGCGACGAGGTCGGTGGTCACACCGCTGCCACAAGCGGGAACGGAGCCGACGCTGCCCCGCAGAGAGGCGACTCCAGTGCTGGAGGAGCCGGCCTAGCCGCGCCGGGAGGTGTCGGCGCCGCCGCTGGCGGAGACACCGGCGACGGGATCCTAGGAGAGGTCGGCCGCGTCGGGAACTGGAAGAACGTGAGGCAGACTGCCGCTGAAGTCCACTTTCCGCCGCTCAAACCTGTCACCGGTCAGGGAAGAGGCGGTTCGGGTGGCCCCCA…
>Sorghum_newGene_1457
CCAAATTCTCTCTCCTCATGCACAACCACAGGCACAGGTCACCGCCGCCAGTCTCCAGCACTGCTGCCGCCGAGCCTCCTATGCCGTGCCCCGCCCAGCTACCTTTGTTGTGCGCCTCCTAGCCACCACGCCATTGCCGCCCGCCACGCCTTCCTCCAGCGGTGGCCGCTGCCATAGGGACCAGTGCGGCACACAGGAACCAGCAGCGCCCGCCCGCTGCCCCCATCCACCACGCCGTCGCCTCAGCCAGCAGCCCAGCAGCGCGACAAAGCCTCCGGCAGCTGCTCCCTCTGACGCCTCAAGCAGCAGACATCTAGCAAGAGTAACCTGGACTACCAACTCTCGCACCTCCATCTGGAATAACTCTTCTGTCACTCTCGAAGAGCAAGAAGAGGGCTT…
>Sorghum_newGene_1460
CAGCTTCATCCACAGCCGCCACTCCTCTCCAAATCCTAACTTTGTCTGGCTGTGGAAGAGGCTGCGAGGCCATCCACACCCGGCTACGCCATCCGGCCCCGAACTCCAGTCGATGCCATCCGCAACCTCCAACGACATCCATAGCCTCTGACGCTAGCCGCCTGCGACGAAGCTGTCCGCACCCACTGACGCCGTTCACAACTCTAGTCGCCACCAACGGCAGCACTCGTCATCGACATCTCCGCATCAAGATGGCTCCTGGTAGGAAGGGCGGAAACCAGAAGTCAACTACTCATGAGCCAGTAGAGACGCCCATGACTGATTATGAGCTGCAAAGGGCATACAACATTCTCGAGAAAAATCGGATGTTCCAGCGACTTGGTTTGGGAAAGTTACGTG…
>Sorghum_newGene_1461
GAGGCAGTTGAATCTGTGACAAAGTTTGTTGGCAAATGGCTGAAAAAGGTTATCGATAGTGTCTGGCTGCCTGCAAATGATATTTTAAAGGATTGTCAAGGTACATAGCATTACTGAGCAAATGTCAAGCAACAAAGAAGCATATCATAAGATCATGTATGTTGCCATTAATTCAATAACGAGCACCATGTAACCTTTACTGGAGAACAGTTGGATCCAAGATATTTGGGGTGTTACGCCATCTATGGAGCACATTCTTTGTGTTGATGTATCAGAATTGAGAAGGATCTATGAATTGCTCAGAAGTAAGTCTTCTCTTAAGTTGTAGCATATGTGCAGCATGTTTCTCTATGGAGAACCTCCTGCAACATCTGACGAGTAATATTAAGTTCCATGTAA…
>Sorghum_newGene_1462
CGGCGCCGCTCCCACACGCCGTACACAATGGCTCCGTCATTTGCACCGTCGACGAACCCTTGCTGCAGGTACAGCTTGCGTTCAAAACGCCCCCCCTCGGGTCACAAGCAGGCCAGTCCAGATATCCCACTCCCAGCGAATCACAAGGGGCGCAAAGCTGTATGGAATGAAGCGAGACTTAGGACATTTGTGGAGCTGCTCATTAGAGAGAAACAAAAAAACAATGGCAACTGGGTAGAGAGTCAGAGAAAACTCATAGAAGGCTGGCCCGATGTTGTAGATGCCTTCAATAAGGCCACAGGAGCAAATTAAAAGGCCTCGTAGCTCACTATGACAAATGGTTGTACCTTAAAAAAGAACAATGGTCTCGGGAGTGATGACAATGGCTGGATTACAACT…
>Sorghum_newGene_1463
CGTGAATCTGCTTGGTGCCTGCCGCTGAACCCGGCCCTCCTTTCGCTGGTGACACGAAGAGCGCTGCGACAACGCCGCAACCCAGACGCCGCTGTCATCTGGCTCCGGATCCGGCCCTCCGTCGGTGGCTTTTGCCTTCCGCCGAACCACCGTGAATCGGTCGCCACCGTTGGACGGGCCACTTCTGGACTCGACGCCTGCAATCCCGCGAGCCACCGAATGACCTCACATCTTATCCCCAATACCTCAGGCAGGCAGCGATGGCGACAGGGAAACCCTAGCCGCCGCCACATTCCAGTTGCCGTCGGCATAGGCCAAGGGGAGCAGCAGCAAGTCAACGTCCTCCCTCTGGTTGTCGTGGGGCATCATGCCTCATGGAGCACCAGCCGCCGCAGATGC…
>Sorghum_newGene_1464
GCCTGCGCATCTGCGTACTTGGAAACAAACAGAGACCGCCATCCCCTCCTCGATCCCCTCCACCTTCCTGCGAACGCACGCGCCTCGCCTCCTCACCTCGCCCGCAAGCCTCGCCCTCCAGGCTCCAGCGCCGTCCGCCGCACTCTCGCCTCGCCCGCCGAGCGCCGGCTCGACTCGCCTGCCGAGCCCCTCGCCCGCCGAGCCCCGTCCGCCGCCGAGCGCCTCGACCGCCGAGCGCCGTCCGCCGCTCTCGCCTCGCCCGCCGAGCCCCGTCCGCCGCTCTCGCCTGCGAGCCTCGCTCGCCAGCGCCGTCCGCCGCTCTCGCCTCCGAGCGCCGCCTCGCCTCGCCCGCCGAGCGCCGTCCGCCGCTCTCGCCTCGCCCGTCAAGCGCCGTCCCTC…
>Sorghum_newGene_1465
CTCCCTCGCGTACCCTCCATCTCTCTCTCAAGGAGGACGCGGCCATAGGGCGACGGCGCCCTCTCAGGCGGCGCGCTGGCACGAGCAGGCCATGGCGGCCCTCCTCCCTCATCCCTGACCCGCCCTAGATCTGCCGCTGCCGGTGCCCATACTGAAGGTCCTCGCCGCCATCCGCACCACCTGAACGCCCTCGATCCGCACCAAGGTTAACTCCATCAACGCAGTTCAAGGTCGTCCCACCAAGGAAGAGCCGCAACAGCAGGCACAGTGGTAGAGGCGGGTAGTGTTTCGGTAGGTGACGTCGCAACCGGCGGAGGAGCGCCAAGCTGGTGGGGTCAAGTCGCAGCCGGCGGCCAGCGCGCTGCCGCTCGCCGCTCGCTGCTCAGCCGCTCCCGGCTT…
>Sorghum_newGene_1466
CTGACACCGGGCGATATTCCCCGAGTCGTCTTGGCTCCTCGAGACCTCGACTCGACTTCTTCCTTCGACGCCGCCCGTCCGTCCTCGCCTCTCCTCCGACGCCGCCCGTCCGTCCTCGCCTCTCCTCCGACGCCGCCCCTCCGTCCTCGCGTCTCCTCCGTCGCCATCGCCCATGCGGCAGCAGCACCTCCGTCTCTACAGGTCTTGGGGCTGCGGACGGCCGCATCTTCCTCCCTCCACCCGTGCATCCACTCGTGCAACTCTTCATTCGCCGCTCGCTGATCCGACCGTGCCAGTTCAATCACTGCTCCGTGACTGGCCGGCCTCGTCCCAAGATCCGGTACGAGCTCTGGGTGATGTATGATTTGAGAAGAAAAATGCAGTTGCAGTGCGTGAGAA…
>Sorghum_newGene_1467
GCCAGCACTACCAGAGATCAGTTTTTTCCCGGCGGCCAGGAGCACTCCCCTCGGCTGGCAAACGTCCGTCACGGACGCTCTCTCTTCCCTCGCGTTCCCAGTAAACCGAGGCAGAAAAGGTCCACACCGTCAGGGATGCTACCTGCGTCCCGAAAAATGAAGACTCGCCCGCTTCCGTCCTTACCATGGCCCACACGTAAGCGAGGGATGACGAAAAAAATTGGCGCGGAAGGGATGCGTCGGGCGCGTGATCTAGAATAATTTCACCCACCAACCTTATCTTATCACCCGTACCCCTACCAGTCTTCTCCCCATCCCCTAACTTCTTCTCTTCTCTCACAGATGGCGGCGACCGGTAGAGAATGGTCGGCGCAGGCGAGGACGCCGCCGCTGTGTGTC…
>Sorghum_newGene_1468
GAAAGGATTCCAACATAACAAAAATTTTCGCTCCGTCCGTCCGTCGAGCCTGCGATACCCTGCCGCTCGCCCCGCGACTTCCCTCCTGCGATCCCCCGCCGCTCGCCCCGCAATCACCGCAAGCAATCAGCACAATCTACATGAGTCTGCCTTCTCCCCTGCACTCCTCAGGCGGTGGATTTGGCCTTCCTTCCCGATTCCTCAGCCCGTTACCACCATCACGAAGTTCTTGCGACTGCTGCCACCATCCTGCTTCTTCGCAAAAGATGTCGCGCGCCACCCACCATCGGCACCACCAACACCGCCCTCGCCCTCACCCTGCAGTCCGTGGAGTAGATCGACGATCATCACCATCTCTACTGGTGGTGGCACCGCCAGAACCCTGCAAGGGATCAGACG…
>Sorghum_newGene_1469
ACCATTTCTAAATTCTAACTGTCTCCAAAGCAAGATGTCAGCAGTAAATCCCGTTCTGCTGTTCTGCTCTGTTCCGTCGTTATTCTTTTCCAACCCGACTATACACCTCTCTCTCAATTCCGATGGACATGGACTACTCGAGTGGCGCGTCGGCGTCGGGGAGGACGCGGGCGCGGTGGTGCTACTGCCGCTGCTTCCGCCGTTGGTGCCGCTGCTTCTGCGGCTGCTACTGCTGCAACTCCTTCCCCGACGAGCCCCACGTCGACCGCCGCGCCGCAGCCTACGCCTAGGGTCCTGGACACTCTTCACTCGCAGGGAGACTCGCATATAGACATATGAGCACTATGAGAGAACTGAATTCTGTCTGTCATATAACTAGGAAAATGGCTACCTTACTCT…
>Sorghum_newGene_1471
TCTCACGGAGGGTGCCGCACCTAAGTCCCAACTCTGCATGCGAGAGGAGTCTGGTGTCTGAGCCTCTCCGCCAAAGGAAAAAAAACTGAGGATGCCTTCCAGGCCATGAATCGGCTGTACCCTTAAGCCAGTGCCCGCGGCGGCTCTCTACGCACCTCGACTGCACATGTCCACATCCACTCCTGTAGCGCCGACCTCATGCTCGGTCCGTTGCTCTTCCTGCTCAACAACAAGATCCAGTGAAGTGAGATACGCTGCTTGGTTTCTTCCTCAGATCCGACGAAGTGGGGGGGGGGGGCCAGGGTCACCCACATCCGCCAAGGCGTCGCTCCACCAACGTTTTGTTTTAGAATAGAGCAAGAAGAATCCATGAATTTATTGGTTTGATTTTAGGAGTCT…
>Sorghum_newGene_1473
GGCCACCGGACGGGATACGCCTATCCACGACCCGCTCGCGCCAACGAGCCGCTGGTGTCGCTGTGATCTGGGAGCCTCCAGGTTTGACGGCTGATCCCCATTCTCCCCCAATGCCAATTCGTTGTGGCGGCAACGGCATGGAAGTTCGTCGCCAACTATTGTCTGATTTTGAGGAATGCGAGGATGGTCAGCGCGACGGGTGTGCCATGGACGGTGCTGCTAGCCCCTTTGATGAGGCCGAGGCCATCCACGGCGGTCGAGAGGGCATGGAAAACAGGGATATTGGTGATACTGGATGTGAGGAGAATTTATTCTTTGATCTTGGGGCCGGTGATGATAGTAAATCTGAGGATGGTGATGATAGTAGGTTAGATGATGCGGACACCTCTATGAATACAA…
>Sorghum_newGene_1474
TCCGCTCCACCTTCCTGAGCCTTCTGCATCTCGACCCTTCTCCTCCTCGCTCGCTCGGTCTCCGTCTCCCTCTTGATATGGGCAGCGACGACAGCGCCCTTGCGGCACGCGCCCCCACGGTGGCCGTCCCCCGACTGCCACGGAGCGGCGCGACCGGACGCCACTGCTTGCCGTAGGCTCGGCTCCTCCCGGAGTGCCTCCTTCCGCCGGTGGGCGTGCGCTCGATGAAACCCTACCTGCATCTTCCTCGCCGCCACCGGCGGTGGCTCGGCTGCATCTGGCGGTGCATTCAATCAGATAGCAAGCAAAAAGTGAAAAAGAGTGGACAGGTGAACAACTTTTGTTTGAAATGCTTCTTTATTTTTTGTTCATATCCAGTTTGGTTTACCTACACGTTAC…
>Sorghum_newGene_1476
AAGGCATCGTCACTCCCTCACCTCATTTTCCTTAAGCTTGAGGGTGGCTTCATTTTGGAGTGGTGGTGGACTGGTGGTGTGTGTCCATACACGGATCGGCATGGGTTGCAGAAGGTCCTCTTCAACTGTTCTCATGGCCATCGTGGCCATCTTCTTGCTCGCACTTGACCATTCCGTTGCTCATGCTCGCCCAGTGAGGAGCCCGTCCATGTCGACCGGCGAGCATCCATCTACAAAGGAAGTACTGCAAGCGACGAGGAAGCACGGCGCCAAGGCCGCCAGCACTGAAACCGTGCACATGAAGCCGGGATCAACGGGCGTGGTTGGACGAAGGGTTGAACAGCCAAGCTTCGTCCGCGGAGGAAACAGCAACAGTCCGGCCTCTGCCGAGAAGGTAGT…
>Sorghum_newGene_1477
GGACAACGCCCCATCCACGCCGCCACCCTCGCTTCCTCCCCATCCACGGCATGCGCTCCAATTGTGTCGGTGCCCTAGCCCTATGGGGCGCACCTCCACCTGCAGCAGCTCCACCAACCGGCGGCCCGGCGCCCAGATCCAGATGGGAGGACGTCGACGCCGCGTATTCGTAGGCGAGGCACAGGCGGAGGGAGAGGTAGTGGTTCGCTTCCCGTCCCGACCCTGCACTGCCACAGCTCGGGTACGTCTCATCCCACCATCGCCCCCACCCCAGAGGCGAGTTCTGCAGGCCTACGATCGTGCTGCAACCCAGGCCGGGGCTGAGCTTGTCCGTCCAAGCCATGCTTTCGCCTCCAAGTCTGCATATCTTGAGCTCCTCCAGAACGCCAGTGCTCCCAT…
>Sorghum_newGene_1480
ATACTACCTGCACTGGGGCAAGAAACTCAAATTCGACCAGAGAAACTCTGCTTTGCCTTAAAGGTGTTGTTAATAAATTAGGAAGTTATCTCCCGATCCTCAATACAAGATTTTCATGCCACTTTGGTGAGCTTCGAACACGGGACTGAAAGGGTTTACTTAACATCATGATGCATTGAATATGAACGCCAAAGTTAGTGGAATGACTGGAACGTATGGAGCTCTTGGTTCATTGCACATTCTTGACCTTGGCTGACGAATAAAGCAGTTCTTCTCTTCACGTGAGCATATCCCATTGGTCCAGCCACTCCAAGGGTGAATGCAACTTGGAGAAAGGATGTATGAGTACTTCACATGGGGGCTGTCAAAGTTTCGAACTGGACATATGACAGAGGGCTT…
>Sorghum_newGene_1482
CCCGCATCGTGCGTCCCCGTCCGCGTCCCCGTCGATCCCCTCCCCGATCCTCTCCCTCTCTCCTATCGCGTCCGCGCGAGCGTCGCGATCGATCCCCGCGCCCCGACCCCCTTCCTGGACGAGAACGGTTGCGCTCGCCCAACGCCGTCGCGAGCGCCCTGGTCCCCTCATTGGTCTCGAGCACCGTCAGGACCGCCGCCACGAGCGCGCTGGTGGCCGCGTCCACGTCCACGCAGACCCTGGTGTCGTGCGCTGTCGCGACCGCCTCCACGAGCTCGCCGTTGGTCGCGTCCGCGCTCGCCGGTAAAGCCCTACCATAGGAACAAGCCACCGCCGCAAGGCCATCCTCCGACATGTGCCGCCGCCTCGCTCGTCCCTGATCCGTGCCCGTCATTTGCT…
>Sorghum_newGene_1483
CTGATGATTGCAAACTCAAGCCTCACCCACACGGCATGCTCTGTATTGACACTGAGCTACCATGCAACCTATTTGATTTCCGCATGACTTTGATTGATATTTATGCAGAACATTGGAGTGAAGGACAACAGATTTTGCTATTGCTATGAAGATATTCCAGTATAGTTCTCTTGTGCTTTTCAATATTGCTGATCATGAAGTTGAGTACTATCTTCAGGATGCCGGACGACCTCGCCAAGGCATCGTCGCCGTGCCGCTGCTGGAGGTGACCAGGATCGATGACCTCGCCAAGCCGCTGTCACCGTTGGACAGGCCGATGTCGGACGCGACTCCTGCCGCTGCCTACCGGATGCAACAAGGCGCCTGAGACCCTGTGCCCGCGACGTCGAAGCCGTTCGG…
>Sorghum_newGene_1484
GCCGCGATGCGAGCCAGTTTCCAAGTGCTCACGGGCAAAACCGCAAAACGTTAATTTTCTTTAGACGCGGATACAGCCATACAGGTACAACAGCCTCCTCGGCCCATGTGTGCTGTGCTCACCAATTTATTCGCATTCCAAATTCCATCCAGCCTGCTCGTTGCTTCGCCTTTGCGCTTTGGCCTCTCGCCGCGCCGGCTCCGCCGTCCGCGTTCTTCGCCACATCTCTTTCTTCCCGGACTCCGGCGCTCCCCCGCGGACGTACCGGCCATGGATCCCCCATCCGCTCAGGTGATGTCCACGACCGACGACTTCCAGGACAAGGCCGTCGACGAGTGTTGCTCTTGCTGCTACGATTGCTGCTCCAGCATCCTGGACTTCCTCTGCTGCTCGTCTTGA…
>Sorghum_newGene_1485
GGCTCGGCCATTGAACAGAAAAGAAAACAGAGCTGCTCCTTTCCTCTTCCTCTTGCAAACCCTAGAAGAAAAGAGCCCCAATCCTCCATCCCTTCACTCCATTGATTTGTGCTCCATTCAAGTGAAGGATAGTGCTCTAGAGATCAATTTGAGAGCTCCAAGAGGATCCCCTTCATCTCCTCTCCCTCTCCATGGTTGGTTCATGCTCATGAGAGGAGGTGGTAAAATCTAGTGTTCTTGTGCATTTTGTGATTCATATTTGTGGCACTAGATTGTGATTGCAATTGAGGATTTCTTATTACTCTTGGTGATTGCCGTCACCTAGACGGTTGGTGGATTGGTGATTGGTGAGGGGATTTGGTGATTGTGTCCGCCCCGAATCAAGAGGTTCTTGTGGCG…
>Sorghum_newGene_1486
ACGGCCTCCTTCCCACACCCGGCCTGCCCTCCCGCTCCTCTCGCTCCTGCTCCTCTCGCAGTGCGCCGCCTCTGCCGACTCCGCCGCTCGCGCCCGTCCCCTTGCCCGCTCACGCCTTCCCTCCCTCTCCCTCTCTACCTCTCTCTTTGGCCGTGCTGGCACAGAGGTCTGGCCTGGCGCGGCCATCTCCACGTACGGCGGCGCCGCCGCCGCTGTGCGCAGCAGCCGCGCCAACAGCCACGGTGGTGCCGTGGTGGCCGCCAACGGGCACGGTGGTGCCGTGGTGGCCGTCTCCCAGCACAGCGCGGCACGCGGCTGCCTCCGCCGCGGCCTGCTCCCTGCGGTCCTCGCATAGTCCCCTCCTCGGTTAGGTCCTCCCCTCTCTCTCCTTACCTCTTC…
>Sorghum_newGene_1487
CTGCATGATCTGAGGTACAAAAATGTGTGCCAAGCCATAGAGTGGAAAATACCATATATGTTTGTGCTGATATGTATAACTCTGTGCAAATATGTTGCTTTGACTTTTTTTATCCATCTGAAATGTCTCTTTGCCAGTTTGCCATATTCTGAAGCTCTCACAATATCCAAATTCATTTGTTATGATTTTTCTCTGTCTAATTTAAATGTGTCTGCCATATTCTGAAGCCCATATTCTGAAGCTCTCGTAGTCCACACATTTCTGATTAAGACTCCTATTAATTCACATGTGTTGATTTTTTTATTTTGGCATTTATGTAGGTAACCTTGTATATGTCTCAACGTCTTTAGGAGATGCTCACAAATTATCTGAATCCACCATCCACAATCACATCCATTG…
>Sorghum_newGene_1488
GCCCTCGTCAGTCTCGGCCGCCGTTGCACGCGTTCGCCGGTAGCTGCCCCTTGCCTCTCCCACGAGGGCCACGATGTCTAGTGGAAGGACATCTGTTTTGAAGAGGACGACCACATCGGCTTCGAAGAGCAAGGCGACTGCAGCTCCAGCAGCGGTGATGGCGGCGGCGACAAGGAGACTTCCTCGGGGAAGCGGCTCGGCCCTCGCACCCACCCGCACCGGTCTCAGCAACGACGCGGCGGCAACTTTCATCGGATGCGGAAGCAGCTCGGCCCCAGCACCCAACCCCTCTGGTCATATCAACGGCATGGCAGCAGCAGATTTGATTCATCTCCAATCCCTCGCAGACGACATCAACTGTTCATCAGTCCATGGCAGACGAGGATACCCAGTCGCTGC…
>Sorghum_newGene_1489
GTGACCGCATCTTTCCGGATTTCTCTCCTCCCCATTCCGGTGGTGACGGTGGCAGCGGAATCCCTCAGCGTGGTCATCCCTCTCCTAGTGGCGGCGAGCCCTCTCCTATCCAGAGGCGGCGGCGTCCCCCTCGGCTCGCACGGTAGGCCCCCTGGCGGCACTCCTATCCAGAGGCGGCGGCGGCCCCCTCGGCTCGCACGGTCGGCCCCCTGGCGGCGGTAGCCATCCTGGCGGTGCTTGTCCCCGCACACGGCGGCCCCCGAAGGCTGGGGAGACGACGACGCAGCCATGGCGTTGGCGCCTTCTTCAGACCCGCAGAGGTAGGAAAATTCATTTTTACTCCCGGTATTATTTACTCCTACCAGGTAGTCGCACGGCGTCGCTGCTAACGGCCGTTCC…
>Sorghum_newGene_1491
CGTCTTCATCCTAAATTTTAGGAGTTTGGATGGAGGCCCCCACTCGGCCTCTCTCTCTCCGACGCCACCGCCGGCCGCGGCCACCGCGCCCCGACGCGGCCTCCCTCTCCCCCGACGCCACCGCCGGCCGCGGCCACCGCGCCCCGACGCGGCCACCCGTGTACGCTGTGATTTTGCTTGATTCGTTGACGTGTGCGCGTACTCTCTTCCGGTGGTCCGCAGAAAGTGTTCGAGAACCACCGCATCGTCTTCACCGTCGGCACCTCCATCGCCTCCGTCCTCACGGCTTGGGCCGGGCTATTCACTTCGTCAGGTGCATCAATCAAGGATTGAAAGGAGGCTTGAGTCAATTGAATCATCTGCTCATTGCACCTCCGCACGGCAATCGCACCTCCGCTG…
>Sorghum_newGene_1492
GCCGCCTCCAATTCGCCGTTCCATGGCGCGCGCGTGCGTGGAGGCTGCCGTCACGTCCGCCATCTCGTCGCGGTAGGACTAGGAGAAGGCGGTGAACGTGCAGGTCCTCCTCCGCTGCAGGCTCTTCAGTGACGATGAGCTCCGAAATAACGCACAACAGGTCATCACATTCAACGACTACCAGCGTTAGGTCGCCATCACGCAGAGCATCGACATGAAGCAGTTCGACCAAGTCTTCAGCTTCGACAAGGAAGCAAGCGCAGCCATGTGGATAACAGATGATGGCAAGGCAACATTTAGGCAGTATGCAGAGATGAGAGAATCCGTCCACATAGATGAGGTAGGGAGACATGTAATGCAACCCCAATTGCTATTCTGAGCTTGCGCCACCCATTGTGC…
>Sorghum_newGene_1493
AAGCTATCCCATCCCCTGGACTGGAGCTCCCCATCCCCTGGACTGGCGCTCCCCAGTGGCCAGTGGCCGTGCTGCCCAACGCGCACCCGGCAAAGATGAAGCTATCCCATCCCGTGGAGCTCCCCAGTGCCCGTGCTGCCCACAGCCCACCGCCACCGCCACCTCGACCTCGCCACTGCCTGTCGTCCAGCTTCCCAGCCCGGCAGCCCCACCGTGGAGGTTCTGGAAGTGGCGTATCCCTTCTCGACATGCAGAGCGCCGCGGCTTTGCGGCCGTGCCCCGCCCGGCAGCTGGTGAGCCGTAATCCCAGGCCGCCGCCCCCTCCTCCCGGCCCACCAGCAACAAGTGTCGTGCGGCGCGGCCGGGGATGCTGTGGCGGCCCCAGTGCGGAGGAAGGCG…
>Sorghum_newGene_1495
CAAACATAGGCAACTGTTTACCTCCACGTGTCTACTTCTAATTAGTGCTAGAGAAAAACAGTTCCCCGACCCAATCCGTCACCCCTCCCGTCCTCTTTCTCGATCCCTCTCGAAATAATGCCGGTCCGCTCTCGCTCTTCTCCTTCCCTCTCTCCTTGTGCAGGCAGGGCGACGGCAGCTTTACCTCCATTCTTCCCTCCCCCACCGCACGCGTCGCACGGGCGGTGCACCGGCGATGCCCGCCCGGTCGCTCCCTCCCGAAGCGAGCCGCGGCTCCCTCTCTCCCCCACGCAAGCGGCGGTGATGATGACCTTGGGATGCAGCGCCCCTACGGTGGGTGTCCCCGTCCCCGGCCATGGAGCGACGCGACCAGGCCCCGGCGGTGCCACACGGCGCGGC…
>Sorghum_newGene_1496
CCGCAGAGCAGGAAGCCAGGAAGGCAGCAGCAGGCGGCACATCCTCCTCCCCTAGCTACGGCTCCTCCACCGTCTCCACTCGCCGCCCTTCTCCGCACCCGCCTCTGACCTCTCCTCGCGGGCCAAGCAGGCAAGGAGCAAAGGTGCCAAAGGAGCGAGCGAGGAGATAGTTAGGCAGCGGCCATCGACGGCAGCTCGCGGAAAAGCGACGGAGCAGGCAGACATCCCAGCAGTGACGCGGCTGCAAGTTGGTTAGTGACGCGACCGCCGCAAGTTGGTCCGAAGGCGTTGCCCAGGTGCTGAGGCTTTCCTTGGTCTCTTCGCCGGCGACGAGCACCCATCAGGTACTCCCACTCCTCTTCCCTTCCCTTATGCTGTGCGAAGCTGAGCACCGAAACC…
>Sorghum_newGene_1497
CTGGCCTCTGCTTGCTGTGTTTATTTCCTCGGCGCCGTCGCTTCCACTGTTTTCCCCTTTCGTCTGAGCTCGGCGGATCCACGCTGTTCGTGTCCTGTCCGTTGTTGCTTTCGTTCTTTGCTTTGCCTTCTTCTGCCCGGCCTACTGTGTTGCCTTGGCGTGGCCGCCGTATTTGCTGTGTCTGTCGGATTCACCATCGCTGAGCTCGCCGTACCACGGTGGGGGCTTTGCCCTTGCCGCCGTGGGCCTATCTGGTGTTCGTTTCGTCTGTGTGCCAGATCCAGATGACTTCGGCGTCTGCCCGTTGGTGTCTGTCGTTCTTGCTGGGTTGTTAGCTTCTTTGGTTTCTGTTCGTTGGTCAGCTTACAGGCTTGGTTTCTTCGGTTTGGTTATTGTTTA…
>Sorghum_newGene_1498
TCTCCTACCCGCTTCTCACCCCTTCCTCTCTCCTCTTCGCGTCTCTCCCCGACGCTGGCAGGAGCGATGGCGGCTCCCGGGACCGGGGCTCGACGGCGGCGCCCACCTTCCTCCTCCTCCTCCGTTCCTCCCTCCTCGCCTGCTTCGCACCTCCGTTCCTCCCTCCCCTTCATCTCTCTCTCCCTCCCTCCCGAGGTGGCGGCGGGCGCGAGGTGACGGGCTGACGGCGGCCCTCGCGGGCAGCGCTCCGACGCGGCTGTGGCCCGGCGGCCCCTCCCTCTCCCTCAGCCTCCACGCGGTCTCCTCGATGCCTCCTCCCGCTGGGGAGCATCAGCATGTGCTTCTGTGCTCGACGAAACCCTAGCACATGCAGCTGTGCAGGCGCGGCGGCCCCTCCAT…
>Sorghum_newGene_1500
GAAAAGCTGCTAGCCCTTCGATCTCATTTGGACGGTGGATACTACTAGGAAAGTTACGTTGTGACTTGCTGCAGCAAAGACACCCAATCCGAGCCCGTGCCCGCACCCCAGCTCCTCCCTGCGTTCGCCCCCGGCTCCTCCGGCGACGGCCTCCCCGCGCTCGCCCGGATCCGGTGGCTGGAGACGGCAGCGGTCATGGCGAATCCGGCGACAACCGCAGCGACGGCGATGAGATTGCTGAGAGAGCTTGGCACAAATGTTACAGAAGATTTGGTTGTGCTGATGCCAAATTTGCTGTCATTTTTGAAGCATGATGATCCTGTGGTTGTTAAGCAATCTATAGCTAGTGGGACAAATTTATTTGCTGCTGTATTGGAAGAGATGACACTTCAGGTTAAC…
>Sorghum_newGene_1502
GCCTTATGGAGATATTAATCGGAAGAAACCTGCTGCCCGATCAAGCTGACGATGGTTCCAGTGTGGGTCATTTGTCTGATCCAGCCATATTGAATAACGACGTGTCTCCTGTCGAGAAGATGATTGAAATGATTGGTGCTTTACTTGCTGAAGGAGAAAGAGGAGCTGAATCCTTGGGTATTCTTGTCTCAACAGTAGAGGCAGATGTCATGGCTGACATTGTGATAGAAACAATGAAACATCTATCAGAAGCTTCATTTCATTTAGCAACAAATAACGGTGTCCAACAACTGAATTTTAAATATTCCTCTGGTCTCCTAGCACAAAATCTACCAGCCAATTCAGACTCTTCACTGTTCACTGCACAATCGACACCCACAGCAGATGGAGTCAGCATGT…
>Sorghum_newGene_1503
AGGAGATTTACAAAAAAATGAAGATGAACAGCACTCAGCTTCTCAACCTAATCAAACAATTGCCAAAGATAAGTTGGAGCTTCTGGATGTTGCCACTGAACAGGAGCCGACATCTGAAGTCGAGGCACCAGTGGATGTCAGGATTCATTCTTCTGATGTTGAAGATATGGTGAAACCCATGACTGCAGAAGTTATTTCACTTGACGAATCTGATAGTACGGATTTAGAGGTTGACCCCTTTTTACCAGCTCCGGAGGCATCAACACCAGAGGACACCAATCATGACTTGCCAGTTATTACATCTCAGTTGGAATTAAGTGAAAAAGGGAAAATCTCAATTAACAAACTAGCCATTGGGCGGATACTCGATGATTACAAGAAAAATAGTCTCAATGCCAG…
>Sorghum_newGene_1505
ATCTGATCTACGGTCTTATACTAAGTAAATAATGAAGTCTGTGTTGGTTAGCATCAGGAACTTGTCATGGTCATAAAGAACAGTATCTTTACAGTTCTTCCATGTGGCATGTGAACAGCGCACTGCTGGGTTAGGTGATGGTCTCCAAAAGTGCACTCAAAGGTCCCGATATTCACATAGTAGATCCATTGGTTGAATGGACCTACTTTGGAATAAAGGCCTCTGGGGTTCATGTAGTTTCCAGTCTGGCAGTTGCACATACAGGGCATCTTTGGGAAGCACGAGATGGGCTAGCAAGTGCTGAAGCAGTGCGAACCAAACCAAGACGATTAATGGCCAGTTGGGCGTTAGGTGGCGGTGAGCAACTCGAAAACGTTAGCAGCAGCATCCCCCTGTCCC…
>Sorghum_newGene_1506
TTGTACAGCGATGAAACTGATTATCATTCTATTTTGCTACAAAACTTACATATTCTTACAAATTCTTCAAATATTACAAAATCAAAAAGAGTGATTGTATTGTATATGACCACTCAATCATTAGTCCGCCACAAATGATTACAAATTCTTCAAATAATCCACAACCAATAAATTTATTTAAAATATAGAAGCACAAGGTACCAATTAACAGACTTCAAGACAAAACTAACTGTCAAACTTAGCGTGCCCTCAGACATCCAAGGAAGGAATTAGCAGCATTAGCTCTCAAGCCTGGCAGGGCGAAAGCTCTTAGGCGGCAACTGCGAATGTAGAGAAACAAGCCTTGAATTTATCATCATTTGCAATAAAAAAGCAAATGCCTATACATTTTGGTTCAGG…
>Sorghum_newGene_1507
CGAACGGTTGCGGATCCTCGCGAACCCGCTCGCAGTCTCGCACGCTATTCCCGCACATCCTTCCTCCCAGTGCGGCAGGCCAGCGGCCCCATCGTGGGCAGGGTGCGGGCGCTGCGGCCGCGGCGCTCCCGGCCATCCCGGCGCAGGTGGGTCCCCAGAGACCTCGGCGACCCTGGCGGCCGTGCCGCGGTCGTGGCCGTGCGCCGCGCCGCTGCAGCTGGGCCTGTATGCGTAGCAATCAGGCCACGGCCTACCTCCTGCCGAGCCACGGCCGGCCCCGGGAACATGCGGGCCCGGTGCAGCTCGCTGGCCGGCCAGGAACCGCCGCCGTGGCCATCCCCGGGCGGAACCAGCCGCCGAGAAGGCGAGCTTCGAGGCGGTCGCCCCGCCCTCGCTGGC…
>Sorghum_newGene_1508
CGAGCCCTGTCCGCGGGTGGGCGACGTGACGCCGGCGGCTGGGCGACGTTGCGATTGACGGCTGGGTGACGTTGCGGCCGGCGGCTGGGCGGGCGACGTGACAGCCGGTGGCTGGGCGAGCGACGTGACGGCCGACGGCTCGGCGACGTGACGGCCGACGGCTGGGCGACGTGACGGCCGGTGGCTGGGCGACCAACAAGCTCCGCCCTTGTATGCTCTGCAACTTCGATTCACTCCATCTTCGCGGAAGTTGCAGGCAAGATGCCCATTCTCTTCGCCACCAACATCGACTAGGTTCTGAACGTGGAAGGGACCGGCCGCCGGTGCCTTTTGCCCAATTCCCAGTATGTCCAACAAGCTTGTGTAATCTTGCACAACATGATAATTGAGGATGAGCGA…
>Sorghum_newGene_1509
CGACGCTCGCCTGCCTAGAGAGGCGATTCGGGAGGTGACCTCGCTGCTCCGCCGCGCCCCATCTCTACGCGTCGCCTCCTCGTCATCGATTCGGTGTCTCCGTGTCGTCTGCCATTGCCAGAGCTTGGAAGAGAGTTGAATAAGCTTATCTTGGAGAGCCGCTGAAGCTCCTTGTTGATAGAGGGACATTGAGGTCCTTGTACCACAGCCCTGAGGCTGAGAAACGTGCAGAACCAAGAGATCCCGTGGGGTTCAATTGGTGCTGAATATGTTGTTGAGTCTACTGTTATTTTCACTCACCAGGAGAAGGCTGCAGCTTACTTGAAGCTCTCCGCGGGGAAGCCAGAAAATTGACATGCTCCGCTCAGTTGTGTATAGCCTTGGAATATGTTGATCGTT…
>Sorghum_newGene_1510
GGACACTTCAAAGAAGAGCTCCCCGCTGAGAAAGAGAAGAAAAAGAGGGTGGGTGGGAGAAGAGAACAAAAACTCAAGTAGAGAGAGAAAGCAGTGGCTCTGTTCTGTGTGAGTGTGTGTGGGGAAGAGAGAGAGAGAGGTAGGAAAGCCATTGTTGCAGTTTCTCAGAGGAAGGGAGGGAGGGAGGGAGGAAGGGAGCGGGCGGAGAAAAAGTTGGTGAGTGAAACTTACCACCTACTGTTGCAGCTGCTCCCACTTCCCCGCTGGCTGCATCGTCCCTCGCCTCGCCTCGTCTCCCCCACCCCACCTCCTCCTGCACGCTGCCTGCATGCTTCATCGCCTCGCCTGCGGAGGAGGAGGAGGATGATGGTGGAGGAGAGAGCGGGCGAGCCGTCGGAG…
>Sorghum_newGene_1512
TGTTGCCTCTCCCTCGAGATCTCACCTCGCAAGTCCCTCGCCTTTCTCGTTTGCGGCGGCGGGCGGCGGCAGTTGTGGTGGTGCACGGTGCACCGGCTGTCGCGGCCCCGAGTGTGTGAGCGTAGGCGCCCACAGCGTATTCGGCTCCTGTAGTCCTGTTTCGGCTGCAACCCCTTCTCCCGAAATATGAATGATGAGGGCAGGAATATGATAAGCAAAGCAATTCATTGGAGGGCAGGTTGTGATGCAAGGTACAAAGATATACCTGAAGCCGGAAACCATAATGCCTGACCCTGCTTACTTGATCTCAATTATGGTCCACTAGAGTACTAGTCCTGGTTCAATGTACTGTGTTGCTATAAGTTCATGCTGTGCAATTGTTGCAAGGAGTGATGTGAA…
>Sorghum_newGene_1513
ACACCACCCCACGATCCCCATGCCGGTCATCTTCCTCCTCCAGGACTCCAGGACGTGCTGAACCTTGACCACGACGGGGTGAATTCCGTGGTTCGGCCCTCTGCCTCCTCCTCCTTCACTGCGTGTCCGACGGGTGCCGACCGTCACATCGCCATTAACGACACCAGCACCGACGCCAACCCCAAGAGCGGGCGCCGTCATCCTCGTTCGTCGCCCCGACGTCGCCCTCAATTGCTAGGGTCCGCCACGATGCCGCCCCGGCCTCGACGACGTGCCCGGTCCTAGACACCGAGCACCCAGCCGCCTCCCCGACCTCCCACTAATGCCGCCGACGCCGACGCACGCGAGGCGCTCGAGTCTTTGTTAGTACCTTCGCCAGATCTTCGACGAGCAACCAAC…
>Sorghum_newGene_1514
GGAATATAAAAGGGAGTCGAAACCCTAGCAGCCTCCCCACAGCCCTGCATCGTGCCCCTCGCCGCAACCTGCAGCTCCGCACCGTGCCCTCCCCCAACAGCCCCGCGTGCTCGGCGAGGGAGGCATGGATCTAGCCATATGCTCCTCAAGGCATGTCGGATCCGGTGAGGAAGGACACAGTCGGATCTGGAGGCAGCTGCAGCGGCAGCGAGCGCGAGCACGGGACTCGGCGACTGCAGAGGGCGCTCGACCGCTCCTCCTCTCTGCAGGTTGAAGTGGAGGCCTATCTTACTCAAACAACTGAAGATGGGAAGGATCCAAAGACACCAGTTGAAGCTATAGCTCATGTTCTGCCCAAATCAACTTTCCTTTTCAATGTTGGCATGGAGTCCAAATAGA…
>Sorghum_newGene_1515
AGCCCTCAAGGCGCCACGGGCGCCATGAGTCTTCTGGCATGGAACTGTCAGGGCTCAGGCGGGAGCCTTGACAGCGCCAAGATGAAGCACCTTTCCCGCCTCATTGCGTCTACCAATGCTCAGGTAATTTTTATCTCTGAAACAAAAAAACTCTTCCATAACTAGCTCCGACCTAATAAATAGATTCAACCTTGACAATGCACACATTGTTTCAGCTGATGGACTTTCTGGAGGTCTCTGGGTCATGTCTAGAAGTGAAGTGCAAGTAGAAGTAGTAGATTCGTGTCGTTTTTACTAGTTGCTTCCACAAAGCCGTTAGGAAAAAGTTTGGTCTAGTTTGTATTTATGGTGATCCATATCATGAGCAGACTAAATGGATTTGGCAATATCTGAATTCTG…
>Sorghum_newGene_1516
ATCGAAGAAAAGAAAAAACTCGGTTGCTCTCCGTCCTCATGTCGTACACGACATCAGCGCAGGCCAAGAAGGCAATGACCGGATCCTTCGTCGTCAATCCGTGAAGGGGCATCAACGCAGTTGCAGCCTGCAGCCTTGCAGATGAGGCCCGGCGGACGAGGGAAGAAAGGAACCACTAGCAATGGATTCGTCGAGCGGTTGGACAAATGGAGGAGGTCAGGAGGAAACAATATGAGTACCAACAGTACCGAGAAAGAAAGAAGGCCATGTCCCAAAGCAGTAGCGCTGACCTCAGTTTGGACGAGATCCACGATTATGGACCTCAAATTTGCAACTTCATCAAGAAATAACTCGGTTTGGACGAGATCCACGATTATGAATCCACTTCCCGATGTTGTA…
>Sorghum_newGene_1518
GAAAATCAGGCGATCAGGCTCACCCGACGCCGCCACATGACCGCAGCTGCGCTCGCTCGACCGAGGCGGCACGACAGGCGGCCAGGCTCCTGTTGCGCCTTCCTCCTTTCTCGGTGCCTCCTCCTCGCGGTCGCAGGCTCGCAGCCAGGGCGTGGTCGTGGCCTGTGGGTGCCTGTTCACGGCCTCGCAGGGAGCAGCCGAGCAGGCCCCCTGACGCCAGCTCACGGCTGCGGCGGCCACCGAGGCGCAGGCAGGCAGCGCCGCAGGGGCTGGGGCGTAGGGCGTGGCCTGGCCGGCTGCCCGGCTCACCCCCTCGACAGTGATTCGGTGAAGCCACCAGGGAGCCCCTGATCCACCCTTGTCCAGAAGCTGAAGGCATGAGTGAGTTAAATGAAGGAG…
>Sorghum_newGene_1519
ACTCAATGCATTGTCAACCTAATGATTGAATTGGAACTTTGGCACATCAACTCAATGGTATTGTCAACCTATGATTGAATTGGAACTTATGGCATATCAATTCAATGGCATTTGCCAGGCAGACATGTTATTTTCTCATCTAACAAAATTGCGGTAGATGATAACTCTTATTTGCTTGAAACTGAATTTTAATTTCTCGCTTGGACAGACAGACATTATTTTATGATGTGTTCATATGAATCATGCATATAGTTTTTGCTTGTAGCTTGGCCCGGTTTCAGGAGCTGTGTGAGCAGGGGTGAAATTTGAGTTACACCTGGTGAGAAAGCTACTGCTTGTAGAGTTGAAGAATGGCCCTTTGGCAGAGAAATTTCAGATGCTGCTACATTTTTGTAAGTT…
>Sorghum_newGene_1521
CACCAGACCACACCATTCACCAGGCAGCGAGCGGGGAGAGCGGGGCAGCGGCGGGCCGCGGGCGCCGTGCCTGCCACGCCTCCTCCTCCTCCTCCTCCCTGCATCCAATCCACGCCACACGAGCGACCGAGCAGGGCGAGGAAGGGAAGATGTCAAGCGCCCCAAGCCGCCGCGCCGCCTCGGGCTCGCTTGGTGCAGATCGGGACCTGCCGCCGTGCTCGGACGGGACAGATCCCGCCTTGCACCAAGTGAATCCGAGCCGGAGCAGCCGACCGACCGACCGCCGCCGCCTGCGCTGCTCTGCTCTGCTCTTGATTGCGATGCCGTAGCCTGCTTGCTGCGTGTTTTTTTTTAATTTTTCTGATAAGGATCGTGCGGATTGCTGTAATGATTCTGTGT…
>Sorghum_newGene_1522
GCCGGCCGAATCAACGCCCAGGATAGACCGTGCACGCACGCACAGATACATGCGGTGCTGCTTTTCCCGTCCGCAGATGGCAGGCAGACCCGCACCGCTCTTCTTCTGCACCCCTCCCTGCCCTACGGCAAATCTCCGCTCGGTCTTCTGCACCCATCCACTTCTTCTACCCTTCACTTTCTCCTCTTCCCAAATCTATTCTCCCAAAGTACCTCAACCGAATCGGCCAAATCGCAACCCAAGCAGCCAGATCGGCGACTCCATGGCGGCCGCCGCCGCTTGGGGAGAAGATCCTATTTGCGCAGTGCCACCCTTGGACGCTGGGCGCGTGTTGCCTTCTAGTCGGACCGGGGGCGCTGTGCGTTTGCTGGGTACAGCCATGGCTGTATGGATCGTCTC…
>Sorghum_newGene_1523
ACCAGATTCATTTTTACTCGTTATTTTAAGTGTGAGGCCTTTGCGTGTGGACAGCTGCTGCGGCGGCGGCGGCGGTAGCTCATGCGAGGCGAGCGCTCTAACCCTAAAGGCCTAAACCCTAAGGCTATCTGCTGCAGCCATTCCTGCCGCTTGTTCCACTCGCGGCGGCCGGTGACCGCACCACCGAAACCCACAGCCCTTGGGACCAAAACGGCGGCGATGACGAAGGGCGCCGCGGTTGGCGCCGGGCCGGTTCCCGAGCGGCGGCCGGCCGCGGATTCGCGCCTCCACGGGGCCACCCCTCTCTCCGCCCCGCCGCGCCGCGCCGCGTCGGATTGCGGGCCCTAGTGCGGGCGACGGTGCTGCGGTGGCGAGGGCTGGGGTTGGGGACCGTGGGGG…
>Sorghum_newGene_1524
CGAGATGTGAGTCCACGACTCCATACTGGCGACCGTTGCCGACCGCCCGTCCGACCCCCGGCCAAGCCCTGAGGTCGAGCGGCACGAGGATCCCCCGTCGGCCGCCGCCCACCGACTGCTCGTCCTGTGCCGCCGCCTGCCCACCTCGCCAAGCGACAGCCCCGACGCCACGCTGCCCCGCGGCCCTACGTGGCCACGCTCCGCTAGTCCGGCGGCGGCGGGCGCGCCAAGGAGCTGGTCGGCATAGCCGGCGGCTACCCAATGCCCCAGTCCGCCATGCGCTCTGGCCCCGCGCTGGCCTAATGCAGTCCCTGGAACATGTTGGAAGTTACAACTGCGCTGTTATCTTCAATTACCCTAACTACTGAAACATATTCCCCATTTGGGCTCATGGTGTAT…
>Sorghum_newGene_1526
GAGGAGGGAGAGGATCTGCCCTGCTTTTCCCCTTTCCCCGCGCCGCCGGCCGCGCAATCGCGATCGGCGGCTCAGGAGTAGCGGAGATGCAAATCCTCCCGCGACCATCCATGTTCTCTCTCCTCCGTCTCCGTAGCAGCGTCGTCGCTACGGCTACGACTACGACTACGACGACGACGACGACGACGACCTCCTCCACTGCCCAATACTACGCCGCCTCCGCACTACCTCGTCGCCTCCCCGCTGTTTTATGGCGGCCACCAGCGCCTGCGCGACGAGCATCTCCACATCCACTGCCTCCCGATCCACCTGCACCTCGTCTTTTCAGATATCCAAATGGATCTCGCGGTATGGCCACCACCAGTGGAAGTGGAATCAAAGGCGGCGGCGACGACACGA…
>Sorghum_newGene_1527
ACGGCATCCCCATCCCTGCACCCAAACCCACTCCCTGACCCATCCCTGCAACAATCCCTGAGCTCCCCGTCCCCGTTTCCTGTGGCTGCTTGTGCCGCCGCTCCCCATCCCAGGGGTCGCTCGCTCACCCGTGTACGTCGACGCTTTCCATCCCTGCTCCCTGCGCCCGCATACGCCGCCGCTTCCCGTCCCCGCTACCTGCGGCCGCACACGCCGCCACTCCCTGTCCCTGCACCCCATGTCACCGTCGTAACACCATCCCCATCGGCCATCGCTCCTCTCCTAAATCCAAATCTCATGGCCATCCACCAGGATCGATGAATCCGATCCTATCGACCGAGGATGTCGTACGCCTATCGCCTACCTTTTCAAGTACACCATCATCGGCAACACAGGCGT…
>Sorghum_newGene_1529
CAGAAATTCCTCCCACGCCGCATCCCCTCTCCACAAGGAACCGCATCCCCTCTCCACGCCGCATCCCCTCGGCGACGATCTCCACGACGGCCTACGAGATCGACTCCGGATTCGCGCCTGAGTGACGGCGCGGCTTCGGCCAGTCACCTGCTCCGGTCCTGCCTCACCTGACCGAGTCGTGCTCGTGCGCGCCGACCAGTCGACGGACGACGACCGAGCCGCACTCGTGCGCAGCAGGTGGAGGAGGACTGGGTCGTCGCGGAACCCGGCTTCTACGACGCCCAGCCTCACATCCGCCTCCTCAGCTCCGCCTCTCTCGCACTGCCTCCCGCACCGTCTCCCCTTGCATCGCAGCCCCACCTCCCTCCGTCGTTCCTGGCCATTGGCCTTCTTCTCCGA…
>Sorghum_newGene_1530
CGCCCTTCCTCTCGTCCATCTCGCCCAGCTACAACAACCGCCACAGCACCGTTCCCCGCCGCAGCTCCTTCCATCGCAGCCCCCTGCGCGAATAGGCGAACCGCCGCCCGCCCGCTCGCCAGCGGATGCACGCCAGGCGCTCGGGTCAGCCAGTTCTCGGCGCGCGCTGCTCTTGGGGGTCGACCAAGCCGTTGCCGCCGTGCCGACCCCTACACCTGCAACCGCGACATCACCCACTCGCCGCCGGATGCACGCGAGGCGCTCAGGTTGCGTGCCTCTCCTTCCCATCCCCACGCGACCACGCCGCCGAATGCACTTTCCCATCTCTTCCACACGCCAAGCCCACCCGCCGCCTCCTACCATCTGCTCTCGATTCCCAGCCCAACATCCACTCCCTCT…
>Sorghum_newGene_1531
CTCGCCCATCTCGCCCAGCTACGACCAACCACTGCAGCTCTCTTCTACGGTTCCACGCAGCTCCCCCACGCACGTCCTTCCATGGTAGGTCCCCGCCACCCGCTCGCTGCTGCCCGCTCGCCACCGGACGCACTCTAGGCGCTCGGGGCTGCCCGCTCTCTGCGCGCTGCCGTCGCCGTCGGACGTACGCTAGGCTCACCCACGGCTCGGGTCAGTCTGCTCCATCGCTCACCCATGCCCTCACGCCGCTGCACCGCCCTGGAGGGCGCCACCGGTGACCACTCCGCGCCTGCACCGGCACCTCGCCAAGTTGGACACCACTAGAGATCCCGAAGTCCTCTCCAATTGTCGAACCGTCGCTGCCCTTCTCGCTCGAGGCACCTCCCGCGCCGTCGTTCT…
>Sorghum_newGene_1532
AAATCTTTCATATTATCTCTTATCACTCACAAAGTAGAGAGGGAGGATTTTCTTAGGTACCTAGCATGCAGGTAAAATGTCGACGAATAGACAGGCATGAAAGATAATACCGACGTAGATAAACAGGTGGATATTTAGCAGGTAGAAAAATTGCATATTTGGTATATTATGTTCTGTGTATGAAGGACTATGCAAGTTAATTAGGAACTTGTTTTTTGATTAGTGTCACTTGTTTGAGTATTGCTCATTGGAAGCTTTTTACATATATATATGTGGCAGAAATACATCCATATGTGAGGAAGTGTCCTTAATTAACATATTCTACTCGCCTTGGCTACCTTCCTTGCCTTGCATCCGTTGAGTGAAATGCAGAAAACTTTGCCCATTTGGCACAGAGTA…
>Sorghum_newGene_1533
TCATTCAAAAGGAATGGCCAAAATGTTGAGATCAAAGTTCTGTTGAACAAATGAAGTTCAACCACGTTTCAACTTCTATATATATATTTTTTCATTCTCATATACCGTGAACAAATTTACTTTGCTTCTCTTTGAAAACCATAAACTTACTTTACTATCCTAAATTCCTAGTGCTTGTGCTGCTAACTTGTCATTTACAGTGGTCCATGATATCAGTTTGTATTACTCCTAATGCACTGTAGCAGTTCCCCATAATAGAATAAATGTTGATTTTTATGTTTAGGTTGATGCTTCTATTTGTGTCACTGAAAGTAAATTTAGTGGCTAACTTTTGATTTCTGAAGCTGCAAACAACATTGGCTATAGATAGTGGATCTGTTGGAAACTTCATAAAATAAC…
>Sorghum_newGene_1534
AGTAATTTTCCCATTTTCCCGATTGCAGCTCTTACGCCCTAGATGCCGCTGCCGCTATATGGATTGCTTAATCTGTTAGTTTGGAGGCATCATCTTGGCGCACCTGAGAGACATGAGGGGTCAGGGCAAGAGGATGAAGAAAGGAGATCCAGACACAGGCGGATCAGCATCCATCGGCGATTTGGAGTAAGGCGGAGGCAAGTCCATGGGACACATGAGGTTGACAACGCCCGTGCCAGTCTGCCAGAACACACGGAATGTCTTTACAGTCCTCTGATAATCCAACGGAGTAGGACATACCTTCAGAAGTTGTTAAGATGCCCAAGGTTTTCTTGTAAACTGGAATCATTCAATATTTATAGCTTAGGGCTGCAGCTGATAGCTGTTATCATCGGGATG…
>Sorghum_newGene_1535
GTCTTCCCTGTTGAGAAAGTAAACAAGTTGCTGGCAATCCGATAAGAAGTGACAGTCACTAATATTCATTGCTGTAAAATTGTGGCCGCAAGTGCAAGACTTGCCGCTTCAGCCATGAGCACCGAGGAGCTTGTAGAAAGTCGCGCCTTTATGTAGATGGATCGAGACGGCTGAACCTGAAAATTAAAAATAAATATAGGTTGTATCGACTCCCAAGGCTTCAACGCACGACATGCTCCAGCCTCAACGCCTGACATCCGCACTTCCCACGTGAGACAACCTAGGTTCGAAGCCTGCTACCTCGGGAAAAAAGTAAAAAGGAAAAAAAGAAATGGATGGCCACGGTGGTCTCCTCCCGTGCCGCCGATTCTCTTCCTCCCGCAGCTTCTCCTCGGCAGG…
>Sorghum_newGene_1536
CAGGAAGCAGGCAAGCGGGCCAGCTTCCTCTTCCCACCGCCCACCGCCGTCTCCTCTCCCCGCTGCTCCTCCCTCCATCACCAGCCGGCAGCCGCAGCCACCTCCTCCTCAACCGTGCCCGCGCTCCTCCACCGCGCAAATCGGATTGGGCCGCCACCATCTCTCCCCACCGTTCTATGCGCCTCGCCTCGGATCCCAGCCTCCTCGGAGCCACCGTGACCACTGACCGCAACGTGTGCCGCCTTCTCTGCCACGCCTTCGAATGCACCGCCGCGCCCTGCGACTGCTCCGCCGGGAGCCGCTCCTACGCCTGCTCCGCTCGCTCGCCGCTCAAGACCGTCGCCGGCGAGCAAAGTGCCATCAGCTCCACTATGGCAAGCAATTCAGGTTTCTTGGCTA…
>Sorghum_newGene_1537
GCCAAACCCTAGCCTCCCTCCTTCGATCCTTCTCTCCCTACCTGTGAGCCGCCGCCCCTCACCCTTCTCCCCGCCGACCCTCCCACCCTTTCCACAGGCGTCATCCCTCTCTCTCCAACTCCCCCTCATGACCCCTCTCATCGGCTTCAAGCAGCAGGGGCAATGCAGCGGCGGTGGCATCCATGTGTGCTCCCAGATCCTGGCAGCATGGGGTTCGGCGCGCATGAGGCTGTAGCTCCCGACGGCACGTGTAGGCCCTCGCCCCAGCACTAGCTTTGGCCTAATCTCTCCTCTCCACCAACAACCTCTCAGATCTCGGCAGAGACGAGAGAGGTAGTGCAGGCAACAGCTCCAGCAAAGTGTGGGGAACCAGCAGCAGCTGCGGCGAGCTCACAGGGG…
>Sorghum_newGene_1538
AACCTGACCTTCTCCTGCTGCTGACGGACGCCGCACGCGAGGAGCGTTGCAGCCTGCAGGCGCCACCCCGCCGGCCGCTGCTACGCCGCACGCTACCGCCGCTGACCAGCCGCTAGCTGAGCAGCCTCCCAACCCGCCGCAGCGCCGGCCACCGGCCTCCGTGGATCCCTTCGCGAGTCCGTGTCCGTGGCTCCCGCAGGCACCGCGCCGGCCGACCTCCGCGGCTTCGTGCAGGCGCGTTCAAGTCGCAGGCCGCCGGTCACCGTCCCCCGCTCTCGGACTCCCAGGCTCCGGCCTCCAAGCCTCTGGCCCCCGGCCGTGACCCATCCGCCCCCTTGCTGAAGCATCGGACTCGCTACTCACGAGGATGAACGGTGTCAAGAGGTTTGGCGGTGGCCG…
>Sorghum_newGene_1540
TAAAAATTGGGGTAGTTTAGAATCATATATAGGAGTACTTTTGGATACTTTACTTATATATACTGGCAGATGTAATGAAAGTAATTTAGATGCATATTTAGGGGTTGCATTATGTTACTCTAACAGTAGTGGAGTTGGGTAATTTGTCGGATATCTCTGCAGAAGTAGAAGGTGGGTGATTTATATGCAATTTAGGATGTTACTTTAATTTATTTTTATAATGGCATAGGTGGGTAATTTAGATGCAAATGTGGTTATTTGTTATTTTTCATTCTGATAAATGTGGGTAATTCTGTAATTTAGATATAGATATAGGGTTTGGACTATTTCATAGTGGCAGAGGTGTTTTTTTAGAAACCAGAATAGATCCATTGGCTGTTATTGTTACTTGTTAGTCAT…
>Sorghum_newGene_1541
GGGGAAGACACACGCCCACACAGCCCTAATGCGCTGGCCAATCACGCGCACACACACACGCCACGCACACACACAGCCACAGACCACACACACGCCGCACACACACAGCCACACACACGCGCCGCACACGCCTGCCTCTTCGAGAGCTCGCGGCCGCCGCCGCTGGCAGCCGGCCGCCCTCCGTACCCCGACCGCCTGCTGCCCGCCGGCCGCCCCTGCGGGTTTGCCCCACTCGCGGCGTGGTCCTCCGGCATCTGACCGGCCGCGCGGCCGCACCACCGCCAGCCGGGGCGCCGACCTTCCCTGCTCGCCCGCTACGAGAGGCCGCGGCCCTCCCCGGCTCGCCGGCCGCCGTTGGCCGAGGTGATTGGAGGAGATCCAGAACGCCATCTCCGAAGG…
>Sorghum_newGene_1542
CCACACCGGCCCAAAATGCCCCGCCGCCTGACTACGACCTACGCCGGCCGCATCGCGGCGGCGACGCCGTCCCCCTCGGGGCCCTCTCTCACCGTCACCATCTCGCCGACGCCGGCCCCCACCCCGCTTGACACGCGCGGCTACTCGCTACCGCGCCGCCACCTCATCTGCGCCGTCGCCCGAATCCTCCGCTCCCCGGCGTCCCCCGCCCCGCTGCTCGACCTCGATGACTACCTCCGCTCCCACCGCCTCACTCTCACCTCCGCCGAGGCTTCCGAGGTCATGAAGGCGCTCGCCCCCGACACCTCCCTCGCGCTCGGCTTCTTCCGCTTCGCCGCCACCTCCCTCCCCGGCTTCCGCCACGATGCCTTCTCCTACAACCGCATCCTGGTCCTCCTC…
>Sorghum_newGene_1543
CAAAAGCATAATCAGAAGTTGAAACAGTTCCTCAAAATTTCATTACAAGGATATTATATCGAGATTTCTAGTCAACGCTCAAGGATACGATTGCAACACACGTGCCCATGAAGAGTAGCGGCAAGAAAAACAGAAAAGCTAATAGACATACTTGCAATAAGCTTGGTTGTTTGGTGCAGATTTCGTATAGTAAGAGATTGGTTAAGAGAAGATGAGATCAACAGGTGCGTTACCATAGCAAGTGTTCAATTACAAGAAGATAAAAATCTTGTATTTTAATTCTAAAAATAATGCCTGCACTGCTTCGACACGCCGGGATCACAAGCTGGGGCGTCCCAATCCTCGCCGGCATCGCACACTGGACCGTCACCGTGAGCCATCTTCGGAGTCGTTTTTATG…
>Sorghum_newGene_1544
CGCCGACATGTGGGCCCACATAGATGTGCGAATAGCTCCCAGGAACCTCCCCGTCCTGCATCCTCTCTCAGGGTTTGGCCGCCGCCATGGAACCGCCAGCCCCACCTCGGCAGCCATGATCCACGACTAGAGCGTGCGCGAGCGCAGACACAGGCCACAACCGAGCATGGAGCAACGCCGCCCTCTCCATTAGCGCCACCTGGCCACGCGCCCATGCCCCAATCCTGCCAGGACGCATCACAGACTCGCCGCTTGTTACCATTCGCCTCAGAGATCCAGCACAGCGTGCGGTTCCTCTCTGATTTCTTCCTGGAGGCACATTAGAAGGTGAGATCTCTGCTTCTGACATTAATCACTGGAGCACTCTCTCGGTTTCATCCGTCAAAGACGAGGACCAAG…
>Sorghum_newGene_1545
TTGGTTGTTCAGTTTATTCCCCAATTTAACATCTGTCCTTTTGGTAAGTCTCCTAGCCTTGCTGCGTAGATTGTAGGGTGGGGAGTAGATGGGATTGGAGCGTGTTCGTTGGCGGCGGTGGGGAGCCGTCGCGTTCAGGGATTAGGGCACACGAGAGGAACGCCGGGCGCCCTAGGGTGTCGAGTTGACACAATCCCTGGCTATCTTTATTCATCTGATATGATAGCCTTTTATAGGCAATTACAAACTGACTCTTACTAGGATTATAGAATAAGAAACAAACTCTAAGACTTCTAAGATTTCCTAAACTAATCCAGAGTCCTAGACTCATACTAGTTACTGAGGCTATGCGGCCAGCATATGGGCCAAGCTGGACGCTGCAGCTCAGCCCTGCTCTCT…
>Sorghum_newGene_1546
ATAGGAAGATACGCAAATAACAGAAACTGGATGCCTTCATGGCTCCTCGGTATTCCATTATATATGGGAGGTGTACAACATGATTAGAGTTTAATCTACAACCGTGTGGACAATCCCAACACGTTACGACTTTCTAAGGACAGAGTTACAACTTACTAAGAATAGATATTCTAACAGGCCTTATGATGAAAAAATTCGATTCGTAGTTGGTGGAATTAGGGAGAACTAGCTATAGAGAGTCATTTTTGTCATGCCATTCAGCCATTGTCACAAATTCATATCATGACAAATTTTCATGATTTGTGATAAAACTATAGTCATTAGTTAGCAGAGTTCTTGTCGTGCTTTCTGTCGATTTGCGATTCAGTGATTGTACCATGTCAACGATAAGGGCACAAC…
>Sorghum_newGene_1548
GCCAATCACCTCGCCTAATCCTGCCCGATTCTCTAGCCAGCGCACAATCATCTCTCCCAATCCCGGGCAACGATGCCCTCGCCCGATGAAAGTCTCCCCCGCGTTCGGTGCCGTGCTCACACAACGTGACCCCGTCCTCTCCCGCTGTCCATCCCTTAGTGCCGCCGCCCTCGCAGCAGGCTCTCCACGCAGGACATCGTAACTATGCGTCGCCGCCCTCGTAGCAGACTCTCCGCCCATGGCAACTGACGAGCTCTCTGCCATCTCAAGTGTCCAAGCGCGGGCAAGGAGGAAGAGGAATTGTGTGCCGCCGCTGCGCCTACTCGATCTCTCCCCTGCCCCTCACCCCACGCCTCCGAGGCCATGCCGTCCTCGAGGCTCTGGATCCATGCTGGGCGG…
>Sorghum_newGene_1549
CCCACTTTCCCCATCGTCTGGCTATCCCACTTTCCCAGCAACACTCGAGTGGAAGGGGTTCGCCCTCGGCGATTTCACCGGCAACCTCGCCGTGCCCCCATCTCTTCCTCGTTCGGCTGGTTTCTGGGGCGACGGTCCCGCCTCATCTAGTGTTGGGTCGTCGGTGAGGCGGATTTGGGCAATTGGGCGTTCCTCTCTTACGCATGGGTGGGGAATGTTGGCTTTTAGGGTTGATTTGGGAAATCGGTTCACCGACCGCCACAGTTGGACCAGCTGCTCGGTGCCCGTGCGGCCGTGCGGACGGCCGTCTTTGGCGCGCAGCGCGCTGCTGCAGGCTGGTGTGACGGGCGCCAGGGCGCAGCGCAACAAACACTCCTTCCCCTCCCGCCAGGGTAAGGT…
>Sorghum_newGene_1550
CCCCCATCCACAAGCCGCCGCCACCCCTGTTCTTGCCCCGCGCCGTCATCCTCTTAGAGTCACAAACTCCTCCTCACCTGCGCCGCCGCCGCCACCGGCAAGGTCGCATCCCCCCACCTAGGCTGTGGACTCGAGTGTCTCTCCGCCCTAGCCCCACGCAGCTGCGCCTCCACCAGCAGCAGCAGAAGTCGCAGTGCATCTCCACCAGCATGGGTGCCCAGATCCACACCTGAGAACGTCACTACCGCACATCCCGTAGACAAGGCACAAGGAGAGGGGGAGCCGGTGGTTCGCTGTCGGACCAACCCGGCTCCATTACTGCTCTGGCCTGTCACATCCCACCATCGCCCCCGCATCTATGATCCACTCAAGGGCCGTGATGCTAAGCCCTCCGACCTG…
>Sorghum_newGene_1551
TATATCTCCAAGTCTCGCAGCCGCCTCTCCCAAGTCCCCAAGTCTCGTGCGCCTCTCTCCCGTGCGCCGCCTCTCTCCCCAAGTCCCGCCTCTCTCCCGTGCGCCGCCTCTCTCCCCCGTGCGCCGCCTCTCTCCTGTGCGCCGCCTTCGACTCTCGAGCAAGAAGCAGGTCAAGAGGTCAGGAGGCGAGGATGGTGTAGACGACGCAGGGAAGCCATAGCGGCTTCGCCGGCGGCGCGCAGAGTTGGGGCCTCGGGCTGGAGATCCACCAGTCACCGCGACTAGCACCTGCAGCAGCTGCGTGTTCCCAGTCCAATTTCGAAAGGCTGAGTCGCTGGCGTTGTGTGTGCTATTGAATCAAGTTCCACATCAAAATGGTGTCTTCCGCGGAATCTTCGT…
>Sorghum_newGene_1552
CGTCCGTCTGCCTTGCCACCTGCGAACATGCCCCCGCACGCGTGATTAGGAAGGTTCATCAATCACGGCATCTCTTTCCTATGGTGCGGCATCTCTTTCCGTCCTCTTCCTCCGCATTCGCCCTCCATCCGCTGGTGCCCGCCGCCGAACCCGGCCCTCCGTCTATCACTCGCGTGTGGTGCCTTCGGTCCCCTTGCTCCACCGTGCACCCTCCCCCCCCCCCGCAGTCCTCGCCATCGGCCTTGCTCCCCCACGATTCGTACGTTGCCCAGCACTCTTGCACTTGCGATGCACTCGCTAGCCCTCGCCTTCGGCCTCGTGCCGCCGCCAGCCATCACCCTTGCCGTCGTGGTGAGGGTGGCGCACGCGTGGAGAAGCGTGAGGTCGGGTTCGAGGGAT…
>Sorghum_newGene_1553
AGATCGAGTGCCCCTTGCCCTCTCCACACCCGAACGCCCCGTGCCTTCTCCCACCCGCCGGAGCCCTCTCCACACCCGAGCACCCCCCGCCCTCTCCCACCTGCCGGTGCCCCCCCCTCCCCTCTCTTCCACTATGGCGGATCTAGAGGATCTTGGAAGAGCTCGAGGATGTGGTGGACCCTATGGCCCGGCGTCCTCACGGGGACTCCCTCTCTCTCTCTCCATCCAGGAGACGGCCGGTGCTGGGCGACGAGGCTGGACGAACGACGGCGGGGGCGGCACGACGCGACAAGGACGAGTGGTGCGACGTGGCCAGACCAGATGCACAGAGGTCGGGCGACATCGATTTGACGGTGCCATGCATGGTTGCTGCAGCTGACACCGAGTGAAAACATGAGG…
>Sorghum_newGene_1554
ATTAAACATGATATTTCATTTTATTCTTGTGGGATGGGTATTTTATTGTTTGTTCTGCCTCTGAAGATCATTTGGCTATGACACTAGCACAGTTCCACATGCATTAGGATGAGTAAATTGTGCAGCAAAAGAAGGGAGGGCTTGGTTTCTATGATTGAGCACAGAAAATATTTTAAAATCATTTGGTTATCTGTTAATGAGTATTGTGTATCTACAATGGTCTCAGGGAAAGCAAAAGAAAGCTTTTGCAATGGAATGCAGCAATGGTCTAACCACTTGAGTCGGCATGCTAGAAGCCCTGAAGTAGCATATTTGAAGGAACAATGGATGTAGGGGCATATTTCACAAGCATAATTAATGGTGGTCACAGGCTTGCTACAGGCGAGGCAATTTTTCGCT…
>Sorghum_newGene_1555
CCTGAACCCTAACCCTCTCCCGCATTCCTCTTCTCACAGCCGCCAGGCCCCTCCCCAATCCTCTCTCTCTTCCTGCCGCCTCCGCCGCACTTCCGTGCTGACCACGATGGCTCACCCAGAGGGCTCGCCAATGTTGCTCTTCCACCTCCCGCATGGGCGCATGCATCGCGGCGAAATCGTACTCTTCCTCCCCCTCATGACGCGGCGAGCGGTGCTTCGATGGCGAGTGGCGACGCAAGTGCGAGATTCGTCGTCCACTAGCTTGCCTCCGAGGTTTCCCCCTTCCGTCACCGCCCCCTCAATCTGCCACCATTTCTAGGAAAGGAGCCCGTTGTCTCATGGAAAAGTGCTCCAAGGGGAGGGATCGGTGGGCTCCTCCATCCGTTGTGTCACTAGGAG…
>Sorghum_newGene_1556
TATCGCTGCACCCAAGCGAGCGGCCTGGAATCAAGGATAGCACGAGGAAGGCGCGCCAAGCAAACCGGGTCGACCAGCAGACAATGAGGACTCTACAGGTGGCCGCCGGACGCGGGGCTGTCGCCTGCGCCGCCACGCCCGTTCCCCGGAGATCGCTGCTCCTCTCCACCGCTGCCGCAGGTGCGGCGCTGCAGTCCGAGCAGGTGCCCTTGAGGCTGACCAGGAACGTGCCCGGCGCCGCTGCAAAGTTCCGGGCCTCGGCGGACGCCGCGCAGGCGGCCACCTTCGCCACCACGGACGAGGCCTTCTCGTGGGCAAAGAAGGATAACCGCCGGCTCCTCCACGTCGTCTACCGGGTCGGCGACATTGACAAGACAATCAAGTTCTACACCGAGTGCC…
>Sorghum_newGene_1558
CTGCTCTGATGTGGATCTCCTCCGATGTCGGGCCTCCAGTGTCGCCGTCCTCTCCCTCACTCTCTGCCGACCCTTCTCCTTCCCCAGGCAAGCCCCCTGCTCCGATGTCGGGCCTCCACTACCGTCGTCCTCTCCCTCTCTCCGTTTCTCGGTCGCGGCTCCTCATTCACCCCTGGCAGTGGCCCTCCGCCGCAACTCGAGTCTGTCGTGACGCCACTACAGCCTGCTACTGCCTCTCCCTCTCGTCTGACTCGGACATGGCCCCTCCCTCTCCTCTGCATCCAGGCCATGGCCCCTCCGCTGCATCTTGAGCTTGCACTCAGCTGCGTCACATCATCTGTCAGCACGGATCAAGGTCGCCCTTGCCGTGTCCCCTCCGCTTCTGCAGCTCAAGCTCGT…
>Sorghum_newGene_1559
CTGCGACGCTCGCTCCCTCCTTCTGCTCCGCCAATCACGCCCTGCGACCATCTCCCACACGCTTTCTCCATCCTTGCGCCCACATCTACTCCTCCCCTTCCCTGCGATAACCCCTAAGCTCCCCGTCCTCACTTCCTGCGGCCGCGTACACCACCGCGCTCTCCATCCCTGCAGTCACTAGCTCGGCCACGTACGCCACCGCTCCCCGTCCGCGCTCCCTGCGGCCGCATATGCCGCCGTTCCCCGTCCCCGCACCCATGTCACTGCAACACCATCCCCATCGCTCCTCGCCCAGGTCCAAATCCCATGGCCTTCCTTTGTTGCGAATCCCGGTGGAACTAAGCGGCTGCAGCTGAGGACGCACATAGCAAAGGGGAAGCGACACTTAGGCTATGATGA…
>Sorghum_newGene_1561
GTGGCCATGGTTTCTCTCCCTGCTCTCGATCTCCGGTGTCCACGCCCCATCCGCCACGAACCTGCGGTGGTTTCTCTCCCTCCTCTCGATCTCCGGTGTCCGCGCCCCGCCCGCCGCAAACCCGCGCGGAGTTGGCCGTGCCCCGCCCACCGCGAGCTGCGGGAGGCCGTAGCGAGGCCGGTGGCCGCGCCCCGCCCGCTGGTGCCCGAGCGGCCGCGCAGTTGGCCGCGCCCCGCCCACCGCGAGCTGCGGGAGGCCGCAACGAGGCCGGTGGCCGCGCCCGATAAAATCTTTGGTTCGTCCGTCTGCCCAACCTGTGATCCGGCAGCGCCGGCAGACGGGGCCTCCTCCCACGCGCGAGCTCCCACATCCTGCAATCACGGTCGTGAGATCACGTCC…
>Sorghum_newGene_1562
AGCGGACACACGAAGCCCGGCGGCGCCGCTCAACCCGCTGCGATGCGTCCAACCGCGCCGCTGCCGACGCCACAGGCGACTCGGCCGTCGCCGGCGCAACCTCCATGGGCGGCTCATCCCCTGTTGCGGCCATTGCCACGGGCGACTTCGGTACTGCAGCCATCTCCCCCTGCCGGGAGTGCCCGACACCCCAGCGCCATTGGGCTCCTTGCCGACGATGAGCACCCAGGCCAATACGCTGTGGTTGTATCTCGCCTACATCCGGAACACTCTGCTTCTAGTGTTCCCAGTTCATCACGAGCCGGCAAGCCTAGTGCTGATGCAATGGAATCAACACCTGGTGCCACTACCACCACCACTTTATTGAGAAGAAAGAAAGTTTCCTCATCATCAGCTAAG…
>Sorghum_newGene_1563
CCCCTCCCCTTCTCTCCTAGTCTTATCCATCTGCCTGATGCTCTCATGGACCACCAGAGACCGCCGCATCCCGTCGGCCCCTCCCCTTCCGATCTACTCCGACGTCGCGGCTTACTCCTCCATGGTGTGGTGGTGGCACACCTCTTCTCCATGGCGTGGCCGCGCCATCTCTCCGCTCCCCTCTTCTCCATGGTGGTAGCCAGCAGCCACACGAGGCGTCCAGGGCCTGCTGCTGGCCTGGGGCTTCTTGCTTCTCCCAGATCTACATGGCTTCGGCGGCCGGCGGCCAGGGCATCTCTGGGTGCTCCACCGGGTGCTAGTTTCTCATATTTTTTACTTTACTATGTCTTTCTTCTATCTATGATCTGGTTCTTTCTTTTTCTGTGTTGTTCGTGACAA…
>Sorghum_newGene_1564
CTCTCTCCGCAAAACAAGATACCGCACGGGTCTGCTCTTCTTCCTCCCTGTCTGCTCTTCTTCCTCCCGACTCTAGTCCCCACACTGGGGACCCGATGGAGCTGCCTCCCCGAGCTTGCCAACACGGATCTGCCAACCCGGCATCCCTCCGGCGAGCCTCGTCCGGTCTGCGCTCAAGAACTCCGGCGCCGTGGCGGGACGCGGCTCCAGCGAGCTCTATTCCGCCGCGACCGGACGGTGGGGTGTCCATGTGCGACGACAAGTTTCTCTTCCTCTTCCTGCCGCCGCCGCAGCCACGATGCCGATGGTGAGCATCGGCCGGGACCGTGTCTTCGCCGATCTGGCGCAGGAGGAGTTTGAGGCGCTCTGCTTCGAGTTCGGCATCGAGTTGGACGATGT…
>Sorghum_newGene_1565
AACCCTCGTGCTCTCGCCGCAGCGCTCGCCACTTGCCCCGCACCACTCGCTCGGCCCTCCCAATCCTCGCGCCTCCACTTTGTGTTCCACAACGCGAGCCGCAAGGTGCGGCTGTGCCCCCTCCATTGATCGAGGCGGCGGTGGCTCTTCAAATCCAAGGAGTACGAGGCTGCGGCGGTCAAGGTGTGGATCTGGTGAGGGAGGCATCGATCTGCCATCTGTTCCCGAAGGCGTGCAGCGCTCGCCACTTGCCCCGCACCACTCGCTCGGCCCTCCCAATCCTCGCGCCTCCACTTTGTGTTCCACAACGCGAGCCGCAAGGTGCGGCTGTGCCCCCTCCATTGATCGAGGCGGCGGTGGCTCTTCAAATCCAAGGAGTACGAGGCTGCGGCGGTCAAG…
>Sorghum_newGene_1566
GGTGGTTCGACCCGCCCCTCTGCCACTCGTCCGTGCGGCGGCGAGCCGGCATCCATGCTTCCCGTCCATACGCCACTGGCGGCGGCGGCGGCGGTCGCTGAAACACATCCGCTGCTCCCGCCTGCCCTCAACAGCCTGTTCCTGCCCGTGACGTCTGCTCCTTTCGCTCCTCCCGCCCACGACATCCGCTCCTCCGGCTCGGCGCCATCTGCAGAAGTAGCCAAGAAGAAGACCGCCGTGGACATAGGCACACGACGACCAGCGCCATCCGCTGCTCTCCTTCCTCCTCCTCCCAAGGCCTCTGCAGTTGCATATGTCTATGGAACCACCAGCAGGCAAGACTAACGCGAAGCAGGACTGAAGCGGACAGGAGCGATGCCCTACCTCTAGGGATGAGAC…
>Sorghum_newGene_1567
CGACGCTCGGGTGGTCGGGGTTCGATTCCCATCCCCGTGCCATATTTTCTTTTCCTCCCAGAGAAAACCATCAACCCACCTGGCGATCGCATCTCCGCTCGTAGGGGAGGCCGTGGTCGGTATCGCTCTGCACGGGCTCACGCTGGAGGAGCTCTTGACGGCAGTATGGCACGGAGGACGAGGAGCCTCCAGACTTGCCGCCCGCAGCTGTCGGCCTTCCAATCCCTCCAGATCTGTCGCCGAGGAGACCGCTGACCATAGAGGCCACGGAGGAGGTGTCGGATCTCGCCGAGTTTATGCACCAGGCGGTGTCACTTCTAGCCGACGATGACCCCTCCGACAACGCCGTGCTGAGCCACCCCGCCACCTTCCTCAACGAGGCACCGTGCCGTGGTGCGT…
>Sorghum_newGene_1568
GTCAGGGTCAACAAGAGACACTCAATCAGGAAGGGTGCGTTGGCTGTGAGGTGTCCATCATCGACAGCTGTAGTTGACTCTGTAACGTCGTCTACCGTGGGGTGAAGTCCATCATGTTAGTTGGAGGTGTTAGTCGGTTCAGGTGCCGTGCTTGTGTCGGCGTGAGTGCTGGTGTATATATACACCCTGTATGGCTTTCGTTTGGCGGATGGAATAAGAACTCTGAACCCTGTAACTGAAACTCATTCTGTTATCTGAACCCATACTCTATTCTTGCTTTTCCCCAATCCCAGACTCTTGTTCTTCCTATCTAAAATCTATCCAGCAATTCGTCTCAGATTCCTGTGGATTCGTGACAATTGGTATCAAAGCCGTCGTGATTCCCTTCTCGACCGCGCT…
>Sorghum_newGene_1570
GCCGCCGCCGCCACTGCCCCCAGCGCCCATCCACCGCCGCCGCCGCAGCCACCGTAGGAGACTCCCCTCTGATAGGGCTCCGGTGCCCCTTGCGTGGCCCTGCTCCACCGGCGAGCTCCCTGCCATGGATCCTCACCGTGGATCTCGCCATCCTCATCGTCCTCGTCATGGATCTCGCCGCTCCCGTCGTCCTCACCATGGATCTCGCTACTCTGCTCCCGCCCTTTGGTAGCACAGGCTCAGTGCCTCCCTCCGGTCACGTGGGCCTGCCTCAGCTCCATCGTGTGGGCTCGATCCCCGCTGCTCCACCGGCACGCTACTCCGCCGAGCGCTTGTCTCCCTGTGTGTTGCTCTCCCTCGCCCAACGTTGGCCACATCTTCTTCCTCCATGAGGCCGAC…
>Sorghum_newGene_1572
TGCCTACATACCACTCCTGTCGGGCAGAGCTGTGTGGGAGGCTCTTGAGGCCCGGTACGGTCTTTCTGACGCTGGTTCTGAGCTGTATATCATGGAGCAGCTCCATGACTACAAGATGGTTGATATCCGTTCTGTAGTCGAACAGGCTCATGAGGTACAGGGACTGGTGAAAGAATTAGAGCTGTACGGATGTCCTCTCCCTGATAGGTTTGTGGCAGGCTGCATTATTGCTAAGCTGCCACATTGCTGGACTGATTTTGCTACTACCTTGAAGCACAAGAGGCAGCAGTTTAGTATTGCTGAACTTATTGGCAGTCTTAATGTCGAGGACAAGTCTAGAGCAAAGGATGTCAAGGGGAAGGGCAAGGGCGAGAATGGTGAGGCGACTACTAGTGCACA…
>Sorghum_newGene_1573
CAACACCCAAAATCCTTTGCGTACCTGTGCTTGTTCTCGGTCGACGGCACCCTGCGGCCGGCACTCCTCTCCGCTGCCAGCCCGCGGCCGCGGCTGGCGTTCCTCTCCTCCGGCGTGCGCTCCTCTCCTGCCAGCGCTCCTCTCCTGCAGTTGCGGCCGGCGCTCCTCTCCTGCCGCCGCGGCCGGCGCTCCGGCGCTCCTCTCCTGCAGCCGCGGCCGGCGCTCCTCTCCTGCGCATCTGGCCGCAAGGGCATCCGCGCGGCAGCGAGGGATTTCCGGCAGCAGCAAAGATGTCTAGGTCTGGAAAAAGACTTTGTCGATGGTGGGACGAGGAGGATGAATCTGATGATGACGACCTCTTCATCATTGCTGGTCTTCTTAAGGGCTCTAGGAGGAACA…
>Sorghum_newGene_1574
GGCGATTGGCAGTCCTTGTAGCTTTTTTCTCTCTGTTTTAAGACAGGCAATTTGGTTTTTGATATACTGCATGTATTTCAGCTTAAATGATCATGAAAATATCAACAAAATTATTTCATTTATTACCCCACTGTATTAGGACCGGTTAATGTTCTACATAAATATTGCCGAAAAAGCCTAAACTTAAATGAAACTGAAATTTGAGGGAGTTGTGATTGGCTGGCCTCCCAATATATCTTGGCCACGAAAGAGACAGAGGATGAGGGATTGCCAAGGGAGTAGGCGGCGGCGTTCCTAGCAAACTCTGTCATATATCAATGCACACCACTGTACCCCGCTTGGACCAGAAGCAATGGAATGAAAATTTTAGGAACGACCGGACGACGGAGAGGAACCGCT…
>Sorghum_newGene_1575
CTTGCAACCATGCTGGTGCTGTGGAGGAAGGGTGGAGCTACTTCCATTCAGTGAAACATGATTTTGGATCTAGCCCCAGCACTAGCATTATCTGATTGAATCGTATAGTTATGTCTCAAAATTGCCAAGTTGGTGATCTGAAAATAGGGGTAAAAACACAAATATCAAAATAAAGCAGGGGTAAAAATGCATGGGCAAAGTTGTCTTCGCTTCAAAACAGGGGTGACCTACCTGGCTACAACCTAACGTTCTGGAGGCCACAAGCTCCCTCAAATTATGTAATCTTGGGGGATTGTGTGTCCTCGAGGTCTGTTCCACCTTCTCAGGTTGTGGTTGCCGTAAGTAATACTTATGGTCGCGTACGAAAACCTCTTGGATTTAGGCTTATTCATGTATTAC…
>Sorghum_newGene_1576
GTAACAGCATGAAACTCGCGTTGAGGGGAGAAAAATTTCATCCGGCGATCCCGTGCGGCCGCCCACCTCATTCCACGAGCGCGCTCCACTGCAATCTTCCCGCCAGCTTCCGGATTCTTCCCGCCCCTGCCCACTGCATCTCCATCTCTCCTGCCCTCCTCCACATCTTCTTGCCCATGCCCACCTCATCCCAAGTAGCAGCGAGTAGATCCAACTCCATGGATGGAACGCCTCCTGGCAGCGGCGGACGGAGCACTTCCGGCAAGCGAGGAAAAGGACGCGGGGGCAGCCGGCTAGGGATGAAGACGTCGTCCTTGCGTGCGCCTGCGCCCTCGCCGCCTCCTTCGTCTCTAGTGTCGACGCCGACCGCGCCGTCGCCTACTTCCGCCCCAGCTCCAC…
>Sorghum_newGene_1577
CAGAACCAATTCTGCACAACACAGTATAGTAGTTCATGTCATTTGGATAGGACAAATCTTTATAGGGGCATTTGATACAAGGATTCAGAGATCAAAACAACTTGAGGAATATGTGCCAGGACAAAAAAAATATAGTTTACGAATATCTTTTGCCATGTAAGCTTCCCTCTACTCGAGCCTTTCGTCCAACATTTTTTGTAACTTGGCAACAGTTACGGGCTTCTATCTTTTCAGGCACGATACAGTGCAGTAATCCTCACTATGTGCAGACAAAGGCCCAAGTGCAGCTTCCAAATTCATTCATCAGCTCATTGTGTCGTATATGTGTGAGAAATATGAAAACAGTATGCTATAATTAGAAATCCATGCAATTAGAACTTGATAAAATATTTATTTTAT…
>Sorghum_newGene_1578
CTTTTGGTCGACAGCTCCTCCTCCGGTGAAGCTTCACAGCAGGAGGCTCCGCGTGCGCAGCCTGTGTCACAGCAGGATGCTCGGCGCACGCGTCCCGCTTCATAGGAGGAGGTTCGGCGTGGGGCGGACGGAAGCAGACCGACGCAACTCCCCGACATCTCACTGCCCCCTCCACTATCTATACATACGAAGCTCTCTAAGGCCAAGGAGACCATCGCCGTGGTCCTCAAGGATGTCCTCCTCGACGACGACAACGCTAGCAAGGCATTGCATCTAGGATGGTTGGAAGGATTGCTCTATTTTGGTGTGAGGTCAATGGTGGCTCGAACATCATAGGACATGACTTGCGACGTTCACAACTTTCTTGGCTTGTGACGGTGGCGTAGTGTGATATTTGAT…
>Sorghum_newGene_1579
GTGCAGCCCGACGCATTCTTTCATTCGCTTGCACGGAAAAAAGATGGGAGGTCGCGGCAGCGTTGCGCACCCTCTCCACCATTGGTTATGCCTGCAGTTATCGGCAGCGCGTTCTTCTGCGTCGGCGGCAGTCCCTGACGGCGCTGAGCAACGGCAGCGGTGCCCGCTTCCTTCGGCGGCGTGTGAAGCAGCAGGCTGTGTGCCACTCGATCCTTGAAGCGAGCGGAGCAGTTGCGGCGCCCAGTCCCATACTTTTCCCTGGGAGCACACCCATGGGTTCTCGATTCGCGACTGGTCAATCTCCAGTTGTTGTCCATGAGAAGGGGAAGGTTAAGAAGTTGAAGGTTGTCAAGACCAGAAGAAATTATGAACTTGTAATGTGTGATTTACTAGCACACA…
>Sorghum_newGene_1580
ATCGTGTGCAGCCACAAAACTATACATGTTCGGAGATGCAGACAACCAGGTGTGTCGGTCTCGCCTTCCTCCCCGCCAAGGGGAGCCACCACCACAAAGCAGCAGGTGCCTCCGCCGCTGCGCCGCCGGTACTGATCGGCGGCAGCGTCAAACTGGTCCTGCTGTCTCGGCAGCTCGTGTGTTTTTCCTGGAGCCGGCACCGTGTTCGGACTTGGGCCAGCGCTGCCGCCGCCAGTAGTGCTACTACCCCACGTCAAGAGCTTCTGGAGGAGGAAGAGGGAAATCAAATTATTAGCAGAAATGTCTCAAATTTTGAACCATCCGTATGGGGAGATTTCTTCCTCACCTACTCCAGTCCTTTGGCTTCCTCCACCCAACAGCTGACAAGGATGATAGAAC…
>Sorghum_newGene_1581
CTTAGATGGCCACTGGTGCTTGTGCTGCTCGTGAGCGTCGCTGGAGGATGCAGGAGTGGTAATTCTGTTGATGTTGTTGGTGAATCTGGAGCTCCTTTTTTCGGTGAAGTTAACTCGGAGAATAAAGTAGCTTGGGAGATCGGGTTGGTTGTTAGATCCCACCTACTCCGGTGGTTTGCATCTTCTTCTGGGTGTCCTCTACACTGGCGTGCTGTGGCTGATACTGTTCATAGTGTCAGGCCTTTTCTACACCGGCGAAGAGATGGTCGTTGACCATCTTGCTCGGCCTATTCGTTCAACGACTACACGGCATGTTGGTTTTCCCGATGTGCTATCCTTGATGCCATTACAAAACTTTGAAGCTGCTTCGTCGGGAAGGTGGTCGGCTTCTGAGCGTCT…
>Sorghum_newGene_1582
GGTGCCGCCACAATCTCGACACGAGCCCCATCTACACCCGCTTCTCTGCCGTTGGCGTCGAGATCAGACGCCACGGGGAAGGCGCCCGTGTCAGTGGTTCGAGGCCACCCACGGCAGCCGCTCCCATCGCTGCGGCTGGCGGTGGCTTTGACTAGGAAGAGAACCTTCCCTGCCGCGCTCACCTAGAACAAGATCACCGAAGACTTCGTCCCCGCGCCTCCATCCACTTCCAGGGATTCAGGGCCTGTGAACTTCATACTCAGTATTTGTGAAATATGACGTAAAGGTTGACAGAGATGATGCCCACCATGTATTCACTGAAATGCTCTTAAGAAGAGTTTCTCCATCACCAGCCGGGCCAGGATTGCAGCACCAACCTTCAGATCAACGCCAAGGTGT…
>Sorghum_newGene_1583
GTTGACACCACCAAATCCGCACTATGGAGAAACGAGTCGTTTGTTCGCTCAATAATGGCGATATGGTGTGCCCGCCGCCGCGGTGATGCCGCGCGTGCGCTCACCCGCCGATTTCCTGCGCTGGCTTCCTCTCCCGTGCGCGCTCGCCTTTCTCCGGCGCTTATTCTTCTTCTGCGCACGGGCAAGGTCGGCCTTTTCCCCTTGCCGCTCGCCGATTCATCCGGCCCCAATCCCAAATCCTTCATTCGGCCCCAATCCATCCATCGCCATGAACCCCTCCATCCACCATCTTGGAGCTCCAAGCAAATCAGGGCAGGGCAGGGCAAGTGTGCTGCTGCGGCCCTTGATGCCCGATTTGCATCGGCCGCTGCCGCTCCCAGTGCCCCTCTGATGGATCGA…
>Sorghum_newGene_1584
GCCACCGCCACTTGCCTGCCTACGCCGGCCGCTCTCAGCCGCCCGCGCCCGCGCCCTTCAGATTCTCCTCCTGGCTAGCTAGCTACCCTCTCTTTCGCGGTCCGCGCCCTCGCAGTTCATCACAAAACCTGCAGGCGATGGCAGGGCATAGTACCTAGTACGGCGACATAGATTGGGTCCTCTTTAATTTGAGAAGTCCGCCATCAAGGACGGAGACATTTCGCGGCACATATACATCGAGATTCCAACGAAGGGTCGCCCAACGCAGGGACGGTCGACATCGCCTTCGCCTCTCCGAGATCCAGCGAGGTGAGCCCCTGTTCCTCCCCGCAGGTCCATGGTATTGCAGGCACACCAAAGGTGCTTTACGCCCATGGAGGAAGAAGCCATGATCCGGCA…
>Sorghum_newGene_1585
CTTGGGAGGAGATGTCGGTTTCGCACTTTCGCCCAGCTCACCACCCCCTCCGGCGCACGAGGCCAGCTCGCCGCCAACCTCTGCCGCGCGAGCCTAGTTTCGCCGCCGCCGAGGGGCCTCCTTGCGCCGTCTCGCTCCCCATCCTCTCACCCTCTCAGCTCCCCGTCGCTACTGGTGATGACGGTGGAAGATGAAGCGTGCCTGCTGCGCCTGGAGGAGCAGGCGGAGCACAACGATGGCGGCGCCTGGGACTACCTCTGCCTCGCCCGCCGGTTCTGCGCCCGCCGTCCCACGCGCCCACGTCCTCCGCGTCAGCCTTGCCCTCCTCAACAATGTCTCCGCGTGCTCCGGCCTCGACTCAGAACAGTGGTCGTTCTGCAAGCAGGTGGCCATGGATTG…
>Sorghum_newGene_1586
TTGATATATGGCAAGGTGGGACAATGTCCATAGCTCGTAAAACTACTTTGATCGATTCCAGTTTGAGTAATGCCCCCATTTACCACATGTCTATCTATCTCATGCTGAAGACAATAGTCAAGCATTTAGATAAAATCAGAAGATCTTTTTTTTGGCAGGGAGGGAGGACTAAAAAGAAATATCATTTGATCAAATGGATTAAATTGGTAAGCATAAAAAAGAGGCTTGGGTATTAAAAACATTAGAAAAATGAATATCAGTTTGGTGGTAAAGTGGTGGTGGAAACTGGATACTGAGAATAGCTTATGGCAACAAATCTTTGATGCCAAATATTTGAAGGTAAGTCAATTTGCACTATGAAACATAGGCAAAATGATTCTCCAATCTGGGTTGATTTGC…
>Sorghum_newGene_1587
CCCATCCTCGCCCTCGCGGATTTCTCGGATCCACGCCGCCATCACCTCGCGGTGCCATCAACTTCCTCGGATCGATGCTGCTCGGAGCAGCTCCCATCCCCAATCCTCGCCGTCGCGGATTTCTCGATCCACGCTGCCATCACCTTGCTCTCCCCGGTGCGATCTCCAGCCCGCTTTCACCTTGTTTCCCCCGTGCGATACCTGGCCTGGCAGAAAAGGAAACCGCCATCTGCGTCCGCTCCCCCGCGATTCATCCGTGAGATCCGCTCCTGCGACCCATCTCCGCCGATCACTCTCCATCCCCTATCGGGATCCCACTCCAATCACGCAGGGCCACCACTGCGCATGCTGCTACCTATCCTTCCCAGTCCCCACCCCTATGGTCGCACACGCCGCCGC…
>Sorghum_newGene_1588
CAGCAGCAGCAGCACCACATCGAGCCGGGAAGATTTGGAATCCAGCTCAGATTTCGCTCCTCTCTCTCCCTCCCTGCCCTCCCTCCGCCCTGGCGAGCCCCCCGCGGGCGACGTGTGTCCCGTCTGCCTTTCCTTCGCTTCGACGGCCACCTGTTGGCCTCGCATGGCTCTGCTGCCTAGTGCCTCCCTGCCAAGCGTCTCGAAGCTCCCGCTCGCCCGCGGCGGCCCAGCGCCGCGGCGTCGTCAATCCAGCCAGATCCGCGCGATCCCCGCTAATCGCCGCCTCAACTTCTCTACTTCTCTAGCTCATCCGCGTCCCGGCTCGATCGGCACTGCCTCCTCCTCGCACTTCCCTTCTCTTGTATGATTGTATCTAGCCCGGCCCCCCATCGTCACAAT…
>Sorghum_newGene_1589
TAGAACGTTCGCCCCCAGCCCCCACAGGTGGAAAACGCCATTGTTGACACAGCCGAAGGTCGGAGACGAGTGTCCTACCTTCCGACGGTCATTGGAAACGAAGATACCGTGACAGTGCAGTTATACATAGAGGAGACAGTGATGGCTCCATAAGACTGTTGCAGGTTACATGGCTCACATTCAGGCTCATCCACCAGTCTTCCACGCCTTCAGTCAGATATCAGTACCCGATAACCAAGGAGGTTCTCCATTTACTGCTGGCTTGGGGGTGTTTATTCTAAATTTTTAGGTTCAGCCGGCGCAAGCAATCTACATTAAGGTTAAACTCCTCAACTGCCATTCAGTGCTCATTGGAGAGGCGGTGGCCTTGGCTCTAGGGGCAAAGATGGTTAATGCTTT…
>Sorghum_newGene_1591
ATACAATGCAAAAACAAGTGTGTGATTTCGTAGTAGAGACGTGAGTGGATTATGAAAGGGAAAGGCAATAATTATGTGTGCTTGTCACAGTATAATTGATTTGGATGCATTTATAATTGATTTAGATACATAACTGGTAAGTGAGCAGTTGGAGTAAAGCGTATTTAGTGTGAGATAGAATTATATGAAATTTGAGTTGTTGTTCTGCTGTTCGATGAATTTGTCTCTGGCCACCGCCCTTCCCTGCGCCTGTGCCTGCGGCGTTCCGTCCCCATCGTCCTGGCGTCTGGCTTGTCGCCCCGTTGATTCTCACGCGCCGTCTCGCCATTCCTCATTGAAGGGCAGTGTTAGCACTGGAAGCCCTCGTGTTGGAGTCTGACGACGAGGATGAGAGCGAGG…
>Sorghum_newGene_1593
GTGGAAACTGAGATTGAAATATTGTTGTAGCCTGAATAAATTCCAGATTCTAACATGTACACTTTTTCATTCTTCTTTGGTGATAACAAGTGCCTTTAATAGTAGGATAAATAGGAGAATCCTCTTCCTGATATACTATCCTATTATCGTGTATATGGTTCTATTATACATTTGATGTTCGACTCATTGCCTGCATATGTCTGCTGATGATATATGACTGATACATGGTTTTTACATGTGCATGTTTCTATTGATTTCTAGCAGCAAGAATCTACCATGCTCCTCAATTTTGGTTCAACAGAGGTTACCTCAATAATCGATACATAAAAAAATAGATTGACTAATATGAATCATTTAATATGTCATTGTTCTACGCTTGGTATTTAACTACTACTGCAT…
>Sorghum_newGene_1594
TATATATGACTATTGACTATATATATATGTATATAACTACTATATATAAGTCACAGACTCACAGTATTTGTGCCAGTAGACATACCTGAGTCCTACTCCTGCCTGTTCCTAGTGCATGCTACTGAACAAAGAGCAAAGAGCAAAGAGGGGAGATGAGCAGGGGAGGAGCTGGGAGGGAAGGGAGCTCACCTTGGGGACTTGGGGTGGCCGGCGGGGAGGTGTTCCAGTCGAGGACGAGCAGGGCAGCGGCGGCACGTTGGGGAAGAGCAGGGGACGAACTTGGAGGAGCAGGGGAGGAGCAGGACCAGCGGGAGGAGGAGCAGGACCAGCGGGGGCGCCTCGGGGATGAGCAGGGGAAGAGATTGGAGGAGCAGGGAGGTCGCCGCGCTCCCTTCTATT…
>Sorghum_newGene_1595
CGAATATCTCCGCCGCGTCCCTATCCGTCCTCTCCGCTTCCCCTCTCCCTCTCTCCTAGGCTCTCCCGATGCGGGCGGCAGCGTCGGTGCCTGGCCCTCGGCACGACGGCGGTCGCCCTCGGCGCAGTGGTGGCCATCTTCCTCCTCCTCCACGGCAACTCTCGCCAGGTGGCTGCCGCCGGCCGCAGCCACGGGCCCTACGTCGACCCCGGTGCCTGCAGTCGCCTCCCTCGAGGACGGTGTGGCAATAGCAGGTGTCGCCGGTGGGTGCCCCTCCCTCCCCACCGACGCGGCCTGGTCCCGGCTACTCCGCTGCTCCTCCGTTGTACCCTCCTCTCGGTTTGGTCCTTCCTTCCCTCTCTTCTAACCTCGGGATCTCCTTCTCCCAATGCTCGCAGA…
>Sorghum_newGene_1596
GGCGGGGGCAAACCCTAGCCGCCAGGCGGCCAGGGAGCGAGTACCAAGCTCCCCAGTTCACGGTTTACATCCTGTTCTACGCAATCATTTTTGAGCGATCTTGTTGCTTGTTTGTATTCAGTGGGCGTTGCTTGGTGATTTTGTCTTTGCTCGCTTCGGATCACTGGATCAGCGTTGCTTTCTTGCTAGTACTTTTTGGGATCACTGGATCAGCCTTGATACAAGCAGTCTTTCGCTTGATTTGCGTAGTCATGAATCGACGACTTCTGTTTTGGTTAAGTCGCACCATTAGCCCCCTGCTCTGTGAGGGTGGACGCAGGGAAAAATGCGAGAAAAGGGTATGGGTGCAAGATTAATGGACCGGGCAGGGGCTCTACCTCTGTGGAAACAAGTGATTTT…
>Sorghum_newGene_1598
TTTCACTGCCCTCCCTCGAAAGGCGGCGCAGCCGAGGAACTGAGGAAGGAAGAGAAGCCCGCAGGCTCCGCTAGGGCGAGAGAGGTCGGCGCGATTCGGGGATGGGCAAGGGCGGCGAACTCTGGGACGATTCGGCGCTGGTCGACGCCTTCGACCGCGCCATGTGCACCTTCAAGGAAATGCATTGCAAGAGCAAGCGAGCAGCGCCAAGTGAGGATGGGAAGACCGAACAAGCTGCTGCTACTGCTACTACTGCAGAAGAAGAGGAGCCCATTACTGCTGGAGCAGCGGATGGAGAGGAAGATGCCAACTGTGACAACACACCTTGTGGTCAGTCAGAGACACAGCAGCAGCCCTCTGAAGAAATGCTGACAGTTGAGCAAGCTCCTCTTCAAGAAA…
>Sorghum_newGene_1600
GGTTTTCAAAGTAAGTGTACCGTACAAAGTGGATTTTGAACATTTAAATTCTTGCAGCCTGCATTGATTTCTTCTGAAGATGCTCATGGTGACCACGAAGTAACATTACTTGGAAACGTGCAATTTATGGCAGGATGATCGGGGGTGACAGATTAGAACTGTATCTATGAAAGCGATTTATTTTATATATCTATGCCTAATATGTTCCAAGTTTCAAGCTTTGCATTGGCCACTCTAACATGCATTGGGAACTGCATATCCATCAGACCATCACAAGCTCAACTAAATAACCAGTGCACATTACGCTTGCACATTCCATCAGAAGATGGCCAAACACTGGCCCAAATTCATTATAGGGACCGCATGGGAGGTGCAGGAAGGAGGAAGGAATGGGTAGGA…
>Sorghum_newGene_1601
CAGCCATCGACGTCCATCGCATGGCGACTCCCGCCCTTTGCCGCAGCCACCGATGCCCTCCACAGGAACCTGGCCGCCTCCCCTGAGGATATCTGGAGCCGGTGAATCCTACATCGACCCCAACACCCCTCCCGCATCGGCCGCAAGCAGGAGCCGCCGGCAGCACCCTCTAGCGTCGACCGCAAGAAGCACAAGCAAAAGGCACAGATCTGGTGGTACCTTGTGGCTGGACTTGAGAGAAGTGCTAGAACGTGTGACTAGGAGAAGCAGGACAGCATGGATTTTTAGATCCCGTTGAACAAATGCTTGTATAATCTCCACAAGTTTATCTGGACATTGAAGACTCCATATTGTCTCATGAGAAGGTTACTAAAGGCAGCAAAAATCTGAGGCGTTTGG…
>Sorghum_newGene_1605
CTGGAGTCCCCGCATCGCCGCTGAGCTTTAGGTTTAGAACACCTCGCCCCAATCCATCCGACGCCAACCCAGATCCGCAGAGCTCTTGGTTTAGAACACCTCCAGATCGTGTGTGCATATTGCTTTCTGTTCGTAATCGATTGTTTGTGTCAAGTGAGATGGATGGCAGTGACGACTCGGTAATATTCAAGCTCAACAGACCGAATCACAGGTCTCTCTCTACTCGAGGTTGATCTGTATGCCGATTTTCCCGCTGAACCGAGCCATCTAACTCATCTCTTTGCGTCTCGTTTATCTGCTCGAAATGTTTTCTCCGTGCGATTTCTTTTTTTTTCGTTTGATTATTTTTTTTTCCATTGGAGCGTGGGATGGACTGTTGCGATGAGGATACTAAGCTCC…
>Sorghum_newGene_1606
GGGACATTGTTTTGGTGCGACGTTCTCCCCTCCCGCTTTCGTCCTGCCTCCTGCCACGCAAACCGCGCTCCCGCATAGGACCCAGCTCTCTCTTCCGTCAAAAAAAAGAAACAAAATCACGCTCCCGCATCCCGCATCCTGCTCGAAGCCGCTCCCAGATCCTGCTCGCGCCCCCCCTCCCAGATCTGGCGAGGTGCGAAGCCGAACGGGGCCGCCTCCTCTCTCCCCCACGGTCTCCTGCGGATTGCCCCCAAGTCCCCAACCATTGGCACCGACGGGAACCGCATCTGACACTGTGAGGACTGCTAGATGTTCTGGTGTGTGCCCAGGAGGCAGCCATGGGAGAGCTCGGGATGCGGAGGGCCGCAACCTCCTCCTCCCTCCCATCCTTGCGCCAGC…
>Sorghum_newGene_1608
GGAAAAAAACGCTTCTCTTCTTCTTCGACGTTAGCCCCTCCGCTCCGCTCGCCGCCACCTCGGAGCGCTGCGCCACGCCGGGCCACCCCACCCTCCCCTTCCTTTCCCTCTCCCTCTCTTACACCGCGCAGCCGCACCGTGCAGGCCCGAGCGCGGTTGGTTTCCACCGCGGCGACGCACTGGACGCCCACCGGCATGGGCGGCGCGACGCACAGGCACGGCCACCGGCGTTCCCTCCCCCACTCCCGCCTGCACTTCGTCTCTCTCCTGACGACCGCAGCCACGTGCGCTCCGAGGAACCCTAGGTGCCTGCAGATCCGACTGGTGGAGGATGCCTAGGGACTTCAGAGATCCAACAATGAGCTCTAGAAAAAATAAAATATCTAAGGATGAATAAGA…
>Sorghum_newGene_1609
GGCTGTGGGCTTAATCTGGTAGGTGGAAATCGTTTGGTTCTCTTTGACCCTGATTGGAACCCTGCCAATGATAAGCAGGCTGCTGCTAGAGTATGGAGAGATGGACAGAAAAAGAGAGTCTACATTTATAGGTTCTTAAGCACAGGAACCATCGAGGAGAAGGTATATCAGCGTCAAATGTCGAAAGAAGGCCTCCAAAAAGTTATTCAGCAGGAGCAAGCGGACAATAAAATGCAGGGGAGTTCTCTTTCAACAGAAGATCTGCGTGATCTTTTTACTTTTCATGAACATGTCAGGTCTGAAATACATGAAAATTTGAAGTGTAGCCGCTGCGACAAGGATGGAAATTCAGTTTTGGATGGTACTGGTTTTGCAGCCACTGATCATAAGGCTTCGATG…
>Sorghum_newGene_1610
CGAAAATTGGGCTCCTAGGGCCTCTCTCTCTCTCTGGCTGTGTCCAGATTAATAAAAAAAATCCCCTCCTCCCTCCGATGGCGCTTCGTCCCGTGACGTACGGCGACCCTCCATCTCCTGGCTCCTCCGTCCGGCGGCGGCGCGCCCCCCCCTCCTCGGCCTCCCACCCCACGACGATGGCGCGCACCCTCCCCATGCTAGATGCCGCATGGCAGAGGGCCGCGGGGTTCCGGAGCCAAGCGGCGGCTCTCTGCCCCGACGCTGACGGTGCTCATCTCGCGACGTCGTTTCTTCCTCGGTGGCCGTGCTCTCCTTGTGGCACCACAAGGTCCCACGGGATGCAGGCAAAAGGGGCGGGTGGAGGTAGCCCGGCGTGCCCCCAACGCACAACAGCGACGG…
>Sorghum_newGene_1611
GCAGGGTAGCAGCCGGCGGTGGAGCAGGAGGACGGAGGAGGCAGCGGGGATTTCGCGTGATTTCCCACGGCCGAAGCCATCCGCGTGCGCGAAAGGCCGCGCCTTCCGCGCTCCGCCATCAGCCCGCGGGGGCGAAATTTCGCGGCTCGCCCAGCTCCGCGACCGCCTCGGCGCCACCCAGCGCCTAGATGCCGCCTACCCCCGTAGGCGAGGCGGGTACCCCTCGCCCAGCACCTAATCGCGCCTAGGCGCAACTGATTTTGTATGTTCACCTTTTGAGCTGTTTATGTCTTCGGTCATGAATTGAGCTATTTGCAATCTAAGGTAGACATTTTAAATGCATGTTTTCTTCAAGCATGAAAGAGCTTGAGAATAGAATAGGGGATGTTAGGATCCACT…
>Sorghum_newGene_1613
CCTCCATCTCAAATTTCACTTATTTGCTGTCCGCATTTGATTTATTTTTTTAAGTCATGACAGCTACTATATGAGCTAAGCCTAATACAATCAATGGGGGACACAAATTCTTTTTTAACTAGCACTAGATCTACAAAAATACCGAATATATCTCTAGATAGGTCCTCAATTTCTCGTGCTCTGTAATTTTGCTATTACACTTTCAGTGTTAACCATACTTATTTCCTATGCCAGAATCCTTGGAGGTGTGGATAACAATACCTGTAATGTTCTGTATCTGCGTATTGAAAAAAAAAATTGCAGGTTATGTTCAGCATTTTATTAAGAGGAAAAAGGAATACTGTCCTACTCCCATGTCTCAGTTTAAATTATTTATCAGCGAAAGTAATGGTTTAAACT…
>Sorghum_newGene_1614
GGAGTCCAAAAAAATTAGAATTTTAAAAAAAGACAAAACCATCATTATTGTAGCAAAACCACTGAGGGCCATCCTGATGGACATGTCAACCTGTCTTTTGCAGAGCTGCCGTCTCCATCCTCAGGACTCTCCTTTCGTCTGATAAACTAATCAGTCATATAATCTTATTATATACTACTATGTAGTACACCCGCACTTTATATAATAATAATGGATAATCTTTTTTGCAAAATAATAGTGTCCACTCACCCTCTCTCCCGTCACCCCCTTCACGCAACCAACGCCGACGCTGCTGGCCACATCTCTCGTGCGCCGACTGCAGCCGCCGGTGCAGCGCCTCCAGCCCGCGCAGGTCCTCCTTCACGCCCTCCTCGAAGAACCGGTCCAGGCAGGGCCCTC…
>Sorghum_newGene_1615
CCGTGTTCTTCCCTAGCTCCCTCGGTTCCTCTCCCTGCTGTTTCTGCTTTCGCTTTCTCTTCTGATGGATCTTCACTGGACTCTCGACAAGCAAGCAGACGCCGTTCGACAAGGCCGCAAGAGGAGCCGCAGCCGCCGGTCGCCGCCAGCGCCAGACCCCAGGCCGCTATGGAAGCGAGCTGGGAACTGGCAGGGGTGGACGGGTGCCTGCGCCAACTTGAGTGTTGCCAGAAAGTCAGGAAGCTGCAACCACACAACTGAACTGACATGAGCCTTGGTAAATTCCTTCTTCTTAAATCCAAACTCTATTTAGTTCTAAAGATTTATCTATTAATTAGGACAGGACATTAGGTCGATAACTAAGATGGGGAATAATTGCTTGGAAGAATTCCTTTGATC…
>Sorghum_newGene_1616
CTCCCCCTTGCAAACTCCCATCTCCAGATCGATCTGCTGTCCCATCTCCACATCCGTTGCCTACCACCAGCAGCCACCTCACCTCCTTGGATGACCACCGCCCCCAAGTGCTCTGCCCCCAGATCTTCCTCCCTCAGGTTCAACGCTGGCCACCGACCCCAGGTCTTCTACACCTGATCTACACGGTAGGGCCACGGCGCCCTCTCCTGCATCGCTTGGCGCTCGTCTCTGCCTAGGCGGCGGCGACCAGATCGACGGCCCTGCGCAGGCGGTGCACCGGCGTCCTCCTCCTGCATCTCCTCCTCCACTTCCTCCCTCTCCCTCTCCCTCTCCCTCTCCCTCTCTGCGGCCTCTCCCGGAACGGCGCCTCAACCTGGATGTCCGGCAAACTCTGCAGCA…
>Sorghum_newGene_1736
GAGCCAGTCCCTTCAGCGCAGATCGTCGGCGCCGCCCCGTCTGGCCGCAACGCCGCCTAGGCCGCAACGCCGCATGGCTCACGAGCTCGCCCGCAACGCCGCCCCGGCCGGCGGCTCGCCTTCCCCTGGCCACCCTGCCCCTGGTAGGTGGCTCGCTAGATCCCGGCCGCCCTGCTCCCGGCCGGCGGCTCGCCAGATCCCGGCTGCCCCGTCCTCCACCTGCAGTCCCACCCCGTACCGACGGCTCGCCCTCCACCTGCAGTTCCGCCCCCAACCGGCGGATCGCCGGAGCCCGGTCGCGCCGTGGCGTTCTTGTGCACGCGCAGCACGTACGGGGACGGCAGCTGATTTCAGACCACGCGGCGGCTGCTGAGAGTTCAGGTACTTTTCTGAGTTCAA…
>Sorghum_newGene_1737
AAAAAAAAAAAAACGTTACCAAACTCTTCACTCCCCGTCTCCTCCCGATGCCAGACGCCAGGGGCGACGAGATGGCGACGGCGCCGACGCCGGCCGCGAGCGGCTCGCCGCGGGCGCCCTCCTCCTCCTCTGCCTCTTCATCTGCCTCCTCCTCCTCCTCCTCTTTCAGTCCTCCTCCTCCGTCGTTCCTCATGTGCTCCTGTGCTACAGGAAACCCTAGGTGCTTCTGCTCGAGGACCCCAGCTGCGCGTGCCCTCTTCCTTTGCGCCGGCGGCTCAGCTCCGCAGCTGGATGTGGCGGTTGCTGGCCCCTCCACCTAGGGTTTTGCAGCGGCGGCGGCGACGCCGAGTCATCCCCTCCTCGCTTCTCTCTCTGTGCGCACAGGCTCAGTCACCAGAT…
>Sorghum_newGene_1738
TTTTTTTTTTTTGAAGTTGTGGGGTGGGTACCAAAAGCTGTTGAATTCGATGGTTACGCAAAATGCTCAGGAAAGCGGTGCTGCCCGATCATTCAGGCCCAATCATTTAAGCCCATTAGGCCCATCCTCGGCGCCTGCCCCCACCTCCCCTAAAACCCCTGCCCCTGCCTCCCTCCCAATTCGAGGCGATCGCGTGGCTAGGGTGTCTGCGAACTCCTCCCCCGAGCGAGCGAGGCGATCGCGTGGCGAGGGTCATGGCGTCCGTTGCTCGGGCTCTGGCGTCGGGGGCGAGGATGATGCCCCCGGCGTCGCGGGCTCTGGCGTCGCGTGCTCCGGCGTCGCCTCTATCGAAGGTTTACATTGCAGGCCCGAGGTTCTTTTCATCAACAGGGAATGAAA…
>Sorghum_newGene_1739
GTACTCCTGTCCCGAGTCCGAACCCCGCCGCCCCCCCCCCCTCCCCTCCCCTCCCCTCCCCTCCCGTGCCGGAGCCGGAGAGGAATCGACGATACCCTAGATATATAGCAGCCGAATAGAGAGGAGGAGGAGATCAGGACAACCCAAATCACACCAACCCTAGCAAGATTCGATTCGTCGATTCGTCTCTCTCTGTCTTCATAATCGCCAGGCACAGGAAGGAAGACGAACAAGATCCACCGCATCCAATGGCAGCAGTAGCTGCGCTCCGTCGTTCTGTGGTCACCAAGATGGCCCGCGCACCGCCTCGCCTTCCATCTGCACTAGATCGCCATGGCCGCCTTCCAACGAGCTCCGGTGGCCCTTTGGTTTCTAGATTCTCCACATCTACTGGTGGTT…
>Sorghum_newGene_1740
GGGAAGCCAACGGCGGCCGTCTGGACATATATCGGAGTCCGATTCCTGCCCCTGCCCCTGCCCCTGCCCCTATATATAGATAGATAGACAAGGTTGCTAGACAGAGATCCGGCCACGCAACGCAGCCTGCCTTTTGTTTTGCCCCACCCGACCCGACTCGATTACTCATGGCAGGAACCGTGCTCCTTCGATCTGTGGCTGTGGCGACCAAGATGAGGGGGATGACCACCGCCCTGCGCGATCCTCACTGTGTCCGCCGGTCTGCCCCAATAGCAATAGGCTCCCGCCGCCCTTTTACTTCTTCCTCTCGCCCTAGCACCGCCGGTAACAAGGATCCCTCTCAGAATAAGAATGTCCCCGGTCAATCGCACAGTGCAAAGTCTGCACCCATGCCAACTG…
>Sorghum_newGene_1741
CACACACCTTATCCACACACACACACGATCACACACACCAGACTCACCCCGCCGCCGCCACACTCACCCCGCCGCCGCCGCACCAGCCACGCCGGGCCGGCCGACCAAGCCCGCGCGCCGCCTCCTTCCGAGCTAGTCACTCCGACCGGCCGCATCCACCCGGCATTGCTCGCCCCGACCCCGGCCAGGACCCCACCTCGCCGCCGTCGCGCCGGCGACGCCCAGCTGGCCGTCCAAGCCCGGCGCGCCGCTGCATCCCCTGTGCCTCATCCCGGCCGGACGCATCCCTAGCTCCGGCGAGCGCGTGCGCGAGCTCCGTGAAGTCGAACCCGCTGCAGAGCACAAGCACAAGCATGAGTGCGACGTCCACGGCCGGCAGGAGCAATTTTCTGAAGGAGG…
>Sorghum_newGene_1742
CCCTAGCCTCCCTCCTTCCGTCCTTCTCTCCATACTCTTGAGCCGCCGCCCCTCACCCTTCTTCCCGCCGACCCTCCCTCCCTTTCCACAGACGTCATCCCTCTCTCTGCACCTCCCCTTCATGACCCCTCTCTCATCGGCGTCAAGCAGCAGGGCAAGGGCAATGCAGCGGCGGTGGCGGCGGTGGTCCTACACCTCCTCAGCTCCCAGATCCCGGCAGCATGGGGTTCGGCACGCATGAGGGTTGTAGCTCCCGACGGCGCGCGTGGGCCCTCACCCCAGCACCAGCTCTGGCCTAATCTCTCCTCTCCACCAACAACCTCTCAGATCTCGGCAGAGACGAGAGAGGTAGTGCAGACAACAGCTCCAGCAAAGTGTGGAGAACCAGCAGCAGCTGCG…
>Sorghum_newGene_1744
GCGAGGCTGGGCGGCGCCTAATCCCACGCGAGGCCGCCTCCAGCAGTGGCGCCGTCGTGTGCGCGGCGAGGCAGAGCGGTGCCCACTCCCGTGCGGGGCCTCCTCTAGCAACGACGGCCTGACCCTCCTCCAGTGCGCGACCCTCCTCCGGATGACCGGATCCGGTCGAGCGCGGGCCGTGGTGAGCGCGCGACCCCCAGCAGCGGCGCCCACTCTAGATCCGATCGAGCGCAGGCCGTGGTGGCGCTCCTCCTCCAGCAACACCGGCGGCAACGGATCTGGCCAGGGCACGGGCCATGGCGGTGCTCCTCCTCCTCCAGCAACACCGGCGACCAGGATTTCCTGTTGAGGAATCAGGTGGCTGAACCTAGAATTTGATGTATGGTGTTAGTGTTGTTG…
>Sorghum_newGene_1748
CCCGCGCCCCCAAGTCCCCAATTTCGCCCAAGCTGCCTCTGGCGCCGCCGCCGCCGCTCCCCAAGCTGCCCCGCTGCTGGCCCGCCGTGCCGCGCCCCTCGGCCATCTCCACGTCGCCTCGCGGCCCCGCGCCGGCGGCCCTCCCCAGCGCGGCCCCCTCCCAGCGCCGCACCCACCTCCCAGCGCCGATTGCAAACCCTAGTTGTGAGTTGTCAACTCCCTTCACCACCTCTCGGACGGCGCCGCCCCCAGCCATTCCTCTCCCGGTTCCAAATCTCACGCACGGTGACTCCTCTCTCTCAGACAACATGAGCTTGCAGGGGCGAGCCCCTTCGGCGGCGTGCAGGTAGGGCGTGGCTCCTCCGGCTAGGCATGCGGGTCAAGGCTCTGGTAGGGCGT…
>Sorghum_newGene_1750
CCCCGCCCAAATTGCCCGCGCCCTCCCCCCATTCCCGCATTCCCCGACCTTCGTCGAGCTTCTCCAACGCCCCGGCGGTGGATGTCTGCGCCACCGCGGCTCGCCGTCGACGACTTCTACGATGACGACGGCTTCGACTGGGAGGCCGCCGTGCAGGAGATCGACCGAGCCTGCGCCCTCGCGTCGGCCTCCGCCCCCGCCCCCGCCCCGGCGCCGGTGCATCATCCGCTGCCGCCGCGCGCCCCCGAGCCATCGGCGGCGGGCGGCGTCGGCGCGGCGCGGCAGTCGACGCTCGACCGCTTCGTCGACTCATTCACTAAGAGGCGGCTGGAGAAAGAGAGGCCCGCTCCAGCGCCCGCGCAGGCGCCGCCGTGGGGCGTGGGGGTGGACCCAGGTGGC…
>Sorghum_newGene_1751
ACCGCCGCGCGCAGTCAGTCTCTTCCCTATTTCAACTCATACGAGTATGGCGCTGGGAGCTTCCCTCCAAGATCCCCAACCCTCTCCTCCAGCAATGCCCAGCCCTTCTCTGCCTTTCTTGCTGGTGCCCTCTCCCTTCCTTTGCCCTGCTCCTTGGCTGAAGATGGTGCCGATGCGTTCACAGCATCGGCGAGGTATGTGTAGTCTAGGCTCGCTATAGTGGCTCGGCAGATCCAACCGTGGCCGCTGCGGATCCGGGTGGAGGCGGCCTGGCGGTGCAGACAAAGCTATCGGACGGCTAGCCAAGGGTAGTGCTCTGCTCCAAGCAGATGTGGCCATCCCAGTCCGAGATTGTCTGATGGTTTCAGAAAGTGGGAGATGCGAGGTAGCAGACTATAA…
>Sorghum_newGene_1752
GCAGTGGTTGCCGGCTCCTTCTCTCCCCTCCCCTCCCATCCGACTCCTCCTCTCCTCTCCCCTCCCATGCCGACTCCTCCTCTCCTCTCCTCCACTGCCCCACCGAGGACGCAGCGTCGCCCGGATCTGGAGACGCCCCCGCCCCGACGGTGATGGCAGACAAGGCCGTGGCACCGTCCTAGGCGTCAGCCAAGAGGGCGCGCACGGTGGAGGAGAAGCCGACAATGCTGTGGAAGGCATGGTGCCGGCTGCGGCTATCTGCGTATGACCCGGCGTGCTCACGGTCACCAGCCCCCAACAGGTCACGCTCTACATCCGCCAGCTCAATCTCACCCGTGCCCTTGGCTGCTTCCCTGCCTCCACTGCGG
>Sorghum_newGene_1753
TCACTCCTTTATCCAAATAATCGTGTTGGTTTAACTGGGAAAAAAAAGAAAGGAGAGATTAGCTGCACAAAATTTCCCCGCATGTTCCCGGGGGGCGGGGGACAAATCCAGATTCTTGCTTCCATTCCCAGACAGTAACCTCACTCGATCAGTAACATCGGTAACAATGTAAAGACAAGATGGAGATTCAGTGACAGACCTTCACATCCAGGACCAGCTCATTCCCCTTCCCCGGCGCATTCTCCCCGTCCGCACCTTGTCCTCCTCCTCCTCCTCCGCCGCCGAGCTTACTTCCATTTCCATCCGGAAAGACGGAGACGGCCATAGGGTGTCGCCGGGAGGCCGCCGGCGGCGCGGGTCTGGAGTTGGGAGGCGGAGGCGGAGGCGCTGTGCGCAGCG…
>Sorghum_newGene_1754
CGGCACCCGGCCACTCCCTCGACCTCCCACGCACTGCAGGCAAGTTGCGGCGCTCTCCCCTCCCTCTGGAACTAGCGCTGACGAGGGCCCCCTGCATCCGGCTCCGGCGGCGGGCACCCTCCTCGTCCCTCCCTCCGGTGATTGCATTGAGGGGATCAGGATCCTGCATCCGGCGGCACCCCCTTCTCCCTCCCTCACCGACAGCGCGCCCCAAATTTGCTCCCGCTGAAGGCAGTGGCGGCGATGGATCTAGGTGGTGATGACCCTTCGAGCTTCGGCCTTCATCCCCCACCCACATCAATGGATCCCGTGATGGAGCTGTTGATGGAGTCTCCCAGTGATGGATCTAGATGGGGATGAAGAAGATCCGTGCAAGAACACTGTGGTGTGATCCTGGTG…
>Sorghum_newGene_1755
AGAAGATCTGCCTTTATGGTCTGGGATCTGTGTTTTGGGGAGCTGCAACTGGTGTTCTTAGTAACATACAAGCACAACATCCAACATGGATCTTTTGGGGAAGCATCTACTTTGTAGTTTCTCTTGTCCTCATGCTGAATGGACTGACTGCTGCAAGTTTTTCAAATTCAACTCCTCTCCCACTCGCTACAGCAGGTCTAGGAGCGTGGGCAGCATATATTTATATGCTGGCCACATTTCATGTGGCGTCATTGAGCTTTCACTCCAATGTAGAGGAATGTGGGTACTCCATGATTATATCGTCAATTGCTGTGACAATCCACTGGACCTACAGCACCCAGGACCCTCTGGTTTTTCTTGTACTGGGCAAGTTAGTTGTGTGGTTGCTACTCATAGTTC…
>Sorghum_newGene_1756
AAGCAGAAGGCGTGGAGGGGGTACTCGCATTGCGCGGCTTCACGGGTGTCGGCGTCGGCGGCGGCGTCGTTTTGGGGGGCCGCTCCACGCCTCCACCTGATGGCTCGCCGCGGCCGTTGCCACCGCCAGCGCCGTCTCCGGCGCTGGTCCTTCTCGTCTCTGTTGAAGTTGCCGGGGTACGCTTACAAAGAGTGGCTGCGATTCGTGCATAAGGGTTTCTTTGCACTGTTCCAGAAAGAATATGAGAAAGATCAACTGAAGGAGAAAGAGGATGAGCAGGTGAAGTTAAAGGCTGATCGGTTTGCTGGTTATAAGAGTATTTGCCTCTTTGGATTGGGCTCTTTGTTCTGGGGGAGCGCCACGGGCTTTCTTGGGCAACTAAAAGAGAAAGATGAGAAA…
>Sorghum_newGene_1757
ACGCACAGCCTCCTCTCTCTCTCTCTGCCTCTCATCCATGGCTCTCCTCTGTTCTTCACGCTGCAGCAACCCCGCTGCCCAAATCCACTACCAGTACCATGGAAGAAGAATCTCACCTCTAATCACTTCCATCTATTCTCTCCATTGCCATGGTGCTATACCTGTCATTTCCCCCTTCATTTCGGACTCTTTGAGTCCTCTATTTTGGGATCTAGCTCTGCTGCTCGCTGTGGGAATAAGCATCGCCTGGTGGTGACCCATGGCTAATACCCCAAATCAAGTCCCCAAAAGTTGTAGTTGCTATCTATCTATTTCTCCCCTTCGATTTTTTCTCTCTAATGTGTGTAGGTTGGGGGGCCGGCGGCGACCTGCTCCATCACGGTGCCGTGCTTGGCGGCC…
>Sorghum_newGene_1758
GGAGATTCGGGGGTCATGTCCCATGGGGAAAATTCGTGGAGACTGGAGAATGATGCTGATGAACTTCAGGACTGGATCTCGTACTACCTCGGGTCCTCGCTGCTGTCTGCCAGGCCGTTCGCGCTCTCCCCCGGCGCCGATGACACCGTTGCTTCCAAGGGTGATGCTCATGAACCATTCAGGTGGCAAGTCCACTGCATGATGCAGTCCACGGTCGCCGTGCTGGTATGGGGCAGCGGTGGCGGTTGGTGGCGTGTAGTTCACAGCGGCGGTGCTAGTGCGAATCAGCGGTGGTGGTCGGTTGGATGGAAGATAGCAAAGGAGCAGCGCGACGCAGCCAAGGATTTTTGTATTTTTATTTGTTGAAGTTGGTGTTCTTATGCTTGTGTGCATAAGTTT…
>Sorghum_newGene_1760
GCCCAAACGATGGCGTGCTCAGCCCGTGGCATATATACATGGCGTCTAACCCTAGCCACACGCACGTCACTCGCCTCTCATTCATCCAGCCGCCGCCGCCGCCGCCGCTGCCCTGCCTCTTGCCGCGTCGTCGTTGCTCCTGTCACTCCTCCAGTCCTTCGGTGGGGGCAAGGTTTGGATCCAGGCGGTGGACGGTCGGGCCTGGAAGGCGACGGCAGCGAGCTTGCCATCCACGACCGTGAGCTCGCCGGGTCACACGACCACCGCGGCAGCGCGCTTCCGGCCGGGCGGCGGCGGCGGCGCTGTAGATCCGGTCCACTACATGGTAGTTCTGGCGCCAGTGCAGTCCCTTTGGCAAAAATCGCAAGATTCTTAATCCTGTGGCAGCACATGTACGTG…
>Sorghum_newGene_1761
GCCCTACCGCATCCTTCACTCCTTCGTCCCCATCTGTTTCTCGATCTCCCTCCTCTCTCCCTCCTTACCGCCGCTGCAGCCGCGCGCCTCCATGCCCTCTCCTCCGTGCACCACCTCCATGCCTCTCCCCTTTTTGCTTTGTCCTCGGTATTAGCAGACCTTCTTCGCACGACGACTCGATGAGGAGAGGGGAGAAATCGAAGAGGAGGAGCCATCCACGGATACCACTCCCGAGGAACTCGCGCATTCTTTGGATCTAGGCGCCCACCGGATAAATCCAGCCTATATGACCATTGTCCGCTGGTCTCCAGAAGGTACTCCCTAACACGATGCTCGTGATGCGCAGGCGGCGAGCTCCTGCAAGTAAGTGGATTCATCGTCGGGCGCCGGTGACAAACC…
>Sorghum_newGene_1762
TTGATTTTATTTGATGATTCGAGTGCAGGATGTGTTCCCTGCAAGCGTTTGATTGTCGGCCCAGGTCATGACCAAGAGCTCCTCTTCAACTGCAGCAAGGAGATGCCTCTCGAGGGATGTCGCTGTGCAGCCCCGAACCCGGCCTCCTACACGTGAGGTTGTGTGTATGTAAATCCCTGGTGTTTTCCATCAAAGCACCCTCCTCTAGCTACACTCCATGATCACTCACAAAGGTCATTTTTTTCTAATATCCCCAATTTGTAGGTCTGACTTCTTATGCTTGAGTTCTCATCATGTTTTTTTATTCATTACTTCATTAGATAATTAGCCATAACAATATATCCTCCTGCATGGAGACCTTGGGTTTTGTGCTCCCTTCTTAACACCAAGGTCAAGCCA…
>Sorghum_newGene_1763
CCTGCCCCAACCGCGCCGCCGCCCCTCTCCTGCCCCACCCGCGGCGCCGCCCCCTCCTCGGCCTACCCGCGCCCCCTGCGCCGACGCCCCCTCCCCTTCCCCATCCGCGCCGCCTCTCCCTCCCCTGCCCCGCGCTTCTGCTTCTGCTTCTGCTTCTCGGGCGTCGTCGGCTTGCTTGGACGCGCACGGGAGAGCAGTGTCCCGCCGGCTGCAGCAGGAGGCGGAGGCACGGGCCACGCCACGCGCGCGTACGTACATGCGTGAGTGTCACGGGATCCAATCCATCCATGCTGAGTCGCCGCCCGAATCCTGCCCGAATCCGCCCGAATCCCGGCCCCAGGCTCTTCCCGCCGCTGCCAACGTCGATCTGCGACCGAGCGACTTCGACTGCGCGCGAGG…
>Sorghum_newGene_1765
AGCTTATCTTGTAAAAAAAAAAGCCAACCTGCCCCTCCTGGCCTCCTCACGCACGCAGCACTCCCGCACGCATCGCCTCCTCCCGTGCACGCAGCGCCGCCGCCGCACTCCCGCCGTCGGCCGCGCCCCGCCGTCGATCTGCCTCCCCTGCACCCTGCGCCCTACGCCCGCACCCGCGCCTCCTCCCCTGCACCCGCGCCCCCGCCGTCGACCGCCCGGCCGCCCGGCCGCCCCGGCGCCCCGACCGCTCCGATCCGGCCGCTCCGGCGCCCCTCGATCGCCTCGGCCGGCGTGAAGTTCGATCCGACGGACCAGTAGCTGCTGGAGCACCTGGAGGGGAAGGCGAGGCCGGACGCCCGGAAGCTGCACCCGCTCATCGACGAGTTCATCCCCACCATC…
>Sorghum_newGene_1766
CACAACCCTAACCTAACTCCACTCCCCAGTCCCTTCCGCGCTCAGCCTGGCGGCGCCCGCGCCCCTATCCCTTCTCACCCCGTCTGCTATCTCTCTCCGCCTGGCCTAAACCCTAAATGCGGCGGTGTGGAGCCGGTGTGGAGCCGGTGCAGCGGCGCTGGGGCGAGAGATAGCAGGGCGAGCGCCTCCCCTTTCCGATGCGGTGGCGCGGCGGCGCTCCACAAGCGAGTGCGCCCTGGCCCCAGGTGCGGCCTCTCTCCCTTCCTTCTCCTCTCCTTACTTCACCGGCTCTAGAGTCGAGCGCAGCGCTGGTGTGCTCCGTAGCGGTGGCTGTCGCCGGCGACGGAACGGCGCGACCGAACCCTAGAATTCATGGGTCCACGAAGACACAAATACACAG
>Sorghum_newGene_1767
AAAAGACGGGCCTGCCCTTGTTTGTCTCAAAAGGCACGCCAAAATGGCCGGCATGCATCCACTTCACATGGAACATGTATGGAGTATTAAATTTAGACAAAAATAAAAACTAAATACACAGGTACCTATAAATCGCGAGAGAAATCTTTTGATCCTAATTAGTCTATAATTAGAGCAACCGCAATGTGTGCCATAAGGTAGTCCATAGGATTAAAATATTTTGCTATATTTGCTATCAGGTAACTGGAACATTGTGAGACTAGTCCAAGAAGTCCATAGCAAAAGGTACCCATAAGCTTATACACTATCCATAGAGAATAAAAAATTGTTATTTTTTTTCACTCCTCTCTTTCTTAGCTTTGCACAGGATTGTAAAGAGAAATAATTATTTATCTTATA…
>Sorghum_newGene_1768
CCCGACCTCGACCGCTGCACCCGGCGATGCCGTCGTCCTCCCTCGACGGCTGCCTCCTAGCGCTGTGGCCGCATCTCAGGCCCCTGAGCCGGCACATGGGTGGTCCTCTCTCTCCTGTTCCTCCCCTCTCTCCGTTCCTCTCCTGACGCGGGTGGAGCGGCGGCGGCCTTGGCATGCGGCGTAGCCCGACGGCGTGCGGCCGGCTAGTGGCTGTCCCCGGCGACGGACACCGTTGACTGCCGCCGCAGCTTCCCCGGCGCTGCCTCCTCCAGGTGTCCCCTATGCCATCCACGAAACCCTAGCAGCTTCTTCCTCACTACTGTTGGCGGCCGCGACTTAGCTCAGGGCTCTATCTAGTGGTATCTGACCATCCTCGTCTCCTACTTCCCATCATGGCTC…
>Sorghum_newGene_1769
GCCAAACCCACGCCCTGCCTTATCCTTTCGTGTGCCCCTCCCTTCCCAGGCTCGCCGCCGCCGCAAGGGCTGTTGGAATCCCATCTGGCAGAACCTCGTCCGGCGAGCAGAACTCCATCCAGCGGCCACCTCTCCGCTCCTTCTCTGTCCAGGCAACGCAAGCACTGTGGGTGACAGTTCCTCCTCCTATCGGAACCCCATATAGCGAATCCCGATCTGGTGAACCCCCATCCGGTGAGCAGTGGTCGCTAGGATCCGCGGCTTCTTCGGGAGTTTTTGGCGAACGACTGTGGAGGAGGAGCAGTAGCTGCGGAGCACCTCAACACCTTCTCCCTCTGCTCTGTTTGCTCGTGTGCTACAGGATTGGCACTACGTATTAAAGTCAGGATATTGACGAAG…
>Sorghum_newGene_1770
AAGGAAAGGAACCTTGACCCGCGCGAGTCTGCGCGTCAACCCCTGCCCTGTTGTCCCCCACCTCGATTGCCGCCCTCGCCGGAGGAGGAGAGAGCAGGACACCGGAGATCCGCCATGGCCGCCGCCGCTGCCACCGCCGACCCTCCTGGCTACTTCGTCGGCCGTCCGTTGCACTACCAGGAGCAGCAGCCACAGGCGGTGCCGTCGCCGGCGCCCGCCGTCGACGACCACAAAGCTGTGAACGCGCAAGTCCCTGGATACTACGCTGGGCGTGTGCCACCGAGACGAGGCGAGGACACTGAACACAACACCAACGGCAACGCTGGTGCTGCAGATCAGCAGAACCGAGAACAGAGCTTCTTTGCCAAATGGTTCGCCGGGTGCTTCTCCGGCAGCAGA…
>Sorghum_newGene_1771
GGAGACCTCCACAAGGGGGACCTCCAGCTCTCTCGTCTCTCTCTCCACTCCACCCTTTCCCCCTCGTCTCGCTGTGGGCGCGCGGAGGAGGAATAATCGTTCGCCGAAGAGCTCCGACACCTATCCGCCAATGGCTGACAGCAGTCCCGCTCCCGGCTACTACTCTGGCTCTCCCGCCGTCACGCACAAGGCTTCGCCGTCCGAGCCCGTTGACGGCCAGGTCAACGCTTCACTCCCTGGCGGCTACTACTCCGGCGGCCCTGCGGCGAAACATGGCGCCGGCGGCGGCCAGGGTAGCTCCGCTGCACCTAAGGAATCGGGCTTCTTCGCCAGCTGCTGTGCGTGCTTCTCTGGCGGCGAAACTGCAAGATAGATCAAGTGTGTTGGACACAAGAACAT…
>Sorghum_newGene_1772
GCCAGCCTGGGGCCGGAGACCCTCTCTTGGGACCGCACCAGAGCACGCCCTGCCTGCTGATAAAGCCTGGTGAGGGCGTCTCCTCCTCCCCCGTGTCTCTGTCGTCGCCGTCGTCGTCCTGCCGGCGGAGGAGAGGAGACGGTTGTGGTTGGGCAAGAAAACCCATCCATCAGCCATGGGCGACTCTGTTCCCGGAGGATACTTCATCGGCCGGCCGGCGAACAAGGCGGACGAGCAACAACAGGCGGCTGCCGACGATGAACCCAAGCCTGCCCACACTCAGATTCCCGGAGATTACTTCGTCGGGACACCGGAGAACCTTCGGCCACAGGGGGC
>Sorghum_newGene_1773
GCGGACAGAGTGTAGCCGGGCGGCGTGCGGTTTCACACAAGCAACGCAAGATGAGATAGAGGTGGAAGCTACCGTGTGGACGCTGACGGCGGAACTTGGTAGACCACGAGGAGCTTGCTGACAAAGCGTCTTCCTCTGCTTCTCCTCCAAACAACTCCAACCTGGGCGACCGGCCGGCCGCCTCGTCGGCCTTCCTGGTCGTCTCCTCCTCTCGGCTCCGCCGTGCGGCTCGTGGCCATCGCCCATCGGCCGTCGGCAAGGAGAGGGGCGGTGGCACCTAGCTAGCTAGCTGATCGCCTGGGCATCGATCTCCGCCATGAGCAGCGCGGACTACTACGTTGGCCACCCAACCACGTACACGGCGCCGGCGCCGGCACCGGGAACGCAACAAGCACCACC…
>Sorghum_newGene_1775
TCCACGTCGTGACCCGTGTCGTCAAGGTCGTCTCCTTCACGACAGACGCAGAGGAGGTCCGCTTCTTGGTACCGATCTTCCGCGGCTGGGTGTACCTCGGCATCGCCGCCGTGGTGCTCGTGACGTGCGTCGACATCGTCTACTACTTGACCCTGAGGTGGCCCGCTTCTTGACACTAATCTTCCGTGTGTGGGTGTACTTTGGCATCACCGCCATGTTCCTCATGACGTGCGTGGACATCGGTCACTACTTGTATGGTTTGTACGCCTTGATGTTCCATCCGCCACAGCAGCAGCTGGTAGCGGCAGAGGTGCTGCTCCCGCCTCCACCTCCGGAGATGGACATGTGCTAAATTTGGTCGGTGGGTTCGGTATGTCTTTGATTGCTGGCGTCAGGTGC…
>Sorghum_newGene_1776
TTGGGATGGAGGGAGTACATGACTATGTGGTTATGACTCTTCGTGCATATGACTAATAATTTCACCACGCGTACCGGTCCCTCTTCAGCTGCTTCCTCGAGGGCCACCAGGTCAGGGCGCCGACCACCAGCCACCAGGCCAGGGATGCCGTTCACCGGGCCATCCACCTTCGCCTCTCCCGCCCAGTCCGCGTTTCTGGAGACATTGGGGGTGCCTGGGCAGGGCAGGAGAGGCAGGGACACCGCCGCGGCCAGGAAGGAGCAGAGGCGCCGCCAACGCCTGGGCAGGGAAGGCGATGCAGGGGCGCCGCACCGCCGCCGCGCCGAGCGAGGAAGGAGCTGGGGCGTCACCGCGCGGCCGCCGAGGTAGAGAAGGAGAGGGGCGCTGCCACACCGGAGC…
>Sorghum_newGene_1777
CAGACCGCCACCCTCTCCTTTGGCTGAGCGCTATCTCTCCTCAGATCCACCGTCACCTGTGTTCCTCTCGCACGAAGCAGCCTCAGCGGGCTTGGATCTGATGTGCTGAGGGGCAAGGCGGCGATGGTCATGACCAGTGGCTCTGGCGCGGGCGTCGCGCACCTAGCGGCCAGATCCGACAGCATGGAGGTTGACGGTGTCAGTCTTGGTTGAGCATGGCTCGCAGGAGGCCACGCAGGCTCAATCCGGCCAGGGACTACGATGTGTGAACTTATCTCAATTGCAGACGAGTTGATGCAGTCAAGATCTAGCTGATCTCTCGGTTTGTAGAAAGTGGCAGCATCTCCTTGCTGGTGACAAACAAGACCGTGAATAAGCAGGTCAAGCAATTTAGGGGTC…
>Sorghum_newGene_1780
CGTCGCTCCCACCCTCCACCATCTGCCTCCCTCTCGTTCCATTTCACTCGCCGCCGCCCCATCTCACGCCATCCTGGCCGGTGCCTTCCATCCACTCCATCCCTCGGGCACAGGGACGAGGAGGCTCACCATAGCTTGACGAGGAGGTCAAGGGCGACGCCAACCCTAGGTCTTGGTGGATCCATCCCTTTGACCTTCGGAGACTGGCATGCTGCACTCGGAGGCCAAGCGCGGCGCCCCACCTAAAATAATCAGCCAATCGGGCCCTCGACAAGGATGATGCAGAGGACGACGCCATCCCCAGGTGCGAGGCTTCTACCAGCACACCAAGAAGAGGGGAGCAGGCCCAAGATCCTCGCATCTAGAAGAAGATCCAGTGGATTGTAGGTTTTACTAGCT…
>Sorghum_newGene_1781
TCCCGTCTCTTCCTCTCGTCATCGCTCTCCCTCTCCCGACGCACGCGCAGGGCAACGACAACGGGCGCGGCACGCGGTGGCGGCCACCGCCCTCCTCGTCCTCCTCGTCGCTGTCCTCCTCCTCCTCTCGCTCTGTCCCCTTCTATCCCGAGGAGGCGGCAGGCGCTAGGTGAAGACACGCCGGTGTGGTCCTCCACCATCCTCCGTGCGAGCTCCTGACGGCCAGGGCAGCGGCGCAGCCATCCGGACGGGCTCCCGGCATTCCTTGCATCGTCCTCTCCTCGATTGTGTCCATCCTGTCTCTCCTTAACTCTTCCTATGCTCAATGAAACCCTACATGGTTGCCCTCATCTTTTTGCTACAAGTTGAATCCATATTTTTTTTTACGAAGTGTGGTTA…
>Sorghum_newGene_1782
GCCAACCCACCCGCCGCCTCCTGTTTATTGTAATTGTATCCCATTTTTTTCATCCGGTCCAATTTGGAGATGTGGGGAGGAGGAGCCGAGGAGACGCCAGTTCCCCCAGCTCACCGCCCCCTCCGCCAAATGAGCATATCTCGCCGCCACCTCCGTCCTCTTGCTTCACCGCCGCCGAGGACCTTCCTGGCACCATCTCTCTCCCTCCTCCTCTCAACCCCTCAGATCCCTGTCGCTATTGGCCGTGGCTGCGGTTTTGAAGGCGCAGTTGAGGGTGAGCATCGACTGTTGCTGCTGGGTTCGGCACCGGCGAGGTCGACACACCAAGGTCGGCCGTCCTACCTGCCACCAAGCCCACCACCGCGTCTTCTGCCAACACTACTGGCAGATCTAGTATGC…
>Sorghum_newGene_1784
CCCACCAAGCCGCCACCTCCTTCCACTCCTATGCGGATGCTCCCAATCTCCCACGGAGACATCCTACCCCACCCTTCATCCCCGGTGACGAGGCACGCTCCACCCTCCATCCCTGGCGACCACGCGAGGCATGGCGGAGGGCCTCCTACACCAAGATGGCTAGATCCATCCTGCAACTTCTCCTCCACCTGCACAGGGCCACGGCGGCCGGGCTACGGTGCTGTCAAGCAACGGCGGCGGGGCTGCGACGCTGGTAGCGGAGTAGAAGCAGGACAAGCTGTGGTGGTATACTGGCGATGACTTGTGGTGGCCGGAGCTCGGCATCCCGAGGACCAGGCCCTACCCCCACAAGAAGCTTCATGCCTCACCTCACATGAAGAAGTGGATAGTAGTTGATTC…
>Sorghum_newGene_1788
AGAGGCTGCCCATCCCTCCTCACCAGACGCCGCCCCTCTCCTGACCTTCTCCCGAGTGGCATGGCCTAGGCATTACACAGGCGCGGCCACCACTTGGCCGCACGGCGTCCTGGCCCTCACACGCAGCAGCAGCCAACTCCTTCCGTCCTGCCGGCCGTGCGAGGTGTTGAAGGGGGCACCTGATCTTTGGCGTCGAGGACCTGCGGTGAGCCTTCACCGGACCTGCGGACGTGTTCGGAGGAGCGGCGCTAGATCTGCAGCGGAGCTGCGCAGGCATGTCCATGATGATAGTGGTATGGCCGCGCGCAGTAGACCAACGCATCCAGCATCTCCAACATCGGACCTGTGGCAGAGCTGGATTTTGGAGAGTACTAAGCACGAAGAGCAAAACATGATTGC…
>Sorghum_newGene_1789
CGGCTACCTACTGTGCCCATCTCAGTTCCCACACCGGCCGGCAGCCTTCATCCCTGTACCCTACCCCATCGGAGAAAGACAAGGATTGGCATGGCACGCGAAGGAGGACAGCGGTGGCACCACATCTCAGTCGTGGCTCTCACCCTAGCCATCGGAGCTGAGGTGGGCATGATTCTGACATGCGACTTCGGACAGAGGTGGCCACCATGGACGAATTAGCGTTGCAGCCAGCCAATGGGAGCTTTTGTGGCTTTGAGTGAGCTAGGCCGCGGATGAAGCGGCTGCTGGAGTCAAGGTGAGCTGAATCAAATTTTGTTTGTGCATCTGTCACCCCTTGGCTCCTCTCTCTCTCACTCTCTCTCCCACTCACTCTATCCATCTATGCAAGGAGGATCCACG…
>Sorghum_newGene_1790
ACCATTTATCTCTCTGATTTTAAAGTTAGCATATCGTTTCTGTAGAAGGTACAGTCTATTTGAGAACATTTTAGTTTTTAGATTCGCAGATGAAAATAAATATCTGTGTGAGAGGAAGCAATGTTTTGATGTCTCAGAAAACTTTTGTCAATTACACTGAATGAAACCTAATGCACTTCGAAAAATAATGGGCTTCACTTATGGAAAATAATGCTCAGGGTTATCTTTTATCCATCTTAAAATTTCAGATTGTTTCCTTAAACAAGTTTTTGTTTTTGCTGATCTAACTCTGCGCCTATCTCTCTTTTAATATCTTCTGTGATCATGCTTTCTTCAGTGCAAATAGAATGAATAAGATAAGACTAGTTGGGAGCTGAAGGTATGAAAGGAAGCAAGGTT…
>Sorghum_newGene_1792
TCTCATCACATCCCTGCTCTCAGCCGTCACATACAGAGACAGAAAAATGGAGGAGCTCAGGGGCATCGCCCGGCCGACAGATGCGGAGGTCTCGGCTCGGTGGCGCTCGGTGACCCGTGGCCCCAGCGCGCGAGCGGCAGGCGGCCCCGCGGCTTCGGAGAGCTCCGTGCCCCGGACGCGCACGGTGAGTCGATGCGCCAGGCGGCGTCGCTCCTCGCCGACAACGACCCTCCGACGACGCCACGCCGCGCCGCCCCACCACTTTCCTCAACGTCGTCGCCCTCGGCAACATCGTGACTATCGGGCGCTGGCAAGTTGGGCGTGCTGAACAGCCTCATCGGGCACCCGATCCTGATATTCTTGGGTTCATATCTGAATCCAAGAGAATGTTGCATGGCT…
>Sorghum_newGene_1793
GTCACCCCCATGCGCAGCCCTGTCCACATTGTAAGACTGACTCCAACCGCCGGTAGCCAAACTTGAGACCGATTCTTTTGTTTTGGTTCTGCACAGGGAAAAGGCTGGCCACCCAAATCTTTCCCTCTCCAGCAGCGAAGGCAGTAGAAGAGAGCCGAGTACGGACATCCTCTTCTTTTCCCTCCCCTCGCCTGTGAAACAGTTGCGCAGTAGATTATTTTTGTGGAGGAGAGAGACGGCAGAGAGAACCTATATTTGGGTTGTGACAACACACGGAGGAAAAATGGCTGCGTGCTTTGCCTATGCTGTTGGACCCTGATTTTTTCACGCGAACGATGCAAAATAGGTTTGGGTGCCGTAATAGCTACTGTTGGAGACAGTCTAACTCTCGTGGCTTTC…
>Sorghum_newGene_1794
GGTAATGCATGCATTGCTTGGCATTCTGCTAAGCAGGTTATGAGCATAAGCAACACACCTGAATGGGCTTGGTGTTGAGGAGCCCCTTGGTGTAGGCGCCTTTCACTGTTGACTGATTCTCAATGGCGGACACCAACCTATACTAAATGATCATGCAACACCACCAGAATTTTCAACACGCCTCCTTAGTCGTCCCTCTGTTGCCAACATGACTGAAAATAGGTGGGCGCTTCAAACCAAACACCCTTGGATTATGGTGTTGAACAGCGGTGGCACGTGTCTCGTCTTGAGCAACAATAACAACAGTTCTAATGTCACACCTCCTGAAGAAAATACCAGGTCACCCAACATTGGCCTAGGGTTTAGCATGGTGACCAGCAGATCCTGCCTGCC
>Sorghum_newGene_1795
CCAGATCGATCTGCTGCCCCATCTCCACATCCGTTGCCCACCACCAGCAGCCACCTCACCTCCATGGATGACCACCGCCCCCAAGTGCTCTGCCCCCAGATCTTCCTCCCTCAGGTTCAACGCTGGCCACCGACCCCAGGTCTTCTACACCTGATCTGCACGGTAGGGCCACGGCGCCGTCTCCTGCATCGCTTGGCGCTCGTCTTTGCCTAGGCGGCGGCGACCTGATCGACGGCCCTGCGTAGGCGGTGCACCGGCGTCCTCCTCCTGCATCTCCTCCTCCACTTCCTCCCTTTCCCTCTCCCTCTCCCTCTCTGCGGCCTCTCCTGGAACGACACCTCAACCTGGATGTCCGGCAAACTCTGCAGCAGCATCGCCGACCTAGGGTTCCGTCCTTCG…
>Sorghum_newGene_1796
CCTCCACATTGCAACTTATTTTCATGTCTCCGTCTCCGTCGCTCCCTATCCAATCCTCCCCTCTCGCCTTGGGTCTTTCCCTGCCCCGTGTCACGGGCAAGACGGATCTCGCCGCTGCTCCCCACCTCCCTCTCCCCGCGGCAGGCGCCGGAGATGCAGGTGACGGCCGCCGCCTTCCTCGCCCGCCCGCTCCCACGGCTCCGCCGCATTGACGGCTAGGGTCCGGATGCGCCGGCGGTGCGCGGCGGTGCCGTAGCGCTCCCGCCGCGGCTGCGGGGGTCACGGTGCTCCATCAGCCTCTCCATCGGTGCCGGCGCTGGCGCTGGAGGTGACCGCGAGTTCAGCTACGTAGGTATCCAATCCTGCAATGCACACTGCTCAATGTGATCGTGAATTCGT…
>Sorghum_newGene_1797
CGGCAACAACTGCAGGTCAACCAATCAACATATACGGCCGCGCGCCCTCGATCACATGGCCATGACGATGGCGACCAGATCAGTAACCGGAACGGCGGTGCTGTGCTTTCTTGTGGCCTCGCTCCTCCTGGCCGCCTCCTCCTCCGTTATTGCTGCAACTGCAACGACTGAAGCAGCAGCGGCCTACGGTGCAGGTGCAGGCAGGAAGATGAAGCAGACAGCAGCTGCGGGAGCTGTGGCAACGAAGCAGGATGACTACGGCTACCCTGGAACTAATGAATTACCACCGGGATACCCGACGGCGCCTGGAATGAATTAGTAGTTGCCTCTCTTGATCTGGCAGCTAGCTACCTGCCGCGGTTGGTCGGTGGAGAACCCTGCAGGCTGCAGCTATATATA…
>Sorghum_newGene_1798
CGGAACTCGGCGATGCACAACTAGAAAGCCGGCCATCCCTCCCAGCCAGGGGCAGCGCGGCATCGCGGGCGGCGTGGCTGACCGGGCGGCGCAGCCTAGCGCGACTGGGCCGCGCCGCACTGGTGCAGGGCAGGGGCGCGGCAGGAGCGCTGCGCGGCCGCGACGCACAGCAAGGGCACAGCACGCACGCCGGCGGCCATGGAGCCGGAGGATGGCGGTTTCGGAGCCGACGACTTGGTGTGTAGTTTGCCTGATGGGGAACCAAAATCATGGCAGCATGGTAGAATTTTGCCTACTCAAGTTGTTGACATGCATAGCTTCAACGTGCTGCAACTAGTTAATTTCATAGCCGAGCACTTCATGTGAGGTTCAAAACAGTACATAACTTTATGGCGTGCA…
>Sorghum_newGene_1799
AAAGAAGGCTATTGGTACTCCTACAGGCTTGGTCATTAGTACAGATGCGGGCAAAGGAATTGAGAAGGTTGTAGATGATATGTACCCAGGAGTGGAACATAGAGAATGCATGAGGCACTTGTGGAAGAACATGAAGAAGAATGGGTACGGTGATGAGCTTTATGGTAAGAATATGTGGGCAGAACAACCTATTTCAAGTACTTCATGCGAAACATAGAGGAGAAGGATCCTAGTGCACTATCCTGGTTGGATGAAAATCATCCATATGTGTGGAGTAGAAGCCTATTTGGGGAAGAATGCAAGGTAGATTACATCAACAACAACCTCTCTGAAAGTTTCAACAGTTGGGTGTCCCAAACTAAGGATTTTCAAATTGTGGATATGCATGACAAGATAAGA…
>Sorghum_newGene_1801
CGCCAGCCACTTCCGCAACTCCGCCATTGTGCCACGCTAGGTCATTAGGAGTCGCAAGTCTTCTCGGATCTGGAGGTCCTGCTCCGCTTGGCTTCCCCTCTCCCGACACCAGCCGCAATGAATTGCTTGACGCTGACGAGTACGAAGCACCCAACATCGGCGAGGAGCCACCGGACAACGAGTTCGTGATGACCCATTGACTCCTGCCAAGTACGATCGGAAAATTCGCGCAACAGCAGGGATGAAGCAGATGGTCATGAAGCAGAAGCTCGAGTTCCAAACTGCCCTTCCTAGTTGGTATATATTAAGTGTGGTGTGCACCTCCAAGCCTCAAAGGTGAATAAAATCCTACCTCATTAGTTCAGATTCAGAGCTAGTTTGTTTGTTCGGCTTCAGCAA…
>Sorghum_newGene_1802
CTTTCCTCGGCCTCTCCTTCCCCTCGACTCTTCCTCTCCTCTCTCTCTTCGTTCCCTCCTTCCTCCTCCCGACGCCAGCAGGGGCGACGGCAACGACGCCGACCAACAGCGGAGCGGCACGCCGCAGCCACCCTCCTCCTCCTCCTCCTCCTCCTCCTCTCTATCTCGCCTGACTTCCCAGTGTGGCGGCAGGAGCCGCGGCCAGCTCGTCCGGCTGGCCCGAGGCAGCGTACCGGCACCTCCACCGCTCCCTTCCCCACCCTCGTGTCCTCTCCCTTCCTCTCTCTCCCCGCGACCATGACTGTGTCTGGCCTGAGGAAACCCTAGGTGCCATGGGGGCCTCCGATCTGGTCGCAGCGAACCGACCAGGCCCTGCTGGTGGCCGCCGACGTGGTTGCG…
>Sorghum_newGene_1803
CAAACACACACGCCTATCTTCTCTGCTCCTATTGCTCCTCCACGAGCCGCACATCGCCGCCCGCCCGTCTGCCCCCGCTGCTCGCCCATCCCCCACCAGACGACCGGCCCTCGCCGCTCGCCGGCCCTCGGACCTCAGCACCCACCGTGTGCCCCCGGATGTTCGCAACCACCGGCTGCGCGGCCGCTCAACGGACGTCGCCCCCCGCCGCTCGCCACAGGCACATCGGCGTCTAGGCACCCATGTTGTGTGCCTACTGCCGCCGCACCGCCACACAGGCGCCTAGGCTATACAACCTCCACTCCGAAGGGAAAGAAAAATAAATTGTCAAGATCTGGTAAATCTACAAACAGCACGCCTACTAAGGGTAGTGCTTATTTTGCTGATGTGGTGGATGAT…
>Sorghum_newGene_1806
GTGATTGAAGAAATATGGTGGGCGGTAATATGAGGAGGGTGAACTCTCTTTACCAAAGAGCACGCCCTGCAGCGCCTGCTGCAGATGAGGAGCCATCACAGGGGAGGAGGAGGAGGAGGAGCAGGAGCAGCCGCAAGAGGGACCCGTCGCCTCTTGTCCTGGCACGTGCGGGGTGCGAGCACGTGATGACCGAGGACGAGGAGCGGCACGAGGACAAGGAGCGGCATGAGGACCAGGAGCGGCACGAGGACGAGGAGCGGCATGAGGACGAGGAGTGCCGCGGGGACGAGGAGGAGGAGGAGGAGGAGGAGGGGGGGGCAGGAGGGGGTTCTACTACCTCTAGCGGCTCGAGTATCTACTTGCGAGGTCCAGCGAGCCTCCCTGAGCGACGGATACCTC…
>Sorghum_newGene_1807
GACGAAGGTAACCAAAACTCAGGCAAGAACAATGACGCTGACCCGACAACAATACCTGGAGGCGATTCCGTCTTGGTGCGCCTCGTACCCCGCATGCTGGGCATATATGGTGGACAAGTGGTGCGCCCCCGAGTGGGAGGAGACGCACAATGCTTGTCGGGAGCGGCGTCTGATGATGCCAGGTGTACCACACCATCAAGGCAGTCGCAACCTCAGTCGATACGCACAGACATGGCCTTGCTCTCAGTTCAAGGCATGGGCTATGGCTCACAAGGGGAAGGCGACGTCCGACATCGACTACAACCCGGAGGACCCTCCCTCGGCGTACAGCAATGCGACCGTCCATAGCCGCCTCAGTGAGTACACGTCGATGGCAAAGGTGGTCCATGGGCCAGACTA…
>Sorghum_newGene_1808
CTGCTATGTGCTATCGTCGTCTTGGCAGCACGTCCACCAGGAGAACCACTTCTTCCTCTTCGCAGATCGCAATGGTGGTCACTGTGGCAGCAGCCCTGGCGTGGCAGAGAAGGATGAGACGCTCACGGAGGCCCCTCGCGTCTGGTCATGTTCGCGGAGTCAGCGGCTTAAGGCAACTTGCTGCCAGCGATCGATGCTCGCGGTTTGTGGAGCTTGCAGAGGCCCCTCGCTGCCGGCGGCGCTCCTGTGCTCTTCTCCAATAGATTCACAAGAGCGCTGTGCTGAATCCATGGCTGGGGCAGCCTACTAGGACAGATCATCCATGGTGGACACAATAGATCCATGGCGGGGTGAGCTAGACTACGACGCGCATGTGGATGAGGCAGTGAAGACAAATGT…
>Sorghum_newGene_1809
GAATAAGAAAACTGACCGTCGGCTCCTTCCTATCCCCTCCCTTATCCTCTCACGGTCTCTCCTTCGGTCCTTCCCATGTCGACTCCATGTGGGTGGCCGCCGTTCTTCTCTTCCAGTCAAATCCACGACGAGGCGGCTGCACCCTTCTCCTCCGGCCAGATCCATGCCATGGGAACCTCCCTTCTTCTTCTCCAGCCAGATCCACAACGTGGTGGCTGCGCCCTTCTCCCCCAGCCAGATCCATGCCATGGGAACCTTAGGAAGCTCCGCCGCCTCATCCTTGACGCCAAGCTCACGCCCTTCCACCGGGGCGCCGACGACGCGCGCGCCGACCTCGACGAGTGCCCATCTACTTCCTGGTAACCATCCTCTTCCCCATCTGCCCCAGATGCAGTTCTA…
>Sorghum_newGene_1810
ATTTAAAGTTAATTAGTAAAGTAGTACAAAAAGAAAAGAGAAGAACATGAAATGTTAGAAGTAGAAATAGAGATAGCGATAGGGATAGGGATAGGGATAGGGATAGGGATAGGGATAGAGATAGGGATAAGGATAGGCATATGGATAGAGATATCTCTTCGTGTATGTATATATATGTACATGTATATTATAATTATAGACATATAGCACTCCTCCAAAGTCCAAAAACAGCAATGTTGTCGTCCTTCAACAAGAATCTATTGGTCGCTGGGTTCACCTTGGCATTGCTCATCGCCGCGTCGCATCGCGCGACAGCACTTGAGGAGAGGACGGGGATCATGTGCACGTCTGACCAGATGTGCAAGTCCATCTGCCTGCAGAGGGGCTACACCGGCGGCT…
>Sorghum_newGene_1815
GCGCGTCGACTCTGCCACCGCTGACAGGCGCTGAGAACCGCGCCTCTGGGTCCCAAGCCAGCGGCACCGCGTCCGCGCCCGCGGCTTCGCCCATGCCCGCCTCCAAATCCAGCGACTCGGCCCTGCGCCAGGTGCCGAAGCCAGCGATTTCGTCCCCACCGACGGGCGCCAAGAGCTCCGGCTCGCAAGCCAGCGGCTCCGCCCCCAGGCAGGCCCCCAAAGCTGGTGACTCTGCTCCGCGCCGACGGGCGAAGCCAGCTACTCTGCCCCCGCCGACGGGTGCCAAGACCAAAGGGCTTAACCAAGGCGATGAGGAAGACGACTGTTTTGTTGTAGAGGAGGACGGCACCTTAATCTATACCCGTTTCTGTTCCAAGAGGGCGGCCTCCCTACTAAACA…
>Sorghum_newGene_1816
CTCCCCCTCTCCTCTTTCTCCCCGTCTCTTCCCTTCCCCTCCCTCTCTCTTTCTCCCGACCTCTCCAGAAATAGGCAGGGCGGCGGCGCCGCCAGCCATGGCCGGTGCCTGTCCCCCGGCACGGCGGCGACCCTCCTCCTCTCCACCATCCTCTATGCAGGATCCTCTCCCCCTCTCCCTCTCTAATCTCCGGTTTCGCTCCTTCTCCCGCTCTCCTCGCGCAGGTTGGGCGACCATGACGGCGGTGGTGCTCCGCGCGGCGGTGACCGGTGCTCGGCACGGAGGCTGCCGCCCTACTCCTTCCCTCCCTCTCTCCCGGCCCCCTCCCTCCCTTCCTCCCTCCCTCCCCCTCGCATGGTATCTGTTGCAAAACCCTATCTGCCATTTGAGCGCGTTTCC…
>Sorghum_newGene_1817
TGGTCAAGATTTGCGAGGACGAGCAGGCCATGAGCCTTCTCCGCCTCCGCTGACGTCACCTCCGTCGACGGCCTCCAGGCCACGACCACATCGCACGACCTCAGGGCCCGCTGGCCGCCGGCGCCGCCGAGCGAGGTGAGAGCGCGGCGGGGTGTGCTGCCTCTGGGCTAGGCGAGGCCATGGCGGGGTGAGGCCAGCTGGTGCGAAGGATCTCGCGAATGACAAGCGAGAGCCGGAGGGCCCCTCGCCGGAGGTTGAGGATGAGCCGCCATGATCGGCGACAGTGAAGCAGGAGGCAAAGTGGCGCTGGGTCAGAGGGGTCCCGCCCATTCACCGTGCCAGAGCTCCATGGTGAGCTCAAGGAGGACGGCGAGACGGTAGCCGGTAGCAGCAGCGCAG…
>Sorghum_newGene_1818
GGAGGATCGGAGGAGAGAGCTGATCAGCATCAGCTAGCTACTAGATGGCGAGGATCATCAGGCTACGCCTGGCGGTGGTCGCCGCCATGGCCTTGTGCTGCTGCTTCGTCTGCCTCATCCACGCGCCGACGGCGACAGGTGCTGCCGCCGACGCCACGTTTCTTCCTGCAGGACTGGAGCTTGAGGTGGTGCAGCAGGATACTAGAGTGGCTCCGCCATCGTCGTCGTGCGGCGCAGACGACGATCAGGCCGTCGTCGTAGCTGGAGAGGCGGAGGCGGAGGCGGAGGCGGCCGCCGGCGGGAGGACGACGAGGATGGATCTGGAGCTGGAGGACTACCCTGGGTCCGGCGCCAACGACCGCCACTCGCCGTGGGCCCAGCGAAGGCACTGATCGATGA…
>Sorghum_newGene_1819
CTTTAACCTAAAAGCCCAGCCCATCTGTGCCAAGCTTATCTTGTAAAAAAAAAGCCAACCTGCCCCTCCTCACGCACGCAGCACTCCCGCACGCATCGCCTCCTCCCGTGCACGCAGCGCCGCCGCCGCACTCCCGCCGTCAGCCGCGCCCCGCCGTCGACCTGCCTCCCCTGCACCCTGCGCCCTGCGCCCGCACCCGCGCCTCCTCCCCTGCACCCGCGCCCCCGCCGTCGACCGCCCGGCCGCCCCGGCGCCCCGACCGCTCCGATCCGGCCGCTCCGGCGCCCCTCGACCGCCTCGGCCGGCATGAAGTTCGATCCGACGGACCAGGAGCTGCTGGAGCACCTGGATGGGAAGGCGAGCCCGGACGCCCGGAAGCTGCACCCGCTCATCGACGAG…
>Sorghum_newGene_1820
CAACACCGCCGATGCCGCCCCCACCGACGGCGGTTGTACAGCGCCGCCCGCGCACGCCCTCGGCGCGCTCCCAGACCTCCGTCCGCGCCTCGTGCGCCACTACGCCACCAGCCCACCACCTTCAACGCGCGCGAGGTGAAGCTCCCCATGGCGGTCGAGGCCCTGCGCGCGATGTTCGCCGCCTTCGCGGAGGCCGGAGGCCGCGGGCACGGTGGTTTCGATGCGGCGCCACGGGCTTCCGCATTTCGCGGAGATGGCGAGCTCGGAGCTCAAAGTCGGCCTTTCGGTAAGCCGGGTGCTTTGCAGACGCGCGCAAGGTGTTCGACGGAATGACCGCTGGTCCTCGGGTGCTGCTGGGAGGAGGGGCGGTCTCAGGAGGTTAACGCCTTGGTGATTGCC…
>Sorghum_newGene_1821
ACTCTCTCCCTTTCCTCTCCCCTTCATCAGCCGTTACTTACAGAACATAGAGAAGAGAGAGAAAATTGGAGGAGGCAACGCCAGCCGGCCGGCCGGCAGGCTCGCCTGCTCACGCGTGCACGGCGCGCGGCGCGTGCGACGCGGCGGCCTCGCGCAGCTGTGGCCCTGAGCGCTCGCGCGGTGGTGGGACCTGCGGCTTGGCGCGGCTGCGTGGGCGCGGGCTCGCCTACACCCAGCGCGGCCCCAGGCGTGGCGCTCGGCGGCGTGCACCCCTGGTGCTGGGCATGAAGCGCAGCAGCAGCCAGCGGCCCCGGGTGGAGCGCTTGGCGCGACCGCGGCCACCGGTCCGACGTGGGTGGCCCGGCTCGGCCGGCGTGGAGGCTTGTGGCCTCGGGCGCG…
>Sorghum_newGene_1822
GAGCCATTCACCTGTTCCTGAACCAAAATCTTCCAACTAGCATGCATCTCTCTCCACGATCCCACAATCACGTTGATTTCTCCCCGACACCCCGCGTCTTCTGCTCCCAAACCAAAGCACATCGCCACACCCCTCCCTGCCTTTGCGTCGGATCTGCGCCGCTGCGGGCACGACGCCACCCCGCTCGGCGCGCCGCTGCTCCGGCCAGCCACCTCTCCCCGCCACAGCGGTGCCTTCTCCACCTTCCTGCGGTGGCGGATCCCCACCTTCCCGGCGATGCGGCGGCCCCTCCACCTTCCTGGCAGCCGGTCCTCCACCTCCGCGCGCAGATTGCGTCCCCATGGGTGCGGCGGCTTCGCATCTCCAACCAGGGGCGGATGCCGCTCCCGGCAACGGTAT…
>Sorghum_newGene_1825
CCCTCTGCCCTCCCTCCCTCCTCTCCACCCATCCATCAGCCGCCGCCTCCCCCGGCCAGTGCGTTCCACTCCACTAGCGTATGATGCACGGAGGCAAACGGCAGCACCCTACCACAGGCGAGCGCTTGCCCATCCCACCGTCGCCCTTCTATCTTCCCATCACCCAGGGACAGATTGAGCCAGGGTGTTGCGATTCTCACTGGCAAGTGCAAAGATTTAGGCAGGAGAGCTTCAATTCCGATTGGATCTGGCAGCAGCGCGGCCCTGTTCCCTTCCTGCGATGCCACTCTCGGAGATAGCGAGTGCCTGTATGTGTGGCGCAACTCGAGTGGTGGCACCGTCGACCTTGCTTCAACGCTCCTAATAGTGGGATACACGCTGATGTGCTTGGGCTTGAGG…
>Sorghum_newGene_1826
GATTATGATATTGTTGTGCTTTACCAGATGTCCCTCATTCTTTCACGTGTTATCATTTTGTTTGCCAATGCTTGAAGGAATGTAAAATCTATCCATGTTTTCTCAGAGTTCTCTATTATCAGCTTTAAATTTTTTGACTGATTCATCCAGATTCAAGCATGTAGGTTCATAGAGGCTTTATGAGTCACTTTTATTTAGTGAAATAGTGCAAAACAAATATTTTATTCATGTTAAATTGAGATAATAATACAGTAAATCTGTAGTTTCATGCTACTTGATTATTGTAAATATCTGGGATGCATAGTTTTGACAGACTTGCAATGTGCAAACTATTTGCATTATTATTAGGAAAATTGTTCTATGTTATGTCTTTTTGGTCCTCATCTAGCAGTTCCATGC…
>Sorghum_newGene_1833
CCCTCCCCTAGCCCCGAACCGCGCCGCGCCCCTCTCCAGCCCCGAACCGCGCCGCCCCTCCCCCAGCCCCGCACCCAGCGCCGCCCTCTCCCCCAGCCCCGCACCACGCCGCCTCCCTCCCCGCCCCGCACCACGCCGCCCGCGCCGCGCCGCCGCCTCTGACTCCGCCTCGGCCGCCTCGGATCCGGACCGAGCGCCGGCGATGGCGCTCGCCTTCGACGAGTTCGGGCGCCCCTTCATCATCCTGCGGGAGCAGGAGAAGCAGACGCGACTGCGGGGGCTCGACGTGCAGAAGGTTAAGACGTGCCCATGTGATTTTGCTGCGGTGCAGGGTTGCTACCCGGGCCGGCCAGGCGGGAGGAGCAGATGGGGGTGTACCTCAGCACGCCCAAGACGGAC…
>Sorghum_newGene_1834
CTTTGCGCCGCCCGTAGTCATTAACCCCTACAATCCTGCGGCATTCTCTGGATGGCCAGCCACGTCATCCAGTTTTACTGTTACAGTAAAAACAAAAACCATCGATCTCTCTTCCATCGTCTCTTCTTTCTTCGACTCTTCTCCTCCTCTCTCTTTGCTTCCTTCCTTCCGACTCCCGATGCCAGGGCTGACGGCGACGGCGACAGCTCCGAGCGCAACCGGCGCGTTGCGGCCGCCCTCCTCCTCCTCCTCCTCCACCTCCACCTCGTCTGCCTTATCCTCCTCCTCGTCCTCCTTCTCCTCCATCCTCTTCCTCTCTCTATCTCCCCTGCCCTCCCGATGCGGCGGCAGGAGCCGCTCGTGTGGCCGGCCCGAGGCGGCACGCCAGCGCCTCCGCTG…
>Sorghum_newGene_1835
CGCACCTGCCTTTTTACCCTCATGACAGGTATAGACCCATAGACCTTGTTCTCCCACAAGAATTTAGCAGTTGAAGCACCCGTTCTCATACGATCGATGTTAGCAAGACCTTGCTTTGTTCCTATGGTGTTTCTGCTGATTGAGCTGATCCTGATAAGCATCATCATCAGCCAGCAGATTCGGGGGAGTGGCGCAATGCGTGCTGGATGTGGCTACGGAAATCCTACACAAAATTGCCCACCAAGTTTTCCAGGACCGTCGTGCCATCGTCCGCCATGTTAATAGGACTCTACGCCAAAATAATGATATG
>Sorghum_newGene_1836
CCGGAATATCCCCCGTTTCCTCCGTTCCCCTCCGCCACTCATCGTAACTTCCATCGCCATCGCGTCACAGGCTGGGGACGGACGCCTCCCCGCCCGACCACCGCCGACGCCGACGACGACGACGAGCATTCCATCCGCCTGCAGTGACTGAAATTTCACACCAGGCGCTGCAAGAAACATCAATGGCTGTGTACCAGCACTACAAACGCGCAGCCGGGAACTAGCTACACTACAG
>Sorghum_newGene_1837
AGGGACGTTGATTATCTAGAGAACAGAGCAAAGGATGATTGCGATTATATTATCATGTCAATAGCCACTACTTTAACGTCTTCCAGAATAGACTTCAGTAATGAACTGACTAACATGATATGGCTCCTAGATTTTCAAATCAGCCAAGATTGGAGGTTCTACTCAAAGTGGATAAGGACAGTATAGAGGTGTGCAGAACCAGGCAACAAAGAGGCAAATACCCTCCACTTATCAAGGTCTTTGATTTCGAGCAAGGGTACTATAACTTTTTTGGCGTTTTTTGTTCTAATTTGCTCTCCTAGTCTTTCAAGGCTCTACACAAAGAGGATAAGGAAAGTATAGAGCTATCAGAATCATGCAAAAAAAAGAGGCGAATTTCCTCCACTTCTTGTGGTATTT…
>Sorghum_newGene_1838
CCCGTATCCAATCGTTCCCCAAAATTGCGACGCAGCTCGCGACGGTCCTCGTCTCCGCCGTCGTGCCTGCGGTGAGCGTCGGTGTCGTGGTGACTGCGGCGACGGTGCCGGTCGTCGTCCCGTTCGCGCGATCGGTGGTGCCCGTCGTCGTCGCGAGTGCGGCGTGACCAGCGCTCACGATCCATGGCAAGGAGGGTTAGGGTTTGACCAGCGCTCGTGACCAGTGCTCGAGGATTCACCGTAGCAGAGGGCGCCGCGGTGGCCGCCAAGCCAACCCGCGGGTCGACAGGCGCGGGGCTCCAGCGGCAGCGGGCGAGACGAGGCAAACCCGAGCGGCGCTAAAGCGAGGAACCGGCGCAACGGGCACGACTACGTTGAGCACTTGCGCGTCGGCCAGAG…
>Sorghum_newGene_1839
CCCGCAGCAATTTGTCCCGCACAGAGGTAGGAACAAGTCAACCGCCGCGTGCCGCCGCCGCCCCCTCACCGACACCGAGATGGCGTCTTCCGCCACGCCGCCGGCCGCCAGGTCAGGGAGTGCAGGAGAATCTGCTTGGTTCATTGCCACTTACGCCACCAACCATATGACAGGCGACAAGAGTCTCATCTCCAACCTGGAACCTGTAAGCAACCAAGTTATCAAAGCAGGTGTGGGCGAGGGGATGCAGGTGTGTGGCAGAGGGTATGTGAACACAGAGACAGTGGTCCTCCCTGACGTGTGGTACGTCCCAGGGCTCACAATGAACCAGGTATCCGTGGGGCAGCTAACCCATGATCCCGATCTAATTGTTGAGATTGGTGGTGGTGCGTGTCGCAT…
>Sorghum_newGene_1840
CCAGGGCGGCCCACCGGCGACACTTCCGTCTCTAGTCATCCCCGTTTCACCCCGCGTCCGCTCTCCCTCTCCCCCTCTCCTTCTCGCCGACGATTGGGCTAGCGCCGCCGCCGCCGCCGCGCTACGCCAGGTGCCGAGGTCTCCACACCGCCCTTCGCCAGGTCTTTGTAACCCCCCTCGCCGTCGACGAGCACCCTCCAAGGCATTTGCATTATGGTCGCAGCAGCGTAGGTGGTGAGCCATTAGAAGGAGGAGGGGGCAAGAAGAGTTGGTGACCATGGCGGCTCAGGAGGCCACCGCCGCAGCCGATTCTTCGGGCCCTCGGTTCGCTCCGGATGACCCCACGCTCCCGGCGCCATGGAAAGCGCTGATTGATGGCGCGACGCTGTACTATTGGAA…
>Sorghum_newGene_1841
TGGTCCTGGTCCTGCTCCAGCACGGCAGCACATACAGGCTGGCGTTCGAGCCTGTGAGGCTCTGAGCCTTGGCTCCACTGCTGCTGCTCCTTTACTGCTAGTGCTACATGGCTCCACTAGAAGCAAATCAAGCAATACAAGAACATGGCTACTGCCTACTAATAGTATTGGATGTATATGCATGTCGTAGAGGTCTAACAACGAACCAGCGCCTATCGTCAGGTATTTCACTGCTTCCTATGTGCTTGCTATTTTTTGACACATGTTTCTTTGAGGTATACCTACTGGATTCATAAGTAGTAAATTAGTTTTCTATTAATTGCTTTCCTCTCACTGTTTCTCTGCATAATGAATATATTTTGCTAATTGTCTCATAATTAAATTAATTAGAATGCACTT…
>Sorghum_newGene_1842
CTCGGCCCCTTCGCCTTCCTTCTTCTCAGTTCCGCACGAAGTCTGCTCCAGTTCTGTCCTTGCTCTTGTCATTCCTTTCCTCGGCGCCTCCGCTCTGCGTGCCCCATCTTCCTCTGCTCTGTCTTGGCACGGCACACCACCTTCAGCTGCCGCGTCGTCCGCTGCTTCCTTGTCCTGTACCTCATCGTCCTTTGCGAGCGTTCTCTTCTTTCCTCCCGATGCCGCAACAGCCGGCGCGGCTGGCTCCTCCTGCTACGTGTGGTCGGCCCGAGGCGACGCTCCGGCACCTCCGCCGCTCCTTCCCCCACCCTCACGTGCTCTCCCTTTCTCTCTCCCGACAACCGCGCCCGTGTCTGCTCCGAGCAAACCCTAAGTGCCACTCTTCATCTCTCCCCCCTC…
>Sorghum_newGene_1843
TCTGTGCTCCTCTTATTTTTTATTCTTATATTTCAACCTCCCGCTCCACCTCCAGTCTCATCCCCGAGGTCCTCCACAGATCTGCTTCAATGGCAGACGACATTCTTCTTCTCCCCTCCGCAGTCTGAGCTCATTCTTCCTCTCCCCATTCTTCTTGCATTCATCCCTCTTCTGCTCCCTTGAATCAGTCCGCTAACCGTGCCATCCGCCCATCCGTTCATAGATCTAGCTTCCATGTCCTATCCTGTTATTTCGTTGTTTCTATTCTTCATCTGAGAAGCTTCTTGTGAGTTGCAATGGATGCTCGCAAGGTTCAGCCAGATTCAGATGGAGCTGTACCATTTGTTCAAACTTCAATCGATTTCGAACATTTGTTCCCACATATGCCTCTACCTCATC…
>Sorghum_newGene_1845
CCCGACTTCCCCTCGCTCCCGCACTCCCAGTCACGCCGCAACCCCCAGCGACGCTGCACTCCCTCCCCCGCAATCTCCGATCTCAATCCAGCTCCCCTCCCTATCGCCTTCAAGCTCACGCCACTCCCTCCTTGCCGCCGTGCGACGGGCGCCGTGCGCCGGACACATACCATTCACAGCGACTCCCGTTGCTCCCTCGCCGTCGCGACACACCGCCCGCACCATAGCGCCGCCCACAGCTCGCTCTCGGAGCTGCTCCACCCACCGGACGCGCCGGCTCCCAGAGCTGCTCCGCCCCGATGCTGCTGGACGCGCCACTGCCTACAGGACCTGCGCCGCCGCAGCATCTGGCACCACATCCACGCAGATGCCGTCATGCCTCCTCCACGACATGCCCTG…
>Sorghum_newGene_1846
CCAGCGCCATTGAGCATGGAGGAGCTCAACAGGAGCTTCTTCCCCTGTTGGGCTAGCCCAAGATAGGTGAACGATATTGCCTTGCCCATGGTTCTTCCCATCGGCGTGATCTTGTTGGAAGGCCGACAAAACAGAAACAGCTGGATAGGTGAATTCATCCCATCTCGCTCCGAACTCCGAAGCAACCCAGCCGCGAAGAGCCTCAATGCATCTGATGCGCACTGCAGGCCTATTCGAACTCGATTCGGACCTGGGACGGGACCCGATCGACCCCCCCTCGCTCATATATGCCGGCTGGATGGGCGGCGGCGGCGGCGCCGTCAGTCTAGCCCGCCGCCGGACCACCCTTACGAATACATCATGATCCCCGGGGGCGGCCGCTTCGACATCCCTGAAGGA…
>Sorghum_newGene_1847
CTTTCGTCGATTCCTTCCCAGTTCCGAGCAGCGGACACCGGCGGGCGGCGGGCGTTGGCCGACGACGCGTCCAAGATTGCATCGTGCTTTGCGGGCTTGAGATTTGTGAAGAAGCAGCATCCAGTGTTCTGGATAAGAATCAAACGTGATGGATCATTATTATTGTATATAAGTTTTAGATGAATATTGATCCACTGCCATTCCATGCCTTCAAGGTGTTTGTTTCTATGCCGACGTGCCTATGTCCTTGTTTTATGCTCCGTCTGATCACTCCTTTCTCCTCGTGCAGGATGGGGGAAGTGCAAGGCTCACCGTCACCGCCATGGTCGGACCTCCCTTCGGAGCTCCTCGGCCTGGTGTTCCTCCGCCTCCCCACTCGTGCTGACCGGGCCTTCTTTC…
>Sorghum_newGene_1848
GGCTTCCTACGATCCCCTCCCTCACGCGCTCCCACGGCCGCCGCTAAATCGCCCCACTCGGAGGTCCGTGATGCCCATGACGCCACACGTCTCGATGCTGCCGGACGTGACGACGAGGCAGAGGAGGAGAGGGAGGCGATGACGACAACTCCCCTCCAACCTTTTTTTACCTGGCGCCGATGGTCGTCCCACGGCGGCGCGTCCCCGCCCCCCGTCGTGTCGTCCCGATGGCAAATTTGGTGACCAGCTGCCCTCCACCTCAGTGGTTGGTCTTCCCCATCTCCTAGCTCGCGAGGTAAATATAGAGGAGGACATCACCGATCTGGATCTGGGACAAGCTGGGGGCAGTGATGTAGGGGTACTTCGTCGCCAGTGGGTGAGGGATGCGAAGGGCGCCGT…
>Sorghum_newGene_1849
CACCGATCGGTCCCAACCAACCAGATCCAGATTGGCTGCTCATCGAGGCGGAGGGCTTCAGTCGGCGGCGATCCCTGCCACCGCGGCCTCCTCATCCCCAACAGCGGCGGCACCTCCTTCGTCCCCTCAAGCATCCACGACTGCTACTCCCCGACCGGCAACCGCGACGCTCCTGGTGGCCGCACGGCACGGCTAGGCCCACTCGGGGAAGGCTACGGCGGCACGATGCACCATCAGCACGTTTGCTGGGGCCCTTCCGTTCCAACGATGGCGGCGCCCTTCGTGTACGGACACGCCGCGTGCAGGGCAATGCTGTCCACGCCGGATTGCATGGCCTGCCTCCGCTCCATCGTGAGCCATATGGACGCGGCGCCAGGGCCGTGCTTCTTGACTGCAGCT…
>Sorghum_newGene_1850
CGCCGCCCCACAGTACCCGCGCGCTCCGACGGTCGGAGTCCGGCCACCGCCCTTCCACCTCCGCGTACGACCTCCCCCTCCCCTCTCCCTCGCAGTCGCAGTCGCAAATTTGGCCGGCCGCCAGCCAGCCACCGGCCTCCACTGCGGCGCCCTGTACACCTCATTGATGGGTCGCAAAATCAAGAGGAAGGCCGGAGTCAAGAAGCAGGCCAAGAGGATTGCACCTTCCTCGTCATCGTCTAACCCTGCGGTTGCCTCTGGTCCGGCTAAGGTCTGGCAACCGGGTGTGGATGCACTGGAAGATGGAGAGGAGCTCCACTTTGATCCTGAGGCTTACAATTATCTCTGAGGGTTCGGCATTGGCTGGTCTTGCTTGAGTTTTGATGTTGTGCACGATCA…
>Sorghum_newGene_1851
GCGTGCGCGTCACGCAGCTTCGTCTCCGTCAGACACCATCCAGCAGGTCGGCAAGCGCGGGCGACTCCGTCGGGGAACCGTCCACTACCAACCGACCTGTGCCGCCTATAAATCCAACCCCACCCCGGCAGCCCTCTTCCTCTTCCTCTTCCTCTTCCGTGGATATATAGATGAACCCTGTTCGTTCCCTCGTCGATGCGCGATGGGGGTGGATGGGTAAGTGGTAGGTAAGGCGCAGTTGTTGCTTTCGATCTGACGCGTCTCTATGTTTCTCGTCGAATTCGTAAGGTGTGACGGACTGGACTAGCCGGATTCATGGATCCATTTCGTTTAGGTTGGATGGTTGGTTCTCCTCCTTGGCTGCGTTACCTATTTTCTCTGTATACCCGTCGTTTGGGT…
>Sorghum_newGene_1852
AGCAATCGTCCGCATCCACTCCCCTCGCCCCCGGCCAAAACGGTCAGTGACTCCCGTAGCCGCCGCCGGCGCCGCCGCCGTACGAGTCCTCCCTCTCCAGTTTCTCCTCCACCCTAGCCAACCCTCCGAGCACGCCCGCCGCCAGCCCCGTCCCCATCCCCATCTTATTCTTTTTGCCTCCGGCACCAATGGTGCCGGTTCTGTACCCGGCGGTGGCAGCGAGTTCCTCCCTCCCTTTTGCCTTCCAGCTCTTAACAATCATTCACAGGCGAGGTGAAACATCCGGCCGACTCCCCTCGCCACATCGCCTTCCTCGCACGCCAATTCACGGAAGCCCTCTCCCTCTCCGTCTTCCACTCCCACGTCCTGGCACCCCGATGCCGACGACTCCCTCGACAA…
>Sorghum_newGene_1853
GCGGCCCCCGGGTCATCCGCACCTAGGGGGAGTGGGGGACAGCAGGAGTGAGTGTCAAGTGACAGGGGGGAGAGCGTGCGTTCTTGTTGGGTCGGTTCGGTTGGGTTCGGTCGTCGACCCGTAAAGCGACTCCTCTGCCCGTCCCCGTCGTGCAGAGGAATCAGAGCCGCGAGGGTCCTCCGCCGCCCCCGCACCTCTCTCAGCCCGGCGCGGCCCTGTGGGCCAGCAGCCCATGCGTGGGCGGGTGCGTGCGCGTCGTTCCCGGTGACCCCGGCGCAGGCGAGGTGCGGGCGCGGCGACCCCGGCCTCTCCGGTCTCGGACATCCCGGCGCGGCCGGCGGTGCGCGCGTGGCGGCTCCGGCCACCCCGACGCGGGCGGCGAGCGCAGGCACGGCGGCT…
>Sorghum_newGene_1855
CGAGGTTATTCCCACTGTTCCATGCATTCCGTGGCTTGTCAACACTCGGGTTTTCAGTCCTCAGTGTTCCAGGAGCATTCCTGCTTTCCCTGAAAACTCTCTGGGTTTCAATTCGGACATCAAGTTTCCCGAATCAGAAATCATCACAGAGGGCGCGTTTGAACTTCGAGTGTGATCGCGGAGAACTGCGACATGGATTATTTGGGGAGTAACCGGAGATAGCCATGGCGGAGACAGCGCTCAGCTAGCCTAGCAAAGTCGATCCTGGGCAGCGCCATCAGCCCATCAGCAAGGCGGCATCAGCCGCTGCTACTGAGATAAGCTTGTTGATGGGCGTGCAGAAGGAGATGTGGAAAATCTTTGTTCGGTGGCCGTGTTAACACGCGTCTGTGGGTTCAA…
>Sorghum_newGene_1856
ACTTTTGCTCCCGGCCGCACGCTAGCCCTCAGCACGCACCGTCGCCTGCTCCCGGCCGCCGCCGCTCGTAAGGCCGCCTGGCCCGCCCCTTGCCGGCGGCTCCCTGGATCTGCGCCCGCCCCCGACCGCCGGAGCCGCGCCCGCCCTCGACACCCACTCCAGCCCCCACCACCGCCTCTCCCGCCGCAGTCGCACGCCCTCAGACACCAGTGCGGCGGCGCATCCATAGCGGGCCGGCATCTCTGCTCGGCGCTCGCGACCCTCCCCGTCGGCGCATCCCTGCTCGGCGCTCGTGGCACGCCCGATGGGACGCACGCCGCACGGCCCCGAGCCCCATCCGTAGCGGGCGGTGACGGCATCGCGGGGTGTTGCGCGGCTCCGAGCTGCGACTCCGAGCTC…
>Sorghum_newGene_1857
TCCTCGCAAAATTGCCGGTCGCCGTTCGTTCCTCACCGCGCGCCGAGTGCCGGCGCCGAGGCCTCCGCAATCGATGGGTTAATCCCAGCCACCATCGTCCCCCATTCCCTACTCCTTGGGCGGCTGCCGCCAAAATCGCCGCTCTCGCTTCTCGATGCACCAGGACCGTGGCGCCGTCGCTGGTACTCACAAGCAGTAGATTACATCAAGAGAGCAGCAGATGATTTGAGTGATCGGCCCAACATTTTAATTTGTTCTTATTGGCTGGCTACCTCGATTCCTATTGGCTGCACATGGCTAGATCTATTCGGAAGAGCTGCTCCTTGTAGGCACAGTCCTTTGAGCAGGCAAAGTACTGCATTGGCAATTGGACATACAAAGATGTTAGCAGAGGACAAG…
>Sorghum_newGene_1859
CGCAGCTGCCCGTGCACCGCGCACGCCGGTGGCCGCGCCCCCGCCGCGCGCCCGCTGCTCGCGCGGTCGCGCTGGTGCCCGCTCCTCTCTATCTCCGGTAGCCGAGCGAGCGGCCGCGCCGGTGCCCGCTCCTTTCGATCTCCGGTGGCCGAGCGACCGTGCCGCGTCCACGCGGACTTTGGTGGCCCTCCTCTCGATCTCCGGTTGCCGAGCGACCGCGCTGCGCGCGCCCGCGCGGACTCTGGTGGCCGTGTTGCCCGCGCGAACTCCCGCGTGCCCGCTCGTCGGCCCGCGCCGCGCTGCCCGCGCACCACGCACGCCGGTCGCCGCGCGCCCGCTGCTCGAGCGGCTGCGCCGGTGCCTGCTGCCCGTGCCGCGAACGCCGGTGGCGACTGCGAC…
>Sorghum_newGene_1861
CACGAGCTCACCCATTAGGCTCTTCTCTTCTCTTCTCTTCTCTTCGTCCGACTCCAACGGCCGACCGACGTTCGTTACGGGCTTAACGGCCACCGCCGCCGAAAGGCCGAGCGAGCCCATTTTTGCCCACAACCCTAAACCCCTTTCACTCGCCGCCTCTCGCTGTGGACGAGTCCCGTCCGTCCACCTCGGAACGCCCTGCCCGGAGCCGGAGCCGGAGGGTCTGGGAGGGGACTAGGGGAGGGAGGGAACCTTCGCTTGGTCCGGCCGGCGTCCCTCGCCCTCATCCGCCGAGCGCACCCCCAGGCTTCACCGAGGAAAACCTTTGCTCCGTTTCTCTTGGCTTGGCAGTGCTTCACCATTTGCCAGGTCTTGAACTAGTGATCCTCTGTCAGACAC…
>Sorghum_newGene_1862
GCCGCTTACTAGCCACTCGCCATCTCCTCCTTTCACCTTGGGCTGCCCGTTCTCCTTCGCCGCCGTCGGTTCCTTCGGCACACGATCGTCGTCAGAGGCCTCGGCGAGGCGCCGCCGCTCCGACGCTCCTGGGGCGGCTTCCACAGCGCAACCGCCGCTCCGACGACAGCCGACTCAGGTTTGCGCAAGTGGCAATGAAGACGGATAGTCATGAGACAAACATGAAACATGAGGTGAAGACCAATGAGAGGATGAAGCACTACAAGGTCATCTGTTTTCTTGGTGTAGCTTTGCTTACATGGATCGACAAGGCAGTACTTCTCAACCGACTGAACGAGTACAACAATGTAGCTGCCCAAGTCTGCACAATCTACTTCACTTTTGCTCTAGTTTCCATGT…
>Sorghum_newGene_1863
GAAGAAATCAGGTCTACCCTAGCAACGAGGCTGGCCGACACCACCAAATCCGCATTGTGGACAAACGAGTCGTTTCTTCGCTCAATAAGATCTGGTGTGCCCGCCGACGCGGCGATGCCGCACGCACGCTCGCCCGCCGATTTCCCGCGCTTGCTTCCTCTCCCGCGCATGCTCGTTTTTCTCCCGCGCTGTTTCTTCTTCTACACACGGGCAAGGTCGGCCTTTTCCCCTTGCTGCTCGCCGATTCATCCGGCCCCAATCCCAAATCCTTCATTCGGCCCCAATCCATCCATCACCATGAACCCCCTCTGTCCACCATCTTTGAGCTCCAAGCAAATCAGGGCAGGGCAGGGCAAGCGTGCTTCTGCGGCCCTTGATGTCCGATTTGCATCGGCCGCC…
>Sorghum_newGene_1864
CAACTGCTTACATATCTGTTTGCTTGTCCACTCCACTCAGATAAATTGTACGTTGAACTTCTGCTAGCTGGGGATATGATGCACTCTTTACGGGAGCACCAGCCTCCCTGTATAAAGATGAGTTTAGGGAAAATAGTTAATTGCTTATAGGAAAAGACTGAGCAGCAAGTGCTGTCTTGGACACAGGCATTTTCATTTGCTGGAATTAGGAAGTAGGGCATCGCTAGGTAAAATTTTTAATATATGAAATTATAAGCAGTGGATATAAGTGCTTAAGTGTGGACCTTCGCTGCATACCTTCACAGCAGAAAGATTGAAAGATTATTGTTGCTCTAATTAACTAGCGAGTATCTGACCAACAAAGCAAAGCCGTGTGCATTTCTGAAGCAGTCAGCAAAC…
>Sorghum_newGene_1866
AGAGGATGGATAACCGTGAGTGGATGTACACGGGCCACTCAAGTCAGGGTCAGGTCACCAATGAATGGATCAACAAGACCGATGATTTCTTGGAACGGGCATTTGGCGAGGCTAGTAAAGGAGCAAGTAAAATCTTCTGTCCCTGCAGTAAGTGTGCAAACAGAAAAAGACAAACAAAGGAGGTCATGGGGCAGCATCTTTGGAAGAATGGATTCACGCCAGACTATACCCGGTGGGTCTACCACGGTGAAGCCGATCGCATGAGAGAGGAGGTGGTGAGACAACGCGTCGAGGATTACGACGCTGATGCCGGGGTAGCAGACATCTTAGATGACACGGCGGCTACTCCCTCTCTCTCCCAGATCCGAGCAAGAAGCATGAGCGCAAGCCTCGCCATAC…
>Sorghum_newGene_1867
AGGGAGTACTACCCGGGCATGGTCACCATCGACGGCGTTCGACAGCCGCCCATGCAGTGGGACCACTTCCACGTGCACACCGTCCCCGTCCCTGAGCCCGAAGGCGGCGATCGTGTTGATTCACCTGCACGCGAGACACTTGCGGTGAAGATCAAGAGGGAGTTTTGGGAGTACTTTAGGTGCGAGGATGGGAAACAGGCCAGGGCGCAGGTGGTGCTGGAGAACGCCTGCCACTCACGCCTCAGGGACTTGTACCACGAGGCGCGCATCCAGTGCGTCATCAAGCACTACCGCAACGTGCTTGGCGAGGCGATCGATAAGCAGCGAGTCAGGCAGGACATCGTGCTGGAGAGGGAGACCGACCTCACCGAGGAGGAGTACTTGCGGTGGATACCGGAG…
>Sorghum_newGene_1868
ACGGACCCGGACCGCCATGTGGCTGTCAAGGTGCTGTCTGCAGACTCTTCTTGGCAAGGGCACAAGGAGTTTGAGGCAGAAGTCAAAGTCCTGACCCAGCTGAGGCACAGGAACATCGTGGAGCTCGTCGGCTGGTGTGACAGTAATGAAGGCCTCCTGCTCGTCTACGAACTGATGGCCGAAGGCAGCCTTGACAAGCATCTTTACAACCCTGTTAGAGTTTTATCATGGCAACAGAGGTACAAGATTATACTTGACTTGGGCTCTGCTTTGCTCTACCTCCACCGGTGCTGCGACAAATGCATCGTCCACGGCGACATCAAGCCTGAGAATGTGATGCTTGACGCCTCATACAACGCTAAGCTCGGTGACTTCGGGACAGCAAGGCTCATCGAGCAC…
>Sorghum_newGene_1869
ACAATATTTATCAAATACAAACGAAAGTGCTACAGTGCTCATTTTGCAAAAAATTTTGGAACTAAACAAGACCTAAAGAGGAGATGACAGCCCTCCCAACATCGCCAGCCTCATCTTCTCCACCTCCTTTGCCCGCAACTCCTTATTCTCCAACTGGCTGTGCTCCCTCCACCATCGCTTGAGCTCGCCATGACGCCACTCGAGGTTGCCCCGGGCTGCTCCCCCTCCTCAGACCTCAGCCATGTCCCCTTGCCGCAACTCAATAACGCATCCGTCCGTGCCACAGCTCGAGCTCGCCTCAACGAGCTCTATTTGCTTGTGCACATGCAGATCCATCGATGCTCTTCGTCCTTTTTCAGCATGAGTGATTTTTTTCTTTCATAAGAAGCATATTCCAGC…
>Sorghum_newGene_1870
CGAGACGGCATGCAGTTAAGTTTCTTCTTATCCTCAACCTCACCATCTCCCATTCTTGTCCACCCGTCCTTTGCATCAGACCACAGGAGGCCGTTTTCCAACAAGAACCACCCAGATCCCTCCAGCCACTGCCGAGGTCGCCCTCTCCTGCTCTCCATTTCTTCCAGGCGCGAGCTCTAGCTGCAGGTGGTGTTTCTCTGCTCGCGGGCCCGCGAGCACAGGTCTGGGGCCTCCATCTCGATAGGATTCCTCCTTGCTGAGGCCCTGTTCATCTGTGGGTTTGTCATGTCCTACCTAGGCGAGATGCATTGCTGCCTAATCTGCCGTTGGTTCCTCAGATGAACAGCTCACAGAACTCAACTGACAGGCATGATGGTTGGAGGATAGATTCCTTCAGCT…
>Sorghum_newGene_1871
GTCGCTACCCACCAGCCATCAAGGATGAGATAGAACGGCAGGTGACTGAAATGTTGAAGTCTGCGGTCATTAAGCCTAGCTCGAGCCCTTTTTCCTCCTCAGTACTATTAGTTAAGAAGAAGGATGGATCGTTCCGCTTTTGCATTGATTTTCGGCATCTTAATGCTATCACTTCCAAGATCAAGTACCCTGTACCAGTGATTGAGGAGCTTCTTGATGAGCTAATGCATCCTGGTTTTCCTGTTTGGACCTTACTGCCGGTTATCATCAAATAAGGTTGCAGCATGGGGAGGAATTCAAAACGGCGTTTCAAACACATTCGGGTCAGTACGAATTCAGGGTGATGGCCTTTGGACTCTCGGGTGCACCTGCCACTTTTCTCAAGGCTATGAATACCAC…
>Sorghum_newGene_1872
CTGAAATTCACATATATCACACAGATCCACATATATATCACGCAAATCCACATATATAGCACACATAAACCATAATAAATGAGTCCAACAAGTCCATCATCCAATAAATCATACTAAGTGTGTAAATACAAACGAAAGTGCTACGGCAGCCGAAATCTCAAAATTTTGCCAACTGAACAAGGCACCGACCTGATAAAAATTACTAGAAGAATCGGGTGCATAGTTGCATTCTACAAATAATCTTCCAACAAAAAAAGATCTCCAGTGCAAACTCCTACAAGAAAAATTGCCCCTAATGGAACAATCACAAACTCATTTCCTTTCAGACAGGAGTCCAAACAGACACAGAGATCAAAGGTCTGGACTTCCAGCACAGCTGAAGCCTGCCCTTCTGATGTG…
>Sorghum_newGene_1873
CCCACACCCGACGCACGCGGCCTTCCCTCCCCCGCACCTGACGCACACCGCCCTCCCGCACCCGACGCACGCCGCCCTCCGCCGGCACCTGCGTGGTCCGACGCACGCTGCCCTCCCCTGGCACCTGCGCGTCGCTCCTCTTCCCTCGGCACCCGCGCCTCGCCCCCCGCCCCTGCCGCCTTTTCCCTCGCCCTCGCTCCTGCCATTGAAGATCTGCCGATGCCCAGCTACAATCCGAGATCACAGAATATGATTCGGCTGCTTCTCCGTATCAATGCTCGATTGATCCAAGAACGTAGGGATATCCCCCAAATTTCGTTGCAGCTTCCTCTATACTGCAGCCCCCTACCACAACATCCTGATAAATGCAGTCCGCTGCTCTTCTTGGCTGCTGGAGAG…
>Sorghum_newGene_1874
CGTGACTTCCCTCAGAAGAGAAGACGTGCTCCAGTAGATTAAGTAGCTAAGGTAGTAGAGAGAAGGGGGCAGAAAAAACAACAACATACTTGTATTATTCAGATGCACTCCTCTGTTCTAAGCTTCGTCTGAACTATTCCCCTTGCTGTGCTCTTCGATCCCTGTTCCACTTCTTGTAATGCTCACAACTGGTATCAGCAGCCTACCGATTCCTTCCTCCCCACCCTCCTCCGAATTGTAGATCGACGCAAACGCCTCGGGTCGAGGGATTGGATCGATTCGTTCGATTTCTGATCCCCAGTAATTCCCAGCACGCGTTGATCCGATTTGGAGCTGCGCCCTGGAGCAAGTTGGCCCGTGCACGCCACCACCACCACCCCCGCCGCCGCCGCCGCCACC…
>Sorghum_newGene_1875
GTTGTTAGCACACACGCACCACACCGCTCACCCCTACCAGACTCCACGCCACAACTCCCATTTTCTCTCTCCAGAACTCTTCCCCCGCAGCCATGGCCGAGGACGCGCCCAATGCCGCCGCCGAGGGATCCGCCCCAGCGTCCGCCGCCGAGGGATCTGCCCGCTCCCCCCGAGGGATCCGCCGACGCCGCCCCAGCGGCGGCTACCGCGGGAGCCAAGGCCGCGGAGGCGCTGCTCCCGTCGCTCAGCATCTGGCCGCCGTCGCAGCGCACGCGCGATGCCGTGGTGCGCCGCCTCGTGCAGACGCTCGCGGCGCCCAGCGTCTTCTCCCAGCGCTAGGGCGCCGGCCCGGAGCCCAAGGCCGAGCGCGCCGCCGCCGCCGTCGAGGCCGAGGCCTTC…
>Sorghum_newGene_1877
CGCGCTTCTCGCCCCTGTGGGAGCCGGGTTTTCATGGGGATACCTCTCCGGCCTGCTAACATCGGGCGATATTCCCCAAGTCACCTCGCCACCTCGAGACCTCGACTCGACATCTTCCTCCGTCCTCTCCTCTCCTCCGACGCCGCCCGTTCGTCCTTGCCTCTTCTCCAACGCTGCCCCTCCGTCCTCGCATCTCCGTCGCCATCGCCCTGCACACCAGCTGCACCTCCGTCTCTGCAGGTGTTGGGGCTGCGGACGGACGCATCTTCCTCCCTCCACCCAGTGCATCTGCTCGTGCATCTCTTCATCCGTCGCTCGTCGATACGACCGTGCCAGCTCCATCACTGCTCCGTGACTGGCTGGCCTCATCCCAAGATCCAGTACGAGATCTTAGTAATT…
>Sorghum_newGene_1879
TCCGTTTTATTTAAAATTTTTACATAAATATTATATATTTTGTTAAGATCTATTTTATCATTAGCGATAGTACTAATGATTTATTTATTTTATAATTTACATAAAATTTTTGAATAAGACAAATGGTGAAACATGATTTTTAAGGGTTTATGCTATTCTCACTTGGTAAAAATAGAGGATGACAGATGGGACCGCTCATTTGGTAAAAGAATATGTGTCTCCAACAAGTTGCGCTCGGGATAGCAACTTGGCTTGACAAATCTCGGCAGTAGAAACCTCTAGATAACAACTTGGGAAATTTAGCAAGTTGAGATAAGGAGTTGTTGGAGGAGGATTTTTATGTTTTAGCAAATTTTGTAGGGTAGCAAGTTGAAATACAAGTTATTGGAGATGCTCTAA…
>Sorghum_newGene_1881
CGGATTTACGTGGGAAAATAGAAAACAGAGAGGGCCAGAGCGGGGTCGGGGGGGGTGACTTCCGTCCGGACGGGACGATCGATTCTTGGCGCACCGCCCTGATTCCGATCCGGCCGCGAGCTGCGGAGACCCACCGATCGAGAGGGCGATGAACATCCTCGTGCGCGCGGGGCTTCCCCTTCCTCCGCCGCGTGAGCTCGATCGCTCACTGTTGCCTCTTCGACCTACCGACGGCAGCCGCGCGCGAGCGAGCCCGCAAAGGAACCCAACCAAAAAGGTTCTCAAAAGGGTCTAGCCTGTGGTGAACCTGAATGTTGATGATAGCCCAACATTGAACGGCAAAAGGACATTCAAGAAAGAGGTGTGTCAAGGATTCTTCAACATTTGCATTGCAAAGAA…
>Sorghum_newGene_1882
GCCTTGCTCCACCACAAACGGCTCACTCCGCTTCCTCCCCAACTCCACTCGCTTCGATTCAGAGGCCGGCTTCTGCTTCGCTTCCTCCCCCACTCCACGCGCTTGGATTCAGAGGCAAGTGACCTCGGCGCCCCTTTCGCTAGCCCAACTGATTTCGTCCCCTGCTGGATGCGTCCCCTGATTCCTTCGTATATCCATCCCCACCCAAAGCAAGCAGCTCGAGTGAAGAAGAAACAAGCCATCCACCACGAAATCAGACTGCCAGCGACGAGCGAACCAAAGGAGGGAGGGAGGCGGATGGCGCAGTGCCCGTGTTTCGGCTGGTCAGCGCATGCGGCGGAGGCGGAGCGGCGCGAGTCACAGGACGCCCGCGCCAAGGCCGCCGAGGCCGCGTAGCGG…
>Sorghum_newGene_1883
TACTAAAAATCATGTAACTAAGCTATATATACAAACCATTGTTCTGGACCATTTATATTTAAAAAATTTCAGACCTTTTTCAACACTAGTAATATTTTTGTGCATATACTACAGAGGTCACACTTGGGTGACCAGGAGTGACAAAAACCCAGCAGAAACAAAACAGAAAACAGAAGAAACCCATGTAGCAAGAGACAATGTGAAACCAAACAAATTTATTTATAGCACTACTCCAGGACAGACAATGGCAACTGAAATTCTATTAGAGACATAAAAAACCATATCTTATTCAAAATCTTTCCTAATAAAGATACTAAACAAACTATGAAATATAGCTATTGCAGTTAAAACTTCGAACTTGGGTCTTCTCCCACTTGGTTTGCAGTATTTTCTAGCTCT…
>Sorghum_newGene_1884
ATTAGAGACTCCAACGCATAACATGCGGAGTACTTTTTTATTACACAACACACTCAGTCCATGTACGGCTGTAATTCCCATTTATATGGTACTGCAAGCCCATTGAGCCAGGTATATGGATATATACTACCATTCCAAGCTGAGGCTTTTGAAGCCTGATAAAACTATTAAGTGGTTCAAATAATATGCCTATGCCCTATAGTACAATGGTTGGCATCTGATGCCCATAGCAACATTGAAATCATCAGCTTTCCCATAAAAGGGGAACAATCTACTAAGAAAATGAATCTGCATCATAGGATTCAGGCTGTCTTAGCAAACAATCTAGCCTTTGTATTTCATCAATGCTATGTGCACAATGTATATGATTGAGCATCTGTCTTCCAGTTGTAGTTGGTG…
>Sorghum_newGene_1885
CTAAGAGAGAGCATGTAAATTTATGTGTACCTTGATTTTGTTGGTGCAATCCATTTGTCCAAACTAGGAGTACAGACAAATGGTAGTACTCAGAATTTATAGAGCTGTTATGGTTGTTTCCAAAATGTATATTATATACTACACGGACACTCACCAATATGCTTATACAAAATATTTTACCGGTTGAAGGAGATGAGCACCCAAAGCTAGCAGCTGCACACATGTAGCAACTTACTGTTTTTATAGTGATCTAACAGAGTTTTTTTAGCTAAGGTCACCATTCTTCCAATTGCTTCTTGGAGATGATTAGATGAATACATGTTCATAACTTTTCTTTGGAGATGGAAATGTTTGCTCTGCAACCTCCTTTTTCCATTCCCACATTTCCACTTGTACATT…
>Sorghum_newGene_1887
TCCTCTTCTTCCTCCAGGTTGGCGCCGCGCGTGAGGGATACGCAATTCCCACCAGAATTCCGCGAAACCGACTCTGCGACTCATCCCCGGGCAATAAAACCCTAGCGTGTCGGCGCCGCCGCCTCCTGCCTCCTAGAGCAATTCGATTCCCGCATCCCGATCCCGATCTCCCGACCACATCTCCCCGCGCGCGCTCCGCGATCTCGACCCGGCGGCTCCCTCGATCGATTCCGGCGAGGCCGCAGGTGCTCCTCCCCCCTCGCCCGATGTCCGCAGGTGCTCCTCCCTCCTCGCTGGATCCCCTCTCCTCTCGAGTCGTCGCCCCTTCGGCACCTGTTGCGATGCCGAGCCCACCTCCGGCCCCACCCACGCCGGCGGCGGATGAGAAGCGTCCCTCAC…
>Sorghum_newGene_1889
CGCAACCTCTCTAGCTGCACCAAAAAATTTCGCTCGTCAAAATAATTCCGCACCTCAGATATATTTTCTTCTTTTCCCCCACTCTCACTCGTCCTCATCAACTCAATCCCCCTCTTCTCTCCATCTCAACCCTAGCCGCCACCGCCGCGGCAACCGCCGTTGACAAGCTGCATCCGCGAGGTAGTTTAAAGCTTAACACGAGGTGGGTCAGGAGACGGCGGCAGCGCCTCCACGCGCTCGTGCAGGAGCGCCCGCGCCTAGGGTTTGGGTGAAGGCCACGACGGCTACGCGACCAGTGTGGTAACCAGATGGGTGCCAGGTTCTCGGAGTGATCTACGGGCCTGCGCCGCCGACCCCGACCTCTTCCTCCTCCTCGCCGGTCCCCTGCCTCACCGTTCG…
>Sorghum_newGene_1890
CGTGAGCCACCACCCCTCACCCTTCTTCACGCCGACCCTCCCTCCTTTTCCGCAGGCGTCATCCCTCTCTATCCACCTCCCCTTCATGACCCCTCTCTCTCATCGGCGTCAAGCAGCAGGGGCAATGCAGCGGCGCACGGCGCCGGCAGTCCCACACCTCCTCAGCTCGCATCCATGTGCGCTCCCAAATCCCAACAACATGGGGTTCGGCACGCATGGGGGCCGTAGCTCCCGACGGCGCACGTGGCCCCTCGCCCCAACCCAGCTCCGGCCTAATCTCTCCTCTCCACCAACGACCTCTCAGATCCCGACAGAGACGAGAGAGGTAGTGCAGACAGCAGCTCCAGCAAAGTGTGGGGAACCAGCAGCGGCTGCGGCGGGCTCATAGGGCAGCAGCCT…
>Sorghum_newGene_1891
CTGGCTCCTCTGTATGGGGCTCCTCCATCCGATGGCCGCGTCCTCCGCTCCCATCTGGCGACGCCTCCTCCATCCCGGTGGCCAGTCTCCCACACCACAACATCGGCGTGCCCCCCCCCCCCCCCCCCCCACCCCCCCCATCCTGGATGGCTGGATACTGCGTGGCAGAGGGCCGCGGGATCCTGGCCCCAAGCGGCGGGGTCCTCCAACTCCGGTGCCCAGCAGGTCATCCTCGAACTCTGGCGCACGTCGCCTAGTAGTCCTTTTGCAGATCCTGTCGGCAGGAGGCCCAACCCCCTCAGATCCGGTAAAGTGAGCAGATCGAGTAGGATGAGGAGCGAGTAGATTAACAAGTAGTGGGTAGGGGTGGTCCCTCCTCTCCTAGCCCAGGTAACAAGC…
>Sorghum_newGene_1892
CACACACTCACCTGCGCCGCCGCCCTCACACCCGCGCCGCCGCCCGCACACCCGCGCCGCTTGCCTCCCCGCGCCGCGCCGCCCTCACGCCCACGCTCGCGCCCGCGCTCGCGCCCGCGCCGCCCGCTGCGCGCCGGCTTAACGAGACACTGGCAACAATGAACCCGCACACGCACCACCACCAGAGTTAGCTCTAGGCCGTCCTCCTCCGCCGCGGCCACCAAATCCCCTCACCACCGGCGACCCACCCGGACCCCGACCGGGCCTACCGCGCCACCATCCGTGCATCCGCCACCACCCCACGCCTCGTGCTCGCTGCCTGCGCCTGCCTCCACCGGGGCCCGAGCGCTTCCAGCCCTGCTCCGCTCCGCTGCTCGCTGCGAGGGTGCTGGCGCTTAT…
>Sorghum_newGene_1893
GTTTTAGGGTTCGCGGCGGCTAGATGCAATGGAGTCTATATACATGCCACATTTCACTCGTGGCCAGAAGATAAGATTGTTGGGCTCCTTCCTCTCATCCGCAAAACCGCAGCTCCTAGCGAAAGTGGCGGCATCCGGAGGAGGAGGAGGAGGCTGCGAGGCATCCCAGCGGCCCAGCGTCGTAGGCACCTTCCCCGCGGCCATCGGCAGAGGCGGCTAGGCATCCGAGCGGGCCAAGCGGGCCCCACAATGACACCTTCCCGGCGGCCGGCGGCAGAAGCGGCGCGGCATCCACCTCGACACCCTCGCGCCGCTCGAGCTTCCCCACGCCGGTCCGCGTTTCCGTCCCCACACCGCTTGAGCTTCCCCGCGCCGGTCCGCGCTTCCGCCCCCGGCAGT…
>Sorghum_newGene_1894
AAAGTTACTGCCATTTTCCCCGACGCTGGAGCAGCTGCCCTTCTCAAGTATCAATGGAAAGATGCGCAATTCAAGTGTGCCAGATTGCAAATTTCAAGTGACCATGGCAACATGCTGTTCCTGTTGCTCAAGGGTTCCAGCAAGCTTGTGGGGAATTGAAGATGGAGATTGGCAACTTGAAGACCGAAGTGAAAGAACTGAGAGAGATGAAGGGAAAGAGTCCAATTGGTGCTGCTATTGTTTTCAAGGCTATCTTTGTTGTTGTCCTCATCATCCTTTCATGTAATGACTCTTCTGTTAGAAGCTTAGAAGCTATGTATGCCAAATGTATGACAATAGTGTGTGCGTGTGTGTGTGGCTGTATGTTTCCAGTGAAGTGCAATGCAATGAATGAATGAA…
>Sorghum_newGene_1895
CATCACCCCGCTCTACTGTTTGCGGCAAAAAAAAACCGCTGACCCCTCTTTCCTCGTCCTCTCCTTCCTCTCGACTCTTCTTCTCTTTCTCTTCGCTCCCTCCTTCCTCCCCCCGACACCAGCAGGGGCGACGGTGTCGAGCAACGGCGGCGCGGCGCGCCGGAGCCGCTATCCTCCACCACCACCACCACCACCTCCTCCTCCTCCTCCTCCTCCCCTTCCCTTCCTCTCTATCTCCCCTGAATTCCTGATGTGGCGGCAGGAGCCGTGGCTAGCTCGTCTGCCCGGCCCAAGGCAACGCACCAGCGCCTCCTCCGCTTCCTCCGCCACCCTCGTGTCCTCTCCCTTCCCCTCTCTCCGCGACCGTGGTCGTGCCTGCTCTGAGGAAACCCTAGGTGC…
>Sorghum_newGene_1896
AGGAAACATCCGATCATTGCGATCTCCTCTCCCTTTTCTATCGCGCCTGTTCCCCTCCGATCCATAGCAAGCGCATTCTCGGTCGCGCCTCGATCCCCCATGATCCCCTCCGATCCTCAGAAGGCGCGCCCCGATCCCCGCGATCCGCAGCAACCACCGTCGAGACCGCCACCACGAGCGTCTGCGGCCGCCGGTGGCCACATCACCGTCCGCGCTCGCCAAACGCCGTCTGGAGTGCCCCGATCCCCTCTTTCTCGGTTGCGCCTCGATCCCCTCCCTGGACGTCCGCGCGAGCGATGTGATCTTGGCCGCGGCCGCGAGCTCTCAAACACCATCGCAACCACCGCCACGAGCACCTGCCTCGCACGATCTGAAATCCGATGAGGCAGGTGCTGGATC…
>Sorghum_newGene_1899
GCCACCACCAGTGATACCCATTCTAGTATAGTGGATATCCAGCCCAAAACCCAATACCTACTCGCGTATATAAGCTGCCCATAACCTAATCCATCAAAGATTGCCTCCCCAGTCTCCACCATCCGCCTCTCACCCAAGCGCCGCCACCCCTACCGGTGTCATCCACCTGACTGAGCGCCACCGCCCCCAGCAAGATGAAACCGTACACGCTCCCATCACACTCCAAATCCTCCCCGTCTCTCTCTTGGCTCTCGAGCTCTCTCTTCCTCTACTGGATCTGTGAGGAGGAGCGGGTGAGTGGCAGCAGCGGTGCAAGGGGTGCGCTCTCATAGCGGATCTCATGCATCTTCTCACTTACCCCTGTCGCAGTGGAGGAGGAGCGGCGGCGCACGGCAAAGG…
>Sorghum_newGene_1900
CGTCAGTTTACGAGCTCTAGTTCCAGTTCGTGAGCTCGGGCATTCCCTTCGGCGCCGCCACCTCCCGTAGGTGCGCCCCTCTCCACAGCTCCTCACGTCGCCCCTCTCCTGCGCCGCCCCTCGATCTCCTGCACATCAGCAGTGGGTGCTCGGATGCCAGGCCACGAGCAGCCCCCAACGTCGTTGCTCTGACCCTGCGCCGTTCGCCCCCAACGCCTCGCTCTGACCGAAGGCGGCGGCTTGCTCCCTTGCCGCTAGATTTGAGATTTGCTTGTAGAGGTGCTTGTGACCATGAATCTACAGTCGGAGCCCATGATGGAGCCCTAGGTGGAGGCAAAACACAACAATGGAGCCGAACTAGCCCGCAGCAAAGGAGCCAGAGCAGCCTGTAACGTTGAC…
>Sorghum_newGene_1901
AGGAATCAAATCACGGGAGCAAGGGATTGACCGCATCCCCCATCGTCACCCTCACTGTGCCGCCGCCCGCTCGGCTCCCACGCATTCTCGCTCGCCGCCGCCTGCCCCTATGCATGCGATCTCCTCCCCACACTCCTTCAATCCTCCCCGCACCTCTCCTTTGCCGATCGCCCTGCGACCCCCACCACATCGGTGTCTGTATCTGCGTCCCTGATCCGGCTCGCCCTCATCTGGATCCATTCACCGGCGACGAAGACCTGCGGCAGCAGAAGCTGGGAGGGCGCCCGCACGTCCCTCCCCCTGATCCTGCGAGGAGCACCACCAGGTGTTCCAATCCTTTCTCCTTCTGTCCTGCAATATGAAACTGAGGGTTGATTTTGGTGCGAACTGAGGGTTAAG…
>Sorghum_newGene_1902
CCCGCGCCTAACCCTAACGCACACACGCGCCCACCCTGCACGCCGCCGCCGCCGCCCGCGCGCCGTGCTCCACCGCCGCTGACCAAATCCCCCGCGCACCACCGGCCCACACCGCCCCCACCCCCGCCCCGGCCCGCCCTTCTCCGCCCCCGTGCGCCACCGCCGCCTCGCCGCATCCTGCACGGACGTCGCAGGAGCCCAGGAGGAGGAGGGACCGGAAGAGGAGCCCGGCCCCGTGCGCCACCGCCACCTCGCTGCATCCCGCACGGACGTCGCAGGAGCCCAGGAGGAGGAGGGACCGGAAGAGGAGCCCGGCCCCGTGCGCCACCGCCACCTCGCTGCATCCCGCACGGACGTCGCAGGAGCCCAGGAGGAGGAGGGACCGGAAGAGGAGCCCGG…
>Sorghum_newGene_1903
CTTCACTCCCTCTCCTCTCCTCCTTACACACAGCAGCCACCAGAATAGGATTCCATGGAGAGATGAACGCATGGCGTGTCGGCGACCCGAGCGTGAGTGGCGATGGACGCGGGGAGGAGCGGTGGCGGCCAGCCCTTGGGTGTGAGGCGCCGGCTGAGGTGGCGGGGAGGAGCGGTGGCGGCCACCGTTGATGAAGCTGCTGCTCGCGACCGTCCGGCGCTTCGCGGTGGCGTGCAGAGGTGGCCATGGACGATGATGCGACGGTGGCCAGTGGAGATGGAGATTGGCATTGAGGTCTGACTAAGCCTACCTTGACAGCTTGCATCCATCCTGCATTATAGGATACAAGAATATGCCATATTTGGAGATGATAAAATCCACAAACTCAGAAAATTACTG…
>Sorghum_newGene_1904
CTGCCCGACCCTCACCGCTACCCTTCCATCCATCCTGCCGCCCAGGCCCAGCCCATGCGTGATGCACAGGCACTGCTTCCTCTCCACAGCTCACTAACGCCAATAGAGATAGCGATGAGGAGGGATCGGCATTGGAGTGGATCTGTGGGACGAGGCGTGGGACGGAGACGAAGCCAACGGCATCATTGTCATGTCATGCCATGGCGTAGAGATATGGCTCCTGGCCACGGTTCTCAGCACTTGCGGGGCTCATGTTGCATGGGTGGCGGCGGCCTTGAGCTCCTCGGCTTGTGGGTACCTTGCTTCCTCTTCCCCTTAATTCATCCCTCTTCAAAATCAGCCGTTCAATTCTTCCTCTTCCCGTAGCAGATTTCTAGCCCTTCCTTCTACCAGTCAGCA…
>Sorghum_newGene_1905
CGACATTCACTGTGCCGCCTCCACGCACTCCATCGCGCCGACTCCTCCCCGCCTGCCTCCGCACCTGCTGCCCTCGCCGGCTGCTCGCCCCTAATGCCGCCTGACTTTGAGGTTGCCCTGGCCTGCTGCCCGCCCTTGCCGTCGTCCTTGGCTGGCTGCTCACCGCCGACCTCAACCAGCCAGCCGCCTGCCCTAGGAGAGCCCAGAGAGTTTCCCCAGCAGATCGAGTTTCCCTAGTCGTGCGGAGAGTCCGTTTCAGTGGTTGACGGCGACGAACTGCTGGAGGACGTGCTCCAGGATCTGCTCCGCTCTGTTTCCCCTATCCACATCTCGATCTGCTAGAGGATCTGCCCAATCCGAAGCATGACTCCGGCCAGGTGGTGAATATCTTGCAAGCAT…
>Sorghum_newGene_1907
CAACTCCCTCAACCACCTCTCTCAGACGTCGCCGCCCCTAGCCACTCTCTCTCTCGGTTCCATCTCTCTCCCAAGTCTCGAACCTATCCAAACGGCGCAAGCTACCAGGGGTGAGCCCTGGCATGGCGAGACCCTCCGGCGGTGCACGGCAGGGCGCGGCCCCTCCGGCTGTGCATGCGGGTTAGGGTCTCCGGCGGCGTGTGCGGGTTAAGGGATCCAGCGGCACATGCGGCTCAAGGGCGAGCGCCTCCGGCGGCTCGCAGGTAGGCCGCGGCCCCCTCTGGTGGCACTCTCCTCCACGGTGCACCCCTCCCACGGTACAGGCAGTCCCCATGCGCATCGCCAGTCACGACCCCAGCCTGCGTCCTCCGCGGAGCAGGCACCAACAGGCGCAGATCT…
>Sorghum_newGene_1910
CTTCCCTCTCCCCTGCTAAGCCGTCACTTACGGAGGGAGGGAGAAGAGCAGCACCGGCTGTTGCCCGCGCCTGGCGACGGGCGGGGCTTCAGCTCGCGCGGCTCGCGCAGCCCCTGACGAGGAGCAGCGGAGACGGCGCGGCTCGGCCCGGCAGGCGACCGGCCTTGGTTCCGCGCGTGCACGCGGCACGGAGGTGGCCACGCGCACAGACGGCGGCTCGGGTCGGCCTCGCCTCCTCGCGCGGCGCGCGCGCTCGCCCAGGCGGTGGCCGCCCGAAGGCACGCACCGCGGCCTGTTCGGCGCGGGTGGGCTCGGCGCGGCCGGCGTGGAGGCGCGAGCGGCAGGCGGCCCGCCTGCGCGCGACTTAGCCCCGGCGGGCGACCGGCAGCGGCCGGCGCT…
>Sorghum_newGene_1911
GGTATGCTAGTGATAGTTTGGCGTGTGATGCTAATTAGCTCGTGAACCTCCAGGTAAGTGTATCACCACAACGACGACTAGCTTAAGCAAATAAACCTCGATAAAAAATCATTATGTTATTATTGATTCCGAGGTGACTGGCATTATTTGGTATTTAACAATCCTAAGCTGCTTCCCGCAACGTCGTACCGTCCACGTCATCTCGCGGGCCCACCTCAACGCTTTCCATCTCGGCACACAGTTGGGTCGGGGCAGTCCTAAAAAAAAGAAAAGAAAAAAGAAAAGAAAAAACACACGCACGCGACCCCGTCCTCTCTCTCGGTCTTTCCCCGTCGCCGGTTGCCCTCGTCTCCTCCGTCCCCAACGGTGGCGCTACGTTCCGTCCCCGCCGCCGCCCAC…
>Sorghum_newGene_1916
CCCCACTCCCACATCACCACAGCCGCCGGACAAGAAAACGCCTTTCCCTCCTTTCGTCCTTCCAGAACCCGCGGCCACCCCTTGCCTCCCTCCCACGAGCAAGACGATAGCGCCAAGGAGGGATGAAGACGTCCAACGGCAAGAATACACCAGATCGAGTCCTCAATGTCGCAAAGGCGTCATCCTGGCTGAGTTTTCGTGCCACAGAGGAGCCGGTGCAGCAGAGGTGCTCCCAGATCACTATCACAATGCATCTTTCATCCAGCCGTGACGGATCTGGCTTGTGGGCGATGTGTTTGCAAGAGCTTAGCGTGTGGTAGATCTAGGGGAGGGGGCCATGCCGGCGCGAACTCCGTGATGCTGATATGCTCGCCATCATCTGACTCCTAGTCGTCGTCA…
>Sorghum_newGene_1917
TGTACTTGTGCATGTAAACCTTAATAAGCTCTGAACCTTATCTGGGTATTCAAATTTTTCATCGGCATAAGCTATTATATCAATGATGATTATACTTGGATGAGTCGACTGTTTAAGTTCTTAGCATACTGGTGATGATACTATTTCTGCTGTTACCCAAAGTGCTTCTATTGATTTATTTGTTCTGCTTGATCAAAAAAATGTTGCAGAGTTTTCACATTCTTTCTCTAATCAGGTGCATAAATCTGCCACAATATTGCAACAACTGGCGGCATTGTGCAGTTTCTGTGAGGCAACGGCATGGAAGGCTGTTCTTAGTTGGAATTCTCTTTGTGGGTGGCTACAATCGACGGTGAAATCTTTGCCTTCGGAGTATCTAAAGCAAGGGGAAGCTGAAAT…
>Sorghum_newGene_1918
GGAAAGTGAGCGGTTCTGAGGTCGTCACTGTGTCTATTCTCCCCTTTCTCTCTTCCCCGTCGAGCCTCTCGCGGCGATTCGCGACGCCGCCTCTCCGTGCTCCTCTCCGTCGAGGCCCCTCAGCACCGCGGCGATTGAAGAGGCAACATCGCCTCTCCTTGCTCCTCCCCGTCGAGGCCTGTCGGAGCGGGTATATCGGTGGCCGTGACGGCCGCCACGCCCACCCCGGCGGTGGTCATGTCCGCGCCTCTGCCAGCGCCAGCGCCGGCGCCATACTCCCAGCTCGCGCCGCTCGTGGCTGCGCAAGACCAAGCGGAAGGCCATGCTCGCCGCGCTCGAGAAGATCCGCGAAGGTAACGCACGCACGCTCCCTCCCACGCCGTCTCGCTCCTTCGTCCT…
>Sorghum_newGene_1919
GCTCTTTCTCCCTCTCTTCCTCGACGCAGACGCTGGCGACAGCGACGCCGACGGCGACCATACCCTTCGCAGGCCACGCGTGTGCCCCCGGTTGCTCATCCCCGGCACGAAGACGCGCGACTGGGCCCTGCTGGTGGCCGTCGGCATGGCTTCCCCTCGGCGCTGCATCCTCCCGTCGATCCGCGATGTCTCGGCGAAACCCTAGCTGCCTCTTTCCGGTCAAGCCGACCTAGTCAGGGCCTCCATGGCGCAATTGTGCGGGCCTGGCCCCAACACGAGCGGTGCGCTGGTGTAGCCTCTCAGAGTCTCGGTGCACACCAGCGCTGCCTCCTTCCACGACCCCGGCTACGTCGCGTCGGCAACGTACGTCCAGCGGCTCGGCAGCGGCACAAAGCCAGA…
>Sorghum_newGene_1920
AAACAACTGACCACAGACGACCCTTCTCAGCCCGCCCCCGGCCACCCCCACCCGCTCCTCCATGGCCGCCCCTGCCTGCGCGCCGCCCCGGCCGCCCTGCCCGCACCTCCCCAGCTGTATCTGATTGCCTCCGCGACCAAGTGTTCGGCCGTCTCTGACCACCCTAGGCTCGCCCTTCTCCAATCACCAGATCTAGCCAGGCCGCGCATGGATAAACCCGCCCTAGCATCAGGTCGGACGGTGCTACGCCTGACCATGGTCGCGAATCCACACGTTCCGGCTTCGAGTCCGGGGATACAGGTGTAGATCTACTCCCCATATCACCTGGAGGCACACTGCACCCTCCGCTATCCCAGTGCACCGTCCGTCGTCTCAGTGCGCTGTCATGTGGCTCGTAAC…
>Sorghum_newGene_1921
GTGAGAACACGACGAAGTGCGCTGCCTCTGGTCTACGTGAGGCCGTGGTAGGGCGCCGTCGTCTGGCGAGGCGTGAAGCCGGGTGGGGCCACCTCCTCTCCCCCACAGTCTCACACGGATTGCCCCTGACCACCAGCATCGGCGGGGACTGCGTCTGATGCTACGAGGACTACTGGATAATGTGGTGCGTGCCTAGGAGGCAGCCATGGGAGGGCTTAGGATGTGGAGGCGCGGGCTTGGGATGTGGGGGCGCACCCTCAAGATGCGCCAGTGACGCGGGTTTGAGATGCGGCAACCGAATCCATTCCATCCTAGCTCACCGTCGCTCTCTCCGTACTCATATACAGACACAGATTTTTTTGTGCTGTGCGCAGTGCTCAGTGATGCCTACTTGCCTAC…
>Sorghum_newGene_1923
CAAACACCGTGCTCGGCCATAGGTGTCAGCGGCATATCACGTGACTCTCGCCCCCGTTCCTCCTCCCTGCACCCAAATCAAATCTGTGCACTTCGCAATCCAGCAGAGTCCACGCGCTCCGCTGTAGGCGGCGGGGCCAGGCTCAGAAACGAAGGGGATGGAGGACACAATAGCGGAGAAGAAGCCCCGGACCGCCGGCGATAGAGATGGAGACGGCTGCAACAGCGAGCCGTCCGGCACCACAGAGAGCGGCGGCTTGGCGGCAGACTGGCGGAGAGGCTCCCCGAGGCGCTGCTGGTGGAGGTGCTGGGCCGTCTCGACCTCGACGACGCCTGCTCCGCCGCTGCGTCCTGCCGCTCGCTCCACGCCGCTGCCAACGTCGCCCTCTCCGCCCTCGAC…
>Sorghum_newGene_1924
GCGCCCCCAGTCACCAAATTCGCGACGCCCTAGAGCCTTATCCAAATTCGCGACGCCCCCAGCGCCTACCTGCGCTCCTAGTGCGCTTCTGCCCGCGCCCCCGCCGCCGCGCCGCCGTGCCCCCGCGCCCCCGCCGCTCTGCTCCGGCCAGCAGGACCCGCCGCGCCCGCCCTCCACTCCCCCGCTCGCCCGCGTGCGGGTCGCACGCACGCCTCCCAGCGCGCTTCTGCCCGCGCCGCCGACGCGCCGCCGTGGCCCCGCGCCCCCGCCGCCGCGCCGCCGTGCCCCCACGCCCCCGCCGCTCTGCTCCGGTCAGCAGGACCCGCCCCTGACGCGCCCGCCCTCCACTCCCCCGCTCGCCCGCGTGCGGGTCGCACGCACGCGCCGCCCATCCCGCCC…
>Sorghum_newGene_1925
TCCCCCACTCACTCCCTTCCCACGCCGCCACCGCCGTCGCACCCAGCGGCGCATCCTCTCTGTCCGTGCCGGCGCTGCTCCATCCCCGTGCGCTCCCTGCTCTGCACCTCACCTCTCCAGTCCCCGCGCATCATCTCCTCCGTCATAGCCTCACTCACTCATCACCGCCGCCGCCTTCCGGCCTGTTCACCTCCTCCGTTCGTGTCTGTGCCGCCAAACCTTGTCGCGCCCACTGCCGGCGGCGCCCCCTCGCATCCCGACCTGGTGGCGTCCTAGGCTAGGATGGTTGGATCTGCGACCCCGCCGACATATTCTCCACAGGGCGAACCTAGAGGCGGATCCAGGCGAGCGCCGTCCCCATCTGTGTGGGACTGGGGATTTTCCGATTTGAGGCGATGC…
>Sorghum_newGene_1927
[truncated: 1,057 more rows]
