# Supplementary material for: Transcriptome Characterization and Functional Marker Development in Sorghum Sudanense
Source: PLoS One. 2016 May 6;11(5):e0154947. doi: 10.1371/journal.pone.0154947 (PMC4859472; doi:10.1371/journal.pone.0154947)
Supplement: S4 Table — (XLSX) [file pone.0154947.s005.xlsx]

## Sheet: SNP
Chromosome	Position	Reference genome	Sudangrass transcriptome
chromosome_1	13525	A	G
chromosome_1	13900	A	C
chromosome_1	14034	A	G
chromosome_1	54039	T	C
chromosome_1	54100	G	C
chromosome_1	54307	A	G
chromosome_1	60172	T	C
chromosome_1	64927	G	A
chromosome_1	115362	T	C
chromosome_1	115393	T	C
chromosome_1	121390	C	G
chromosome_1	122189	G	A
chromosome_1	156174	C	G
chromosome_1	156366	C	T
chromosome_1	159137	G	T
chromosome_1	159169	G	T
chromosome_1	168482	A	G
chromosome_1	172981	T	G
chromosome_1	173301	C	G
chromosome_1	174224	A	G
chromosome_1	174396	A	G
chromosome_1	176028	G	A
chromosome_1	251710	C	T
chromosome_1	253129	T	C
chromosome_1	259736	A	C
chromosome_1	259847	G	A
chromosome_1	260514	G	C
chromosome_1	260585	G	A
chromosome_1	274584	A	C
chromosome_1	282761	T	A
chromosome_1	283321	C	G
chromosome_1	283338	C	G
chromosome_1	286189	T	C
chromosome_1	336340	G	A
chromosome_1	337044	C	T
chromosome_1	337176	G	A
chromosome_1	346227	G	A
chromosome_1	346351	T	G
chromosome_1	359460	A	C
chromosome_1	367954	T	G
chromosome_1	367968	C	T
chromosome_1	378289	G	C
chromosome_1	399058	T	C
chromosome_1	417832	G	C
chromosome_1	418274	A	G
chromosome_1	429213	T	A
chromosome_1	431717	T	G
chromosome_1	432006	A	G
chromosome_1	432859	A	G
chromosome_1	462392	A	G
chromosome_1	462418	C	T
chromosome_1	462509	T	G
chromosome_1	462516	T	C
chromosome_1	544294	A	T
chromosome_1	563115	A	G
chromosome_1	679839	C	T
chromosome_1	695800	G	A
chromosome_1	697281	C	T
chromosome_1	703984	C	G
chromosome_1	704591	C	A
chromosome_1	724390	G	C
chromosome_1	725121	A	T
chromosome_1	729047	A	T
chromosome_1	729768	G	C
chromosome_1	732746	C	A
chromosome_1	735150	A	G
chromosome_1	736836	T	C
chromosome_1	738724	C	A
chromosome_1	749102	C	T
chromosome_1	749120	A	C
chromosome_1	750692	C	T
chromosome_1	757640	A	C
chromosome_1	768801	G	T
chromosome_1	770281	A	C
chromosome_1	770297	C	G
chromosome_1	770382	A	T
chromosome_1	771227	C	T
chromosome_1	771247	C	T
chromosome_1	771380	C	T
chromosome_1	771758	T	C
chromosome_1	771789	T	C
chromosome_1	771841	A	G
chromosome_1	772097	G	C
chromosome_1	772270	G	A
chromosome_1	826074	C	T
chromosome_1	832018	G	C
chromosome_1	833597	T	G
chromosome_1	835017	G	A
chromosome_1	836487	C	A
chromosome_1	836497	G	T
chromosome_1	836628	C	T
chromosome_1	836643	A	G
chromosome_1	836863	T	G
chromosome_1	864393	A	G
chromosome_1	864689	T	C
chromosome_1	864710	A	G
chromosome_1	864946	C	T
chromosome_1	865387	C	A
chromosome_1	865401	G	A
chromosome_1	886084	G	A
chromosome_1	886360	A	G
chromosome_1	887524	A	G
chromosome_1	909871	T	G
chromosome_1	922458	T	G
chromosome_1	928165	C	T
chromosome_1	928456	G	A
chromosome_1	928481	G	C
chromosome_1	930132	C	T
chromosome_1	934614	T	C
chromosome_1	936527	A	G
chromosome_1	946282	C	T
chromosome_1	949028	G	C
chromosome_1	950793	G	A
chromosome_1	950896	G	A
chromosome_1	953321	T	C
chromosome_1	953923	C	T
chromosome_1	953959	T	C
chromosome_1	954190	G	A
chromosome_1	954386	C	A
chromosome_1	954574	G	A
chromosome_1	954607	T	G
chromosome_1	954706	C	T
chromosome_1	954807	C	A
chromosome_1	955058	G	A
chromosome_1	955289	T	G
chromosome_1	955335	G	A
chromosome_1	955385	G	A
chromosome_1	958707	C	T
chromosome_1	965150	G	A
chromosome_1	997437	G	A
chromosome_1	997476	G	C
chromosome_1	1005240	A	G
chromosome_1	1008759	G	C
chromosome_1	1010396	A	G
chromosome_1	1010981	C	T
chromosome_1	1011024	T	A
chromosome_1	1011360	A	C
chromosome_1	1011408	C	T
chromosome_1	1012280	A	G
chromosome_1	1012324	A	T
chromosome_1	1014521	T	C
chromosome_1	1014682	T	G
chromosome_1	1015901	T	G
chromosome_1	1021265	G	A
chromosome_1	1026105	T	C
chromosome_1	1053653	G	C
chromosome_1	1131969	C	T
chromosome_1	1133832	A	C
chromosome_1	1161558	A	G
chromosome_1	1178465	C	G
chromosome_1	1179214	G	A
chromosome_1	1179296	A	G
chromosome_1	1179326	C	T
chromosome_1	1179446	G	A
chromosome_1	1182660	G	A
chromosome_1	1182727	T	G
chromosome_1	1183963	A	G
chromosome_1	1184302	A	C
chromosome_1	1204711	C	G
chromosome_1	1205006	A	G
chromosome_1	1212277	C	G
chromosome_1	1225512	A	G
chromosome_1	1225803	C	T
chromosome_1	1225812	A	G
chromosome_1	1226557	A	C
chromosome_1	1226645	G	A
chromosome_1	1226651	C	T
chromosome_1	1226864	T	A
chromosome_1	1227450	A	G
chromosome_1	1228472	G	A
chromosome_1	1229002	C	T
chromosome_1	1229088	T	A
chromosome_1	1229293	C	T
chromosome_1	1229973	T	C
chromosome_1	1230811	A	G
chromosome_1	1230829	G	C
chromosome_1	1231204	C	T
chromosome_1	1231354	G	A
chromosome_1	1231378	C	T
chromosome_1	1232724	A	C
chromosome_1	1236172	C	T
chromosome_1	1240050	C	G
chromosome_1	1244311	G	A
chromosome_1	1244489	A	G
chromosome_1	1244645	A	G
chromosome_1	1246542	A	G
chromosome_1	1247041	C	A
chromosome_1	1247266	G	A
chromosome_1	1255427	G	A
chromosome_1	1255433	G	A
chromosome_1	1258141	A	G
chromosome_1	1258153	A	G
chromosome_1	1258560	T	G
chromosome_1	1258818	A	G
chromosome_1	1258882	C	T
chromosome_1	1259128	A	G
chromosome_1	1259199	C	G
chromosome_1	1259214	C	A
chromosome_1	1259381	T	C
chromosome_1	1266614	A	G
chromosome_1	1266921	G	A
chromosome_1	1268063	A	G
chromosome_1	1282865	C	A
chromosome_1	1282948	G	A
chromosome_1	1287573	A	C
chromosome_1	1287725	T	C
chromosome_1	1299770	G	A
chromosome_1	1301473	A	G
chromosome_1	1313562	G	A
chromosome_1	1313582	T	C
chromosome_1	1326646	T	C
chromosome_1	1327506	C	T
chromosome_1	1327530	T	C
chromosome_1	1327584	A	G
chromosome_1	1335068	T	G
chromosome_1	1335151	C	G
chromosome_1	1339652	G	C
chromosome_1	1340715	G	T
chromosome_1	1341840	A	G
chromosome_1	1345771	C	T
chromosome_1	1348573	G	A
chromosome_1	1356162	T	C
chromosome_1	1365466	T	C
chromosome_1	1373385	A	T
chromosome_1	1397531	G	A
chromosome_1	1411405	T	G
chromosome_1	1411584	C	T
chromosome_1	1412069	G	A
chromosome_1	1414851	T	C
chromosome_1	1417948	G	A
chromosome_1	1418154	G	A
chromosome_1	1418619	G	T
chromosome_1	1419346	A	G
chromosome_1	1419601	C	A
chromosome_1	1424390	G	A
chromosome_1	1424444	T	C
chromosome_1	1425574	G	C
chromosome_1	1429267	G	A
chromosome_1	1429941	T	C
chromosome_1	1430966	C	T
chromosome_1	1431421	C	T
chromosome_1	1444792	A	G
chromosome_1	1446111	T	C
chromosome_1	1447096	A	G
chromosome_1	1447530	C	T
chromosome_1	1447996	C	T
chromosome_1	1449453	C	A
chromosome_1	1449505	C	T
chromosome_1	1456553	A	G
chromosome_1	1477877	G	A
chromosome_1	1482109	T	C
chromosome_1	1484864	T	C
chromosome_1	1484942	C	T
chromosome_1	1484962	C	G
chromosome_1	1484988	G	C
chromosome_1	1485656	C	A
chromosome_1	1485667	C	T
chromosome_1	1485739	G	T
chromosome_1	1485784	T	C
chromosome_1	1485934	T	C
chromosome_1	1485943	T	C
chromosome_1	1488269	C	A
chromosome_1	1488356	G	A
chromosome_1	1488944	T	C
chromosome_1	1489127	G	A
chromosome_1	1490476	G	C
chromosome_1	1490582	T	C
chromosome_1	1490599	A	G
chromosome_1	1490647	T	G
chromosome_1	1492201	T	C
chromosome_1	1492258	G	A
chromosome_1	1493104	T	A
chromosome_1	1493242	C	A
chromosome_1	1494605	T	C
chromosome_1	1494656	G	A
chromosome_1	1495109	G	T
chromosome_1	1495169	T	C
chromosome_1	1495374	A	C
chromosome_1	1495395	T	G
chromosome_1	1495531	A	G
chromosome_1	1496461	A	G
chromosome_1	1497077	C	T
chromosome_1	1497125	C	T
chromosome_1	1498048	G	C
chromosome_1	1511441	G	A
chromosome_1	1517176	C	T
chromosome_1	1518856	A	G
chromosome_1	1525193	G	A
chromosome_1	1525211	T	A
chromosome_1	1528902	C	T
chromosome_1	1528923	T	C
chromosome_1	1529373	T	A
chromosome_1	1529487	G	A
chromosome_1	1533703	T	G
chromosome_1	1534142	T	C
chromosome_1	1554228	G	T
chromosome_1	1576403	A	T
chromosome_1	1576427	G	T
chromosome_1	1618200	A	G
chromosome_1	1619480	G	T
chromosome_1	1620260	T	C
chromosome_1	1623136	A	T
chromosome_1	1630720	C	G
chromosome_1	1630780	G	C
chromosome_1	1646976	T	A
chromosome_1	1647269	G	C
chromosome_1	1647844	C	T
chromosome_1	1648207	G	A
chromosome_1	1649610	A	G
chromosome_1	1653712	G	T
chromosome_1	1657057	C	T
chromosome_1	1667042	G	T
chromosome_1	1672420	T	C
chromosome_1	1678013	G	C
chromosome_1	1709385	T	G
chromosome_1	1709551	A	G
chromosome_1	1710627	C	G
chromosome_1	1710738	G	C
chromosome_1	1711087	C	A
chromosome_1	1711113	A	G
chromosome_1	1711329	G	C
chromosome_1	1712107	T	C
chromosome_1	1713037	T	A
chromosome_1	1713063	T	C
chromosome_1	1717225	T	G
chromosome_1	1717909	G	T
chromosome_1	1728513	T	C
chromosome_1	1752203	A	G
chromosome_1	1766267	A	G
chromosome_1	1769404	C	T
chromosome_1	1776321	G	A
chromosome_1	1783174	C	T
chromosome_1	1783222	C	T
chromosome_1	1794332	A	G
chromosome_1	1794355	T	C
chromosome_1	1797067	C	A
chromosome_1	1799638	A	G
chromosome_1	1799678	A	G
chromosome_1	1799773	G	T
chromosome_1	1807165	G	A
chromosome_1	1807623	C	T
chromosome_1	1808942	T	A
chromosome_1	1812707	G	A
chromosome_1	1812728	T	G
chromosome_1	1813202	T	C
chromosome_1	1815965	T	A
chromosome_1	1816499	A	G
chromosome_1	1817842	C	A
chromosome_1	1831304	C	T
chromosome_1	1831319	C	T
chromosome_1	1831388	T	C
chromosome_1	1831882	C	T
chromosome_1	1832191	G	T
chromosome_1	1834302	C	T
chromosome_1	1838646	C	T
chromosome_1	1845224	G	A
chromosome_1	1846697	T	C
chromosome_1	1860676	G	C
chromosome_1	1860743	G	A
chromosome_1	1864929	A	G
chromosome_1	1872044	A	G
chromosome_1	1883682	T	C
chromosome_1	1883849	G	A
chromosome_1	1893780	T	G
chromosome_1	1894718	G	A
chromosome_1	1899681	T	C
chromosome_1	1899806	G	A
chromosome_1	1900473	A	G
chromosome_1	1902917	C	T
chromosome_1	1918506	C	T
chromosome_1	1929498	C	A
chromosome_1	1933319	T	C
chromosome_1	1950440	G	A
chromosome_1	1968484	C	T
chromosome_1	1968714	A	C
chromosome_1	1968883	T	C
chromosome_1	1975661	G	A
chromosome_1	1998841	A	G
chromosome_1	2016762	G	A
chromosome_1	2030139	T	C
chromosome_1	2033590	C	T
chromosome_1	2047362	G	A
chromosome_1	2047870	C	T
chromosome_1	2094764	G	A
chromosome_1	2099914	T	C
chromosome_1	2099972	A	G
chromosome_1	2117141	A	C
chromosome_1	2120641	A	T
chromosome_1	2121093	C	G
chromosome_1	2136709	C	G
chromosome_1	2138095	G	A
chromosome_1	2161039	T	G
chromosome_1	2161154	G	T
chromosome_1	2179288	C	T
chromosome_1	2180358	T	C
chromosome_1	2180369	G	C
chromosome_1	2230451	G	T
chromosome_1	2230590	G	A
chromosome_1	2232527	A	G
chromosome_1	2232557	C	T
chromosome_1	2232861	C	T
chromosome_1	2232921	A	C
chromosome_1	2233008	C	T
chromosome_1	2233240	C	A
chromosome_1	2233279	A	C
chromosome_1	2233357	T	C
chromosome_1	2233505	T	C
chromosome_1	2233724	C	T
chromosome_1	2233850	G	A
chromosome_1	2233910	T	C
chromosome_1	2233957	A	G
chromosome_1	2235133	C	T
chromosome_1	2235288	T	C
chromosome_1	2235423	G	A
chromosome_1	2235642	G	A
chromosome_1	2236594	A	G
chromosome_1	2237418	A	G
chromosome_1	2241465	G	T
chromosome_1	2248907	C	T
chromosome_1	2248919	C	T
chromosome_1	2263815	G	A
chromosome_1	2263842	A	C
chromosome_1	2263996	A	T
chromosome_1	2264010	A	C
chromosome_1	2306356	A	C
chromosome_1	2306365	A	G
chromosome_1	2312791	T	C
chromosome_1	2313007	A	G
chromosome_1	2319906	A	G
chromosome_1	2320114	G	A
chromosome_1	2320744	T	C
chromosome_1	2325167	C	A
chromosome_1	2325181	T	G
chromosome_1	2353750	T	C
chromosome_1	2353841	G	T
chromosome_1	2353898	C	A
chromosome_1	2353965	C	T
chromosome_1	2356574	C	G
chromosome_1	2383113	C	T
chromosome_1	2384394	T	C
chromosome_1	2385232	G	A
chromosome_1	2395465	G	A
chromosome_1	2395710	G	T
chromosome_1	2410289	C	T
chromosome_1	2458872	C	T
chromosome_1	2458890	T	C
chromosome_1	2459887	G	A
chromosome_1	2461016	C	G
chromosome_1	2463213	C	G
chromosome_1	2463297	G	A
chromosome_1	2463570	G	A
chromosome_1	2463777	C	T
chromosome_1	2467508	A	G
chromosome_1	2469876	A	T
chromosome_1	2488243	T	G
chromosome_1	2493051	T	C
chromosome_1	2520590	A	T
chromosome_1	2520601	C	A
chromosome_1	2522158	A	T
chromosome_1	2524561	T	C
chromosome_1	2531748	T	C
chromosome_1	2531956	C	T
chromosome_1	2532287	A	G
chromosome_1	2581518	C	T
chromosome_1	2584107	G	A
chromosome_1	2605368	T	G
chromosome_1	2605817	G	T
chromosome_1	2615248	C	T
chromosome_1	2624857	A	G
chromosome_1	2625586	T	C
chromosome_1	2628782	A	G
chromosome_1	2644056	A	T
chromosome_1	2663742	A	C
chromosome_1	2663848	G	C
chromosome_1	2666794	C	T
chromosome_1	2670646	A	G
chromosome_1	2685739	G	A
chromosome_1	2686808	A	G
chromosome_1	2687723	G	A
chromosome_1	2688589	A	G
chromosome_1	2690854	G	A
chromosome_1	2691484	A	G
chromosome_1	2691517	C	T
chromosome_1	2691997	A	G
chromosome_1	2692855	C	T
chromosome_1	2692903	C	T
chromosome_1	2693100	A	G
chromosome_1	2693449	A	C
chromosome_1	2695259	T	C
chromosome_1	2697196	A	G
chromosome_1	2697520	A	G
chromosome_1	2697526	G	A
chromosome_1	2697541	C	T
chromosome_1	2697633	C	T
chromosome_1	2697735	G	T
chromosome_1	2697921	G	A
chromosome_1	2702124	T	C
chromosome_1	2706467	A	C
chromosome_1	2706569	T	A
chromosome_1	2709004	G	A
chromosome_1	2709103	G	C
chromosome_1	2709283	A	G
chromosome_1	2715810	T	C
chromosome_1	2715863	G	T
chromosome_1	2715995	G	C
chromosome_1	2716475	T	C
chromosome_1	2716685	C	T
chromosome_1	2716910	G	C
chromosome_1	2716951	G	A
chromosome_1	2717146	G	A
chromosome_1	2717922	T	G
chromosome_1	2734697	G	A
chromosome_1	2734946	C	T
chromosome_1	2735018	A	T
chromosome_1	2739830	T	C
chromosome_1	2757063	A	C
chromosome_1	2782824	A	T
chromosome_1	2783505	G	A
chromosome_1	2789198	T	C
chromosome_1	2796856	T	C
chromosome_1	2797245	A	C
chromosome_1	2813070	C	T
chromosome_1	2815140	C	G
chromosome_1	2815755	T	G
chromosome_1	2815767	C	G
chromosome_1	2816608	C	G
chromosome_1	2816653	C	T
chromosome_1	2820870	C	T
chromosome_1	2821592	G	A
chromosome_1	2826489	C	G
chromosome_1	2833737	G	C
chromosome_1	2833835	C	A
chromosome_1	2833950	C	G
chromosome_1	2834048	A	T
chromosome_1	2834187	C	T
chromosome_1	2837160	T	C
chromosome_1	2837901	G	A
chromosome_1	2837952	G	A
chromosome_1	2845675	G	T
chromosome_1	2847600	G	A
chromosome_1	2893542	G	C
chromosome_1	2893790	C	A
chromosome_1	2893901	T	C
chromosome_1	2895585	G	A
chromosome_1	2899070	C	T
chromosome_1	2902054	T	C
chromosome_1	2927813	C	T
chromosome_1	2927820	A	T
chromosome_1	2930528	T	G
chromosome_1	2932595	T	G
chromosome_1	2932649	G	A
chromosome_1	2932949	C	T
chromosome_1	2932975	C	A
chromosome_1	2933439	C	A
chromosome_1	2935025	T	G
chromosome_1	2944538	T	C
chromosome_1	2953229	T	C
chromosome_1	2958344	G	C
chromosome_1	2963062	A	G
chromosome_1	2971919	C	A
chromosome_1	2981307	C	T
chromosome_1	2983339	T	C
chromosome_1	2999602	G	A
chromosome_1	2999720	G	C
chromosome_1	3000188	A	G
chromosome_1	3000249	G	C
chromosome_1	3000960	G	C
chromosome_1	3013730	A	T
chromosome_1	3021990	G	C
chromosome_1	3030715	G	C
chromosome_1	3031735	C	T
chromosome_1	3031854	A	G
chromosome_1	3031882	A	G
chromosome_1	3031942	G	A
chromosome_1	3036032	A	G
chromosome_1	3048868	A	T
chromosome_1	3049084	C	T
chromosome_1	3050175	A	G
chromosome_1	3050204	C	T
chromosome_1	3050786	T	C
chromosome_1	3050895	G	A
chromosome_1	3051846	C	A
chromosome_1	3051928	G	A
chromosome_1	3054926	C	A
chromosome_1	3074246	T	C
chromosome_1	3106564	G	A
chromosome_1	3106737	A	G
chromosome_1	3128807	G	A
chromosome_1	3130056	G	A
chromosome_1	3130407	G	A
chromosome_1	3130415	A	C
chromosome_1	3130711	A	C
chromosome_1	3144512	T	G
chromosome_1	3151820	G	A
chromosome_1	3151937	A	G
chromosome_1	3189809	G	A
chromosome_1	3220721	G	C
chromosome_1	3226251	C	G
chromosome_1	3226762	T	C
chromosome_1	3227039	A	G
chromosome_1	3227087	G	A
chromosome_1	3227133	A	T
chromosome_1	3227162	G	T
chromosome_1	3227501	T	C
chromosome_1	3256661	G	A
chromosome_1	3271144	G	A
chromosome_1	3271156	A	T
chromosome_1	3276737	C	G
chromosome_1	3276836	C	T
chromosome_1	3280953	A	T
chromosome_1	3280972	A	G
chromosome_1	3290300	A	G
chromosome_1	3296331	A	G
chromosome_1	3317601	T	A
chromosome_1	3319232	C	T
chromosome_1	3319719	T	C
chromosome_1	3319764	C	T
chromosome_1	3319900	A	G
chromosome_1	3320013	C	G
chromosome_1	3320217	T	C
chromosome_1	3320275	G	A
chromosome_1	3320404	A	G
chromosome_1	3320593	A	G
chromosome_1	3322010	C	A
chromosome_1	3322025	C	T
chromosome_1	3322523	T	C
chromosome_1	3327527	C	A
chromosome_1	3327709	G	C
chromosome_1	3327797	A	G
chromosome_1	3328917	T	C
chromosome_1	3329137	T	G
chromosome_1	3329509	G	C
chromosome_1	3329749	A	G
chromosome_1	3329946	T	C
chromosome_1	3331720	A	C
chromosome_1	3344489	A	G
chromosome_1	3344632	C	T
chromosome_1	3358182	G	A
chromosome_1	3386026	T	C
chromosome_1	3386652	C	T
chromosome_1	3388173	T	C
chromosome_1	3388241	A	G
chromosome_1	3388355	A	C
chromosome_1	3388607	G	A
chromosome_1	3388775	C	G
chromosome_1	3389018	G	C
chromosome_1	3389113	C	T
chromosome_1	3389158	C	T
chromosome_1	3389181	G	A
chromosome_1	3389188	T	C
chromosome_1	3404171	G	A
chromosome_1	3404198	G	C
chromosome_1	3405018	T	G
chromosome_1	3405025	G	A
chromosome_1	3406328	C	G
chromosome_1	3406411	A	G
chromosome_1	3406420	G	C
chromosome_1	3406907	T	A
chromosome_1	3416300	G	A
chromosome_1	3416340	T	C
chromosome_1	3439562	T	C
chromosome_1	3470627	A	G
chromosome_1	3494903	A	G
chromosome_1	3496204	G	C
chromosome_1	3503724	G	A
chromosome_1	3506447	C	A
chromosome_1	3514875	C	T
chromosome_1	3515291	C	T
chromosome_1	3536087	C	T
chromosome_1	3536337	G	A
chromosome_1	3538587	G	A
chromosome_1	3538623	G	A
chromosome_1	3538655	C	T
chromosome_1	3541717	C	T
chromosome_1	3543384	A	G
chromosome_1	3543822	T	A
chromosome_1	3550142	T	C
chromosome_1	3550258	A	G
chromosome_1	3550296	A	C
chromosome_1	3550312	T	C
chromosome_1	3550411	G	C
chromosome_1	3550970	C	T
chromosome_1	3551905	G	A
chromosome_1	3567319	T	C
chromosome_1	3568011	T	G
chromosome_1	3568041	T	C
chromosome_1	3570055	G	A
chromosome_1	3571814	A	C
chromosome_1	3571914	C	A
chromosome_1	3573113	C	T
chromosome_1	3573287	A	G
chromosome_1	3573451	G	T
chromosome_1	3573470	T	C
chromosome_1	3573656	C	T
chromosome_1	3574864	G	C
chromosome_1	3574889	A	G
chromosome_1	3575760	C	G
chromosome_1	3576773	T	C
chromosome_1	3590024	T	A
chromosome_1	3603797	C	T
chromosome_1	3610849	A	T
chromosome_1	3612441	A	T
chromosome_1	3614917	C	T
chromosome_1	3615078	T	G
chromosome_1	3616332	A	T
chromosome_1	3617757	A	G
chromosome_1	3619099	A	C
chromosome_1	3625901	C	A
chromosome_1	3629059	C	T
chromosome_1	3631951	C	T
chromosome_1	3680598	G	A
chromosome_1	3689852	A	C
chromosome_1	3697217	T	C
chromosome_1	3702965	C	T
chromosome_1	3702997	T	C
chromosome_1	3710372	C	T
chromosome_1	3711209	T	A
chromosome_1	3712988	C	T
chromosome_1	3713041	G	T
chromosome_1	3713986	T	C
chromosome_1	3714136	C	T
chromosome_1	3715470	G	A
chromosome_1	3715953	T	C
chromosome_1	3715980	G	A
chromosome_1	3716368	G	A
chromosome_1	3716755	G	C
chromosome_1	3716831	A	T
chromosome_1	3716967	T	A
chromosome_1	3717135	C	T
chromosome_1	3717147	G	A
chromosome_1	3717351	G	A
chromosome_1	3717398	T	C
chromosome_1	3718099	T	C
chromosome_1	3718642	G	C
chromosome_1	3720287	A	T
chromosome_1	3720331	C	G
chromosome_1	3720768	T	G
chromosome_1	3721224	G	A
chromosome_1	3721983	T	C
chromosome_1	3722134	T	A
chromosome_1	3725929	A	C
chromosome_1	3727250	C	T
chromosome_1	3727631	T	C
chromosome_1	3727942	T	G
chromosome_1	3728835	C	A
chromosome_1	3728862	T	C
chromosome_1	3728907	T	C
chromosome_1	3728914	G	A
chromosome_1	3729319	C	T
chromosome_1	3729338	C	T
chromosome_1	3775699	G	A
chromosome_1	3798697	G	T
chromosome_1	3801996	G	C
chromosome_1	3803562	T	C
chromosome_1	3808127	A	G
chromosome_1	3811761	A	G
chromosome_1	3811948	A	T
chromosome_1	3812006	C	T
chromosome_1	3814827	T	C
chromosome_1	3815074	A	G
chromosome_1	3815081	C	A
chromosome_1	3815170	G	A
chromosome_1	3815208	A	G
chromosome_1	3818134	G	T
chromosome_1	3850836	C	T
chromosome_1	3851237	G	C
chromosome_1	3851315	T	C
chromosome_1	3851720	G	C
chromosome_1	3862769	T	C
chromosome_1	3880132	C	A
chromosome_1	3880168	T	C
chromosome_1	3881933	T	C
chromosome_1	3882061	A	T
chromosome_1	3882089	T	C
chromosome_1	3882305	C	T
chromosome_1	3882459	C	G
chromosome_1	3882555	T	C
chromosome_1	3883627	T	C
chromosome_1	3883642	G	A
chromosome_1	3883709	T	C
chromosome_1	3883772	T	C
chromosome_1	3884009	G	T
chromosome_1	3885127	A	G
chromosome_1	3887949	G	A
chromosome_1	3889324	T	C
chromosome_1	3889914	T	G
chromosome_1	3890891	G	A
chromosome_1	3898468	G	T
chromosome_1	3899163	C	T
chromosome_1	3899221	T	C
chromosome_1	3902350	G	C
chromosome_1	3902451	G	A
chromosome_1	3906685	C	G
chromosome_1	3907385	G	A
chromosome_1	3910095	G	C
chromosome_1	3911705	A	G
chromosome_1	3911714	T	C
chromosome_1	3912092	T	G
chromosome_1	3912142	A	C
chromosome_1	3912215	C	A
chromosome_1	3975883	A	G
chromosome_1	3975889	G	A
chromosome_1	3976023	G	T
chromosome_1	3976168	G	T
chromosome_1	3976197	C	A
chromosome_1	4024999	G	A
chromosome_1	4028110	C	G
chromosome_1	4032992	T	C
chromosome_1	4033515	A	G
chromosome_1	4045219	C	G
chromosome_1	4045275	G	A
chromosome_1	4045625	T	C
chromosome_1	4046912	A	G
chromosome_1	4047213	A	G
chromosome_1	4047672	G	A
chromosome_1	4048095	C	T
chromosome_1	4048954	C	T
chromosome_1	4050647	G	C
chromosome_1	4050698	T	G
chromosome_1	4050704	A	T
chromosome_1	4052379	C	A
chromosome_1	4052433	T	C
chromosome_1	4054248	A	G
chromosome_1	4054286	T	C
chromosome_1	4054470	A	G
chromosome_1	4054513	A	G
chromosome_1	4054570	C	G
chromosome_1	4057048	G	A
chromosome_1	4072329	A	G
chromosome_1	4084533	G	A
chromosome_1	4084570	A	G
chromosome_1	4084607	G	C
chromosome_1	4117002	G	A
chromosome_1	4153848	T	C
chromosome_1	4154421	C	T
chromosome_1	4188645	A	G
chromosome_1	4202720	A	C
chromosome_1	4207664	C	T
chromosome_1	4224598	A	C
chromosome_1	4226235	G	A
chromosome_1	4227989	G	A
chromosome_1	4247676	C	A
chromosome_1	4271173	A	T
chromosome_1	4276879	T	C
chromosome_1	4276909	C	T
chromosome_1	4278049	T	G
chromosome_1	4278080	C	T
chromosome_1	4278538	G	A
chromosome_1	4278699	T	C
chromosome_1	4278782	G	A
chromosome_1	4279932	G	A
chromosome_1	4281272	T	G
chromosome_1	4282214	A	C
chromosome_1	4282503	A	G
chromosome_1	4284233	G	C
chromosome_1	4285253	G	A
chromosome_1	4288915	G	A
chromosome_1	4288950	T	C
chromosome_1	4289679	C	A
chromosome_1	4299877	T	C
chromosome_1	4300264	T	G
chromosome_1	4336577	A	T
chromosome_1	4364898	C	A
chromosome_1	4368173	G	T
chromosome_1	4368218	G	A
chromosome_1	4370120	A	C
chromosome_1	4370214	C	G
chromosome_1	4372525	C	T
chromosome_1	4372622	G	T
chromosome_1	4372637	A	G
chromosome_1	4372723	A	G
chromosome_1	4373153	T	C
chromosome_1	4373161	G	A
chromosome_1	4373361	T	C
chromosome_1	4373796	G	A
chromosome_1	4390514	C	A
chromosome_1	4392339	G	A
chromosome_1	4393597	C	T
chromosome_1	4406791	A	C
chromosome_1	4416688	C	T
chromosome_1	4422218	G	A
chromosome_1	4422862	T	C
chromosome_1	4425136	G	A
chromosome_1	4427490	T	A
chromosome_1	4432154	G	T
chromosome_1	4440380	A	T
chromosome_1	4452601	A	G
chromosome_1	4452967	T	C
chromosome_1	4453796	G	C
chromosome_1	4503486	T	A
chromosome_1	4503680	A	G
chromosome_1	4504845	T	C
chromosome_1	4504883	A	G
chromosome_1	4504966	G	A
chromosome_1	4504982	G	A
chromosome_1	4505016	T	A
chromosome_1	4505075	G	A
chromosome_1	4505152	C	G
chromosome_1	4505185	T	C
chromosome_1	4505319	T	C
chromosome_1	4505692	A	T
chromosome_1	4505880	A	C
chromosome_1	4505950	C	A
chromosome_1	4506906	T	C
chromosome_1	4506946	C	T
chromosome_1	4507739	C	T
chromosome_1	4507751	T	G
chromosome_1	4508449	T	C
chromosome_1	4510975	C	G
chromosome_1	4511013	A	C
chromosome_1	4511065	A	C
chromosome_1	4511105	G	A
chromosome_1	4511218	G	C
chromosome_1	4511267	A	T
chromosome_1	4513699	G	A
chromosome_1	4516245	G	T
chromosome_1	4516359	G	A
chromosome_1	4523512	C	T
chromosome_1	4523616	T	G
chromosome_1	4524096	T	G
chromosome_1	4525565	C	T
chromosome_1	4525637	A	G
chromosome_1	4525782	T	C
chromosome_1	4525800	G	A
chromosome_1	4525821	A	C
chromosome_1	4526277	T	C
chromosome_1	4526678	C	T
chromosome_1	4527650	C	T
chromosome_1	4527675	A	G
chromosome_1	4528083	G	A
chromosome_1	4555907	T	C
chromosome_1	4556147	G	C
chromosome_1	4556549	G	A
chromosome_1	4559211	A	T
chromosome_1	4560019	G	T
chromosome_1	4560111	C	A
chromosome_1	4560150	A	G
chromosome_1	4568152	G	A
chromosome_1	4576981	A	G
chromosome_1	4633249	C	T
chromosome_1	4633258	A	G
chromosome_1	4633305	T	C
chromosome_1	4633448	A	G
chromosome_1	4633556	T	G
chromosome_1	4633733	T	C
chromosome_1	4633745	A	C
chromosome_1	4634084	C	T
chromosome_1	4634367	T	C
chromosome_1	4701051	A	T
chromosome_1	4701754	T	C
chromosome_1	4702414	T	C
chromosome_1	4703944	A	G
chromosome_1	4706022	A	G
chromosome_1	4706398	A	G
chromosome_1	4713956	A	C
chromosome_1	4714160	A	G
chromosome_1	4714234	C	T
chromosome_1	4714343	A	T
chromosome_1	4714592	G	A
chromosome_1	4714966	T	G
chromosome_1	4716824	G	A
chromosome_1	4717062	T	C
chromosome_1	4766808	G	A
chromosome_1	4783696	T	A
chromosome_1	4785337	G	C
chromosome_1	4787242	G	A
chromosome_1	4854260	A	C
chromosome_1	4869643	G	A
chromosome_1	4922379	C	G
chromosome_1	4944215	C	T
chromosome_1	4949283	A	G
chromosome_1	4949502	C	T
chromosome_1	4959336	G	A
chromosome_1	4993627	T	C
chromosome_1	5019425	G	A
chromosome_1	5079458	A	C
chromosome_1	5117911	C	T
chromosome_1	5124890	A	G
chromosome_1	5136662	T	C
chromosome_1	5136701	T	A
chromosome_1	5256183	T	G
chromosome_1	5274925	G	A
chromosome_1	5282883	A	G
chromosome_1	5301602	G	A
chromosome_1	5302539	A	T
chromosome_1	5304131	T	C
chromosome_1	5304227	C	T
chromosome_1	5305331	G	A
chromosome_1	5305612	A	G
chromosome_1	5305744	T	C
chromosome_1	5305803	T	C
chromosome_1	5309871	C	T
chromosome_1	5310090	A	T
chromosome_1	5379211	G	A
chromosome_1	5382202	G	A
chromosome_1	5433059	C	T
chromosome_1	5433071	G	A
chromosome_1	5466730	C	T
chromosome_1	5468221	T	C
chromosome_1	5468497	C	T
chromosome_1	5481569	C	A
chromosome_1	5490286	G	T
chromosome_1	5490300	C	A
chromosome_1	5490410	A	G
chromosome_1	5512713	C	T
chromosome_1	5512727	G	A
chromosome_1	5513014	T	C
chromosome_1	5514309	T	C
chromosome_1	5514369	A	C
chromosome_1	5524716	G	C
chromosome_1	5526768	C	A
chromosome_1	5527041	A	G
chromosome_1	5552427	C	G
chromosome_1	5555453	T	A
chromosome_1	5558273	T	C
chromosome_1	5568313	G	C
chromosome_1	5568343	A	C
chromosome_1	5569019	T	C
chromosome_1	5587112	C	A
chromosome_1	5587270	C	T
chromosome_1	5619981	A	G
chromosome_1	5620771	A	G
chromosome_1	5621496	A	C
chromosome_1	5623025	G	A
chromosome_1	5623269	T	C
chromosome_1	5628828	A	G
chromosome_1	5664879	T	C
chromosome_1	5664981	T	C
chromosome_1	5665374	G	A
chromosome_1	5665914	T	C
chromosome_1	5665932	T	C
chromosome_1	5666199	A	G
chromosome_1	5666256	C	T
chromosome_1	5668304	G	C
chromosome_1	5668340	T	C
chromosome_1	5668433	G	C
chromosome_1	5668484	A	G
chromosome_1	5704999	C	T
chromosome_1	5705182	T	A
chromosome_1	5705221	A	C
chromosome_1	5705278	C	A
chromosome_1	5705341	C	G
chromosome_1	5705383	T	G
chromosome_1	5705419	G	C
chromosome_1	5706297	A	G
chromosome_1	5706572	C	T
chromosome_1	5743285	G	A
chromosome_1	5809519	A	G
chromosome_1	5840266	T	G
chromosome_1	5840365	T	G
chromosome_1	5840424	T	G
chromosome_1	5861803	C	A
chromosome_1	5863010	C	T
chromosome_1	5863325	C	T
chromosome_1	5863391	C	G
chromosome_1	5863815	T	A
chromosome_1	5863867	T	C
chromosome_1	5867410	T	C
chromosome_1	5868238	C	G
chromosome_1	5869920	C	T
chromosome_1	5891107	T	A
chromosome_1	5891267	A	G
chromosome_1	5892048	T	C
chromosome_1	5900529	T	G
chromosome_1	5929877	A	T
chromosome_1	5935678	C	G
chromosome_1	5939939	A	G
chromosome_1	5943062	T	C
chromosome_1	5950330	A	G
chromosome_1	5960949	C	G
chromosome_1	5971515	T	C
chromosome_1	5972829	A	G
chromosome_1	5973633	T	C
chromosome_1	5973771	C	T
chromosome_1	5994136	C	T
chromosome_1	5994204	C	T
chromosome_1	5994239	G	A
chromosome_1	6008523	G	A
chromosome_1	6010817	G	A
chromosome_1	6013102	T	C
chromosome_1	6013312	A	G
chromosome_1	6013333	G	T
chromosome_1	6041460	A	G
chromosome_1	6067708	T	C
chromosome_1	6088903	G	T
chromosome_1	6098935	G	A
chromosome_1	6099751	A	C
chromosome_1	6099778	T	C
chromosome_1	6136734	A	G
chromosome_1	6149991	C	A
chromosome_1	6165089	A	T
chromosome_1	6165313	T	C
chromosome_1	6165511	G	T
chromosome_1	6170845	A	G
chromosome_1	6230963	C	T
chromosome_1	6234940	G	C
chromosome_1	6234946	A	T
chromosome_1	6236315	C	G
chromosome_1	6238522	T	C
chromosome_1	6239033	A	T
chromosome_1	6308104	T	C
chromosome_1	6308135	A	C
chromosome_1	6308459	T	C
chromosome_1	6308635	A	G
chromosome_1	6318859	C	A
chromosome_1	6320134	A	C
chromosome_1	6322861	G	A
chromosome_1	6323078	A	G
chromosome_1	6330085	C	T
chromosome_1	6331523	C	T
chromosome_1	6331557	G	C
chromosome_1	6359777	G	C
chromosome_1	6364292	T	C
chromosome_1	6365022	C	T
chromosome_1	6365069	A	C
chromosome_1	6365463	T	C
chromosome_1	6365549	A	G
chromosome_1	6457301	T	A
chromosome_1	6469449	T	C
chromosome_1	6469986	A	G
chromosome_1	6473616	T	G
chromosome_1	6489964	C	T
chromosome_1	6490137	A	G
chromosome_1	6501150	A	G
chromosome_1	6501161	A	G
chromosome_1	6504619	A	G
chromosome_1	6509311	C	T
chromosome_1	6511898	C	T
chromosome_1	6511925	A	G
chromosome_1	6512341	A	T
chromosome_1	6512355	G	A
chromosome_1	6513244	G	A
chromosome_1	6513697	G	A
chromosome_1	6515229	C	G
chromosome_1	6515235	T	C
chromosome_1	6534808	A	G
chromosome_1	6554795	T	G
chromosome_1	6554802	T	C
chromosome_1	6555282	T	G
chromosome_1	6578634	T	C
chromosome_1	6598541	T	C
chromosome_1	6602721	A	G
chromosome_1	6639585	C	T
chromosome_1	6639621	C	A
chromosome_1	6640658	A	G
chromosome_1	6647942	A	G
chromosome_1	6648045	G	A
chromosome_1	6653785	T	C
chromosome_1	6653818	C	T
chromosome_1	6654156	G	A
chromosome_1	6654761	G	C
chromosome_1	6654995	C	G
chromosome_1	6656361	C	T
chromosome_1	6656463	G	A
chromosome_1	6657496	A	G
chromosome_1	6660038	T	C
chromosome_1	6664482	C	G
chromosome_1	6664569	A	T
chromosome_1	6700469	T	A
chromosome_1	6725295	G	A
chromosome_1	6725752	C	T
chromosome_1	6726232	G	A
chromosome_1	6730988	G	A
chromosome_1	6731032	G	A
chromosome_1	6758639	A	T
chromosome_1	6766145	A	G
chromosome_1	6792141	C	A
chromosome_1	6817305	C	G
chromosome_1	6817876	A	G
chromosome_1	6855529	C	T
chromosome_1	6881726	A	G
chromosome_1	6889650	A	C
chromosome_1	6890070	C	A
chromosome_1	6890689	A	G
chromosome_1	6895293	T	C
chromosome_1	6895442	C	T
chromosome_1	6900260	G	C
chromosome_1	6900612	C	T
chromosome_1	6938254	T	C
chromosome_1	6959519	G	A
chromosome_1	6960681	G	A
chromosome_1	6960975	T	C
chromosome_1	6991115	C	T
chromosome_1	6992927	A	G
chromosome_1	6993444	C	T
chromosome_1	7002668	G	A
chromosome_1	7006805	T	C
chromosome_1	7017272	G	T
chromosome_1	7028018	T	C
chromosome_1	7028300	G	A
chromosome_1	7028544	T	C
chromosome_1	7029398	A	G
chromosome_1	7030630	C	T
chromosome_1	7030816	A	C
chromosome_1	7032973	G	A
chromosome_1	7033123	C	A
chromosome_1	7034013	C	A
chromosome_1	7039013	C	T
chromosome_1	7039469	T	A
chromosome_1	7039550	G	A
chromosome_1	7040449	G	A
chromosome_1	7041513	G	A
chromosome_1	7056267	A	T
chromosome_1	7057355	C	T
chromosome_1	7057384	A	G
chromosome_1	7057741	C	T
chromosome_1	7060004	T	G
chromosome_1	7060059	A	C
chromosome_1	7069136	C	T
chromosome_1	7074165	A	G
chromosome_1	7076587	C	A
chromosome_1	7077217	T	C
chromosome_1	7099918	T	C
chromosome_1	7099925	T	A
chromosome_1	7127345	G	A
chromosome_1	7144602	C	A
chromosome_1	7146335	G	C
chromosome_1	7146473	C	T
chromosome_1	7146615	C	T
chromosome_1	7146751	T	C
chromosome_1	7150232	C	G
chromosome_1	7158305	G	A
chromosome_1	7162116	G	A
chromosome_1	7162865	G	A
chromosome_1	7172294	A	G
chromosome_1	7213327	C	T
chromosome_1	7214717	A	G
chromosome_1	7215387	T	A
chromosome_1	7227658	A	C
chromosome_1	7244769	A	G
chromosome_1	7246762	T	A
chromosome_1	7247747	C	T
chromosome_1	7248553	T	C
chromosome_1	7249048	T	C
chromosome_1	7255030	A	G
chromosome_1	7258793	G	T
chromosome_1	7263799	C	T
chromosome_1	7292048	C	T
chromosome_1	7296715	T	G
chromosome_1	7297508	G	A
chromosome_1	7366048	G	C
chromosome_1	7369745	C	A
chromosome_1	7369992	T	A
chromosome_1	7370181	G	A
chromosome_1	7370295	G	A
chromosome_1	7370655	G	A
chromosome_1	7383974	C	T
chromosome_1	7384031	G	A
chromosome_1	7384364	T	C
chromosome_1	7384412	A	G
chromosome_1	7384893	A	T
chromosome_1	7395169	A	T
chromosome_1	7396905	G	A
chromosome_1	7398890	C	A
chromosome_1	7421462	T	A
chromosome_1	7429855	G	A
chromosome_1	7429981	G	A
chromosome_1	7430624	C	T
chromosome_1	7430788	A	T
chromosome_1	7430806	A	C
chromosome_1	7431169	A	G
chromosome_1	7431812	T	A
chromosome_1	7432605	T	C
chromosome_1	7433207	C	T
chromosome_1	7433299	A	G
chromosome_1	7433361	T	G
chromosome_1	7437859	A	G
chromosome_1	7442034	T	C
chromosome_1	7442645	G	A
chromosome_1	7442676	T	C
chromosome_1	7442744	T	G
chromosome_1	7445924	G	A
chromosome_1	7445966	A	G
chromosome_1	7446076	C	A
chromosome_1	7486353	A	G
chromosome_1	7507292	G	A
chromosome_1	7514227	G	A
chromosome_1	7531673	G	A
chromosome_1	7549232	C	T
chromosome_1	7555838	A	G
chromosome_1	7582647	A	G
chromosome_1	7582684	C	T
chromosome_1	7582866	C	A
chromosome_1	7583467	C	T
chromosome_1	7583699	A	G
chromosome_1	7589652	A	G
chromosome_1	7726116	A	G
chromosome_1	7768814	T	C
chromosome_1	7768820	C	T
chromosome_1	7769584	C	A
chromosome_1	7851179	A	T
chromosome_1	7851186	T	C
chromosome_1	7869526	T	G
chromosome_1	7911832	G	A
chromosome_1	7928322	G	C
chromosome_1	7935474	G	T
chromosome_1	7942277	T	C
chromosome_1	7944618	T	C
chromosome_1	7944702	C	T
chromosome_1	7944980	G	C
chromosome_1	7944989	G	A
chromosome_1	7970550	A	T
chromosome_1	8004178	G	C
chromosome_1	8004327	T	A
chromosome_1	8004584	C	G
chromosome_1	8013227	T	C
chromosome_1	8014601	C	T
chromosome_1	8017344	G	T
chromosome_1	8017479	T	C
chromosome_1	8017530	G	C
chromosome_1	8017615	A	T
chromosome_1	8020207	T	G
chromosome_1	8029667	T	G
chromosome_1	8029926	T	C
chromosome_1	8029973	C	T
chromosome_1	8030135	C	A
chromosome_1	8032297	A	G
chromosome_1	8032335	C	G
chromosome_1	8069111	C	A
chromosome_1	8071032	A	G
chromosome_1	8071041	T	C
chromosome_1	8071336	T	C
chromosome_1	8071357	C	T
chromosome_1	8071378	G	C
chromosome_1	8073916	T	C
chromosome_1	8074064	T	A
chromosome_1	8076768	G	A
chromosome_1	8078071	G	A
chromosome_1	8078100	C	T
chromosome_1	8078962	G	T
chromosome_1	8270699	C	T
chromosome_1	8270846	T	A
chromosome_1	8271119	C	T
chromosome_1	8297291	A	G
chromosome_1	8302214	A	G
chromosome_1	8308287	T	G
chromosome_1	8314917	A	C
chromosome_1	8626587	G	C
chromosome_1	8736673	T	C
chromosome_1	8759352	T	C
chromosome_1	8759382	C	T
chromosome_1	8798637	G	A
chromosome_1	8801082	C	G
chromosome_1	8801129	G	T
chromosome_1	8801517	A	G
chromosome_1	8916373	C	G
chromosome_1	9000900	T	C
chromosome_1	9002518	A	G
chromosome_1	9173055	C	A
chromosome_1	9173091	G	A
chromosome_1	9181456	T	A
chromosome_1	9191897	T	C
chromosome_1	9205429	A	T
chromosome_1	9205453	C	T
chromosome_1	9210016	A	G
chromosome_1	9236368	C	T
chromosome_1	9236435	T	C
chromosome_1	9258044	T	C
chromosome_1	9278804	G	A
chromosome_1	9467150	T	A
chromosome_1	9468994	G	C
chromosome_1	9469021	C	G
chromosome_1	9469317	A	C
chromosome_1	9588034	C	T
chromosome_1	9588069	T	A
chromosome_1	9588275	C	G
chromosome_1	9588551	G	C
chromosome_1	9588992	G	A
chromosome_1	9590622	T	G
chromosome_1	9591862	T	A
chromosome_1	9591890	G	A
chromosome_1	9612956	T	A
chromosome_1	9618361	A	G
chromosome_1	9621519	T	A
chromosome_1	9621834	T	G
chromosome_1	9622179	A	G
chromosome_1	9705983	G	C
chromosome_1	9709020	G	A
chromosome_1	9715293	A	G
chromosome_1	9720217	C	T
chromosome_1	9725213	G	C
chromosome_1	9725322	T	A
chromosome_1	9727535	T	C
chromosome_1	9727675	C	A
chromosome_1	9727688	T	C
chromosome_1	9729629	C	T
chromosome_1	9748720	A	G
chromosome_1	9749570	T	C
chromosome_1	9749858	G	A
chromosome_1	9749914	G	T
chromosome_1	9750077	T	C
chromosome_1	9756312	A	G
chromosome_1	9791381	G	C
chromosome_1	9822541	C	G
chromosome_1	9828393	C	T
chromosome_1	9829025	A	G
chromosome_1	9829258	G	A
chromosome_1	9829285	A	T
chromosome_1	9830181	T	C
chromosome_1	9830274	T	C
chromosome_1	9830698	G	A
chromosome_1	9830748	C	T
chromosome_1	9834023	G	T
chromosome_1	9858793	T	C
chromosome_1	9859866	T	C
chromosome_1	9872547	C	G
chromosome_1	9898019	A	C
chromosome_1	9899437	C	T
chromosome_1	9903082	C	T
chromosome_1	9903146	A	G
chromosome_1	9903715	T	C
chromosome_1	9904062	G	T
chromosome_1	9904844	G	C
chromosome_1	9904878	C	T
chromosome_1	9905277	T	G
chromosome_1	9917260	A	C
chromosome_1	9918617	G	T
chromosome_1	9918635	T	G
chromosome_1	9918653	C	G
chromosome_1	9919824	G	T
chromosome_1	9920328	G	A
chromosome_1	9920701	G	T
chromosome_1	9924413	G	A
chromosome_1	9924832	G	A
chromosome_1	9937010	A	G
chromosome_1	9937128	T	G
chromosome_1	9992681	C	G
chromosome_1	9995441	T	C
chromosome_1	9995453	G	A
chromosome_1	9995549	C	G
chromosome_1	9995627	G	T
chromosome_1	9995640	C	T
chromosome_1	10003241	C	A
chromosome_1	10003536	G	C
chromosome_1	10004375	G	C
chromosome_1	10031656	T	G
chromosome_1	10088342	G	A
chromosome_1	10089007	C	T
chromosome_1	10108298	A	G
chromosome_1	10108331	G	A
chromosome_1	10108385	G	A
chromosome_1	10108477	C	T
chromosome_1	10108509	G	A
chromosome_1	10119799	C	A
chromosome_1	10119815	G	C
chromosome_1	10124741	T	C
chromosome_1	10124781	C	T
chromosome_1	10125782	T	C
chromosome_1	10126252	C	T
chromosome_1	10126502	T	G
chromosome_1	10126508	C	T
chromosome_1	10127185	A	G
chromosome_1	10127299	G	A
chromosome_1	10127477	G	C
chromosome_1	10127987	A	G
chromosome_1	10128060	G	A
chromosome_1	10145065	T	C
chromosome_1	10145097	C	T
chromosome_1	10145129	A	G
chromosome_1	10186727	A	G
chromosome_1	10248656	G	C
chromosome_1	10248688	A	C
chromosome_1	10321262	T	G
chromosome_1	10324210	C	T
chromosome_1	10326357	G	A
chromosome_1	10327264	A	G
chromosome_1	10342547	G	A
chromosome_1	10350210	C	T
chromosome_1	10350586	T	C
chromosome_1	10350616	C	A
chromosome_1	10392164	A	G
chromosome_1	10400295	T	C
chromosome_1	10400614	A	G
chromosome_1	10424953	A	G
chromosome_1	10426086	A	G
chromosome_1	10430089	C	A
chromosome_1	10432996	C	T
chromosome_1	10433030	A	G
chromosome_1	10433108	G	A
chromosome_1	10438243	G	C
chromosome_1	10439130	C	T
chromosome_1	10439240	T	G
chromosome_1	10439303	G	T
chromosome_1	10447954	G	T
chromosome_1	10453670	C	T
chromosome_1	10457737	G	A
chromosome_1	10458804	A	T
chromosome_1	10459143	C	T
chromosome_1	10461269	G	A
chromosome_1	10467950	C	A
chromosome_1	10485142	G	A
chromosome_1	10485321	C	T
chromosome_1	10486054	G	C
chromosome_1	10486126	C	A
chromosome_1	10487633	C	G
chromosome_1	10487660	T	C
chromosome_1	10500861	C	T
chromosome_1	10583723	G	T
chromosome_1	10591163	T	C
chromosome_1	10593801	C	A
chromosome_1	10607377	G	A
chromosome_1	10607448	G	A
chromosome_1	10607515	C	T
chromosome_1	10608166	G	T
chromosome_1	10608215	C	T
chromosome_1	10611581	C	T
chromosome_1	10612350	A	T
chromosome_1	10613112	A	G
chromosome_1	10613325	T	C
chromosome_1	10613896	T	A
chromosome_1	10620864	G	A
chromosome_1	10624273	G	A
chromosome_1	10633623	A	C
chromosome_1	10652980	C	A
chromosome_1	10654038	C	A
chromosome_1	10672121	T	C
chromosome_1	10676138	G	A
chromosome_1	10676366	T	C
chromosome_1	10676762	C	T
chromosome_1	10676913	T	G
chromosome_1	10677105	G	A
chromosome_1	10681642	A	T
chromosome_1	10693726	T	A
chromosome_1	10698533	T	A
chromosome_1	10700099	C	T
chromosome_1	10813941	A	G
chromosome_1	10824520	G	A
chromosome_1	10825550	C	T
chromosome_1	10826493	T	G
chromosome_1	10828779	C	G
chromosome_1	10829220	G	A
chromosome_1	10829357	G	A
chromosome_1	10848210	C	T
chromosome_1	10850389	G	A
chromosome_1	10850497	A	G
chromosome_1	10850636	A	C
chromosome_1	10851395	G	A
chromosome_1	10851459	A	T
chromosome_1	10852260	G	A
chromosome_1	10853342	A	G
chromosome_1	10861041	A	G
chromosome_1	10863120	G	T
chromosome_1	10870366	C	G
chromosome_1	10870879	T	C
chromosome_1	10871205	T	A
chromosome_1	10871484	T	G
chromosome_1	10872162	A	G
chromosome_1	10874849	G	A
chromosome_1	11003858	T	C
chromosome_1	11004597	T	C
chromosome_1	11012613	C	G
chromosome_1	11012734	T	C
chromosome_1	11016747	C	T
chromosome_1	11137003	A	G
chromosome_1	11137045	G	C
chromosome_1	11143739	A	G
chromosome_1	11154277	G	A
chromosome_1	11154386	T	C
chromosome_1	11154983	C	G
chromosome_1	11155087	A	G
chromosome_1	11156686	C	T
chromosome_1	11156937	C	T
chromosome_1	11161843	C	A
chromosome_1	11161868	A	G
chromosome_1	11188443	C	A
chromosome_1	11188473	C	A
chromosome_1	11377740	T	A
chromosome_1	11407095	G	C
chromosome_1	11432917	T	C
chromosome_1	11452849	A	G
chromosome_1	11478785	G	A
chromosome_1	11534128	C	T
chromosome_1	11536156	G	A
chromosome_1	11537443	G	A
chromosome_1	11538082	G	C
chromosome_1	11539690	C	T
chromosome_1	11541149	A	C
chromosome_1	11573765	A	G
chromosome_1	11573872	T	C
chromosome_1	11575511	A	C
chromosome_1	11576685	C	A
chromosome_1	11577575	C	A
chromosome_1	11604527	G	C
chromosome_1	11605593	C	T
chromosome_1	11607455	T	C
chromosome_1	11619267	T	C
chromosome_1	11619678	G	A
chromosome_1	11619726	C	T
chromosome_1	11619768	T	A
chromosome_1	11622165	A	G
chromosome_1	11635282	G	A
chromosome_1	11635631	A	T
chromosome_1	11635748	T	C
chromosome_1	11638624	A	G
chromosome_1	11677124	T	C
chromosome_1	11684980	A	T
chromosome_1	11686857	A	G
chromosome_1	11710316	G	A
chromosome_1	11710384	C	G
chromosome_1	11730258	G	T
chromosome_1	11730309	T	C
chromosome_1	11730604	C	A
chromosome_1	11730985	T	C
chromosome_1	11731159	A	G
chromosome_1	11731345	A	G
chromosome_1	11777306	T	G
chromosome_1	11785511	G	A
chromosome_1	11785556	C	G
chromosome_1	11785853	T	A
chromosome_1	11785885	G	A
chromosome_1	11787361	G	T
chromosome_1	11787579	G	A
chromosome_1	11830031	T	C
chromosome_1	11854602	A	C
chromosome_1	11956812	A	T
chromosome_1	12080303	C	T
chromosome_1	12080775	G	A
chromosome_1	12080794	T	A
chromosome_1	12082073	C	G
chromosome_1	12111278	T	A
chromosome_1	12117002	C	A
chromosome_1	12117311	T	G
chromosome_1	12117838	G	A
chromosome_1	12123643	C	T
chromosome_1	12125443	G	A
chromosome_1	12125459	C	G
chromosome_1	12125984	G	A
chromosome_1	12126327	T	C
chromosome_1	12143484	C	G
chromosome_1	12152479	C	T
chromosome_1	12173394	G	A
chromosome_1	12183794	A	C
chromosome_1	12190156	A	C
chromosome_1	12195567	C	A
chromosome_1	12196560	C	G
chromosome_1	12197936	T	A
chromosome_1	12209273	C	G
chromosome_1	12222880	G	C
chromosome_1	12222913	G	T
chromosome_1	12223093	G	T
chromosome_1	12227275	C	G
chromosome_1	12253206	G	T
chromosome_1	12317543	T	A
chromosome_1	12339241	A	G
chromosome_1	12352480	A	T
chromosome_1	12365743	G	C
chromosome_1	12367157	G	A
chromosome_1	12408558	G	T
chromosome_1	12408854	G	C
chromosome_1	12410467	T	C
chromosome_1	12431665	C	G
chromosome_1	12434817	T	G
chromosome_1	12435963	T	C
chromosome_1	12436012	A	G
chromosome_1	12577755	G	T
chromosome_1	12644212	A	T
chromosome_1	12644790	C	T
chromosome_1	12647446	C	G
chromosome_1	12647506	T	C
chromosome_1	12647728	G	A
chromosome_1	12647758	A	C
chromosome_1	12648078	G	A
chromosome_1	12648406	G	A
chromosome_1	12712184	T	A
chromosome_1	12774072	G	C
chromosome_1	12800502	C	T
chromosome_1	12801324	A	C
chromosome_1	12809128	G	T
chromosome_1	12810570	C	T
chromosome_1	12810591	T	C
chromosome_1	12810720	C	T
chromosome_1	12810732	T	C
chromosome_1	12812198	T	C
chromosome_1	12821021	C	G
chromosome_1	12821531	C	G
chromosome_1	12821543	C	G
chromosome_1	12821819	C	G
chromosome_1	12860222	C	T
chromosome_1	12861036	C	T
chromosome_1	12862889	A	G
chromosome_1	12871402	T	C
chromosome_1	12946414	C	G
chromosome_1	12946478	G	A
chromosome_1	12948257	T	G
chromosome_1	12949371	T	C
chromosome_1	12949706	C	T
chromosome_1	12950137	C	T
chromosome_1	12950371	C	G
chromosome_1	12950560	T	C
chromosome_1	12950685	A	G
chromosome_1	12951679	A	G
chromosome_1	12985926	C	T
chromosome_1	13018438	C	G
chromosome_1	13018940	A	G
chromosome_1	13018970	C	G
chromosome_1	13019004	T	G
chromosome_1	13019103	G	A
chromosome_1	13019346	C	T
chromosome_1	13019527	G	A
chromosome_1	13037444	T	G
chromosome_1	13143878	G	A
chromosome_1	13144815	C	G
chromosome_1	13144881	A	G
chromosome_1	13145173	T	C
chromosome_1	13147407	T	C
chromosome_1	13147440	G	A
chromosome_1	13147594	T	C
chromosome_1	13147871	A	G
chromosome_1	13148039	G	A
chromosome_1	13154658	T	C
chromosome_1	13154757	A	C
chromosome_1	13154933	T	C
chromosome_1	13251762	T	C
chromosome_1	13265289	C	T
chromosome_1	13265527	T	C
chromosome_1	13285004	A	C
chromosome_1	13285911	G	A
chromosome_1	13286051	C	G
chromosome_1	13286139	T	C
chromosome_1	13293072	A	C
chromosome_1	13293090	T	G
chromosome_1	13293182	G	C
chromosome_1	13293193	G	C
chromosome_1	13293301	C	G
chromosome_1	13293335	G	C
chromosome_1	13297150	G	A
chromosome_1	13297283	G	A
chromosome_1	13326348	T	C
chromosome_1	13332840	C	T
chromosome_1	13340832	T	C
chromosome_1	13361007	A	G
chromosome_1	13380046	C	T
chromosome_1	13831135	G	A
chromosome_1	13849103	G	A
chromosome_1	13853360	A	G
chromosome_1	13853941	T	C
chromosome_1	13869989	G	T
chromosome_1	13870376	T	C
chromosome_1	13910562	T	C
chromosome_1	13932736	A	G
chromosome_1	13933223	C	T
chromosome_1	13937999	C	G
chromosome_1	13981693	T	A
chromosome_1	14005120	A	T
chromosome_1	14005187	T	C
chromosome_1	14005245	G	A
chromosome_1	14007854	G	T
chromosome_1	14008165	T	C
chromosome_1	14011473	C	T
chromosome_1	14013919	A	G
chromosome_1	14016467	C	A
chromosome_1	14016688	T	A
chromosome_1	14016848	T	C
chromosome_1	14016899	T	C
chromosome_1	14016939	A	G
chromosome_1	14016977	G	A
chromosome_1	14017645	C	G
chromosome_1	14030925	T	C
chromosome_1	14032564	G	A
chromosome_1	14033073	G	A
chromosome_1	14033589	T	C
chromosome_1	14033626	A	G
chromosome_1	14038196	A	G
chromosome_1	14038702	G	A
chromosome_1	14041119	C	T
chromosome_1	14044174	C	T
chromosome_1	14073364	C	A
chromosome_1	14076318	C	T
chromosome_1	14076799	T	C
chromosome_1	14078446	T	C
chromosome_1	14081052	A	T
chromosome_1	14085295	G	A
chromosome_1	14085345	A	T
chromosome_1	14085630	G	A
chromosome_1	14092924	T	C
chromosome_1	14093228	G	A
chromosome_1	14097900	G	A
chromosome_1	14097913	G	C
chromosome_1	14098586	G	A
chromosome_1	14098598	C	T
chromosome_1	14098860	C	T
chromosome_1	14100169	G	C
chromosome_1	14192207	A	G
chromosome_1	14192354	A	T
chromosome_1	14192630	T	A
chromosome_1	14218842	C	T
chromosome_1	14218868	A	T
chromosome_1	14218954	C	A
chromosome_1	14268773	C	A
chromosome_1	14268801	C	G
chromosome_1	14268916	C	T
chromosome_1	14269023	C	T
chromosome_1	14269291	G	A
chromosome_1	14269327	C	G
chromosome_1	14269490	G	C
chromosome_1	14269532	C	T
chromosome_1	14269627	T	G
chromosome_1	14269854	G	C
chromosome_1	14269864	T	A
chromosome_1	14269909	C	A
chromosome_1	14270086	C	G
chromosome_1	14270322	G	C
chromosome_1	14270653	A	G
chromosome_1	14270662	A	G
chromosome_1	14270856	G	T
chromosome_1	14271018	C	G
chromosome_1	14337947	T	C
chromosome_1	14362354	T	C
chromosome_1	14362362	T	C
chromosome_1	14373067	A	G
chromosome_1	14377670	A	T
chromosome_1	14500964	T	C
chromosome_1	14566868	G	C
chromosome_1	14567303	C	G
chromosome_1	14567962	T	C
chromosome_1	14622008	A	G
chromosome_1	14622685	A	G
chromosome_1	14623236	A	C
chromosome_1	14631459	C	T
chromosome_1	14689857	A	C
chromosome_1	14689901	T	C
chromosome_1	14730245	T	C
chromosome_1	14731722	G	A
chromosome_1	14748847	T	G
chromosome_1	14748907	G	T
chromosome_1	14749113	A	G
chromosome_1	14750593	T	A
chromosome_1	14791738	C	T
chromosome_1	14791897	T	C
chromosome_1	14794979	A	G
chromosome_1	14795342	A	G
chromosome_1	14795588	G	A
chromosome_1	14795648	G	T
chromosome_1	14795814	G	A
chromosome_1	14875521	G	A
chromosome_1	14887218	A	G
chromosome_1	14887377	C	T
chromosome_1	14896846	C	G
chromosome_1	14896883	A	G
chromosome_1	14898634	G	T
chromosome_1	14898937	A	T
chromosome_1	14898991	C	T
chromosome_1	14899450	G	C
chromosome_1	14899502	A	G
chromosome_1	14902475	A	C
chromosome_1	14903453	C	T
chromosome_1	14921143	G	T
chromosome_1	14921371	A	C
chromosome_1	14921383	A	C
chromosome_1	14923170	T	C
chromosome_1	14923401	T	G
chromosome_1	14923497	A	G
chromosome_1	14924251	C	T
chromosome_1	14924263	T	G
chromosome_1	14925424	A	T
chromosome_1	14925610	C	T
chromosome_1	14925745	G	A
chromosome_1	14925768	C	A
chromosome_1	14925854	G	T
chromosome_1	14936915	C	G
chromosome_1	14944431	G	A
chromosome_1	14979636	C	T
chromosome_1	14981757	G	C
chromosome_1	14982615	C	T
chromosome_1	14982636	G	A
chromosome_1	14982749	G	A
chromosome_1	14983043	A	T
chromosome_1	14998530	A	T
chromosome_1	14998641	A	C
chromosome_1	15000208	T	C
chromosome_1	15019266	T	C
chromosome_1	15024383	A	G
chromosome_1	15024665	A	T
chromosome_1	15024812	G	A
chromosome_1	15024898	C	T
chromosome_1	15026146	G	T
chromosome_1	15029716	G	A
chromosome_1	15037035	C	T
chromosome_1	15037091	G	C
chromosome_1	15037202	C	T
chromosome_1	15037883	C	T
chromosome_1	15038112	G	T
chromosome_1	15038143	A	C
chromosome_1	15040073	A	C
chromosome_1	15044660	G	C
chromosome_1	15044704	T	C
chromosome_1	15044720	G	A
chromosome_1	15047454	T	C
chromosome_1	15047548	G	A
chromosome_1	15048974	A	G
chromosome_1	15055240	C	A
chromosome_1	15066505	C	T
chromosome_1	15174529	G	A
chromosome_1	15183751	T	C
chromosome_1	15184697	A	C
chromosome_1	15199787	C	T
chromosome_1	15261404	A	G
chromosome_1	15262234	T	C
chromosome_1	15264817	T	C
chromosome_1	15278560	C	T
chromosome_1	15281526	A	G
chromosome_1	15291225	A	C
chromosome_1	15293123	C	T
chromosome_1	15293198	A	C
chromosome_1	15295775	G	A
chromosome_1	15297282	T	C
chromosome_1	15297763	A	G
chromosome_1	15387633	A	G
chromosome_1	15412174	G	A
chromosome_1	15645210	G	A
chromosome_1	15645467	C	T
chromosome_1	15645516	A	G
chromosome_1	15647316	G	C
chromosome_1	15741372	G	A
chromosome_1	15741882	G	A
chromosome_1	15773162	C	G
chromosome_1	15773667	C	G
chromosome_1	15774685	T	A
chromosome_1	15774754	A	T
chromosome_1	15776485	G	A
chromosome_1	15776500	A	T
chromosome_1	15776610	A	G
chromosome_1	15776785	A	G
chromosome_1	15777252	A	G
chromosome_1	15777273	C	G
chromosome_1	15777379	A	G
chromosome_1	15777438	C	T
chromosome_1	15777500	A	T
chromosome_1	15798329	G	A
chromosome_1	15798357	G	C
chromosome_1	15798434	A	C
chromosome_1	15800730	G	A
chromosome_1	15826855	G	A
chromosome_1	15826873	C	A
chromosome_1	15827061	T	C
chromosome_1	15882412	C	A
chromosome_1	15882600	T	C
chromosome_1	15882634	G	C
chromosome_1	15882928	G	T
chromosome_1	15894967	A	C
chromosome_1	15896643	T	C
chromosome_1	15896890	G	C
chromosome_1	15896936	C	T
chromosome_1	15896975	G	C
chromosome_1	15896985	G	A
chromosome_1	15899043	C	T
chromosome_1	15899732	A	C
chromosome_1	15906558	G	A
chromosome_1	15907929	T	C
chromosome_1	15908112	T	C
chromosome_1	15908299	A	G
chromosome_1	15908523	T	G
chromosome_1	15908685	A	G
chromosome_1	15908736	T	C
chromosome_1	15909161	A	C
chromosome_1	15909451	T	G
chromosome_1	15914859	G	C
chromosome_1	15918798	T	C
chromosome_1	15919088	T	G
chromosome_1	15919288	T	G
chromosome_1	15919339	C	G
chromosome_1	15919370	G	A
chromosome_1	15919532	C	T
chromosome_1	15919796	C	T
chromosome_1	15919837	G	C
chromosome_1	15919953	T	C
chromosome_1	15919989	A	C
chromosome_1	15920146	T	A
chromosome_1	15920505	C	T
chromosome_1	15940531	A	G
chromosome_1	15942700	C	T
chromosome_1	15945152	A	G
chromosome_1	15945191	C	G
chromosome_1	15945263	C	A
chromosome_1	15945311	G	A
chromosome_1	15948389	A	G
chromosome_1	15948502	G	A
chromosome_1	15948599	A	G
chromosome_1	15948606	A	G
chromosome_1	15951924	C	T
chromosome_1	15952842	G	T
chromosome_1	15953759	G	A
chromosome_1	16465069	C	T
chromosome_1	16465108	A	C
chromosome_1	16465195	G	A
chromosome_1	16465264	C	A
chromosome_1	16590599	G	C
chromosome_1	16590695	A	G
chromosome_1	16590757	C	A
chromosome_1	16590995	G	C
chromosome_1	16636011	G	T
chromosome_1	16638061	A	G
chromosome_1	16638115	C	T
chromosome_1	16677720	G	C
chromosome_1	16678386	G	A
chromosome_1	16689483	T	G
chromosome_1	16689541	G	A
chromosome_1	16689559	A	G
chromosome_1	16689620	G	C
[truncated: 42,496 more rows]
