# Supplementary material for: Transcriptome Characterization and Functional Marker Development in Sorghum Sudanense
Source: PLoS One. 2016 May 6;11(5):e0154947. doi: 10.1371/journal.pone.0154947 (PMC4859472; doi:10.1371/journal.pone.0154947)
Supplement: S5 Table — (XLSX) [file pone.0154947.s006.xlsx]

## Sheet: final
Chromosome	Position	Reference genome	Sudangrass transcriptome
chromosome_1	22798	A	AAATT
chromosome_1	23128	C	CTA
chromosome_1	53937	GC	G
chromosome_1	116479	T	TGTGC
chromosome_1	116496	G	GTT
chromosome_1	158000	TGTGTGA	T
chromosome_1	162866	CCA	C
chromosome_1	172571	A	AG
chromosome_1	174141	GTA	G
chromosome_1	251423	G	GCA
chromosome_1	254346	G	GA
chromosome_1	259427	C	CGCA
chromosome_1	260717	TTA	T
chromosome_1	261729	CCATCA	C
chromosome_1	272651	TGTTAACTAACGG	T
chromosome_1	272833	AC	A
chromosome_1	276341	TCGTTCGATGATGTAGCCAG	T
chromosome_1	282556	AT	A
chromosome_1	283152	T	TCACAC
chromosome_1	283358	GGCTGCTGCT	G
chromosome_1	283523	CCTCCGT	C
chromosome_1	283871	C	CAT
chromosome_1	285324	TG	T
chromosome_1	285602	AACATT	A
chromosome_1	300899	G	GGAGAGGGA
chromosome_1	305845	A	AT
chromosome_1	306422	CG	C
chromosome_1	310773	CGG	C
chromosome_1	311374	T	TC
chromosome_1	337016	C	CGGCGGCGGCGGGGCG
chromosome_1	337037	C	CCACCAA
chromosome_1	341890	C	CCCGCCA
chromosome_1	342491	T	TGCGCCCGCGCCC
chromosome_1	358569	GTGC	G
chromosome_1	360253	A	ATT
chromosome_1	360254	A	AC
chromosome_1	383811	C	CATAT
chromosome_1	384327	G	GC
chromosome_1	384328	ATAG	A
chromosome_1	399108	C	CA
chromosome_1	399112	G	GT
chromosome_1	399203	GGCGTCGGCGT	G
chromosome_1	399259	TG	T
chromosome_1	399688	C	CCACCGG
chromosome_1	399737	CTTCGATTCGA	C
chromosome_1	411329	T	TCGATTCCC
chromosome_1	411397	G	GCCTGCC
chromosome_1	417744	C	CCG
chromosome_1	429203	ACACCTCACCT	A
chromosome_1	462341	C	CAGGAG
chromosome_1	463307	A	ACCGGCC
chromosome_1	463670	T	TGATG
chromosome_1	536138	TGACACAGACACA	T
chromosome_1	536251	C	CA
chromosome_1	536258	A	AAG
chromosome_1	544014	AG	A
chromosome_1	544274	C	CGGCGT
chromosome_1	544337	G	GGAGAGA
chromosome_1	594927	TC	T
chromosome_1	695490	AGGGG	A
chromosome_1	700761	CT	C
chromosome_1	738926	T	TCGGTTG
chromosome_1	743455	GGCCTGCCTGCCTGCCT	G
chromosome_1	743487	A	ACTCCGC
chromosome_1	748893	AAATCAATGATCCGC	A
chromosome_1	749499	T	TCTC
chromosome_1	785581	CAT	C
chromosome_1	785589	A	AC
chromosome_1	785648	A	AAAAT
chromosome_1	835039	C	CGTGTCGCG
chromosome_1	836912	TA	T
chromosome_1	859683	CCTT	C
chromosome_1	864606	T	TTCG
chromosome_1	871296	TGAGC	T,TGAGCGAGCGAGC
chromosome_1	882518	GT	G
chromosome_1	885424	GCGACGC	G
chromosome_1	906928	C	CCTCT
chromosome_1	920295	A	AGATTG
chromosome_1	922276	CAACAG	C
chromosome_1	922452	G	GGAGCT
chromosome_1	944999	CTTT	C
chromosome_1	955271	T	TG
chromosome_1	965546	AGCGAC	A
chromosome_1	965676	TGCGCCCGCG	T
chromosome_1	1005611	GGCA	G
chromosome_1	1009815	GCCCCGGCC	G
chromosome_1	1010367	G	GC
chromosome_1	1010841	TGCCCAGGCATCTGGGA	T
chromosome_1	1010949	C	CTGCA
chromosome_1	1011188	T	TAA
chromosome_1	1012515	TCTGTA	T
chromosome_1	1014678	GCCGTCGGGGACGGCC	G
chromosome_1	1026020	C	CGGCCGCCGA
chromosome_1	1053030	A	AAAT
chromosome_1	1059168	AGTCGTCGTC	A,AGTCGTC
chromosome_1	1060893	CTGCT	C
chromosome_1	1060975	A	ATTGGTG
chromosome_1	1061356	C	CA
chromosome_1	1131912	GA	G
chromosome_1	1131934	G	GC
chromosome_1	1133806	TTATA	T
chromosome_1	1178469	GAC	G
chromosome_1	1179213	TGTC	T
chromosome_1	1182826	CT	C
chromosome_1	1205716	T	TTGCTGCTGC
chromosome_1	1205929	AAGT	A
chromosome_1	1229193	GAA	G
chromosome_1	1232739	G	GT
chromosome_1	1235789	ATT	A
chromosome_1	1238676	T	TTC
chromosome_1	1238680	TAA	T
chromosome_1	1240007	A	AACTT
chromosome_1	1242719	CGA	C
chromosome_1	1255509	GCTATGT	G
chromosome_1	1259265	G	GCGACTC
chromosome_1	1266594	A	AT
chromosome_1	1275749	ACGGCGG	A
chromosome_1	1281790	GCTTA	G
chromosome_1	1284752	T	TC
chromosome_1	1287289	AGCT	A
chromosome_1	1313339	TGC	T
chromosome_1	1327273	CTGAAA	C
chromosome_1	1327709	G	GA
chromosome_1	1337417	TGAA	T
chromosome_1	1348652	TCGAGAG	T
chromosome_1	1349994	GCGC	G
chromosome_1	1354545	GCCT	G
chromosome_1	1360312	C	CACTT
chromosome_1	1380095	GCCACCT	G
chromosome_1	1388528	C	CT
chromosome_1	1399336	C	CAG
chromosome_1	1414319	TGG	T
chromosome_1	1438805	CTT	C,CT
chromosome_1	1450871	T	TAA
chromosome_1	1453888	GA	G
chromosome_1	1481437	A	AT
chromosome_1	1484784	GCC	G
chromosome_1	1484834	AACC	A
chromosome_1	1490331	TAG	T
chromosome_1	1493446	C	CA
chromosome_1	1494190	TA	T
chromosome_1	1494302	TACC	T
chromosome_1	1495208	A	AAGCAT
chromosome_1	1495274	A	AT
chromosome_1	1495295	CG	C
chromosome_1	1521037	T	TA
chromosome_1	1601074	C	CGAG
chromosome_1	1601311	GTGGAC	G
chromosome_1	1618027	G	GGA
chromosome_1	1649057	A	AAG
chromosome_1	1678326	AC	A
chromosome_1	1679599	C	CT
chromosome_1	1712265	C	CA
chromosome_1	1717887	G	GC
chromosome_1	1770026	T	TGCG
chromosome_1	1799534	T	TCGACTAA
chromosome_1	1799590	T	TC
chromosome_1	1799959	A	ATT
chromosome_1	1807716	CTCTCTG	C
chromosome_1	1808990	AAAC	A
chromosome_1	1817842	C	CTCCAA
chromosome_1	1820534	T	TC
chromosome_1	1820923	GGA	G
chromosome_1	1834079	A	ACT
chromosome_1	1834080	TAA	T
chromosome_1	1835105	G	GA
chromosome_1	1836801	CGAG	C
chromosome_1	1854976	G	GCCTCT
chromosome_1	1854977	G	GC
chromosome_1	1860658	CT	C
chromosome_1	1861957	G	GA
chromosome_1	1862051	GT	G
chromosome_1	1882690	TGCC	T
chromosome_1	1883404	A	ATTT
chromosome_1	1886965	CGACGGG	C
chromosome_1	1932483	ACGAT	A
chromosome_1	1932801	CTAA	C
chromosome_1	1933263	TAA	T,TAAA
chromosome_1	1933408	A	ATT
chromosome_1	1933473	C	CT
chromosome_1	1987185	G	GTTTTT
chromosome_1	1994673	C	CT
chromosome_1	2029093	C	CT
chromosome_1	2093144	ACTGCTAATG	A
chromosome_1	2093162	TA	T
chromosome_1	2099947	ATCGCTC	A
chromosome_1	2129867	T	TA
chromosome_1	2170343	A	AT,ATT
chromosome_1	2173302	TA	T
chromosome_1	2173378	T	TA
chromosome_1	2230340	CA	C
chromosome_1	2232276	TA	T
chromosome_1	2233931	GA	G
chromosome_1	2235227	C	CAAAAA,CAAAAAAA
chromosome_1	2237685	C	CGGCGGG
chromosome_1	2237975	A	AGGGTC
chromosome_1	2262900	TATCATG	T
chromosome_1	2264357	CT	C
chromosome_1	2279920	AT	A
chromosome_1	2289887	G	GA
chromosome_1	2289964	T	TG
chromosome_1	2290527	C	CT,CTT
chromosome_1	2436224	CT	C
chromosome_1	2440622	T	TG
chromosome_1	2460198	G	GGCACC
chromosome_1	2467070	CTTTCAT	C
chromosome_1	2468535	T	TG
chromosome_1	2492117	G	GCATCCACTT
chromosome_1	2524799	GA	G
chromosome_1	2524909	C	CGAGGGAGG
chromosome_1	2554533	CTT	C
chromosome_1	2584598	TAG	T
chromosome_1	2622695	TTTC	T
chromosome_1	2636810	AC	A
chromosome_1	2658974	TTGCAGCCCTGC	T
chromosome_1	2663533	G	GCCCGTCCCGC
chromosome_1	2679456	AG	A
chromosome_1	2680374	T	TGAA
chromosome_1	2687596	G	GT
chromosome_1	2689669	G	GC
chromosome_1	2694485	G	GAT
chromosome_1	2695179	TCAGCTCCTGCTC	T
chromosome_1	2703833	CT	C
chromosome_1	2717954	C	CG
chromosome_1	2717997	C	CGGA
chromosome_1	2731271	GCTCTCTCTCTCTCT	G
chromosome_1	2743810	A	AT
chromosome_1	2782668	CA	C
chromosome_1	2783254	C	CCGG
chromosome_1	2796540	A	AGTCTTAAAACCAAAT
chromosome_1	2797121	ATG	A
chromosome_1	2815362	AGTCTGGCG	A
chromosome_1	2819031	CAAA	C
chromosome_1	2823616	AC	A
chromosome_1	2845480	TGCTGC	T
chromosome_1	2934962	GC	G
chromosome_1	2935025	T	TTCAAGC
chromosome_1	2971929	C	CT
chromosome_1	2975844	CCAA	C
chromosome_1	2982124	G	GTCT
chromosome_1	2999696	CA	C
chromosome_1	2999842	AGTATAGT	A
chromosome_1	3002532	CG	C
chromosome_1	3010977	G	GC
chromosome_1	3035136	GA	G
chromosome_1	3051044	T	TG
chromosome_1	3070904	C	CCAGCAG
chromosome_1	3129755	C	CA
chromosome_1	3131645	CA	C
chromosome_1	3137799	C	CATT
chromosome_1	3150673	G	GT
chromosome_1	3226155	CGAA	C
chromosome_1	3227001	TTTA	T
chromosome_1	3252530	C	CCTTA
chromosome_1	3296786	TGCG	T
chromosome_1	3303452	GGCGCCGGCA	G
chromosome_1	3328544	GGAACCA	G
chromosome_1	3328635	C	CGAGTA
chromosome_1	3329788	C	CTTT
chromosome_1	3331576	T	TCGCCGCCGC
chromosome_1	3380359	G	GA
chromosome_1	3381347	C	CT
chromosome_1	3388774	GC	G
chromosome_1	3403456	TAA	T
chromosome_1	3403593	AACTGACTGACTG	A
chromosome_1	3404715	TGCC	T
chromosome_1	3416458	CG	C
chromosome_1	3445215	C	CA
chromosome_1	3456124	T	TC
chromosome_1	3493081	G	GA
chromosome_1	3521945	C	CCAGACA
chromosome_1	3523003	TCACCGCAGCAGTCCA	T
chromosome_1	3535956	GCCA	G
chromosome_1	3536743	T	TGA
chromosome_1	3540498	TA	T
chromosome_1	3542622	C	CCG
chromosome_1	3550113	T	TA
chromosome_1	3550605	ATTTAT	A
chromosome_1	3550634	C	CAA,CAAA
chromosome_1	3550712	AG	A
chromosome_1	3554577	CG	C
chromosome_1	3554622	TTC	T
chromosome_1	3558301	CAGTT	C
chromosome_1	3571692	T	TC
chromosome_1	3571847	CT	C
chromosome_1	3575478	C	CA
chromosome_1	3582320	A	AT
chromosome_1	3603872	C	CG
chromosome_1	3604100	G	GGCC
chromosome_1	3614879	A	ACCTCCT
chromosome_1	3619064	G	GA
chromosome_1	3619241	T	TC
chromosome_1	3623241	GA	G
chromosome_1	3630362	A	AGTGGCGGTGGTGGTGGATATG
chromosome_1	3702611	C	CGCAG
chromosome_1	3710527	G	GTTC
chromosome_1	3721896	CT	C
chromosome_1	3722187	T	TG
chromosome_1	3728740	C	CTT
chromosome_1	3795727	A	AGAAGAAGGC
chromosome_1	3807943	T	TGGC
chromosome_1	3814719	T	TCAG
chromosome_1	3817964	GATACATAT	G
chromosome_1	3818652	AAGCGAGC	A
chromosome_1	3850910	TA	T
chromosome_1	3852356	C	CG
chromosome_1	3878916	CTGCCCG	C
chromosome_1	3902505	GAC	G
chromosome_1	3909034	ATG	A
chromosome_1	3910217	GGCCGGA	G
chromosome_1	3910277	TGCG	T
chromosome_1	3916283	TC	T
chromosome_1	3975369	GTC	G
chromosome_1	3976533	TTCGA	T
chromosome_1	4030988	GT	G
chromosome_1	4048785	CGTA	C
chromosome_1	4049109	GA	G
chromosome_1	4054656	ATGGTGG	A
chromosome_1	4084574	CCTTCGG	C
chromosome_1	4153715	AGCCAGGCCAG	A
chromosome_1	4202589	CAT	C
chromosome_1	4203522	T	TGAGA
chromosome_1	4206132	C	CA
chromosome_1	4277607	A	ATAGAAC
chromosome_1	4277903	G	GTA
chromosome_1	4279334	T	TCTC
chromosome_1	4279840	GTA	G
chromosome_1	4280087	AGAT	A
chromosome_1	4288657	ATT	A
chromosome_1	4300288	C	CGTA
chromosome_1	4336900	C	CA
chromosome_1	4367249	T	TA
chromosome_1	4371995	ATTGTTGCCCTGTCCATTT	A
chromosome_1	4372105	GA	G
chromosome_1	4372182	TTCCTAGTGGAAGCCTTTA	T
chromosome_1	4385043	AG	A
chromosome_1	4414084	TTAGCG	T
chromosome_1	4415795	G	GAAA
chromosome_1	4424339	A	AT
chromosome_1	4503253	ACGGGAG	A
chromosome_1	4504783	TA	T
chromosome_1	4505225	G	GC
chromosome_1	4505305	A	AG
chromosome_1	4505634	G	GA
chromosome_1	4508367	AGGCAGCGCTTCCGC	A
chromosome_1	4523585	TC	T
chromosome_1	4523709	G	GT
chromosome_1	4527756	A	ACTGCATGG
chromosome_1	4552367	A	AAT
chromosome_1	4562581	C	CCCAGTCCCCA
chromosome_1	4576921	GC	G
chromosome_1	4627196	GA	G
chromosome_1	4633826	TC	T
chromosome_1	4635067	A	ATTC
chromosome_1	4776943	A	AT
chromosome_1	4835319	CA	C
chromosome_1	4867812	T	TA
chromosome_1	4959232	G	GT
chromosome_1	5136866	T	TA
chromosome_1	5136975	A	AAG
chromosome_1	5136989	TA	T
chromosome_1	5138242	T	TA
chromosome_1	5301639	G	GT
chromosome_1	5463446	A	AAC
chromosome_1	5463449	TGC	T
chromosome_1	5465709	GCCTGCATCCGCACGAGTGAAAGCAGAAGGAAAAAAAAAACAGTGAGCTAATCAGAGCATAGGACTCGCCGCAATGCGATCGGCGACGGGTTCACGCA	G
chromosome_1	5490090	AT	A
chromosome_1	5490186	AT	A
chromosome_1	5542162	GGA	G
chromosome_1	5565208	C	CTA
chromosome_1	5573533	CCGCCCG	C,CCGCCCGCGCCCG
chromosome_1	5580610	C	CACTCTCTTAG
chromosome_1	5806197	CCGGTCGCCTAGTCGCCGGGCCGCCGCCGGTCGCGTGGTGGGGTTGCAGGGCCGACGT	C
chromosome_1	5866909	C	CA
chromosome_1	5890759	A	ACTC
chromosome_1	5930387	GTA	G
chromosome_1	5930392	TGTC	T
chromosome_1	5930951	AATCATC	A
chromosome_1	5930999	A	ATTCTCGT
chromosome_1	5944691	TGAA	T
chromosome_1	5965776	T	TA
chromosome_1	5965804	T	TTA
chromosome_1	6008083	CTAA	C
chromosome_1	6009023	CTCA	C
chromosome_1	6009320	GT	G
chromosome_1	6040196	T	TACA
chromosome_1	6047010	T	TGGTC
chromosome_1	6054760	TCCA	T
chromosome_1	6113291	AGATC	A
chromosome_1	6133921	C	CA
chromosome_1	6228004	TCCTC	T
chromosome_1	6236231	TG	T
chromosome_1	6255838	CTTG	C
chromosome_1	6256916	C	CT
chromosome_1	6328561	AT	A
chromosome_1	6468371	ACCT	A
chromosome_1	6502283	G	GT
chromosome_1	6532050	A	AG
chromosome_1	6555044	CCAG	C
chromosome_1	6555183	C	CCTG
chromosome_1	6577693	GA	G
chromosome_1	6603051	CCAT	C
chromosome_1	6639431	TGGAG	T
chromosome_1	6656183	C	CAA
chromosome_1	6660888	CA	C
chromosome_1	6682057	T	TG
chromosome_1	6686885	G	GATCCCA
chromosome_1	6721830	GA	G
chromosome_1	6722618	T	TGCA
chromosome_1	6722673	C	CAT
chromosome_1	6745430	G	GA
chromosome_1	6816833	A	AT
chromosome_1	6900376	G	GT
chromosome_1	6905312	GGA	G
chromosome_1	6963006	A	AGCACAG
chromosome_1	6966885	GC	G
chromosome_1	6990819	G	GTGTA
chromosome_1	7001468	A	AC
chromosome_1	7038397	CA	C
chromosome_1	7042432	G	GGC
chromosome_1	7042681	C	CCGGCGA
chromosome_1	7044312	GA	G,GAA
chromosome_1	7056120	CGAGA	C
chromosome_1	7057597	CA	C
chromosome_1	7064361	GA	G
chromosome_1	7068235	CTA	C
chromosome_1	7068463	CCCT	C
chromosome_1	7069629	G	GA
chromosome_1	7070093	C	CCGT
chromosome_1	7078248	AT	A
chromosome_1	7104460	C	CA
chromosome_1	7127047	A	ATGAACC
chromosome_1	7141878	G	GA
chromosome_1	7146391	AT	A
chromosome_1	7146659	CCTAAA	C
chromosome_1	7146666	T	TC
chromosome_1	7146707	G	GT
chromosome_1	7150661	G	GA
chromosome_1	7160637	C	CT
chromosome_1	7180435	CTGA	C
chromosome_1	7213498	TC	T
chromosome_1	7213556	T	TCGC
chromosome_1	7214169	G	GTTCGAC
chromosome_1	7223898	TAGAG	T
chromosome_1	7225786	G	GA,GAA
chromosome_1	7225956	GA	G,GAA
chromosome_1	7227010	AAAG	A
chromosome_1	7227921	C	CT
chromosome_1	7291719	AT	A
chromosome_1	7294408	GGA	G
chromosome_1	7294416	C	CAG
chromosome_1	7296202	G	GC
chromosome_1	7369921	ATGATT	A
chromosome_1	7370927	C	CCACGCTT
chromosome_1	7384786	TGGC	T
chromosome_1	7397589	GA	G
chromosome_1	7399102	C	CTCGGG
chromosome_1	7433061	CTCT	C
chromosome_1	7437219	AGAG	A
chromosome_1	7544927	G	GA
chromosome_1	7554855	TA	T
chromosome_1	7582777	GCTCGGT	G
chromosome_1	7602433	C	CT
chromosome_1	7687947	G	GA
chromosome_1	7694712	TA	T
chromosome_1	7728882	ATT	A
chromosome_1	7816289	GT	G
chromosome_1	7857907	G	GGA
chromosome_1	7859166	C	CT
chromosome_1	7864459	CTGAGGAG	C
chromosome_1	7864890	GATAT	G
chromosome_1	7928058	T	TTTTATC
chromosome_1	7928433	ATG	A
chromosome_1	7959758	G	GC
chromosome_1	8029650	GCCCC	G
chromosome_1	8031736	ACTCT	A
chromosome_1	8069176	CTT	C
chromosome_1	8072678	CAACT	C
chromosome_1	8074413	GTATGTATATGTATA	G
chromosome_1	8074456	CCA	C
chromosome_1	8076883	G	GGGCGGGCCC
chromosome_1	8090897	C	CAT
chromosome_1	8271655	TG	T
chromosome_1	8278239	C	CA
chromosome_1	8313824	C	CA
chromosome_1	8315227	C	CA
chromosome_1	8537908	C	CG
chromosome_1	8767580	TG	T
chromosome_1	8852142	A	AT
chromosome_1	8909187	CA	C
chromosome_1	8934079	AT	A
chromosome_1	8998638	G	GT
chromosome_1	9003699	GT	G
chromosome_1	9005381	C	CCATGG
chromosome_1	9173135	A	AT
chromosome_1	9188212	AT	A
chromosome_1	9202640	G	GA
chromosome_1	9275287	C	CAA
chromosome_1	9318094	G	GA
chromosome_1	9332624	T	TA
chromosome_1	9359154	G	GA
chromosome_1	9591982	C	CT
chromosome_1	9660243	T	TAC
chromosome_1	9666179	A	AG
chromosome_1	9698035	C	CGGGAGT
chromosome_1	9798256	AGGG	A
chromosome_1	9798260	AGGGAGGGAGGGAC	A
chromosome_1	9822425	C	CTT
chromosome_1	9832227	TTC	T
chromosome_1	9854189	T	TGA
chromosome_1	9855405	ACCGG	A
chromosome_1	9953427	CAG	C
chromosome_1	10006832	G	GT
chromosome_1	10025555	GC	G
chromosome_1	10105258	AC	A
chromosome_1	10122092	AT	A
chromosome_1	10137828	TAG	T
chromosome_1	10141800	G	GAGGA
chromosome_1	10141820	C	CCGGCGGTGGA
chromosome_1	10165312	AT	A,ACT
chromosome_1	10165314	C	CAG
chromosome_1	10293469	CCTGGCTG	C
chromosome_1	10311180	C	CA
chromosome_1	10340921	CT	C
chromosome_1	10422737	T	TA
chromosome_1	10431511	A	AGGGG
chromosome_1	10432810	TCAG	T
chromosome_1	10458671	GA	G
chromosome_1	10458679	G	GAGCCTC
chromosome_1	10463205	C	CT
chromosome_1	10500745	CCCGCCG	C
chromosome_1	10583376	C	CAAGGGG
chromosome_1	10583493	A	ACGG
chromosome_1	10590291	A	ACTTT
chromosome_1	10595439	AGAG	A
chromosome_1	10601551	T	TCGCCGC
chromosome_1	10626285	TAA	T
chromosome_1	10657453	GCGGA	G
chromosome_1	10850760	A	AT
chromosome_1	10851563	AT	A
chromosome_1	10851583	ATACAAACT	A
chromosome_1	10900772	C	CT
chromosome_1	11017679	GGGC	G
chromosome_1	11074358	C	CGT
chromosome_1	11136976	ACGGT	A
chromosome_1	11159570	G	GACA
chromosome_1	11188724	C	CGTCGGGCGGT
chromosome_1	11188765	TGAGGTTCCG	T
chromosome_1	11216951	AT	A
chromosome_1	11363258	GAACGA	G
chromosome_1	11477774	AT	A
chromosome_1	11498621	C	CA
chromosome_1	11537557	TAA	T
chromosome_1	11575141	CA	C
chromosome_1	11575716	TA	T
chromosome_1	11575767	A	ACC
chromosome_1	11575791	T	TGA
chromosome_1	11604627	CCAAGGA	C
chromosome_1	11622289	TGGA	T
chromosome_1	11632136	G	GGGA
chromosome_1	11711005	AG	A
chromosome_1	11733694	GC	G
chromosome_1	11733802	TG	T
chromosome_1	11776354	C	CCCCTCCT
chromosome_1	11776410	C	CCCTCCT
chromosome_1	11824798	G	GGCCGCA
chromosome_1	11829992	GA	G
chromosome_1	11957619	C	CA
chromosome_1	12002312	TA	T
chromosome_1	12028810	C	CA
chromosome_1	12113084	TA	T
chromosome_1	12173641	G	GT
chromosome_1	12173874	CTTG	C
chromosome_1	12173877	G	GCA
chromosome_1	12197798	CA	C
chromosome_1	12199050	T	TC
chromosome_1	12199159	T	TC
chromosome_1	12199628	G	GACT
chromosome_1	12199669	ACGG	A
chromosome_1	12199725	GGGGCGGGC	G
chromosome_1	12200843	ACGAGCGG	A
chromosome_1	12206265	G	GC
chromosome_1	12208911	C	CCTTCCT
chromosome_1	12224961	A	ACGCCGACGCCGC
chromosome_1	12225024	C	CTT
chromosome_1	12336430	TCGCCTG	T
chromosome_1	12339298	C	CT
chromosome_1	12344944	TGGA	T
chromosome_1	12408967	CT	C
chromosome_1	12419524	CA	C
chromosome_1	12648449	CAG	C
chromosome_1	12648526	A	AC
chromosome_1	12721122	CAG	C
chromosome_1	12771184	ACCCC	A
chromosome_1	12776858	A	ATG
chromosome_1	12776859	AAC	A
chromosome_1	12801626	CG	C
chromosome_1	12814213	AC	A
chromosome_1	12820671	AT	A
chromosome_1	12857482	CAA	C
chromosome_1	12858744	ATCAG	A
chromosome_1	12868134	A	ATCGTC
chromosome_1	12946697	AT	A
chromosome_1	12947705	G	GC
chromosome_1	12947893	TGTCTATTTTGG	T
chromosome_1	12947919	CT	C
chromosome_1	12948019	T	TA
chromosome_1	12949180	T	TCTAAA
chromosome_1	12950035	A	AT
chromosome_1	12951705	ACCG	A
chromosome_1	12952707	TTTTGG	T
chromosome_1	12986066	TG	T
chromosome_1	12986237	GTGCCA	G
chromosome_1	12986751	G	GT
chromosome_1	13020019	AT	A
chromosome_1	13036873	TG	T
chromosome_1	13177463	TC	T
chromosome_1	13297316	G	GTTT
chromosome_1	13346537	CGGCGCTGGCGCTGGCGGT	C
chromosome_1	13346689	C	CGCG
chromosome_1	13346998	CTGCCTG	C
chromosome_1	13431068	TTA	T
chromosome_1	13848231	T	TACA
chromosome_1	13848234	AC	A
chromosome_1	13854707	T	TA
chromosome_1	13854738	C	CAA,CAAA
chromosome_1	13859973	GGT	G
chromosome_1	13861882	A	AC
chromosome_1	13864086	G	GATAAT
chromosome_1	14010463	TGGC	T
chromosome_1	14011042	C	CT
chromosome_1	14014021	G	GT
chromosome_1	14014029	CT	C
chromosome_1	14014094	GGCAT	G
chromosome_1	14018606	G	GTGTTGAC
chromosome_1	14030814	CAAG	C
chromosome_1	14080780	C	CT
chromosome_1	14084503	A	AT
chromosome_1	14087763	AAAG	A
chromosome_1	14098080	ACGGCCGGCCGGC	A
chromosome_1	14098188	GAA	G
chromosome_1	14099706	C	CCACCACCAGCAG
chromosome_1	14100074	AGG	A
chromosome_1	14100078	CCAGG	C
chromosome_1	14190969	A	ACT
chromosome_1	14192519	AGTTGTGTGGG	A
chromosome_1	14197015	CGGGCG	C
chromosome_1	14216967	CT	C
chromosome_1	14217039	TAC	T
chromosome_1	14218619	ATCCTCCTCC	A
chromosome_1	14219001	C	CACTGAAG
chromosome_1	14219005	T	TGTA
chromosome_1	14219061	GAGCT	G
chromosome_1	14219096	TA	T
chromosome_1	14219098	TGTACA	T
chromosome_1	14269167	CCTA	C
chromosome_1	14269200	CAGTGT	C
chromosome_1	14269557	C	CGGT
chromosome_1	14309481	T	TAA
chromosome_1	14378897	G	GGA
chromosome_1	14626363	C	CA
chromosome_1	14633909	C	CAAA
chromosome_1	14634072	TA	T
chromosome_1	14634304	CAGT	C
chromosome_1	14634704	GCTTTC	G
chromosome_1	14688050	CACGT	C
chromosome_1	14688244	A	AG
chromosome_1	14707150	GT	G
chromosome_1	14750680	TA	T
chromosome_1	14758379	C	CTT
chromosome_1	14760200	C	CAT
chromosome_1	14766112	CTCA	C
chromosome_1	14766120	CCTCTTT	C
chromosome_1	14788670	T	TACA
chromosome_1	14795460	TC	T
chromosome_1	14875026	T	TC
chromosome_1	14885697	CA	C
chromosome_1	14886253	TC	T
chromosome_1	14886767	ATGCCC	A
chromosome_1	14887630	T	TG
chromosome_1	14896688	ACCGCAAAT	A
chromosome_1	14897654	C	CA
chromosome_1	14903439	GA	G
chromosome_1	14903450	TGGC	T
chromosome_1	14921080	ACTCTCCTCTC	A
chromosome_1	14925783	T	TC
chromosome_1	14925860	TG	T
chromosome_1	14936546	CTCTTCCTCCGCTTCCTCCTCCACCTCT	C
chromosome_1	14983417	GTA	G
chromosome_1	14983489	A	AAGCAGGACTC
chromosome_1	15024287	GA	G
chromosome_1	15025439	GT	G
chromosome_1	15026860	A	AC
chromosome_1	15031536	GT	G
chromosome_1	15031776	A	AT
chromosome_1	15040513	T	TCTTA
chromosome_1	15044659	C	CCT
chromosome_1	15066455	AC	A
chromosome_1	15093912	CTG	C
chromosome_1	15095710	AATGCCAGAT	A
chromosome_1	15179861	T	TCCC
chromosome_1	15188924	A	AGCG
chromosome_1	15199704	AT	A
chromosome_1	15254375	T	TTC
chromosome_1	15262649	A	AC
chromosome_1	15275002	AGGCAGC	A
chromosome_1	15291448	ATT	A,AT
chromosome_1	15295417	T	TA
chromosome_1	15295750	A	AGTCGAAAT
chromosome_1	15358112	T	TGTC
chromosome_1	15371329	T	TCTCCCC,TCTCTCC
chromosome_1	15377228	CGCGGCAGCG	C
chromosome_1	15397455	G	GGCCGCC
chromosome_1	15397510	GTT	G
chromosome_1	15416964	G	GGA
chromosome_1	15466601	G	GGAC
chromosome_1	15487187	AGGC	A
chromosome_1	15487190	C	CTA
chromosome_1	15487234	CATAT	C
chromosome_1	15507939	G	GTCC
chromosome_1	15642908	C	CCTG
chromosome_1	15643059	C	CGA
chromosome_1	15643111	G	GGGCA
chromosome_1	15643221	AGCCTCC	A
chromosome_1	15643228	T	TGACGAG
chromosome_1	15643295	CCCA	C
chromosome_1	15643387	CGCA	C
chromosome_1	15647533	CA	C
chromosome_1	15734974	AAAG	A
chromosome_1	15799176	G	GCT
chromosome_1	15799235	CA	C
chromosome_1	15799310	AAAACAAACAAAC	A
chromosome_1	15801525	TC	T
chromosome_1	15802816	G	GA
chromosome_1	15803688	TA	T
chromosome_1	15804622	CG	C
chromosome_1	15869213	GTCGCCA	G
chromosome_1	15879437	CCCGTGG	C
chromosome_1	15895058	T	TTGCAATAAG
chromosome_1	15897536	CTA	C
chromosome_1	15897830	ACG	A
chromosome_1	15909381	C	CGCCG
chromosome_1	15915708	T	TTGTA
chromosome_1	15915709	C	CAGGGGGA
chromosome_1	15919926	G	GTGTGGC
chromosome_1	15920217	A	ATGT
chromosome_1	15947985	GAGT	G
chromosome_1	15951276	T	TA
chromosome_1	15954239	C	CCCGCCG
chromosome_1	15954835	TGCGGGG	T
chromosome_1	16460168	G	GT
chromosome_1	16470754	G	GC
chromosome_1	16488984	C	CACCGCA
chromosome_1	16590441	T	TTGC
chromosome_1	16637946	GGGAGGA	G
chromosome_1	16714787	TTGCCCAACAA	T
chromosome_1	16800889	A	AT
chromosome_1	16806475	CCAA	C
chromosome_1	16806479	G	GTCC
chromosome_1	16818837	CCAG	C
chromosome_1	16838589	C	CCATGA
chromosome_1	16877935	TA	T
chromosome_1	16960820	C	CT
chromosome_1	16972420	A	AT
chromosome_1	16975548	C	CT
chromosome_1	16996164	CCG	C
chromosome_1	16997256	AT	A
chromosome_1	16997856	TAGTAGTG	T
chromosome_1	17003498	T	TTCC
chromosome_1	17013430	T	TCCG
chromosome_1	17028086	TA	T
chromosome_1	17033668	GCTGTGC	G
chromosome_1	17065935	TG	T
chromosome_1	17068257	G	GCGGCGC
chromosome_1	17118993	A	AAGC
chromosome_1	17119107	AC	A
chromosome_1	17168606	G	GTTCTTT
chromosome_1	17176346	C	CCCA
chromosome_1	17194776	G	GGCA
chromosome_1	17194901	C	CGA
chromosome_1	17277786	G	GCGC
chromosome_1	17278082	A	ATCTCTC
chromosome_1	17280615	AT	A
chromosome_1	17282485	GA	G
chromosome_1	17283350	TAGAG	T
chromosome_1	17400916	G	GAACT
chromosome_1	17502341	G	GCTC
chromosome_1	17502445	A	ACGCCGC
chromosome_1	17502531	GTGCACC	G
chromosome_1	17502539	GCAC	G
chromosome_1	17502963	T	TACGACG
chromosome_1	17503263	CT	C
chromosome_1	17503310	C	CTG
chromosome_1	17503538	A	AG
chromosome_1	17533876	G	GT
chromosome_1	17539943	C	CTCTCTCT
chromosome_1	17539988	GGC	G
chromosome_1	17539995	G	GGCCGC
chromosome_1	17548477	TGCCTCTCCTC	T
chromosome_1	17549484	C	CCGG
chromosome_1	17549858	C	CA
chromosome_1	17550016	C	CA
chromosome_1	17550101	T	TG
chromosome_1	17571265	G	GGGA
chromosome_1	17603827	C	CTT
chromosome_1	17661412	C	CA
chromosome_1	17661421	C	CAA
chromosome_1	17664355	C	CTA
chromosome_1	17665801	T	TCG
chromosome_1	17670979	GA	G
chromosome_1	17704525	CAAGTTTTCT	C
chromosome_1	17704758	A	ATATT
chromosome_1	17706669	CTCTTGTAG	C
chromosome_1	17761105	GGGC	G
chromosome_1	17761731	T	TC
chromosome_1	17794837	CTGCGAG	C
chromosome_1	17794877	A	AGAGC
chromosome_1	17801683	C	CTACAA
chromosome_1	17801896	C	CG
chromosome_1	17816856	CA	C
chromosome_1	17868315	C	CCTCGCT
chromosome_1	17868418	T	TCGC
chromosome_1	17868727	C	CCAGCAGCAG,CCACCAGCAG
chromosome_1	17869182	C	CTCCG
chromosome_1	18025775	CCGCGGGCACGGGCGCGGG	C
chromosome_1	18127817	T	TC
chromosome_1	18128739	T	TGGAG
chromosome_1	18190271	CA	C
chromosome_1	18192978	TAAGG	T
chromosome_1	18193757	T	TCCG
chromosome_1	18199889	AT	A
chromosome_1	18314651	TGGATGTGTGTGTTC	T
chromosome_1	18356467	A	ATT
chromosome_1	18389398	A	ACGGTGCGGTG
chromosome_1	18395447	CT	C
chromosome_1	18395534	TCTGCGC	T
chromosome_1	18444710	TAA	T
chromosome_1	18485190	C	CA
chromosome_1	18678424	GT	G
chromosome_1	18787323	AAGGGGG	A
chromosome_1	18909331	C	CGTCGT
chromosome_1	18920005	CCTCGG	C
chromosome_1	18920114	T	TA
chromosome_1	18922360	AGCAGCAGCCAG	A
chromosome_1	18922556	T	TG
chromosome_1	18927448	C	CTA
chromosome_1	18927635	T	TGGA
chromosome_1	18928553	CGCA	C
chromosome_1	18928840	G	GTATA
chromosome_1	18959264	T	TGCA
chromosome_1	18969978	A	AG
chromosome_1	18974326	A	ACT
chromosome_1	18983244	TGGCGGCGGC	T
chromosome_1	18983580	C	CT
chromosome_1	19005131	T	TA
chromosome_1	19008809	TAA	T
chromosome_1	19008837	AT	A
chromosome_1	19035561	C	CA
chromosome_1	19112189	TG	T
chromosome_1	19113662	GA	G
chromosome_1	19113754	GTTGC	G
chromosome_1	19114118	T	TA
chromosome_1	19114189	CA	C
chromosome_1	19114282	C	CA
chromosome_1	19114760	CTTAATGA	C
chromosome_1	19115093	CT	C
chromosome_1	19119524	A	AT
chromosome_1	19119569	A	AG
chromosome_1	19120463	TAAC	T
chromosome_1	19120539	TA	T
chromosome_1	19120723	CA	C
chromosome_1	19121426	C	CT
chromosome_1	19127508	C	CTG
chromosome_1	19139584	T	TAC
chromosome_1	19139878	GGCGGCCGCTCT	G
chromosome_1	19149836	GCGTA	G
chromosome_1	19150062	CGCCA	C
chromosome_1	19151672	T	TA
chromosome_1	19182781	G	GCGT
chromosome_1	19214707	C	CA
chromosome_1	19215579	TA	T
chromosome_1	19216444	AG	A
chromosome_1	19218721	C	CCGGCGGCCCTGG
chromosome_1	19234036	TGCA	T
chromosome_1	19338985	GCAAATAGC	G
chromosome_1	19339104	C	CAACGAACG
chromosome_1	19339729	TCGA	T
chromosome_1	19723552	CTGTCTAG	C
chromosome_1	19724919	AGCC	A
chromosome_1	19736479	CCTG	C
chromosome_1	19961830	CTGGGGT	C
chromosome_1	20067587	GAGC	G
chromosome_1	20143360	C	CCGT
chromosome_1	20143817	G	GCGGCGCCGC
chromosome_1	20190795	C	CAAA
chromosome_1	20241317	TATC	T
chromosome_1	20265250	A	AC
chromosome_1	20269646	GGAGAGAGA	G
chromosome_1	20315131	CG	C
chromosome_1	20315135	AGAGACCG	A
chromosome_1	20318949	A	AT
chromosome_1	20319968	A	ATCAT
chromosome_1	20321184	G	GGA
chromosome_1	20322374	A	AG
chromosome_1	20322562	CT	C
chromosome_1	20322895	ATAT	A
chromosome_1	20322960	TATGATCGATCG	T
chromosome_1	20325519	ACCATTT	A
chromosome_1	20325728	CT	C
chromosome_1	20325746	GCA	G
chromosome_1	20326043	A	ATGTAGTGGTG
chromosome_1	20327562	G	GCT
chromosome_1	20365799	TAAGG	T
chromosome_1	20407346	TTC	T
chromosome_1	20516202	AG	A
chromosome_1	20516544	GTGT	G
chromosome_1	20518735	C	CA
chromosome_1	20663555	G	GT
chromosome_1	20871398	TGG	T
chromosome_1	20925556	TGGTGCGC	T
chromosome_1	21019413	GT	G
chromosome_1	21027007	ATCC	A
chromosome_1	21035168	CGCCGCGGCCGCG	C
chromosome_1	21074048	CA	C
chromosome_1	21074182	A	AC
chromosome_1	21082382	G	GT
chromosome_1	21201377	GATC	G
chromosome_1	21212702	T	TTA
chromosome_1	21279107	T	TA
chromosome_1	21282398	CCCGGAAT	C
chromosome_1	21298150	ACCAAAG	A
chromosome_1	21298177	GT	G
chromosome_1	21303515	A	AG
chromosome_1	21304217	AACACCACAGCAAC	A
chromosome_1	21304637	TG	T
chromosome_1	21370268	CTCA	C
chromosome_1	21384854	G	GA
chromosome_1	21385037	T	TTA
chromosome_1	21385644	A	AAGGG
chromosome_1	21387634	A	ACT
chromosome_1	21388441	AG	A
chromosome_1	21389658	GCCT	G
chromosome_1	21390174	CCTG	C
chromosome_1	21390198	G	GGA
chromosome_1	21403999	C	CTTA
chromosome_1	21533691	A	AAAC
chromosome_1	21551510	AG	A
chromosome_1	21553791	G	GT
chromosome_1	21560341	T	TA
chromosome_1	21564860	CCCCACT	C
chromosome_1	21576596	AAGT	A
chromosome_1	21621798	GCT	G
chromosome_1	21631874	C	CAG
chromosome_1	21631875	C	CCGGA
chromosome_1	21632634	G	GT
chromosome_1	21634515	CA	C
chromosome_1	21681389	CCT	C
chromosome_1	21739498	T	TCCGCGG
chromosome_1	21766156	G	GTTCCACACTTCTCT
chromosome_1	21767619	GAATCTTT	G
chromosome_1	21853257	T	TGATGCAGAA
chromosome_1	21855484	CT	C
chromosome_1	21904011	A	AT
chromosome_1	21904206	C	CGT
chromosome_1	21948826	G	GA
chromosome_1	21997488	T	TC
chromosome_1	21998478	G	GAGA
chromosome_1	21999666	G	GATGGAAACAT
chromosome_1	22324205	AGACGGTACTTTCCTCT	A
chromosome_1	22327335	TCGA	T
chromosome_1	22333589	CGT	C
chromosome_1	22336912	C	CG
chromosome_1	22336957	CCTGTA	C
chromosome_1	22344511	GCCGCC	G
chromosome_1	22359563	TG	T
chromosome_1	22861359	GA	G
chromosome_1	22872950	CA	C
chromosome_1	22875408	T	TC
chromosome_1	22876438	GGCCA	G
chromosome_1	22907081	GT	G
chromosome_1	22907892	ATTT	A
chromosome_1	22983056	A	AATCAGC
chromosome_1	23319853	G	GGATGCC
chromosome_1	23322710	T	TTAACC
chromosome_1	23322712	CG	C
chromosome_1	23322783	C	CGT
chromosome_1	23323980	C	CTTGA
chromosome_1	23324188	CACAT	C
chromosome_1	23804478	T	TC
chromosome_1	23806283	CTG	C
chromosome_1	23933561	G	GGCC
chromosome_1	23963648	CGGACA	C
chromosome_1	24054232	G	GATA
chromosome_1	24397199	T	TCAGGAA
chromosome_1	24399497	A	AT
chromosome_1	24597371	C	CT
chromosome_1	24666596	GCT	G
chromosome_1	24666600	CTGGG	C
chromosome_1	24667351	T	TG
chromosome_1	24678028	GTGCCAC	G
chromosome_1	24773454	C	CAT
chromosome_1	24773850	TGTCC	T
chromosome_1	24774489	TCTGC	T
chromosome_1	24774749	C	CCT
chromosome_1	24777801	GCTC	G
chromosome_1	24787830	TTGC	T
chromosome_1	24850621	G	GGCA
chromosome_1	24852510	G	GTTC
chromosome_1	24886019	C	CG
chromosome_1	24886050	CA	C
chromosome_1	24886704	A	AAAAAT
chromosome_1	24894126	C	CT
chromosome_1	25246307	AT	A
chromosome_1	25247682	C	CCTGAAA
chromosome_1	25579958	T	TA
chromosome_1	25581090	TCCG	T
chromosome_1	25624063	TGCGG	T
chromosome_1	25892801	TAC	T
chromosome_1	25944384	CTTGCAAAACAGAGCAGA	C
chromosome_1	25949121	AGCAGCAGGGGAGATC	A
chromosome_1	25950870	GTATGCAAGAA	G
chromosome_1	26389473	G	GTA
chromosome_1	26390568	A	ATGAG
chromosome_1	26390731	GATTATT	G
chromosome_1	26680402	A	AT
chromosome_1	26747879	C	CCT
chromosome_1	27068932	AT	A
chromosome_1	27069227	T	TAGATGATATC
chromosome_1	27069472	TA	T
chromosome_1	27070527	GGGCATGAGAT	G
chromosome_1	27073829	C	CCG
chromosome_1	27078977	TGTGCAGAC	T
chromosome_1	27079593	A	AG
chromosome_1	27079939	G	GT
chromosome_1	27144253	TATATATAG	T
chromosome_1	27216958	T	TC
chromosome_1	27254987	T	TA
chromosome_1	27267929	C	CGAAG
chromosome_1	27313205	TCA	T
chromosome_1	27337609	G	GT
chromosome_1	27342668	A	AGGCGCC
chromosome_1	27345035	G	GC
chromosome_1	27345899	G	GT
chromosome_1	27348690	T	TC
chromosome_1	27497124	C	CT
chromosome_1	27497257	A	ACCTG
chromosome_1	27497371	C	CGCA
chromosome_1	27502516	CGTT	C
chromosome_1	27502662	G	GA
chromosome_1	27518691	A	ATT
chromosome_1	27532928	C	CAAG
chromosome_1	27568636	CATATATATATATAT	C
chromosome_1	27569244	ATT	A
chromosome_1	27682746	TGGAGCA	T
chromosome_1	27863600	TCTG	T
chromosome_1	28304846	GA	G
chromosome_1	29148440	G	GC
chromosome_1	29149779	AATGGTAT	A
chromosome_1	29150783	A	AT
chromosome_1	29161617	T	TC
chromosome_1	29433716	TG	T
chromosome_1	29527142	G	GT
chromosome_1	29700654	CA	C
chromosome_1	30164729	T	TCTTCTCAAG
chromosome_1	30422591	AG	A
chromosome_1	30422599	AC	A
chromosome_1	30426055	GTTA	G
chromosome_1	30470813	TA	T
chromosome_1	30657221	A	ATGACCTGACC
chromosome_1	30657885	G	GGA
chromosome_1	30749120	C	CTT
chromosome_1	30750247	A	AT
chromosome_1	30750390	CGAAT	C
chromosome_1	30944496	T	TA
chromosome_1	30968316	A	AG
chromosome_1	30971043	GTT	G
chromosome_1	31454157	GA	G
chromosome_1	31455241	ATCC	A
chromosome_1	31858725	A	AT
chromosome_1	31866299	CT	C
chromosome_1	31866906	CA	C
chromosome_1	32001285	T	TC
chromosome_1	32323196	TAA	T
chromosome_1	32323205	GA	G
chromosome_1	32912425	AT	A
chromosome_1	40661149	G	GC
chromosome_1	40666844	GC	G
chromosome_1	41826733	CT	C
chromosome_1	41993629	CA	C
chromosome_1	43098414	CAACAAGCG	C
chromosome_1	43896088	G	GCCGCAACGGTGCGCCA
chromosome_1	44032166	AG	A
chromosome_1	44149479	T	TC
chromosome_1	44261707	C	CTT
chromosome_1	44420394	TATATATA	T
chromosome_1	44420406	AATT	A
chromosome_1	44422140	C	CAGA
chromosome_1	44440632	TA	T
chromosome_1	44453255	C	CA
chromosome_1	44726523	CCT	C
chromosome_1	44726763	ACCCGCCTCGCCT	A
chromosome_1	45059468	G	GA
chromosome_1	45494115	CA	C
chromosome_1	45495146	ATGT	A
chromosome_1	45495197	GTATT	G
chromosome_1	45495504	AT	A
chromosome_1	45495954	A	AT
chromosome_1	45496798	AC	A
chromosome_1	45497789	GGA	G
chromosome_1	45774808	GGGTGTATTC	G
chromosome_1	45774856	A	ATCCATGCG
chromosome_1	45961782	CCT	C
chromosome_1	45961944	GA	G
chromosome_1	45962041	A	AGAC,AGACGCCGCC
chromosome_1	45962074	G	GGCCGCC
chromosome_1	45971992	GA	G
chromosome_1	45973142	AT	A
chromosome_1	45973847	GGGCA	G
chromosome_1	45973852	A	ACGT
chromosome_1	46006239	GT	G
chromosome_1	46060462	G	GA
chromosome_1	46061031	TC	T
chromosome_1	46121602	G	GATATGAAATCGATGA
chromosome_1	46286465	GC	G
chromosome_1	46426687	CA	C
chromosome_1	46539847	GCCGCTTCGGT	G
chromosome_1	46723152	TC	T
chromosome_1	46744967	T	TG
chromosome_1	46797632	AGG	A
chromosome_1	46800116	GCAA	G
chromosome_1	46828696	GTC	G
chromosome_1	46832993	G	GC
chromosome_1	46964825	A	ACGG
chromosome_1	46977041	C	CATACATAG
chromosome_1	46978988	AAT	A
chromosome_1	47057119	TC	T
chromosome_1	47110395	CCCTG	C
chromosome_1	47256082	G	GC
chromosome_1	47277876	C	CT
chromosome_1	47277992	GA	G,GAAA
chromosome_1	47278008	T	TTC
chromosome_1	47278047	C	CA
chromosome_1	47278096	AT	A
chromosome_1	47278141	T	TGC
chromosome_1	47278145	GAGC	G
chromosome_1	47332580	TCC	T
chromosome_1	47332584	TCC	T
chromosome_1	47334037	T	TTAGC
chromosome_1	47334241	T	TTCTAG
chromosome_1	47335142	AT	A
chromosome_1	47435877	TC	T
chromosome_1	47438402	GA	G
chromosome_1	47444578	T	TCTC
chromosome_1	47444709	C	CA
chromosome_1	47445079	A	ACAGCAGCAG
chromosome_1	47659262	AT	A
chromosome_1	47665758	TGTA	T
chromosome_1	47665795	G	GAACAGCT
chromosome_1	47666479	TAAATGA	T
chromosome_1	47666714	A	AT
chromosome_1	47666811	CGGGA	C
chromosome_1	47672538	T	TC
chromosome_1	47824049	CT	C
chromosome_1	47859187	A	ACAG
chromosome_1	47862645	GT	G
chromosome_1	47882023	A	AGAC
chromosome_1	47940701	ATGGCCG	A
chromosome_1	47941036	T	TGAGAGA
chromosome_1	47990021	AT	A
chromosome_1	47990193	T	TTGC
chromosome_1	47990656	TTGA	T
chromosome_1	48005003	CATGATCGCAT	C
chromosome_1	48011164	C	CTCT
chromosome_1	48012749	TC	T
chromosome_1	48044694	T	TGCC
chromosome_1	48044913	G	GCTAACGCTACT
chromosome_1	48045147	G	GAA
chromosome_1	48045148	G	GAGTGA
chromosome_1	48045448	T	TGCCAACGAGA
chromosome_1	48161158	G	GT
chromosome_1	48233370	GACGCCA	G
chromosome_1	48252368	AT	A
chromosome_1	48327143	CA	C
chromosome_1	48411615	G	GC
chromosome_1	48416929	A	AAGTCATC
chromosome_1	48417048	C	CGG
chromosome_1	48417065	GC	G
chromosome_1	48417130	TTAA	T
chromosome_1	48417140	GCCTTGCCA	G
chromosome_1	48423942	A	AGTT
chromosome_1	48454145	GAT	G
chromosome_1	48454766	GTTC	G
chromosome_1	48455157	T	TTA
chromosome_1	48463753	TG	T
chromosome_1	48511959	CA	C
chromosome_1	48512403	CTGA	C
chromosome_1	48525591	AC	A
chromosome_1	48543048	CCTCTG	C
chromosome_1	48553416	AT	A
chromosome_1	48554338	CG	C
chromosome_1	48554808	CGG	C
chromosome_1	48566156	T	TA
chromosome_1	48567047	GTCC	G
chromosome_1	48571057	C	CCT
chromosome_1	48580525	TA	T
chromosome_1	48580582	C	CT
chromosome_1	48580590	A	AG
chromosome_1	48618498	TCGCC	T
chromosome_1	48618582	AC	A
chromosome_1	48619258	TCA	T
chromosome_1	48619521	TG	T
chromosome_1	48621657	CCTTA	C
chromosome_1	48623122	C	CAT
chromosome_1	48625917	A	AGCTTGGGAGGCT
chromosome_1	48627453	GAA	G
chromosome_1	48632576	TA	T
chromosome_1	48632689	GATT	G
chromosome_1	48632701	T	TAA
chromosome_1	48633299	CCT	C
chromosome_1	48633498	GGA	G
chromosome_1	48728991	CCGATAT	C
chromosome_1	48733076	TTCA	T
chromosome_1	48734575	C	CT
chromosome_1	48753527	TC	T
chromosome_1	48766016	T	TA
chromosome_1	48766017	T	TA
chromosome_1	48767049	G	GA
chromosome_1	48789982	ACCGCCTTCGCCT	A
chromosome_1	48790015	CAGTTCGCGGGGGA	C
chromosome_1	48799373	T	TTACG
chromosome_1	48799460	C	CATTAT
chromosome_1	48799662	AGGGAC	A
chromosome_1	48799668	TAAAGG	T
chromosome_1	48799998	TAGGCC	T
chromosome_1	48800118	GACGT	G
chromosome_1	48800190	G	GTGCAGC
chromosome_1	48800567	GCAGCAGC	G
chromosome_1	48800809	T	TGGA
chromosome_1	48800935	GGGA	G
chromosome_1	48800992	T	TAG
chromosome_1	48801614	CTGCTGTTAGCTCT	C
chromosome_1	48801651	CAAGAAG	CAAG,C
chromosome_1	48854595	CAAG	C
chromosome_1	48953434	C	CCGA
chromosome_1	48953435	C	CGAA
chromosome_1	49062627	AAGCGCAACGGAGCGATC	A,AGGAGCGATC
chromosome_1	49075617	AG	A
chromosome_1	49076002	GTAGT	G
chromosome_1	49080184	T	TTTCAGCTG
chromosome_1	49157197	G	GT
chromosome_1	49158212	ACGGCGTCGTGGCGGACCCTGGTCGTGCTGCCGGCGGCGAGCGGG	A
chromosome_1	49173616	C	CCG
chromosome_1	49176337	CG	C
chromosome_1	49180276	G	GCTT
chromosome_1	49180291	A	ATT
chromosome_1	49197128	TC	T
chromosome_1	49197396	TC	T
chromosome_1	49216000	GCAA	G
chromosome_1	49236038	T	TCTGGTG
chromosome_1	49236159	TGGC	T
chromosome_1	49237133	AGAG	A
chromosome_1	49348306	A	AT
chromosome_1	49348403	CTTGT	C
chromosome_1	49423639	GAT	G
chromosome_1	49424063	CGGCGCTGGCGCT	C
chromosome_1	49424069	TGGCGCTGGCGCC	T
chromosome_1	49432401	G	GC
chromosome_1	49433276	G	GT
chromosome_1	49435242	T	TGGAGTCGATGGCC
chromosome_1	49435347	TGCGGTG	T
chromosome_1	49435397	A	AG
chromosome_1	49437783	C	CAA
chromosome_1	49438288	G	GCTCTTGC
chromosome_1	49438411	GT	G
chromosome_1	49448048	TCCG	T
chromosome_1	49448096	G	GATTCCTC
chromosome_1	49477983	G	GAGTCTTAGTT
chromosome_1	49482434	A	AT
chromosome_1	49482769	G	GCTC
chromosome_1	49490778	CTA	C
chromosome_1	49506371	G	GA
chromosome_1	49582468	ACCGCCG	A
chromosome_1	49592500	C	CA,CAA
chromosome_1	49636518	T	TA
chromosome_1	49636571	TA	T
chromosome_1	49641222	CAT	C
chromosome_1	49643740	T	TGGA
chromosome_1	49661988	TG	T
chromosome_1	49672169	C	CA
chromosome_1	49672308	AAAC	A
chromosome_1	49676865	GCGC	G
chromosome_1	49677027	TG	T
chromosome_1	49679339	A	ATGGTAC
chromosome_1	49680554	G	GA
chromosome_1	49680679	G	GACTACATC
chromosome_1	49681027	GAA	G
chromosome_1	49684360	G	GT
chromosome_1	49694873	TG	T
chromosome_1	49695239	G	GAAA
chromosome_1	49704635	AG	A
chromosome_1	49706020	A	AT
chromosome_1	49706183	G	GTTTT
chromosome_1	49712269	AGT	A
chromosome_1	49712495	C	CAA
chromosome_1	49712942	G	GCCAAT
chromosome_1	49715227	CT	C
chromosome_1	49715746	G	GA
chromosome_1	49723928	C	CGCT
chromosome_1	49745272	C	CTAG
chromosome_1	49770497	G	GA
chromosome_1	49803258	GAA	G
chromosome_1	49812494	GCACGCC	G
chromosome_1	49813030	A	ACGG
chromosome_1	49813849	A	ACAGG
chromosome_1	49834244	CA	C
chromosome_1	49887935	T	TC
chromosome_1	49888812	ATT	A
chromosome_1	49894200	GCAGGTA	G
chromosome_1	49894304	CA	C
chromosome_1	49895381	GTGA	G
chromosome_1	49983122	AT	A
chromosome_1	49983133	CT	C
chromosome_1	49983607	C	CATCAT
chromosome_1	49989780	GC	G
chromosome_1	49990029	A	ACC
chromosome_1	50010540	AG	A
chromosome_1	50011032	GC	G
chromosome_1	50029902	G	GCCGC
chromosome_1	50030126	TCAC	T
chromosome_1	50031494	TA	T
chromosome_1	50031504	A	AAT
chromosome_1	50031602	GT	G
chromosome_1	50031720	CT	C
chromosome_1	50104812	AT	A
chromosome_1	50104940	CA	C
chromosome_1	50107570	A	ACATGCG
chromosome_1	50112419	GA	G
chromosome_1	50112550	TCC	T
chromosome_1	50115941	GT	G
chromosome_1	50116019	GA	G
chromosome_1	50116021	GA	G
chromosome_1	50121973	G	GCCTGGC
chromosome_1	50125764	A	AC
chromosome_1	50129409	GCGCCGCCGC	G
chromosome_1	50129607	CAAG	C
chromosome_1	50176872	A	AG
chromosome_1	50176925	TGCGGAA	T
chromosome_1	50177062	TGGTC	T
chromosome_1	50183046	A	AG
chromosome_1	50249628	GTGCTGC	G
chromosome_1	50250636	A	AAGG,AAGGAGG
chromosome_1	50256496	A	AC
chromosome_1	50275115	CAGGG	C
chromosome_1	50275873	CTT	C
chromosome_1	50275992	AT	A
chromosome_1	50281621	G	GA
chromosome_1	50282842	AT	A
chromosome_1	50297745	A	ACGAT
chromosome_1	50297768	AG	A
chromosome_1	50298891	AGGG	A
chromosome_1	50299205	CTCGCGG	C
chromosome_1	50392410	CTA	C
chromosome_1	50431905	C	CCTGCTGCTG
chromosome_1	50493973	AC	A
chromosome_1	50556788	GGCGACTTGCAT	G
chromosome_1	50573347	AAG	A
chromosome_1	50577510	TG	T
chromosome_1	50578778	CCCGCCG	C
chromosome_1	50578833	ACGTCGT	A
chromosome_1	50578967	TGCTGCA	T
chromosome_1	50579277	AGAAG	A
chromosome_1	50615589	TAA	T
chromosome_1	50669928	A	AGGCGGC
chromosome_1	50672630	CCTCT	C,CCTCTCTCTCTCT
chromosome_1	50747991	C	CTCTGTGT
chromosome_1	50748263	AT	A
chromosome_1	50768443	AATT	A
chromosome_1	50786736	A	AT
chromosome_1	50787277	A	AT
chromosome_1	50814552	AG	A
chromosome_1	50814692	TGTCGGC	T
chromosome_1	50815357	G	GAT
chromosome_1	50816709	GTA	G
chromosome_1	50816820	G	GT
chromosome_1	50817959	AT	A
chromosome_1	50818509	CA	C
chromosome_1	50838777	AGCT	A
chromosome_1	50850782	TA	T
chromosome_1	50863520	C	CTCGCA
chromosome_1	50935726	A	ACATGCC
chromosome_1	50935741	GGGC	G
chromosome_1	50938534	GCAA	G
chromosome_1	51006809	G	GGC
chromosome_1	51009553	CGT	C
chromosome_1	51050663	AT	A
chromosome_1	51056474	TCC	T
chromosome_1	51056554	ATAGC	A
chromosome_1	51059528	CA	C
chromosome_1	51060109	CA	C,CAA
chromosome_1	51060259	A	AT
chromosome_1	51060384	T	TTTG
chromosome_1	51061237	TCCGGCG	T
chromosome_1	51061409	TCTA	T
chromosome_1	51061695	T	TC
chromosome_1	51062988	A	AG
chromosome_1	51067722	C	CT
chromosome_1	51087442	AAC	A
chromosome_1	51111005	G	GC
chromosome_1	51245334	T	TCGG
chromosome_1	51245417	TCGC	T
chromosome_1	51245887	GT	G
chromosome_1	51246667	C	CGT
chromosome_1	51255373	C	CCA
chromosome_1	51255409	G	GACGT
chromosome_1	51256605	ACGG	A
chromosome_1	51256692	G	GGCC
chromosome_1	51279918	CA	C
chromosome_1	51281844	A	AAGT
chromosome_1	51281906	TA	T
chromosome_1	51282169	TTC	T
chromosome_1	51371542	CTT	C,CTTT
chromosome_1	51374676	G	GCAGCGA
chromosome_1	51374961	TGGAGGA	T
chromosome_1	51375430	C	CT
chromosome_1	51376366	T	TC
chromosome_1	51376368	G	GAAGCGGAGC
chromosome_1	51395516	T	TCGGCGG
chromosome_1	51396927	TTTTA	T
chromosome_1	51419201	C	CAGT
chromosome_1	51503587	G	GCCCTCT
chromosome_1	51506722	CCGG	C
chromosome_1	51507593	CT	C
chromosome_1	51510072	T	TG
chromosome_1	51527969	GGGAGGAGGA	G
chromosome_1	51554677	A	AATAT
chromosome_1	51565020	C	CGAGGATGTCCA
chromosome_1	51568139	G	GCTA
chromosome_1	51660568	TA	T
chromosome_1	51722935	GGAGGAA	G
chromosome_1	51740785	T	TCGCCGG
chromosome_1	51741550	T	TAGGCAAGGCA
chromosome_1	51742387	A	AATGAGATGAG
chromosome_1	51742622	TGCGGAA	T
chromosome_1	51825825	T	TG
chromosome_1	51826582	C	CG
chromosome_1	51826612	C	CCCTTCT
chromosome_1	51826631	T	TTCTCTG
chromosome_1	51851447	CT	C
chromosome_1	51852150	CATGTTTAA	C
chromosome_1	51856560	TGG	T
chromosome_1	51876200	CACCAA	C
chromosome_1	51876242	C	CG
chromosome_1	51883767	G	GAA
chromosome_1	52028526	GGGCGGC	G
chromosome_1	52028697	TG	T
chromosome_1	52057535	G	GTCTC
chromosome_1	52057549	C	CTCTG
chromosome_1	52225322	A	AG
chromosome_1	52248176	GGTCGTC	G
chromosome_1	52251680	C	CT
chromosome_1	52257385	T	TCGCCCC
chromosome_1	52273767	C	CAGGAGGAGG
chromosome_1	52274019	G	GAGCCCA
chromosome_1	52274156	C	CT
chromosome_1	52282849	TTGA	T
chromosome_1	52315593	G	GGCC
chromosome_1	52349850	T	TG
chromosome_1	52349851	CTCTCTCTCTCTCT	C
chromosome_1	52362477	TCCACAG	T
chromosome_1	52363574	GA	G
chromosome_1	52363591	CTTG	C
chromosome_1	52364976	CTT	C
chromosome_1	52364985	T	TAAA
chromosome_1	52366065	TCTTCG	T
chromosome_1	52366246	GGAGC	G
chromosome_1	52366328	ACGC	A
chromosome_1	52374501	TG	T
chromosome_1	52456419	CG	C
chromosome_1	52581617	C	CCAGCA
chromosome_1	52643173	A	AGAAT
chromosome_1	52656714	TA	T
chromosome_1	52679834	C	CT
chromosome_1	52680093	CCAAA	C
chromosome_1	52680213	A	AG
chromosome_1	52680241	C	CA
chromosome_1	52680606	G	GC
chromosome_1	52680608	G	GGCGCC
chromosome_1	52680757	GTTCGTTAC	G
chromosome_1	52681395	GCT	G
chromosome_1	52681401	G	GGTT
chromosome_1	52681432	ACGCGGACGC	A
chromosome_1	52681493	G	GA
chromosome_1	52681561	C	CCGCAG
chromosome_1	52710296	CCCGCAAATCTTAAAATGT	C
chromosome_1	52722683	A	AAAACACAGCT
chromosome_1	52732292	CGACGGT	C
chromosome_1	52817097	GGA	G
chromosome_1	52818944	G	GCAGATGC
chromosome_1	52819621	AG	A
chromosome_1	52861342	G	GGTT
chromosome_1	52861375	AT	A
chromosome_1	52866714	AGCGGCGGCGGCG	A
chromosome_1	52867409	G	GA
chromosome_1	52867467	TG	T
chromosome_1	52872975	C	CA
chromosome_1	52873015	CA	C
chromosome_1	52877041	C	CCGG
chromosome_1	52887060	G	GGCA
chromosome_1	52906697	C	CA
chromosome_1	52942062	C	CGAGGAG
chromosome_1	52952789	TC	T
chromosome_1	52954923	GT	G
chromosome_1	52954926	GAGA	G
chromosome_1	52989557	CA	C
chromosome_1	52990553	CA	C
chromosome_1	52992702	C	CA
chromosome_1	52994672	CA	C
chromosome_1	53028576	CAAT	C
chromosome_1	53029500	A	AGTAGTGCTGT
chromosome_1	53039882	G	GA
chromosome_1	53066022	T	TA
chromosome_1	53068654	T	TC
chromosome_1	53069147	GGGATA	G
chromosome_1	53070997	GC	G
chromosome_1	53073379	CT	C
chromosome_1	53077206	G	GAGGC
chromosome_1	53077390	GA	G
chromosome_1	53146668	AGC	A
chromosome_1	53195211	T	TAC
chromosome_1	53198830	C	CATATAT
chromosome_1	53226744	TG	T
chromosome_1	53249324	G	GAGAC
chromosome_1	53255285	T	TTC
chromosome_1	53267880	TGCTCC	T
chromosome_1	53282712	CCG	C
chromosome_1	53283096	CGGCGG	C
chromosome_1	53283101	G	GAA
chromosome_1	53367164	T	TCATCAG
chromosome_1	53400028	C	CTA
chromosome_1	53437839	C	CA
chromosome_1	53440745	T	TGA
chromosome_1	53457937	A	AC
chromosome_1	53458457	A	AGGGGC
chromosome_1	53509426	GCCTTT	G
chromosome_1	53510561	G	GA
chromosome_1	53513122	GTT	G
chromosome_1	53515653	C	CA
chromosome_1	53529714	G	GT
chromosome_1	53535072	G	GA
chromosome_1	53598390	T	TCCTCGC
chromosome_1	53599111	A	AC
chromosome_1	53599131	A	AT
chromosome_1	53599733	T	TTTG
chromosome_1	53599873	GT	G
chromosome_1	53658179	GAT	G
chromosome_1	53664331	G	GCA
chromosome_1	53700334	TCTGGCG	T
chromosome_1	53750421	G	GA
chromosome_1	53761472	GGGA	G
chromosome_1	53782125	TA	T
chromosome_1	53782229	C	CA
chromosome_1	53811478	CGT	C
chromosome_1	53811595	AGCGACG	A
chromosome_1	53881032	GCTCGCT	G
chromosome_1	53881036	GCT	G
chromosome_1	53978077	ACCG	A
chromosome_1	53978151	G	GGTGGTGCGAGTA
chromosome_1	53978335	AGCGGCGGCG	A
chromosome_1	53978896	ATC	A
chromosome_1	53979162	G	GAGA
chromosome_1	53988868	C	CGCCGGA
chromosome_1	53994809	C	CACGG
chromosome_1	54008091	C	CT
chromosome_1	54105827	TAAGG	T
chromosome_1	54111471	T	TGCTA
chromosome_1	54112960	TTTA	T
chromosome_1	54113478	C	CT
chromosome_1	54113618	T	TTA
chromosome_1	54125064	TAAAAA	T
chromosome_1	54125069	A	ATTTT
chromosome_1	54130437	C	CG
chromosome_1	54198688	AGGACAG	A
chromosome_1	54202099	TAA	T
chromosome_1	54236627	GGGGGCAC	G
chromosome_1	54249942	GGAT	G
chromosome_1	54315635	TC	T
chromosome_1	54327029	AT	A
chromosome_1	54408658	T	TCCGTGTTGCCTG
chromosome_1	54409944	G	GCCGGAT
chromosome_1	54433356	T	TCTTC
chromosome_1	54474310	TCACCACCAC	T
chromosome_1	54474708	A	ATT
chromosome_1	54474720	C	CT
chromosome_1	54522620	AGGCGAGGCGAGG	A
chromosome_1	54522922	GCCAGCGCCAGCA	G
chromosome_1	54526178	GT	G
chromosome_1	54533556	CTA	C
chromosome_1	54535559	C	CT
chromosome_1	54536046	C	CTATTGG
chromosome_1	54538152	C	CGGGCCGGCG
chromosome_1	54538274	G	GCTGCT
chromosome_1	54538288	C	CGGTGT
chromosome_1	54538350	A	AG
chromosome_1	54551785	CAG	C
chromosome_1	54551947	TA	T
chromosome_1	54559689	CTAA	C
chromosome_1	54559707	CAG	C
chromosome_1	54560760	G	GCGT
chromosome_1	54560859	CA	C
chromosome_1	54630545	A	AT
chromosome_1	54633453	GAA	G
chromosome_1	54722518	T	TCAG
chromosome_1	54832863	GGC	G
chromosome_1	54844663	A	ACGGCGG
chromosome_1	54952630	G	GC
chromosome_1	54967212	C	CT
chromosome_1	55001941	AC	A
chromosome_1	55002033	G	GC
chromosome_1	55004961	A	AT
chromosome_1	55005693	GA	G
chromosome_1	55023574	TCCCAGTTGAG	T
chromosome_1	55099455	CA	C
chromosome_1	55106761	A	AGG
chromosome_1	55106907	C	CGAGG
chromosome_1	55118261	AAT	A
chromosome_1	55118560	CG	C
chromosome_1	55128116	TCGC	T
chromosome_1	55140961	AT	A
chromosome_1	55163563	AAT	A
chromosome_1	55165091	TCGC	T
chromosome_1	55213784	TG	T
chromosome_1	55230440	CCT	C
chromosome_1	55230572	GCGTCGTCGT	G
chromosome_1	55231900	CTCTGTTCTGT	C
chromosome_1	55262116	TCC	T
chromosome_1	55268397	A	ATC
chromosome_1	55273352	AT	A
chromosome_1	55273525	TTTAA	T
chromosome_1	55273860	AT	A
chromosome_1	55274949	CG	C
chromosome_1	55275250	C	CTCCG
chromosome_1	55275386	G	GTTGCTATTGCTA
chromosome_1	55275572	C	CCCA
chromosome_1	55281237	A	AC
chromosome_1	55310300	CCGCCTCGCCTCCT	C
chromosome_1	55361379	CT	C
chromosome_1	55363667	G	GA
chromosome_1	55363680	A	AAG
chromosome_1	55467529	TG	T
chromosome_1	55474141	TCTGC	T
chromosome_1	55504132	CA	C
chromosome_1	55504277	ACGGCGG	A
chromosome_1	55505482	C	CAAT
chromosome_1	55575178	CATT	C
chromosome_1	55575241	GGC	G
chromosome_1	55581211	CCGT	C
chromosome_1	55581341	T	TGTC
chromosome_1	55593035	ATAT	A
chromosome_1	55593976	GGAGA	G
chromosome_1	55614142	CA	C
chromosome_1	55630077	TAAC	T
chromosome_1	55631450	A	ATC
chromosome_1	55648743	AAC	A
chromosome_1	55652516	T	TGGGGGGGAGGGG
chromosome_1	55655003	GT	G
chromosome_1	55663485	C	CA
chromosome_1	55663601	A	AG
chromosome_1	55665326	AG	A
chromosome_1	55665642	C	CGA
chromosome_1	55665651	ATC	A
chromosome_1	55666399	GGAA	G
chromosome_1	55668903	GTGTGGC	G
chromosome_1	55669639	G	GAA,GA,GAAA
chromosome_1	55674033	CTCCT	C
chromosome_1	55674047	G	GTCC
chromosome_1	55675681	C	CCTT
chromosome_1	55683943	T	TCCCCC
chromosome_1	55690840	C	CCCT
chromosome_1	55691042	G	GT
chromosome_1	55698476	A	AAG
chromosome_1	55791580	T	TG
chromosome_1	55800862	A	AG
chromosome_1	55801484	CAAT	C
chromosome_1	55840813	G	GGAC
chromosome_1	55840961	TGCC	T
chromosome_1	55886006	TTCCTCC	T
chromosome_1	55890805	A	ATCT
chromosome_1	55900749	TA	T
chromosome_1	55936402	AT	A
chromosome_1	56070202	CAA	C,CA,CAAA
chromosome_1	56070298	CT	C
chromosome_1	56070370	AT	A,ATT
chromosome_1	56111302	C	CA
chromosome_1	56111526	CCAA	C
chromosome_1	56111940	TCAA	T
chromosome_1	56113415	G	GA
chromosome_1	56114923	AT	A
chromosome_1	56115165	G	GA
chromosome_1	56118333	A	AGTATATG
chromosome_1	56145011	G	GCC
chromosome_1	56183785	CGCG	C
chromosome_1	56184007	AGTAGTCTGATCT	A
chromosome_1	56203415	TAC	T
chromosome_1	56211264	G	GGATC
chromosome_1	56211366	C	CG
chromosome_1	56211554	A	AGCAGCTGGGAGG
chromosome_1	56220908	A	ATT
chromosome_1	56233459	C	CT
chromosome_1	56245464	GCTTTCTTT	G
chromosome_1	56245868	C	CCCG
chromosome_1	56273307	G	GAGC
chromosome_1	56274347	T	TCCG
chromosome_1	56274350	T	TCCG
chromosome_1	56274520	T	TCTCCTTGTCTCC
chromosome_1	56274874	T	TTAG
chromosome_1	56399872	GGACGACGAC	G
chromosome_1	56399928	TGGTCAG	T
chromosome_1	56405807	C	CCTG
chromosome_1	56407340	C	CGT
chromosome_1	56407343	AGT	A
chromosome_1	56417823	T	TA
chromosome_1	56417831	TCCCCC	T
chromosome_1	56418714	TTTAG	T
chromosome_1	56419019	C	CT
chromosome_1	56419158	T	TTA
chromosome_1	56421424	T	TG
chromosome_1	56422343	TG	T
chromosome_1	56422959	C	CT
chromosome_1	56425717	A	ATCAT
chromosome_1	56459358	AGCC	A
chromosome_1	56464473	GT	G
chromosome_1	56522500	CCA	C
chromosome_1	56527227	C	CTA
chromosome_1	56528194	GTA	G
chromosome_1	56535194	G	GT
chromosome_1	56549862	T	TTCCCTCCC
chromosome_1	56550819	GT	G
chromosome_1	56559491	CCGACCG	C
chromosome_1	56559532	AC	A
chromosome_1	56559597	TG	T
chromosome_1	56563175	AC	A
chromosome_1	56564939	AG	A
chromosome_1	56565119	A	AG
chromosome_1	56568352	A	AGCAATC
chromosome_1	56568421	CTG	C
chromosome_1	56568428	C	CA
chromosome_1	56570735	C	CGCCTCGGCCTCG
chromosome_1	56571404	C	CT
chromosome_1	56572744	CT	C
chromosome_1	56696163	GT	G
chromosome_1	56754135	A	AGCGGCG
chromosome_1	56762553	GGTTC	G
chromosome_1	56819884	CGCAGAGCAGA	CGCAGA,C
chromosome_1	56819932	CCA	C
chromosome_1	56823101	ATCAC	A
chromosome_1	56823411	G	GCA
chromosome_1	56823520	TAG	T
chromosome_1	56831115	G	GGC
chromosome_1	56833048	TAA	T
chromosome_1	56836985	C	CA
chromosome_1	56837023	TA	T
chromosome_1	56837112	AG	A
chromosome_1	56837669	A	AC
chromosome_1	56866327	AGCG	A
chromosome_1	56866338	T	TACA
chromosome_1	56867678	A	AGTTTAAAGCCT
chromosome_1	56870008	CA	C
chromosome_1	56872585	ATT	A
chromosome_1	56873674	AAAC	A
chromosome_1	56890338	GA	G
chromosome_1	56894568	CA	C
chromosome_1	56907783	TAGA	T
chromosome_1	56910493	GCGAAGAAGC	G
chromosome_1	56919157	C	CGGGCCG
chromosome_1	56930099	CTCA	C
chromosome_1	56930257	G	GCCCCA
chromosome_1	56930303	CTCG	C
chromosome_1	56930335	CTT	C
chromosome_1	56931931	GTGTATATATATATATATATATATATATATA	G
chromosome_1	56931967	A	AAC
chromosome_1	56935943	GCTA	G
chromosome_1	56942381	TAGAC	T
chromosome_1	56944267	A	AAGCT
chromosome_1	56945336	G	GGACGAC
chromosome_1	56945605	CTG	C
chromosome_1	56945772	CCA	C
chromosome_1	56945784	A	ACCGCT
chromosome_1	56962035	A	ATG
chromosome_1	56966583	T	TATC
chromosome_1	56974687	TGTGTTTA	T
chromosome_1	56983790	G	GCAAT
chromosome_1	56983806	GGAA	G
chromosome_1	56983989	G	GGTGACA
chromosome_1	56984043	A	AAT
chromosome_1	56996485	CAAACG	C
chromosome_1	56997244	CTTA	C
chromosome_1	57001696	T	TA
chromosome_1	57009608	CAT	C
chromosome_1	57009703	GC	G
chromosome_1	57009989	GA	G
chromosome_1	57010419	A	AT
chromosome_1	57010969	AAAGAGGGGGGGGGGGG	A
chromosome_1	57010991	G	GAAAAAA
chromosome_1	57011887	T	TA
chromosome_1	57014476	G	GA
chromosome_1	57014707	AT	A
chromosome_1	57014987	CTGGATGGATGGA	C
chromosome_1	57015038	CGCG	C
chromosome_1	57015082	TCGCTC	T
chromosome_1	57015104	C	CCGCTCGCT
chromosome_1	57018760	G	GAGA
chromosome_1	57021710	GCTT	G
chromosome_1	57022515	TTA	T
chromosome_1	57022722	AT	A
chromosome_1	57126736	T	TA
chromosome_1	57136493	G	GAA
chromosome_1	57141782	G	GC
chromosome_1	57141802	AC	A
chromosome_1	57141991	T	TCGC
chromosome_1	57142018	G	GGGAGTC
chromosome_1	57143309	T	TCCTC
chromosome_1	57144281	A	AT
chromosome_1	57222186	A	AG
chromosome_1	57226930	GGGA	G
chromosome_1	57226978	AGTC	A
chromosome_1	57232227	C	CTT
chromosome_1	57232315	AC	A
chromosome_1	57232538	G	GGAACACC
chromosome_1	57232765	AATC	A
chromosome_1	57232891	T	TAAA
chromosome_1	57233259	A	AGGAGAAGCAG
chromosome_1	57233616	T	TGGCGGCGGCGGC
chromosome_1	57233675	C	CGGTGT
chromosome_1	57233701	G	GGGCGGGC
chromosome_1	57233747	T	TG
chromosome_1	57237398	GTC	G
chromosome_1	57331261	T	TA
chromosome_1	57331281	A	AT
chromosome_1	57352854	C	CCGGCGA
chromosome_1	57352956	T	TCGG
chromosome_1	57371906	T	TGAA
chromosome_1	57371994	AT	A
chromosome_1	57401923	T	TC
chromosome_1	57403238	A	AAG
chromosome_1	57404810	G	GAGC
chromosome_1	57405082	TG	T
chromosome_1	57406245	G	GA
chromosome_1	57408552	C	CA
chromosome_1	57409942	TCC	T
chromosome_1	57409947	T	TGA
chromosome_1	57420439	C	CTGCTGGTGCTGG
chromosome_1	57453559	A	AGGGGCG
chromosome_1	57453585	G	GGGCGGA
chromosome_1	57465210	GTC	G
chromosome_1	57585132	GAA	G
chromosome_1	57596071	GT	G
chromosome_1	57603855	C	CTCGGAG
chromosome_1	57630742	A	AGGCGGC
chromosome_1	57634431	TG	T
chromosome_1	57680971	TGGAGGGAG	T
chromosome_1	57717639	C	CGAG
chromosome_1	57779531	C	CAGCCATTT
chromosome_1	57779829	TTA	T
chromosome_1	57815645	C	CT
chromosome_1	57818923	ACC	A
chromosome_1	57818985	TCCGATCCCCACCGTCGACGA	T
chromosome_1	57819170	G	GCGGGGC
chromosome_1	57819594	T	TGCC
chromosome_1	57820313	CT	C
chromosome_1	57820786	A	AT
chromosome_1	57825666	TAG	T
chromosome_1	57825906	TC	T
chromosome_1	57829986	GGAGGAGGA	G
chromosome_1	57830003	GAGGAGGT	G
chromosome_1	57837218	A	ACTCCGT
chromosome_1	57837248	GCCTCCC	G
chromosome_1	57903113	TGACAC	T
chromosome_1	57916764	AT	A
chromosome_1	57939731	C	CCCG
chromosome_1	57975834	ACT	A
chromosome_1	57981150	AATT	A
chromosome_1	58008526	GTATA	G
chromosome_1	58010847	GGCGCCGC	G
chromosome_1	58011250	CTT	C,CT
chromosome_1	58011541	CTGGAGG	C
chromosome_1	58018537	A	ATCGCCC
chromosome_1	58047425	C	CATT
chromosome_1	58048728	CCCT	C
chromosome_1	58066959	T	TA
chromosome_1	58076568	TCGC	TCGCCGC,T
chromosome_1	58087638	TAA	T
chromosome_1	58087683	A	ACTCCTGGC
chromosome_1	58091115	TGAGTGG	T
chromosome_1	58092960	GT	G
chromosome_1	58093349	G	GA
chromosome_1	58108460	C	CGGAGGA
chromosome_1	58118685	A	AG
chromosome_1	58168781	G	GGAC
chromosome_1	58186976	G	GT
chromosome_1	58187326	CCTG	C
chromosome_1	58187460	CT	C,CTT
chromosome_1	58197100	TA	T
chromosome_1	58210938	CTA	C
chromosome_1	58214020	C	CG
chromosome_1	58214072	G	GCCT
chromosome_1	58225565	C	CA
chromosome_1	58235728	TGGA	T
chromosome_1	58299987	G	GA
chromosome_1	58351475	GTA	G
chromosome_1	58355171	G	GGGAA
chromosome_1	58355201	CTA	C
chromosome_1	58366074	CT	C
chromosome_1	58442223	A	AC
chromosome_1	58443215	TC	T
chromosome_1	58445491	A	AT
chromosome_1	58452096	AAG	A
chromosome_1	58495094	T	TG
chromosome_1	58559956	AGTG	A
chromosome_1	58604126	T	TA
chromosome_1	58629221	CAAG	C
chromosome_1	58630513	AC	A
chromosome_1	58630633	GC	G
chromosome_1	58631219	TCCTGCA	T
chromosome_1	58632308	G	GC
chromosome_1	58632309	ATGAT	A
chromosome_1	58640456	A	ATC
chromosome_1	58787635	G	GA
chromosome_1	58787668	G	GACCGTGAC
chromosome_1	58787831	A	AG
chromosome_1	58795174	TG	T
chromosome_1	58801438	C	CTA
chromosome_1	58820355	C	CA
chromosome_1	58821413	T	TA
chromosome_1	58834365	GT	G
chromosome_1	58887658	GA	G
chromosome_1	58887703	C	CT
chromosome_1	58888922	CA	C
chromosome_1	58889610	AGTTGGG	A
chromosome_1	58904247	C	CCCG
chromosome_1	58908089	C	CA
chromosome_1	58917789	TCCGCCG	T
chromosome_1	58919767	T	TAA
chromosome_1	58924086	AG	A
chromosome_1	58924125	TA	T
chromosome_1	58925427	AG	A
chromosome_1	58925429	AG	A
chromosome_1	58925721	T	TGCTGCTG
chromosome_1	58925787	GGGA	G
chromosome_1	58936790	TGCCTGC	T
chromosome_1	58949017	T	TTG
chromosome_1	58961763	TC	T
chromosome_1	58962363	T	TTGG
chromosome_1	58965859	C	CGCGGCGGCGGCG
chromosome_1	58973701	G	GGCGGCA
chromosome_1	58973726	CTGGGGG	C
chromosome_1	58981410	A	AC
chromosome_1	58981411	A	ATG
chromosome_1	58990305	TCCCCTG	T
chromosome_1	58990534	GACCA	G
chromosome_1	58992483	C	CTA
chromosome_1	59005048	T	TTTA
chromosome_1	59005426	AAGTTT	A
chromosome_1	59007518	T	TC
chromosome_1	59008506	ACCGCTGATTGGCCACAGGGGCG	A
chromosome_1	59059065	GAAA	G
chromosome_1	59073663	G	GA
chromosome_1	59074272	A	AT
chromosome_1	59139445	T	TC
chromosome_1	59139451	C	CCTCT
chromosome_1	59197919	T	TATATAG
chromosome_1	59238077	GCCT	G
chromosome_1	59244498	GTT	G
chromosome_1	59285513	GA	G
chromosome_1	59292395	C	CA
chromosome_1	59337176	T	TG
chromosome_1	59368585	TA	T
chromosome_1	59369767	A	ACAACG
chromosome_1	59387680	G	GGGC
chromosome_1	59397870	CA	C
chromosome_1	59419571	CAATT	C
chromosome_1	59440618	C	CGA
chromosome_1	59440659	T	TA
chromosome_1	59440751	C	CCGT
chromosome_1	59441260	A	AGCG
chromosome_1	59441374	A	AGTT
chromosome_1	59441592	G	GCTA
chromosome_1	59461538	G	GCGC
chromosome_1	59463387	T	TTG
chromosome_1	59463924	C	CT
chromosome_1	59466755	T	TC
chromosome_1	59524249	AT	A
chromosome_1	59605901	GT	G
chromosome_1	59648273	A	ACGT
chromosome_1	59680121	CT	C
chromosome_1	59686308	T	TGTCGTC
chromosome_1	59691735	GACT	G
chromosome_1	59692367	G	GCT
chromosome_1	59771138	CACATG	C
chromosome_1	59771172	T	TAA,TAAA
[truncated: 14,929 more rows]
