# Supplementary material for: Transcriptome Characterization and Functional Marker Development in Sorghum Sudanense
Source: PLoS One. 2016 May 6;11(5):e0154947. doi: 10.1371/journal.pone.0154947 (PMC4859472; doi:10.1371/journal.pone.0154947)
Supplement: S7 Table — (XLSX) [file pone.0154947.s008.xlsx]

## Sheet: 新建文本文档
SSR name	Chromosome	Ins/Del base number	Position	Forward primer	Reverse primer
SD1	Chr01	4	116479	TGTACTGACAAGGCCACCATAC	GGTGGTAGAATGTTCACTATGTTTG
SD2	Chr01	6	158000	CCAACTGAGATGGAGAGAGAAA	CTGGTAGTTTATCATGCAGAAAGGT
SD3	Chr01	2	162866	TTCCAGAAACCAGAAACAAGAC	AGTTGCTAGGTTATTGCTTGAGTTG
SD4	Chr01	1	172571	TGAAACTACTCTGAAAGGGATCTG	TCTCCATAAGACACAACATAGCAC
SD5	Chr01	2	251423	CAGGCTTAGCTGCTTCAGTTC	ACTGGAGATGCACTCTTGATTT
SD6	Chr01	1	254346	GAAGGAGAGGAGCAGACCTGT	TTTCGGTCTCGTCTAGCTTCA
SD7	Chr01	2	260717	CCCTGTCAATCTGTCCTCTCTT	GTGTGTGCCAGTATGTGTGTATG
SD8	Chr01	5	261729	AGTCAGCCACAGCACAGTAAATA	AGATGCAGTTGGTTGAAGAACA
SD9	Chr01	12	272651	CCTCTTCCTCTACCGCACAA	ATCGGACTTCCTTCCTTTCC
SD10	Chr01	11	272833	CTTTGTTCGCCCTCTTCATC	AGCAAAGTATGGATGCAGTAGAAAG
SD11	Chr01	5	283152	GTATGTATATGCCTATCCTCGTTTC	ACATATGCTCCAGGAAAGTGTAGTA
SD12	Chr01	9	283358	GCATGGTGTGTCATCACTATATCTT	AAAGGCTGGAATGGAAGGAT
SD13	Chr01	6	283523	CTGAGGATACTGATTTCGAGACCTA	GAAGTGCCTGATTCTTGTGCT
SD14	Chr01	2	283871	CTCTTATGTGGTCAGATCATTGTTG	CTGCCAAACTTCTTTGACTTCTC
SD15	Chr01	1	285324	GAGAAGGAGATCATCGAGCAC	TCTAGATGCTAAGAGCTGGT
SD16	Chr01	5	285602	ACCAGCTCTTAGCATCTAGATTTGT	ACATGCCAAGTAGGAGTTCAGTAAG
SD17	Chr01	1	305845	GAGAGTCAGGGAGTTTGACTTGTT	AGCGAATATCCCAAGAGAATACTG
SD18	Chr01	1	311374	TGTTTGGTTCGATTCTAGTAGG	GGACTCCATGCGTGTTTCTAA
SD19	Chr01	15	337016	CTCTTTGAAACAGACTCCACACC	ACTTGTCAGGGAAGTGGAGAGTAG
SD20	Chr01	6	337037	CTGGTTCACTTCATTTCATGGTAG	AGAGGAGTGAAGCGAAACAATAAG
SD21	Chr01	6	341890	AAGGCGAAGGCTGAAGAG	AATGTGGAGGGCGAAGAT
SD22	Chr01	2	360253	ATAGCCAACAACTAGAAGTGGAATG	TAGCACCATGGATATGACAGATG
SD23	Chr01	1	360254	ATAGCCAACAACTAGAAGTGGAATG	TAGCACCATGGATATGACAGATG
SD24	Chr01	1	384327	TGTCACAGAAATGTGGTGT	GACGCTAAAGAAATGTCACAACAG
SD25	Chr01	3	384328	TGTCACAGAAATGTGGTGT	GACGCTAAAGAAATGTCACAACAG
SD26	Chr01	10	399203	TTCGTCGCCTCCTACTACG	GACCCTGTACACCCTACAT
SD27	Chr01	10	399737	CCCTAACGACAACGACTATAAATG	AACAAGTGGTTCAGTATGTG
SD28	Chr01	2	417744	CACAGTATCCTGCATTTGGAGA	CTTGCAGAGGCATGTAATCTCTTAT
SD29	Chr01	10	429203	GTGCGTATATAGAGTGCAAGCATAA	CTCTCTCACGTGACCTAGACTCAT
SD30	Chr01	5	544274	CAAATCCAGGGAGCTTATGAGT	TTGGATTTCAGCTTCAAGAGG
SD31	Chr01	6	544337	AAGCGTTTGATTCGGTGAAG	ATAATGAAGCCGAACACTATGC
SD32	Chr01	4	695490	CTAGGGAGAACGATCGAGAGA	TTATGGAGGTACTCCTGGTGATG
SD33	Chr01	6	738926	GATGAATATCTGATCTGATGACGAC	CCTGCCTGCCCTTTATTTATTA
SD34	Chr01	14	748893	CTCATATCATGTCCTTAGAAACTGG	GAAGAGCCAGCAAGTTCAGTCTA
SD35	Chr01	4	785648	ATCACCACTATATGCAGATCCTTCT	ATTCCGGGTACTGTAGCAATTT
SD36	Chr01	3	859683	ACAACCACTCAGCTTGACAACTT	GAGTGATTCTTGCAGCATGTTT
SD37	Chr01	3	864606	GCGCTATTTGCTGATGACAAT	CCTGGCAACAGGTAAGAAACTT
SD38	Chr01	1	882518	TAGTTGCTCTATGCTTGAACTG	GATCCAACCAACCAGACTAGAAG
SD39	Chr01	6	885424	ATGTTGACAGGTCTACCGAGAT	CCTATATATATCTGTACATCCGACCTG
SD40	Chr01	4	906928	AGTTCCAGATGTCATTAGTATCCTC	CTTAGTAGAGAGCAGCGAGCAGT
SD41	Chr01	5	920295	GGCACTTTCATGAATATCTGTG	GGCTTAGGCAAACTGAGGTTC
SD42	Chr01	5	922276	TGACATGAAACATGGATACACC	GAATACCCATCGGTTAGTTGTGA
SD43	Chr01	3	944999	GTGTTTGTGTTTGCCCATTT	TATAGAATGTGTGACCCGTAACAAG
SD44	Chr01	3	1005611	GACATTGTAGCTTGTCTTGGTGTAA	CTTTGGGTGGTGATAAAGTTTGTAG
SD45	Chr01	8	1009815	GCTATGCTGGCTAAAGTAACAGGTA	TCCGCGGACTCTGAATAATAA
SD46	Chr01	5	1012515	CTAAACGAGGCCTTAGAAGATCAG	TGTTAGCAACAGCTATGGTGTTTAG
SD47	Chr01	3	1053030	CTGAACTATACAAAGACGGACTTGA	AATGTGCAGCTTCATCCAACT
SD48	Chr01	9	1059168	AGTCATTCTCACCTTCCGATTC	ACCACATGTTGTACATGGATATAGG
SD49	Chr01	2	1178469	GATGCATAAAGAACAGGCTAGTAGG	TCTACACAAGGCCGAAGACATA
SD50	Chr01	3	1205929	GTGATACTAGTTCGATCGTGTCCT	GTAGGATGTCAAGCCGTGTATCT
SD51	Chr01	1	1232739	AAATTCCATGGCAGGTCAAA	CAAGCCCTGAGCTTCTACTGA
SD52	Chr01	2	1235789	ATTACAAGTAGCTGAGCAAGTCCAC	GGAAATTGCCGATTCAATG
SD53	Chr01	2	1238676	AGGGAACGGAAGGTAGGAGA	CGATCAGACCAATGCAACAG
SD54	Chr01	2	1238680	AGGGAACGGAAGGTAGGAGA	CCTGTTCGATCAGACCAATG
SD55	Chr01	6	1275749	TTGTCTTTGTGCTTATCCTTACTCC	GAGTGTTTGATTTCACTGTTCACC
SD56	Chr01	4	1281790	ACTAGAGACCCAAATCGAAGTT	GATTTCAACCGGGTCTTGTTTA
SD57	Chr01	5	1327273	GTGTATGGAAGACTTGACATCTGTG	GAGATTGGCAGATTGCACTACTACT
SD58	Chr01	1	1327709	AGGTGATATGTCGATAGTGGTTGAT	CTTGTACCTGATAAGAAATGGGAAC
SD59	Chr01	3	1349994	TGACAACAGCTACACTCTACAGGAC	CTATCATACAGCCACTCAGCATTT
SD60	Chr01	1	1388528	CAGTGCAGGAAAGATGATAGGTAGT	AATATTGTGAGGGCGATCTTTC
SD61	Chr01	2	1399336	TGTTCTCCATGCCAACAACTAC	CCCTAATATGAAGCCTACTATG
SD62	Chr01	3	1438805	CATGCCTATACTTCTCGTCTGATG	GGTTGTTCACTGTATGGAGACAAA
SD63	Chr01	2	1450871	TAGTCCAGAAATTTGCCCAGTT	GGAAACTGAACTACACGAGGATAAA
SD64	Chr01	2	1484784	TTGGCCTGAGAAGGATGAAG	CTTTGACTGTATCCTGTGTGTTCTG
SD65	Chr01	3	1494302	CCTGCTCACCGAGATCTACC	GTAATAACAGTGAATTTGCCGTCTC
SD66	Chr01	1	1521037	CGATCTGGGCATTCTATCTACAG	TAGGAAAGCACTGAAGAGGAAGTT
SD67	Chr01	3	1601074	CCTTGTTTGCCAGCAAATAGTA	TTGAGCCCTATATAGTTCCTTCATC
SD68	Chr01	2	1618027	CCAACAGCACTTCACTTGTGT	GTATCGTATCTGCCCACACTAAACT
SD69	Chr01	1	1678326	CACGATCATAGCCCATATTATAGC	ATTAGAAACCGCGTGTTGAAGT
SD70	Chr01	1	1679599	AGGTGCTGTACGTACGTTGTATATG	GTTAGAGACGTAGAAACATGAC
SD71	Chr01	1	1799590	AGACGTGTTTGTTCAGGTACTCC	GGTGAACGACGAGGAGATGTA
SD72	Chr01	2	1799959	CCATGTATGACATCGTCATTTG	AGACTGCAATGCTGACGAACT
SD73	Chr01	6	1807716	CTCCACCAGAATCACTTCACTAGA	CACTATACTGTCCTTGCATCCATAC
SD74	Chr01	3	1808990	TATCTAAGTCTGTAAAGTGCGAACC	AGTCATTCTTCACACTGCACTCTT
SD75	Chr01	1	1820534	GTTGGATGCGATCACTAGAACA	GGGCTAATTTATGTGATACC
SD76	Chr01	3	1836801	TATCCAGCCACTTGTGTGTGA	GGTACTTCAAGGTCAAGATACCTCT
SD77	Chr01	5	1854976	CAGCATTCATTGGTTGAGATG	CCTAGATGTAGTATCTGAGACAGTT
SD78	Chr01	1	1854977	CAGCATTCATTGGTTGAGATG	CCTAGATGTAGTATCTGAGACAGTT
SD79	Chr01	3	1882690	AGCATACAAGTTTGGTATGGTACG	CACAATTGGGCAACAACTCTT
SD80	Chr01	3	1883404	AGCTTTGGCCTCGTCTAGTTC	ACGCGTCAATAGCATATACTCC
SD81	Chr01	9	2093144	TGAGGCCACCCTCTATTCTTT	AGTTATTGGAAGCTGTGAGTGGTAG
SD82	Chr01	1	2093162	CCCTCTATTCTTTCCCACGAC	TTAAGGATGTGTCTCGTTGACCTAT
SD83	Chr01	1	2129867	TCTCAAGCGAAGTGAAGATTAGC	GCTCACGTGCGTATAGAACTAAAT
SD84	Chr01	1	2173302	ACTCTCTGTTTCATGGCGTCTT	GTGCTAGCATGCAATGAGATTT
SD85	Chr01	1	2264357	AATCGCTTATGCCCACACTC	CCCTGTTTCAAGACATTTCTACAG
SD86	Chr01	1	2279920	ACGTCCATCCATCTAACTCTCTAAG	GGAACGAGCAACAATGGATATAG
SD87	Chr01	1	2289887	GACCAAACTGATTGACAACTGA	GCTAAAGTTCTTGGGAGGATCATA
SD88	Chr01	1	2289964	ATGCATTCACAGCACACTGAC	GTCGCTTCTGTATTCAGTTTCAGTT
SD89	Chr01	5	2290527	AGGAAAGGAAGGCGTGAAGT	CTCCTCTTCGTCTCCCAAATC
SD90	Chr01	1	2440622	GAAAGAAAGGACGAAGGAGAGAG	GCAGAGTGCTATGCCAAACA
SD91	Chr01	6	2467070	AGGAGTTTAACGACATCAACGAC	AGAGGTTGACGATGGAAGACA
SD92	Chr01	1	2468535	AGATTTAGCCAACAACAACAGG	GGCTGACCATATCTATATTCACTTC
SD93	Chr01	1	2524799	CGTTTCGATTCGTCACCTC	AATGGAGACGAGCATGGACT
SD94	Chr01	1	2636810	CACATCCAACATGTGTTTCTGTC	TGTTGTTGGGTATGATTAGCAC
SD95	Chr01	11	2658974	CCAGTACAATTATGCGATGGAC	CTTCAGATGCATGATCGACAGT
SD96	Chr01	10	2663533	GTAACCAATGTAACTACACCGACAA	GATCTACGCGAGATTTGATG
SD97	Chr01	1	2679456	CACCGTTCCTGAAGTCTTCTAGTT	CCCTAAACAAACTCGGAATGT
SD98	Chr01	3	2680374	AGAGATGACCGAGTCACTGTTG	CCGTTACAATGCAGGAGATAAA
SD99	Chr01	1	2703833	GATGTAGCCATCTGCAGAGAAA	CTGGCATGCAAAGACTCTAAAC
SD100	Chr01	3	2717997	CATGATCGTTTCCTGCAAAG	GAGATTGGCTCATGGAATTAGTAGA
SD101	Chr01	1	2743810	CCTATTTCAGAGCTGAAGGGATA	ATATCAGACGACGCATCACAAG
SD102	Chr01	1	2782668	TAAAGTTGACGTGCTAGTTGAGTTC	CTTCTGTCTACCTAACAAATGTGGA
SD103	Chr01	8	2815362	GTCGTCCTGCTAGTTCGTAAGG	GATAACAGCGTCCGTAGTCGT
SD104	Chr01	3	2819031	GCGTGAGCAACTGGTACTGA	GTCCGAAGATGGTGCTAAACA
SD105	Chr01	1	2823616	TTACTTTGGCCTCCAGAGGTT	CAGGTAACCACTTCTTCGCTTAGT
SD106	Chr01	1	2971929	TACGTAGAGGCCCACACAGAG	CTCTCGATTCCATATGCTGTCTAAT
SD107	Chr01	1	3010977	ACCAGGTAGAAGGAAACACGAATA	CTATGCCTCAGTCGATGTTGTTAT
SD108	Chr01	1	3035136	ACTCATGTGACAAGGTATGCTACAA	CGAAGCTGGATGAAACATGA
SD109	Chr01	1	3051044	GGTGTAGTCGTAGAAGGTCATCATC	CCAATCGCAATTAGCAGAGAT
SD110	Chr01	1	3129755	ACGGTATCCTGCTTAACATTGTG	CTGCCCTTTAAATAGAGCAAGTG
SD111	Chr01	3	3226155	AGTACTCGAGAGATCAGACAAGGAG	CGAAGACCACACAAATTAAGGAC
SD112	Chr01	3	3227001	CTAACATAGTGCATCAACTGC	TTTGAGGGAGAGAAGAGAA
SD113	Chr01	9	3303452	ATGGCGGAATATGACAAACA	GTCTGCTACTTGAAGACACTTCTTT
SD114	Chr01	9	3331576	GCTCTCTGATGTTGCATTGTCT	CTTGAACTTCTCTCGTACCATCAGT
SD115	Chr01	1	3380359	ACGTAGTGTCATACTTGCGAGAG	CTGATGGTCAACAGCTGCATA
SD116	Chr01	12	3403593	GTTTGTTTAGGATCTGTGCT	GACCAAATGTGCAACATCATAG
SD117	Chr01	3	3404715	CTTGCTACTATGTTGGTTGTAGTCA	GTTTGGTTGTATGCATGAGACT
SD118	Chr01	1	3416458	TAATGACAGCATTCTTGGACTG	TAGATCTGCAGGCTGTTCTGTC
SD119	Chr01	1	3493081	GCTGTCCACAACAGGTTCAA	GCCTGTTTACCATTGTTCTTCAG
SD120	Chr01	6	3521945	CACGCAAACCTTCAGTTGAT	AGAGTATTCTCCTGCCCTTAACTTT
SD121	Chr01	2	3536743	GTGTAATACCCGGTGCAGTAAAG	GATGTAAGTTCACACCTCTTCTTTG
SD122	Chr01	2	3542622	AGTTAGCTCCTTCATCCTTTACCTT	CTGTATAATACTGAGGCTCGGACAT
SD123	Chr01	7	3550634	TTATCCCACCACTAGCACAACTT	CTGCAGGTCATGTCGGTCT
SD124	Chr01	1	3554577	GAACTCACAAATGAGAGGGAGATT	GAACGTCATTTCCGCATTT
SD125	Chr01	4	3558301	TTCCATGTGCAATTCCTAAGC	ATGATCTTGGGAGGACTCTGAAT
SD126	Chr01	1	3571692	CTTTGCGCACGAACATTTAG	CTTATCTATGATGTGAACCGGTAGG
SD127	Chr01	1	3571847	TTCTCTCATGGCTGAAGCAC	ATTTGGTGCTCCGTAACATACTTAG
SD128	Chr01	1	3603872	TCTAGCATACCTCTGCTGAATAACC	CACCTAGTTCTTATAGTGCCACTCAC
SD129	Chr01	6	3614879	CACACAGTATGTACAGTAGCCTAAGAA	TTATCCACTGCAAACAAACAGC
SD130	Chr01	1	3619064	TAACAGGCTAAAGCACTCTCCTAGA	CCTAGTGCTCGATCATAGTTGTCTAA
SD131	Chr01	1	3619241	AATCCTCTGATGTTGCTCTAGTGAC	ACGAGGAGGGATGCAGAATA
SD132	Chr01	1	3623241	GTGCAGCAGAGCTAGGACTTG	GTGCCATGCAAGAGACTGAAT
SD133	Chr01	21	3630362	AATAAAGTTACCCTTGACCAAGCTC	ATGACTACAGAGGATGACACTAGCA
SD134	Chr01	4	3702611	GCAAGCAACATATGGTTCAGAC	GTGGTAATTGTGAGAAACAG
SD135	Chr01	1	3721896	TCATCTTTCTCTGGTCGAAGATAGT	GAAGCATCTGTTTATGCAGT
SD136	Chr01	1	3722187	TTCTCTTGCCTGGTTGCTTTA	TATTGCTTCACGATACACAACCTAC
SD137	Chr01	9	3795727	GACGACGAGGAAGATGAA	CTCCGAGAAGAGCTTGTTAG
SD138	Chr01	3	3807943	CCACCTCTTCTCCTTCCTTAAT	CCACATGGGTAGGGAGAAAT
SD139	Chr01	2	3909034	CTCGAGCTCAGTTCTACAAGGATAG	TCAGGGCCTGTTTATAACTAAAGTC
SD140	Chr01	6	3910217	CGCAAGGACATGGAAGGTA	TATTGACCCAGGCACGTCTAC
SD141	Chr01	3	3910277	GTACTAGTGAAGGATGGGAAGGAG	ACAGAACACGCAAACTAACACA
SD142	Chr01	4	3976533	GCATCTTTGACATGCGCTAC	TCCAGGATTCAGACAGAGATGATA
SD143	Chr01	1	4030988	TAACTGAGGTCGGTTATCCATGT	TCTTGTATTGTGAGTCTCCTAACACTG
SD144	Chr01	2	4202589	TTCTTCTCACGCTAGCTGTTCTC	TCTTCACCACCGACGACTC
SD145	Chr01	4	4203522	AAGATAAGCAAGCAACGAGGAT	CTCCATCTCCATGCTGTGTG
SD146	Chr01	1	4206132	GAGCTTGAATGAAACCCATAGTG	CGAGCAATACTTCAAACAGTACAAG
SD147	Chr01	6	4277607	GAAGAGGATAGGATAGGGAATTTCA	AAGGATAGAACCATAAAGGCTTCAC
SD148	Chr01	2	4277903	CGTCCATTACTATGTAAGGGTATGC	CTTAATAGGGATATCGGCAGTTTG
SD149	Chr01	2	4279840	GGCATATATGAGGACATCAACTGTA	TGGATGAAGAGAAGCAGTGAAG
SD150	Chr01	3	4280087	CTAGCAGCTTCACTGCTTCTCTT	AGATGCTTCGGTGGAAGAAG
SD151	Chr01	1	4367249	CTTTGCCTCCACAGATGAACT	AGATACTGAGCAGAAGCAACAGC
SD152	Chr01	18	4371995	CTGACTGGAATTCTGCCATGT	GTAGATCCATCCAACCTGGATTAG
SD153	Chr01	18	4372182	ACTTTCTGGGCTGCAAAGAG	CCACCGTATATCATCACAGATACC
SD154	Chr01	1	4424339	GAGTGCTAGTAGATTTAAAGGGTGCT	TACTACCATCTATCAAGAACAGACC
SD155	Chr01	6	4503253	AGACCGAGGAAATATACAGGTTCTT	ACTGGTTACAGGATAACTTCGATTG
SD156	Chr01	1	4504783	GCTTTGGCTGACACAATCAT	CTGGGATATTGACTGGTATTTCTTG
SD157	Chr01	1	4505225	CCCTAAATGGCTACAACAGATG	GAGCAGTGGGAGAAGAATTATTACA
SD158	Chr01	1	4505305	CACTGAGTCATCAAGTATGCAAAG	CTCTGTCACTCCCTCCATCAC
SD159	Chr01	1	4523585	GGCTTACAAGTGCCGACTGT	AAGCGGAACATACCTTGTCATT
SD160	Chr01	1	4523709	CGTGATCTTCTGGTCTCTGTATTT	ACGCTAGAGGGTTCAGAGACAC
SD161	Chr01	8	4527756	CGAGTTCTGTCCTTTGTCTTGTC	GAGAACTGGAAGTAACCTAAACCAC
SD162	Chr01	2	4552367	GCGAGTATTCTGTGAGATTCTTTG	AGTAACGATAACGAGCTCATCTCC
SD163	Chr01	1	4776943	ACCACAGGGAAATGAAATCAAG	TCTGCGACAAAGGTTTATATGG
SD164	Chr01	1	4835319	ATCCCTCCAATCTCAAGATCAA	GTTGACCTTTGCCAGGAAGA
SD165	Chr01	1	5301639	GCTGTCGACCTGTCGTAAC	CATCGGTGTGAGAGACGACTT
SD166	Chr01	2	5463446	GACCCTTCCCTGTATGTTTCAA	TGACTTATTGTGTTACCATCCTGTC
SD167	Chr01	2	5463449	GACCCTTCCCTGTATGTTTCAA	TGACTTATTGTGTTACCATCCTGTC
SD168	Chr01	2	5542162	GATGGGTACTGCTCATGTAAAGATT	GACCGAACAATCTTGGTAAA
SD169	Chr01	2	5565208	ATGTTCGCTATCAAACCTAAGAGC	CACTGAACTGACTGTCTTCAACAAC
SD170	Chr01	14	5573533	GCCATGCTGCAGACTCTATTT	TGCATTGATGGTTTGGGATA
SD171	Chr01	10	5580610	GCTTCTCCACCTATCGTGAAGT	GCCAGAGTGTAGTCCATATCAAATC
SD172	Chr01	3	5890759	CTGAGCTTTCCCTACGTGCT	GACTGTAATTTCACTACGTCAGGAT
SD173	Chr01	6	5930951	GCTATACATTCATGTTGGTTGTGTC	GCTTGGCTTGTTGGTTTCTT
SD174	Chr01	3	5944691	CAGGCAATAACAAACTCTACTGACA	TTGCATAACTGACAGCCACTCTA
SD175	Chr01	1	5965776	GCTAGCAGCAGGTGTGACAA	GACGAACAGCTCTCGTCCT
SD176	Chr01	3	6054760	CTTGTTTGGTTCATGCATCCT	GAGTAGGCAACCAAACGATCA
SD177	Chr01	1	6236231	AGAGATCAGCATTCAAAGACTCC	GGGAGAGGAAGAATTTCAAACA
SD178	Chr01	1	6532050	CACCACCGAAATTACTGGATTT	CTTGGAGGTGTTTGGTTGTAGAG
SD179	Chr01	1	6577693	GTAGCAGTTGTGGCAGTCAAA	TACATGCCAAATCCCGTACTC
SD180	Chr01	6	6686885	GGAACAAGCGAGGTAGTCTGAT	AGTTACAACCTCTTTGCAAGCTCT
SD181	Chr01	1	6966885	GTTCTGGAGGTTATGCAGAAATG	CTTCCTAACAATATTCTGCAGGTTC
SD182	Chr01	1	7001468	ACCATAAGTTTCTTGAACCTAGGAC	GTGATGTGATGATGAGTGAATG
SD183	Chr01	3	7068463	ACAGTGGTCGCAGTTGTCATAG	GTAGGAGGCACAGATCCAATTT
SD184	Chr01	1	7104460	AGGCCTAAATTCTGGTACTCTCTTC	CTAATGATAGTACCGCATGCTTTC
SD185	Chr01	1	7213498	GATAGGACACATTCCCAGTCGT	CGAGTATCCTTTGACTGATCACAT
SD186	Chr01	3	7213556	CCTGATACAGCCATCTACAAGAC	TAACCAGCTGTGCAAGTTT
SD187	Chr01	5	7225786	CCAGCTTCCATTCTGTATTTGTACT	TATAATATCACAAGCTGCTCACCTG
SD188	Chr01	4	7225956	GAATGGCTGGGTAAGGATGAT	GGCAGACACAATATTAGCATACG
SD189	Chr01	1	7227921	TCACACTTCAAACATTACTCTGACC	ACTTCCTGCATCCAAGAAACAT
SD190	Chr01	7	7370927	GGGAGATCGGATTTGCAG	CTTCGTGGCTCGTGGGTA
SD191	Chr01	1	7397589	AGGAACCGTTCACACTTGTTC	GGCCAATGAAGCTAACTCTG
SD192	Chr01	5	7399102	GATGTAGGTCCCAAGTCTTAAATCA	TAGCTGCAATCTTCCAGTACG
SD193	Chr01	3	7437219	TTTCCTCTGCTGGGAGTTTG	TGGAAAGAGAGGAAATGTATGG
SD194	Chr01	1	7554855	GTGGGCCAGAATGTTGAGA	TGACCTACACCAGTTCCATTTAAG
SD195	Chr01	6	7582777	ACACGTGACATTTCATAGCTGAG	TAACATGGACAGTACACGCAGAG
SD196	Chr01	6	7928058	AGTTCTCGAATCTCGAATCTCTACT	ACGGCAAGAACATCCACAG
SD197	Chr01	4	8029650	GCAACACCATCTTCTGTTATCTGT	GGGCCTCTAATGCCTACAAA
SD198	Chr01	4	8031736	GCCACCTGTGTGTAAGTACAATTT	ACGGCAACACACGCTATTT
SD199	Chr01	2	8069176	CTACATTGGAATGGTTGGAAGA	GGACTATTGGAGTTGTGGTTAGTTG
SD200	Chr01	1	8313824	AGTACATCCACTCGTTAAACCTCTG	CTGAGAGCTGTACCCTTCACTTC
SD201	Chr01	1	8315227	CATAGTAGATGATAATGCGCACCT	CAAACTGAATGTAGTCCACTTTGTG
SD202	Chr01	1	9003699	GGTCATTTGGGTGTGATGAAC	GAAGACAGAGATCGCTGGAGTAA
SD203	Chr01	1	9173135	GATGGTAGCTTCGTTTCTGTTTCTA	GATACCTGTTTCCAATGTCCAATAC
SD204	Chr01	1	9202640	GTCATGGAAGATTTACTGCACTGT	CATCAGTTGTTTCACCCATTTG
SD205	Chr01	2	9275287	GTGCCTTCCTTGCTCTATGTTC	CTTCTTCAATGCTCACTCCTCAT
SD206	Chr01	1	9318094	CACTATGGGCACTGTGTCATCT	AAAGGAGGAATGACTTACACTGATG
SD207	Chr01	1	9332624	GGCATCGATCTCGTTCCTAA	CTAGAGTGATAGCATGTGGTGATTG
SD208	Chr01	1	9359154	TCTTCTTAGACTTCCTTATGCTGGT	AGGCCAGATATTCTGGAACTCA
SD209	Chr01	6	9698035	CATTACTCCATACGCCAATCTTTAC	CAGAGTGCTTCTATACATTGTG
SD210	Chr01	2	9822425	AGAGGTCTTTCTCCGGCTTACT	TAACTTCATATCGTCGGCTCTGT
SD211	Chr01	1	10006832	CATGCTGAGATTTAGCCACAAG	CTTAACCTTTATGATGATCCGCTAC
SD212	Chr01	1	10105258	TCTGTTCTTGTCCTATTAGTGC	GTTCCAAATGTCACAACAGCTAAG
SD213	Chr01	1	10122092	TTTAGATGCTTGCACGAAGT	GTTACGTACGGAATGGTGATTGT
SD214	Chr01	2	10137828	TCAGCGATATCACTTAGACAGACAC	AACGGAGCAGTAACAACTTTCAG
SD215	Chr01	10	10141820	ATCGTTCTTAGATCCCGTTTG	GGGATTCAAGAATGGAAATG
SD216	Chr01	4	10165312	GAACTCTAAACCGTTTCCTCAAAG	CAATCTGAAGCTAGGAGGAGTTT
SD217	Chr01	2	10165314	GAACTCTAAACCGTTTCCTCAAAG	CAATCTGAAGCTAGGAGGAGTTT
SD218	Chr01	1	10458671	CCATATTTGAGTTGGCGATAGAC	TCCGAGGTGTAAAGAAGACACTC
SD219	Chr01	6	10458679	CCATATTTGAGTTGGCGATAGAC	TCCGAGGTGTAAAGAAGACACTC
SD220	Chr01	6	10583376	CAGAGCTCTCGACAACAAGATAAA	CCCTACGACGACCTCATCA
SD221	Chr01	4	10590291	CTTCTTAACTGCAACCAGAA	CCCTCGGGTATCAATCTCTACA
SD222	Chr01	3	10595439	ACTACATCTTCTTCCATCCCATTC	CCATGATTTGCTTGCTGAGTAT
SD223	Chr01	6	10601551	AAGAGATCTGAGATTCCCAACAAG	GAATGAGCCAACTATGAATG
SD224	Chr01	2	10626285	TGCGTGTCTGTATGCAATTT	GGTGAGACCGATCTGCTTATG
SD225	Chr01	1	10850760	GGCCTTGCTGACTTTCTTATCTT	GATGTTCTTAAGACTCTCTGTG
SD226	Chr01	1	10851563	TGTAGCATAGTCGTACCTTTGAATG	GTTTCTCTTCTTATACGCTGCATGT
SD227	Chr01	8	10851583	TCCTGCAGAGGTTAATACTAATGTG	TTCCACGTAGAGATTGACATACCTT
SD228	Chr01	1	10900772	GAGGTGACATCACATTAACA	GGCATTATAGCCCATTTGAGAA
SD229	Chr01	3	11017679	ACACGATCCTAGGAACTATCTACCA	GAACCCTAACACCAACAAGCTC
SD230	Chr01	3	11159570	TTGTTGCAATGAGTGATGTG	GATCGGATACACTAGCAGGTCAG
SD231	Chr01	10	11188724	CAATAGAACTCAAGCAAGTGTG	TTCCTTGCTAGATCAAACTCCATAG
SD232	Chr01	9	11188765	AGAACTCAAGCAAGTGTGA	CCTTTGTTCCTTGCTAGAT
SD233	Chr01	1	11477774	CTTAATAGAGGCGATCGATCTTAG	CACAGACCACATACCTTGAGAACT
SD234	Chr01	1	11498621	AAGTGACCTAGAGGAGCACTTGA	TGATGAACACACCGTACCACTT
SD235	Chr01	2	11575767	CTACCAACAAAGAACAAAGACGAC	GAGTTCTGAATGCAAAGTGGTTC
SD236	Chr01	3	11632136	GACGAGAGGCAAGACAGGTATAG	GATCCTGATTCCTGAAAGTAGCA
SD237	Chr01	1	11711005	ATACAGTAGTGCTATAGTTGACCTC	GGGTCATTAGTACTCTTGCTAATCT
SD238	Chr01	6	11824798	ACACCTGTCTACTTTGAGAAACAGC	TGACATATAACTCGCTCACCAGTAG
SD239	Chr01	1	11829992	CTCCAATTGCAGCTAGCAGAG	TGCCAAGGAGTACTTCTAATAGGAT
SD240	Chr01	1	12002312	GCAGCCGATCAAATAACTCTAC	CATACGTGGGATGTACCGATTA
SD241	Chr01	1	12028810	CCTGTCACTAGCCCTGTTTAGATAC	GGAGCCATTCTCTAGGACGAC
SD242	Chr01	1	12197798	CCGCTGGCACTGAGATATAAA	AGATGTCAACAAGAGCTACGAT
SD243	Chr01	1	12199050	ATGCAGCCGTAGATTCAGAAA	ATTAGCTTGCAATCGAGCATAC
SD244	Chr01	1	12199159	GCTATAGGCACGTCAGACTTCTATT	GGGTGTGACAACTACCAATGTTT
SD245	Chr01	6	12208911	TTGGAGTAGTCCTCTCAACAAACTC	TCAAATCCAGCTGATCTAGGAG
SD246	Chr01	6	12336430	GCCAGTAAATGTCAGCCTATATCTC	TTCGATTTGGGTGCAGTGTA
SD247	Chr01	1	12408967	CATTGTTAATCACAGACTTCAGAGG	AAAGTTCTACCCGTTTGTCATC
SD248	Chr01	2	12857482	TATTTGCCGAGAGCTTCTTTG	GGTCGGTCATCTCTGATCTCTC
SD249	Chr01	1	12946697	GAGCTAGAAAGGGAAATCACAGAA	CCTCAGGAAGATAAGTCTGTGTACC
SD250	Chr01	5	12986237	ACGCATTACCGGAGAATTG	CTAGGGTTGGTGTTTCCCAGT
SD251	Chr01	1	13036873	GAGTTGATCTGAGCAAGTTATGTGA	CTTCCTTTCTTCAGAATTACACCTG
SD252	Chr01	3	13297316	CTTAATACGAGACATTGCCCTCTAC	CGTGATCGCATTATGAACAACT
SD253	Chr01	1	13854707	AAGGGCAGTAGTACAGGAGATACAT	GCATTACAAGACCATTTGGAAC
SD254	Chr01	7	13854738	ACAGGAGATACATACAACTGGGAAC	GCATTACAAGACCATTTGGAAC
SD255	Chr01	2	13859973	GAGCCATGAGTCATCATCTTCTC	CTAGCACAACACTCGCTTCAC
SD256	Chr01	1	14080780	CCAATAACCGCCAATGTCA	GCAGCTACAGCTAGCTAACAATTAAC
SD257	Chr01	1	14084503	CAGGGTGAGAAATCCATGTAGA	CAACAACCATGAACATCCCTAA
SD258	Chr01	2	14190969	TGGATAAGGGCATTGATAAC	GGAAAGGCTTGAATTTAGTC
SD259	Chr01	5	14197015	CAGTACTGCTTGCTACTTTGATTTC	CAAGGAACTGCAAGCATTATGT
SD260	Chr01	7	14219001	AAAGATCTCGAATATACCCACACAC	ATCTGTATTGGAGGGACAACAAGT
SD261	Chr01	3	14219005	AAAGATCTCGAATATACCCACACAC	ATCTGTATTGGAGGGACAACAAGT
SD262	Chr01	4	14219061	TGAGCATGGCATTCAGAGAG	GACTTTGGCCTAGCTAAACTTTG
SD263	Chr01	1	14219096	TTGATGGACTGGACCAGAGAG	GACTTTGGCCTAGCTAAACTTTG
SD264	Chr01	5	14219098	TTGATGGACTGGACCAGAGAG	GCGGCCTTAACTGATGAAAG
SD265	Chr01	2	14309481	AAATACAATCTATAGCGTCGTCTCC	TTTCTCAGTGCCAGACAAATG
SD266	Chr01	4	14688050	CCGATGTGTATACAGGTAATGTCAC	CAGCAAAGATTTAGGTGCTGAT
SD267	Chr01	1	14688244	CAGGTTTGTAACCTTGTCTTGT	CCTTAACATGTCTTGAGGA
SD268	Chr01	1	14750680	ACCTCATGTCATGTATGTCC	CAATATGGTAGCGACCTACTTACC
SD269	Chr01	1	14875026	GAACCAACTACTATCCACAATTACCTC	GGAGTTGCACCAACTAATAAAGGT
SD270	Chr01	1	14885697	TTTCCTCTCGTAGCTCTAAA	ACCTTTCTCTCACCACTGCATAG
SD271	Chr01	5	14886767	CTCCAACAACTCATTTGTCAGTAGA	AGGCTTTGCTTTCACAAGGTT
SD272	Chr01	1	14887630	ATTCTACAACACACATGCACACAC	TGAAGTTATACCTAAGCCTCTCTCA
SD273	Chr01	10	14921080	CGACTGTGTATGTTGGATATGACTA	CACTGTAACAGGAATTAGCCTAC
SD274	Chr01	1	14925783	GGCCTTCACAATCAAACACATA	GATCGGCAGACCAGAGTGTT
SD275	Chr01	1	14925860	CTATCTGCAAGCCCAAGCTC	CGCTGGTTGTCTATGAATTCTG
SD276	Chr01	27	14936546	AAGTATGGCGATGCAAGAGTG	ACATAGTTCGGCTCCAAGGT
SD277	Chr01	10	14983489	CTGGAAACGGTTGTAATGTATG	GCTTAGGACTAGGTTAGTTAGATG
SD278	Chr01	1	15024287	TTCCCAGTTGGCATCTCTG	CATCAGCCATCACTTGAACCT
SD279	Chr01	1	15025439	CAAACCAGGCCTCACTCAT	CCACCTATCTCTAGAGCTGACAAAT
SD280	Chr01	1	15026860	ACTCCAGGAATGGGTAGGAAC	GGGATTAGATTACAGTGGTCCATTA
SD281	Chr01	2	15044659	TTCATTGCCTTTAACAGGTACG	AGAATCAGTTGCCATCAGTTTG
SD282	Chr01	1	15199704	GTGGGACATGCGAATCTTCT	AACCTCAGGACAGCCCTTCT
SD283	Chr01	1	15295417	ATAAACCCAAGCATGCCATAAG	AAGAATCCATACAGAGCCTCAGA
SD284	Chr01	3	15358112	AAGGCACTATTCCTTGTGTAATGAG	AAGAGTACCATGAGTGCAGAATTG
SD285	Chr01	14	15371329	GAGATAGTACCTCCTGACATCTATTG	CAACCCGAAACTTAAGGTCATT
SD286	Chr01	6	15397455	GGTCATTGCTCAAGTACGAAAC	GAGAGAAACGGCTCAACTCTG
SD287	Chr01	2	15416964	TATCCAGGAACACGAAGAAGAAG	GATGATCAAGATGGAGATGTAG
SD288	Chr01	3	15642908	CTGGCTTCGTGCCTGTATAA	ATGATGTCTTCGCTGCATTG
SD289	Chr01	6	15643228	ACGGCATTGGATCAACATTT	GTAGTTGATGCTTGTCTTGACACTT
SD290	Chr01	3	15643295	GCTTTCTTTAAGAGCCGAACAT	ATCGTGCCTGTTTGTTCAGTAGT
SD291	Chr01	3	15643387	TAACTGAACTGCACTACCAT	GTATTTCGATCTTTCTGATCTCCAC
SD292	Chr01	12	15799310	CCATACCCATCCAAATCC	AGTTCCACCTGGAGCAGA
SD293	Chr01	6	15869213	TCCCATTTCACAACCACACTT	ATGACTACGTCGGCATCAGAG
SD294	Chr01	6	15879437	CACTCTCACGCTGCAAATTAAC	CACTCTGTTTCTTGGATGGACA
SD295	Chr01	2	15897536	GCCCTTTGGGATCAGGTAATA	ACTGATGTTTGGATGAGTGGTCTAT
SD296	Chr01	2	15897830	TAGACCACTCATCCAAACATCAGT	GAGCCGTGATGAGCACACT
SD297	Chr01	4	15909381	TGAGTTAAATTGGGAGCAAGTG	AAACTATGTCCTCATGGCTGAAG
SD298	Chr01	4	15915708	GTTGCTCGGATATGAAACAAGTAG	GTATCATGCTCGTGTGTTGCTA
SD299	Chr01	7	15915709	GTTGCTCGGATATGAAACAAGTAG	GTATCATGCTCGTGTGTTGCTA
SD300	Chr01	6	15919926	AAGTTGTCTTCGACAGAACTACAGG	GATTGAAGATACAAGGTTGAAGGAG
SD301	Chr01	3	15920217	CTCCTTCAACCTTGTATCTTCAATC	AAAGGTATCTGCCTGCCTCATA
SD302	Chr01	10	16714787	GCCTACACGCACAATGAATC	TAGTCCCATCTTTGCTGTTAAGG
SD303	Chr01	1	16800889	ATTGGCGCTACATTGAGTCAT	CCAATCTTGTGTTCGTAAAG
SD304	Chr01	1	16877935	CAATATGGTCCATGGTTGAA	TCCCGTACTGTCATCTCAGGTAT
SD305	Chr01	1	16972420	GCAAGGGTTCTCTCCAACT	GAGTAATCTAGTGCTTCACCTCAAGT
SD306	Chr01	1	16997256	CTTGGATGTGAAGCTAGGGTTATT	GATCTTGGCTCAAATCCATATCTC
SD307	Chr01	3	17013430	AGCACTTCTGTGGTCCAATTAAC	GTTGCCCTCACCATAACTATTTG
SD308	Chr01	6	17033668	CAGTGCCACAATCACATAGAAA	CTCAGCATCTTAACACCATTACAAG
SD309	Chr01	3	17118993	CTTGAACTGGGTTATCAAGTCCT	TTGCTGACAATGGGCAAAT
SD310	Chr01	3	17277786	CTTTGCCCATCGATCTTGTT	TTGGATCCCTAGCATGTAAGTTTAG
SD311	Chr01	1	17533876	GAGAGAGAGATATCACTACTGCAAGTT	CCTGGTATGCTCACAGCTTCTAT
SD312	Chr01	2	17661421	AACCGCGTCTTTGAAGAGTT	TCCAGAGTCCACCGAGTTAGA
SD313	Chr01	9	17704525	CCCCTACGACTACATCGA	AACGAGCCATCCAACAGG
SD314	Chr01	3	17761105	AATGAACAACGAACGCAGTATC	TGCTGTGGTGGGTATGGTATT
SD315	Chr01	5	17801683	CGACCATCGACTGGTACTATATG	GTGATTGGACCTCTAGTTGATACAG
SD316	Chr01	1	17801896	GAACAGGGCCAGGAACCTAT	AGGAGGAGCATTAGCACACAG
SD317	Chr01	3	18193757	TACGAACGCATGAGAAAGATTG	CCCGTACGAGTTAGAGTGTGTAAGT
SD318	Chr01	2	18444710	ACTTCCATAGAACGGAACATGAC	CTAGGTGGCTTGTGAGGTGAA
SD319	Chr01	5	18920005	GAGCAGTTGAGTATTCTACTCTGAA	GTCTCTGCCGCCTGTAATTT
SD320	Chr01	1	18920114	GGATAGGTTCGTGGTAGTTGAAA	CGCGACAAACTCCTCTGAT
SD321	Chr01	11	18922360	GAATACTTTGAGCCGGTATGGT	TCCTGGAGAATGAAATGAGGAT
SD322	Chr01	1	18922556	GGCTAGCGTAATTCGTTCTATGA	ACAACCCACACACTGACACAAT
SD323	Chr01	3	18959264	GCTAGATGACAAGCTCAAAGATGAT	CTTTAAAGCTTGCACCCTGAGTAT
SD324	Chr01	1	18969978	CAAGACATGTACACCAACATGCTAT	TTATCTGTGTTTCTGCTACACC
SD325	Chr01	4	19113754	GATTTACCTTACTGCTGAACCATGT	GTATCTTGAGATCATCAGCTCTCCT
SD326	Chr01	1	19114282	CAGCCAAGAGAGAAAGGAACA	CCAGTCCAAATATGTTTCTCAGTTC
SD327	Chr01	1	19119524	TGTTTATGTGACACACTGACACTTG	TGAAACAATCGGGTCATTAGC
SD328	Chr01	1	19119569	AGTGTAGCACAGTTGGTCTAT	CGGATTAGGACAACTCTGTTAGTAAG
SD329	Chr01	3	19120463	CATGTAATGGACAAATCCAGTGTAG	GTCATGGAGTACAGGTGAAATGAC
SD330	Chr01	3	19182781	AAACAGTAACACGGTTCTGATGTAG	GAGGTGAATGTACGTGTATGTTTGA
SD331	Chr01	7	19723552	AGTCTCTTGTAAAGCAACAGCATCT	AACTGCTCCTCGAAATGATGA
SD332	Chr01	3	20067587	TACTTCCTCCATCCGCAAATA	CATACGCCTCCGAAATATTTACTC
SD333	Chr01	3	20190795	CCAGCTACTACGACAAATTTAGCA	TTTCGTTCTTGTAGTGAGAGCCTAT
SD334	Chr01	3	20241317	AAGGTAAATCGGCTAGCACAAG	AGCACTTCAGCTTAGACCTTGTTT
SD335	Chr01	8	20269646	ACCACGGTGTAATGTCAAGATTAGT	CGCTAGTAGTCGGTTCGTCAC
SD336	Chr01	4	20319968	GGTTTAGTTTCATCTACTGGCAATC	GCTGAAGCCATAAATAAAGAGTGAG
SD337	Chr01	1	20325728	GGACAACGTTATATCTGTGTGACAT	TAGTGACTACACACTCCTTGCAATC
SD338	Chr01	2	20325746	CATGAGAGGGACTATCCTAGTTTGA	TACTAATCTCTCATCAGTGTGATCC
SD339	Chr01	10	20326043	TGGATCACACTGATGAGAGATTAGT	GTTGATTTGTGAAGGCAATC
SD340	Chr01	2	20327562	TGGAAATTGCTAGCGTGACTTA	GTGCATACCTCGAGAAGAAGAGTT
SD341	Chr01	2	20871398	ATGTGACGCCTCAAGGATATTT	GAAGCCATATTTAGGTGCATGT
SD342	Chr01	3	21201377	AAGATTCTAGGGCATTGTACAGTCT	GTATGTTTCAACCGCATCTCTG
SD343	Chr01	6	21298150	AGGGCTTCCACAACATAGACAT	CAAGCTAGCGTATATGCAACTCA
SD344	Chr01	1	21298177	AGGGCTTCCACAACATAGACAT	AGTTTCTTTGCGTGTCATCAAG
SD345	Chr01	13	21304217	TGCAAGCAGGTTTGACTCTAAT	CCGGGCCTCATATGATAGAT
SD346	Chr01	1	21304637	GGCCATCCCAAGATACAGTTT	AATGGCATACCTGGTTAAGGAGT
SD347	Chr01	4	21385644	GATTCTTCCTCACAGCGAATTT	CGTTGTGCTAGTTGGGAAATC
SD348	Chr01	1	21388441	AGCAATGTATCTCGCAAATG	CTACTTGGTGCAATATGAAAGTCAC
SD349	Chr01	6	21564860	TCTCACAACACAAAGGCACAA	CTGGCAGGACAGTTCACTCAT
SD350	Chr01	3	21576596	GGTGAAATCAGATTCTCGCATAC	GGCATGAAGGCAGAAGACATA
SD351	Chr01	2	21681389	CACATTGGGTGTTCAACCTAGTTA	ACATGTAGCATAGAAGCCCTATTTG
SD352	Chr01	14	21766156	GGTGAACTACCGTATCAAGATCAAT	ATACTTCCAGGATCCTCTTTAGCTC
SD353	Chr01	7	21767619	ATGAAGACTGTGGCCATCTTT	GGTCTTGTTTGGACCGTTTAAT
SD354	Chr01	2	22333589	AATGTCCGGTGTTCGATTCTAT	ATTCCATGTTGGCGTACTAGGT
SD355	Chr01	5	22344511	AATGCACCTTTCATGCATCT	GTTTACACTTGTTGGCAGGATAACT
SD356	Chr01	1	22359563	TATGTGTTGTCTCAGCACGAGTT	CTAATTCTGCAGCAGTGATCGTA
SD357	Chr01	1	22872950	AGTTTCACGACTCTCAGCTACAACT	CCTTACACCCATGAGGTTCTTT
SD358	Chr01	1	22875408	AGCTCGGATGGAGGAGATATTA	CCTCCTTGTCCCTTCATATACC
SD359	Chr01	3	22907892	CGAACCTAATTAGAACCCAAGCTAT	GGCATAGACTGCATGGTTCA
SD360	Chr01	6	24397199	GCCTGATATGGCATCATCTCTAT	CTAAGGCGTTGTGTCCGTAGTAG
SD361	Chr01	2	24773454	AAAGTGGCCAAACGTATTCA	TTGACGATACTTGGATGGATTG
SD362	Chr01	4	24773850	CCATGCATCCTCAAATTAGC	CATGTTTAGCAACAGACCATTC
SD363	Chr01	3	24787830	TGAAATACGCCTTCCATCCTAT	TGTCGTCTCAAACTCTAAATGCTAC
SD364	Chr01	3	24852510	AACGAACTAGTGAGATCCATTTAGC	CAGACGCATCATATTACTGAGA
SD365	Chr01	4	25624063	CTATCTAGCCTTTGTACTCCGACAT	GAAGCTAAGATAAAGGTAGCTC
SD366	Chr01	2	25892801	GATATGAAGGACCCAACACCAT	GCTTGTGTGGCATCAACATT
SD367	Chr01	8	27078977	TATTGCCACTCGTAAATCTG	CTTCAAGAGGATGTTTGGTGTG
SD368	Chr01	1	27079593	CCTGTTTAGGTGATTCTCATTCCTA	CAACCTACAGTTGTACTCCTACATTGA
SD369	Chr01	8	27144253	CTGTAATGGTGACCTCAGTTAGATA	GCCACCTACAGGGTAAAGAAG
SD370	Chr01	4	27267929	AGATGCATTTAGGAGCTCAACA	AGAGTGCTCAAGGGCAGATATTAC
SD371	Chr01	14	27568636	TTACTGAGGCATGTTTGTGTCC	ACAAGTGAGCTTGCATACTTGACTA
SD372	Chr01	2	27569244	AATGATGTCATTCGGCAGGTA	AGAGTAAGTTCCCTTCAACAGGTCT
SD373	Chr01	1	32001285	ATCCATAGTAGGAGCAGGAGGAT	ATGCAAATGTCACCAACACCT
SD374	Chr01	9	45774808	TTTGTCTTGGGCGTGGAA	GGGAAACGTCGTTGGGAT
SD375	Chr01	1	48580582	ACATTCTCCTATCTCTTGGACTCAG	GCATAGATGGATGGTCAATCACT
SD376	Chr01	6	48801651	GGTCTTCTGAATAGGACCTTACTATG	AGGATGCTATGGCTCCAATATAC
SD377	Chr01	1	49438411	AGGAAACAAGAAGGCGAAGAC	CTCACCTCATCACCAAACTCTTT
SD378	Chr01	1	49684360	ATGGTGCGTTCCTTAGTTGTTT	GGCACGAGGGTAGACTGAAT
SD379	Chr01	5	49712942	GTTGTAGGGCAGATTTCTTGTTAAG	TTAACGAGAGAGCGAAACAATG
SD380	Chr01	1	49834244	CTGGTTCATCCTCTCTGTCTGTC	ATAGTGGGTTGATCGTACTCAAAGA
SD381	Chr01	2	50112550	CCAACGAATTAGGACTCACACA	GCAACCTTACTGAGGCTGAAA
SD382	Chr01	1	50256496	TTGAGGTACACGGATAAGAGACAC	CGGGTGAGATGTTAAATGGATAG
SD383	Chr01	4	50297745	CGGAGACATCTAGCTTGCCTAT	TGCACCAGGAAGAACATGAA
SD384	Chr01	6	50578833	TGCTCAATAGCAGCTTAGTCTCTTT	GGGATGCAAGATTGGGTACTAA
SD385	Chr01	4	50579277	CCAGGTTGTGGTAGAACTAATG	CCACCGACATCAAACAAAT
SD386	Chr01	1	50786736	TAGGCCACCTGCTTTAATCCTA	GGCCAGATAATATTCTATCACCAGT
SD387	Chr01	1	50787277	CGGCATCTGTAGCCTTGAG	AACCAATAGGGAAAGTCCCAGT
SD388	Chr01	5	50863520	ACACCCAAACTGTGCAATTA	AGACTGCACAACCATTGAACC
SD389	Chr01	1	51050663	CTGTGCTCAAGCATTAAGAGC	CAACTGTGTACTATGCTTACAG
SD390	Chr01	1	51067722	GGATAAAGGCCACTCTTTATTCAGT	ACGCTAGGACGCAATATCTTACTTA
SD391	Chr01	2	51246667	TGCTTGTTTGCTTGCATCA	CCCACTTCTTGTACTTCCTGATTT
SD392	Chr01	3	51281844	CCGAGGATTCTTCTTTCAATCT	GAAGATATTCTCTCCAGGTTTG
SD393	Chr01	1	51281906	CCTCAACATGAGCCTTATTTCATAC	GAGGAGTGCAGTTAGATATGCTGTT
SD394	Chr01	2	51282169	AACTCCATACCTGAAGAAAGAACAG	ATACAGTGACCACACTGGAGATATT
SD395	Chr01	5	51371542	CTATGCAAGCATATCATGGTGA	GTCATCCTAGTGAAGTGCAACAAC
SD396	Chr01	6	51374676	ACACTTGTTTCCTGTTATCTCACC	TTTGCACCTTAGTCAACCTCAT
SD397	Chr01	1	51375430	GTGATCCTTCAATGGAGAGACAT	CCAAGACCATACCTTCAAACCT
SD398	Chr01	4	51554677	CTAGATGATGGCACCACATTACTC	CCTTGATCTGTATATTGGAACAGC
SD399	Chr01	10	51741550	GTCAAACCAAGTTATGCCAAGA	GTCGGAGTTTCTCATCTTGTTCTAC
SD400	Chr01	3	52282849	TCCATGAGTAGTGACTCCCTTTC	GACTTACTCCAAACCTAGAATG
SD401	Chr01	1	52349850	CCAAGCTGCTCGGTGTATT	GCTTTGCACTTGCTGAAGAG
SD402	Chr01	13	52349851	CCAAGCTGCTCGGTGTATT	GCTTTGCACTTGCTGAAGAG
SD403	Chr01	4	52643173	TCGTGTTTCGTTACAGGATGAG	AGACCACCCACTCCAACAATAG
SD404	Chr01	10	52722683	CAGTGAGCGTCCTGATGGT	AGTCCTGGCAAGCTTGAGTC
SD405	Chr01	6	52732292	TGACTTCCATGGATGGTGATTA	AAACTCAGCAGAAGCCAACTCTA
SD406	Chr01	2	52817097	GGTCATCCATTAGATGTACGTTGT	CACCAAATGATATGCCATTGTC
SD407	Chr01	1	52906697	TTCTTGCCTCCAAGCTTCTC	CCACAGAGTCATGGACCAATC
SD408	Chr01	1	52992702	CAGTTTGAAGTCGTGGGAAAC	TGAGACGGTAACTCAGACCTTGT
SD409	Chr01	1	53070997	GGCTAGTCATGCTAGGAACAATG	TGGAGAGCTATTCAAAGTGTGGT
SD410	Chr01	4	53077206	CACCACCCTACCTCTCTTCTCTTA	TGCTGTGTAGAGACCATGCATAC
SD411	Chr01	1	53077390	CAGGATCTCCACCACCATAG	AAACACTAGCAAGCCCAATC
SD412	Chr01	2	53146668	AACTAGTTGGGATGGAGAAATAACC	TCCGCATGATGTTGTCAAGT
SD413	Chr01	2	53400028	CTGTTCACATTCCTTCCTTGAA	GTTAACAGGCCCAACCTCTTT
SD414	Chr01	1	53457937	CTGATCTAGAGGTCATCCATGTTG	ACATCCCATGTAGTCGATTTGTC
SD415	Chr01	5	53458457	TTTCCACGTTTCGGGTTAAG	AAGGGATCAATAGAGGTGGAATAAG
SD416	Chr01	1	53750421	TGCACCAGAAGTAATTAACG	TTAAACAAGACCGACCCTACTTCT
SD417	Chr01	3	53978077	AAGATTTCGGAGTAGCACTTTC	GAGCCTGACTGAGAACAATATTAGA
SD418	Chr01	4	53994809	CTTAGAGCCGTCATAATCTAGTCCA	TTTCTTGAGGTTTCGCTAC
SD419	Chr01	1	54327029	CTCTCTTGTGGTCACTGTTCATTT	CAGATCCAATATGGTTGTGT
SD420	Chr01	9	54538152	ATTCGAGGGAGAGAGAAAGAGAAT	GACGTAGCTTTCCACCACTATTATT
SD421	Chr01	3	54559689	CCACCAACCCTTTCCACTAA	AGAATGTGTCCCTAGCCTAGCA
SD422	Chr01	2	54559707	CCACCAACCCTTTCCACTAA	AGAATGTGTCCCTAGCCTAGCA
SD423	Chr01	1	54630545	CGCTTCATGTTCAGTTTAGAGC	CTAGGAATAGGGATACTTTGCTGTG
SD424	Chr01	2	54633453	GCGATAGGGTGAACCATCA	CGTCAGAGTTGATGGCAGATT
SD425	Chr01	1	55002033	GACTTTCCAGGAAGAAACTAGTACA	GTGTATTTGCACGTGGACTG
SD426	Chr01	2	55230440	GAGCTCGTTCAGCAGCAATAG	ATGGAATCACCTTCGCTACTTC
SD427	Chr01	1	55467529	CCGGATTGCTTGCCTAGTT	TGCACAAGGAGAAGTACCTGATAA
SD428	Chr01	1	55504132	AGGCCATCCACAGATTCAAG	CCATCAAGCATAAGCATAACC
SD429	Chr01	6	55504277	GACGACTTTGTCAAGGCTTTC	GATTTCAGAGCAGGGCATATAA
SD430	Chr01	2	55575241	CTGATGGACTTACTATAGACACTTG	ACATATGATAAACCCACTCCACCT
SD431	Chr01	4	55593976	CCTACAACTGGAGCTGCTTGT	CCCTCACTAGGCTTGATTGTG
SD432	Chr01	1	55614142	TCAGGTGGAAACTTTAAACTGG	CATCTCACGTTGGAATTGAT
SD433	Chr01	4	55674033	ACAAGAGCTGCAATCCAATA	CGTTCATCGCAGCCATTAT
SD434	Chr01	3	55675681	CTTGTTCCTCACCAAGTTCATT	GGCAATTTGACGATGACTACAA
SD435	Chr01	5	55683943	CCGCAGTTCTTGTTCTGTACC	TGTGTGAAATCCTGCTTTGTG
SD436	Chr01	3	55801484	AGCATGCTTATATAGGACGTGTGTA	GCTACCTAGCTGCAGAAAGAGATTA
SD437	Chr01	3	55890805	AGATGGAGTCGGTGGAGATG	ATATGCTCGAACATGGAAAGTC
SD438	Chr01	1	56070298	ACTCAGCCTGCCTTGTGTTT	GCATGGGACAGAGACATACAAA
SD439	Chr01	4	56070370	TGGTGAGACAGCAAATACATCA	GAACATTTGTCATCGTTAAGGTAGG
SD440	Chr01	2	56220908	CAAATCCGAGAACACCAGAAA	TCAATCATGGCAGCACCTT
SD441	Chr01	9	56399872	AGATATTTAGGCAGCACACGTA	CCATCTACTTCTGACTCGTGTTATT
SD442	Chr01	6	56399928	GTAACATTACTAGCACAGCCCAACT	TATCACGACTGCAACCATCTACTT
SD443	Chr01	2	56522500	TCGGCTTATCTCACCCTGAT	AAAGACCAGCTCACCGAATC
SD444	Chr01	2	56527227	CGAAGAGGAAATGTCCAACAA	TATGGCACTCTCGTCTTGGTC
SD445	Chr01	1	56550819	CAGTGGAGTCAGGCCAATTT	GCAGGAACTTCATTTCTGAGCTA
SD446	Chr01	1	56565119	ATGAAGTGCCTAACCGTCAGT	AACCACAGCTACTGTTAAGTTTGAG
SD447	Chr01	6	56568352	TAGTGAAGTGCGAACCTGTTGT	TTGGTCTCTTTCATCGGATA
SD448	Chr01	2	56568421	GAGGACGTCGTTGTAGTCTGAG	TAATCCAGCCAGATGTTAGAGATTC
SD449	Chr01	1	56568428	GAGGACGTCGTTGTAGTCTGAG	TAATCCAGCCAGATGTTAGAGATTC
SD450	Chr01	1	56571404	GAGTGCCGAGCAGATTTCA	ACCATGTAGCGCACATTAAGC
SD451	Chr01	6	56754135	CAAAGTCAGTCAAGGGAGACAAG	CTCCCTATCCCTATCCACCAG
SD452	Chr01	1	56837023	GAAGAGAGCCTACATACTGCATCT	CTTATCACAACAAAGAGCCTATCC
SD453	Chr01	1	56837112	CTTGTTCGCATCGAATCTTGT	AAAGGAAGAAGAGCGGTGAA
SD454	Chr01	3	56866327	AACTGGGAGGTGAGCTAATCA	AGTCGCGAGATATCTGAACATAAAG
SD455	Chr01	3	56866338	AACTGGGAGGTGAGCTAATCA	TTTCATGAACTGAGGTAACTGC
SD456	Chr01	3	56873674	CTTGAGGAAATCTGGAAACTCTGT	ATCGTAACCGATAGCAGTGTCAT
SD457	Chr01	1	56894568	CTCATCGCACAGAAGAGTATGTAAA	GGCCACTCGTAAACTGACAAA
SD458	Chr01	3	56907783	TTTGTAACCGTAGCACTTTC	CGATGAATTCTCCTGTACACCTATC
SD459	Chr01	4	56983790	CTGCCTGTAGATTAAACACGACTCT	CTAGCTGAGGAGCTCTCCATTC
SD460	Chr01	3	56983806	GGTCTTCAGAGCTGTGATGTAATTT	GGTGATTCCTCTCAGAAACATTG
SD461	Chr01	6	56983989	TTGTGTAGGGTTGTTATCTGTC	CAATGTCTCCTAGCAATTGATCC
SD462	Chr01	2	56984043	GTTATCTGTCTTTGTAGCCGAAGAA	CAGAACTGAGCTATCAATGTCTCCT
SD463	Chr01	3	56997244	TCCACAGACAACGGATGCTA	GCTCTGTGGATGCCTAAGAAA
SD464	Chr01	1	57011887	GTCCTCTCTTCGCTAACATGAA	CATGCATCGGGTTACATATTG
SD465	Chr01	8	57015104	TTATGCTAGCTCCGAGGTCTAAA	AGCATGTTTCTTAGCAGCATCA
SD466	Chr01	2	57136493	AAGAGCTTGACCTGAGCAATG	TAGGCTATACGTCAAAGGAAGACC
SD467	Chr01	1	57222186	CAGTGCACAATTAGGAGCTGAC	TACACGTACATGTTCAGACATTCAG
SD468	Chr01	1	57408552	ACAAGCAATAAGTCTGCGTGTC	GGACCAGAACACAAGATGAGAG
SD469	Chr01	12	57420439	GGCTGTGTGGAAATGTGGT	AGCCGAATTTGTGAGACAT
SD470	Chr01	6	57603855	AGAACCCTAGTGTAGCCATCTTCTT	TGTGTGCACTTGGTCGAGTTA
SD471	Chr01	6	57630742	ACGCCCTGCAGAAGTCTCT	CTTCTAGGCCTCCTCTTCATCAT
SD472	Chr01	1	57815645	GGCTGTTAGATTATTGTGCTTGTG	GTGTTTGTCAACACGTAACATC
SD473	Chr01	20	57818985	TCCATACCCATAGAGGTCCTACA	GTTAGCGTTTAGGGTCTTGAACA
SD474	Chr01	6	57819170	AGCAATGGGTAGAAGAAGAACAAC	AGCCTGTCTTCAATAAGTCTGGTC
SD475	Chr01	3	57939731	AGAGTGTTGTCTGCTATTCTCAGAT	CCCTATGTTGCTACTTCTCTCTTGA
SD476	Chr01	7	58010847	TCTCTAAGGAACAGAAGCTGGACT	ACCTCAGAAGCATATCTCCAACTC
SD477	Chr01	3	58011250	TGTTACATGGACGCTAGATACAAGA	ATTGACATGGAGGAGGAATGTC
SD478	Chr01	6	58011541	GGAAGGACTACAAATCAGAAAGGAT	TTTATTACTGCCCTGTGCTCAA
SD479	Chr01	3	58047425	CATAATGTCCTGTGTGATCT	TGAATCCAGGAACGACTTGTAT
SD480	Chr01	3	58048728	TGGAAGAACTTGCCCAACTAA	TTGCTTGCGTGCGTACATA
SD481	Chr01	1	58066959	CACTTGGTAGAGGAATACTAGGAACC	GAAGCTTCATTAGTCAAGGAGGTAA
SD482	Chr01	8	58076568	CTCAAGGGTTGCAGAATATGAAG	GTGACAGCTAGGATCATTCAGAAA
SD483	Chr01	8	58087683	CTAATGCCACATCCATGATTCT	TTCTTTGAGTCAGGTTGAGACT
SD484	Chr01	6	58091115	CTCAGAGACTTGGTAAACACAGATACA	GTAGTTTGGTCTTGGTTCATTGTG
SD485	Chr01	1	58092960	GAGTGAGAACGAAGAACCTGTAAAC	AGTACTATGCTCCCAGGAATGTGT
SD486	Chr01	1	58186976	CACTGAAACTATCCATGAAACAGC	TCTAAACTGCTATATGCGAAGTCAG
SD487	Chr01	1	58197100	CGCGTATCCGACGAGTATT	CTCACTACGTGCTCGATGAATTA
SD488	Chr01	1	58214020	AAATCTGCAATGGATGTGGA	CAGCACGAGCTGACTATATGAAT
SD489	Chr01	3	58235728	ACCTCCAAGTTGAGTGCTAGTCTAA	CATTATGATAGCCGGTATGCTGT
SD490	Chr01	4	58355171	GTCTTAGGCTACTCTAGGTTAAGTT	ATCAGGCCTCTTGTTAAAG
SD491	Chr01	1	58630513	CTATTGCTACTCTCCCGAAGACTC	CGTAGTCGTACAATGGCAGAAG
SD492	Chr01	6	58631219	AAGCACTTGCCGTTTACCAG	GTGCTTCCAAGTCTTCTGGTAGTT
SD493	Chr01	8	58787668	ACACTGGGAGAGAACAAGAATAAAC	GGCTAGAAGCTGTGTATGGTGTAAT
SD494	Chr01	1	58795174	CAATGGATCTAGGAAGAGAA	CATGCACTAGCAGGCTATTTAGA
SD495	Chr01	2	58801438	TTGTTGGCATCCTTGAATGT	CTATGGGTCCAAAGGTTATGAAGT
SD496	Chr01	1	58887703	CATGTCGATCACGAAGAATCAT	AGTATCATCAGGCCTTGTTT
SD497	Chr01	1	58888922	AGCCTCACCTGAAATTGAACA	ACCAGCACTGGTTCAAGGAC
SD498	Chr01	6	58917789	CGGGTTGCTATATAAATCCCTCT	GTGGAATGGAAGTGAATGTGTA
SD499	Chr01	1	58924086	CTTTGCGACTTGGTCAGTCA	CTAGCTGTAGCTGCCAGGAAGT
SD500	Chr01	6	58936790	ACAACCCTACCAATGTAACCAAAC	AATTGAGTGGGAGGCATACG
SD501	Chr01	1	58961763	CGGGTCAGTCCTAGCTCAA	ATCATCATATCCCTCGCCTAAA
SD502	Chr01	3	58962363	AACCCTACTCTTGCTTGACAAA	CGGAGACGAGTACTAGTTTGGTTAT
SD503	Chr01	12	58965859	CATAGCAAGGTACAGATGGTGTATTC	GATAGTTGAAGACAAGTTCCATCGT
SD504	Chr01	6	58990305	CTGACATCTATGCTTCTACCTTCAG	CCCAGTAGGGTCGAGACATT
SD505	Chr01	4	58990534	GGTTACTAGGTCATCTTTCGTGAAT	TCTGGTAACCTGTGACAACAAATAG
SD506	Chr01	2	58992483	GTTGCTCTTGCAAATGGTAGTTC	ACAGGAAGAGAGTGGGTTATGGT
SD507	Chr01	3	59005048	CACATGTTCCATCCATCCTATG	TTATCCTGTTCATGAGCTTCCTTAG
SD508	Chr01	5	59005426	CGGTGCAGTATGTTTCTGATACTAA	AGTAAGCCTTGGAGGTTCTCATTAT
SD509	Chr01	6	59197919	GTCCTAAAGATTTGTCTCGATACTG	CTGCCAAGAAACACTACAAA
SD510	Chr01	1	59337176	GTCATTTCTTTACTTCAAGCGTAGC	CAGGCTTTGATGATTGCTTTAC
SD511	Chr01	3	59387680	CAATGTTCCATGTAGGTGTACAGA	CATTCGATGGGAGGAGGTT
SD512	Chr01	1	59397870	GACCCATAACATGGTGTGATAATCT	TAATGTGTGCATGCATAAGTGC
SD513	Chr01	4	59419571	AGCAGATGCTGCTCTCTGGTA	ATTTGTCGATTCCCTTCATAGC
SD514	Chr01	2	59440618	CTGCCTGGAGCCCATAGTT	TCGTGTCAGGCCACTAACAA
SD515	Chr01	3	59461538	GGAGCAACCAAACCCTAACTT	GTTCTAGTCCAAGTCCAATCCACT
SD516	Chr01	1	59466755	GGGACAAGAAATGTACCAATACAAC	ACTCAATGTCTAAGTGGGTCATGTT
SD517	Chr01	3	59691735	GGGATGTATCCAATCATACAACTG	GTGTACCTCGCGGAGAAGTT
SD518	Chr01	2	59692367	GTTGAAGATCGAGGTCAGGTG	AAGTACAACCTCGACAACCACAT
SD519	Chr01	7	59872132	GACAATGATGGAACCAACTTCA	ACTGGGAGTTAGGCTTTGTTTACTT
SD520	Chr01	9	59969714	GAACACACGTTCACATTCTTACAG	AGTCGTGAGATGAACCCTTGTT
SD521	Chr01	1	59978732	CTGAAAGAAGTTTCCTCCAGTCA	ACAGAACTGTGTGCATCTCAACTT
SD522	Chr01	1	59979100	ACTTTCTCGACAGCGTTACTACAAT	ATAGCTCTGACCCTGATGGAAC
SD523	Chr01	1	59979307	GAAGGAAGATTTCACCAGGATTC	AACAGCAGATGCTCTGATTTGA
SD524	Chr01	2	59992481	TGCATCAAAGGACTAGAAGA	AACCAGCTCTTTACTCAAAGGAAC
SD525	Chr01	4	60067496	GGAGATACTAGAGGATGGCATGA	AGCTTCACATACACCTCTCTTCAC
SD526	Chr01	12	60091733	CCAAAGCGTCAAGCAATTT	GCCTTATGAAAGAAATGGAGAG
SD527	Chr01	7	60138018	AGATCAGAGCCATGTTGGAACT	TTTGCAATTCAGCCTTCTCC
SD528	Chr01	1	60153465	ACTAACAATGCTGTCCTCAAGAGA	CTCAATATTAAGCGGAGGATGTC
SD529	Chr01	8	60180407	CGCTAGATTTAGTCCTGATGAAGAA	GGGAGGTCACGAGAAGCATA
SD530	Chr01	2	60231446	CTAGGCCTACAATTTGTGGTTTG	GCCCTAGGTCTGGTAAGGAAAT
SD531	Chr01	3	60380786	AGAACCCGAACGACCACTC	AGAAGACGAACAACACCATCCT
SD532	Chr01	1	60413082	GAATCGTGCAGTGCAATTTCT	CGGTAGCCGGTAATGAAATC
SD533	Chr01	2	60537347	TGAGCTCCTCTCTGCCATCT	CCAAGGAACTAACACCTTGTTT
SD534	Chr01	1	60626972	CGACAAAGACGAGGTTGAATC	GCCAAATCAGCCAGGTGTA
SD535	Chr01	5	60640405	ACTTACTCCAATTCACTTGCTCAAC	TAATGGCTCATCAAGGTAGA
SD536	Chr01	1	60737390	TTACAACCCATCACGTTTCAGT	GCAAACCAAACATCTGTCTATCC
SD537	Chr01	1	60737980	CAGTTTAATTTGTGGAGGTTCC	CCAAACTGAGGACAGCTCTTAAA
SD538	Chr01	3	60811634	TGTGGACATGAACACGAACA	CTGTTACATGCTTAGTAGGACAAAC
SD539	Chr01	1	60957664	CTTCTTGTTTCACTTTCGGTCAC	TTAGAGCACTGTGGATCAATGAG
SD540	Chr01	2	60990920	GGGTTGATCACCAGCAGTTT	TCTCTCTATGATACAGCCTTCAACA
SD541	Chr01	1	61051017	CAGCCGCTGTTAATTCTATGTATG	GGGCGGTAGTGGTAAGCTACT
SD542	Chr01	4	61112462	ACAAGATTTCCCTCCACCAG	ACAATTAGTGCCTTGTATGACAGTG
SD543	Chr01	7	61129424	TTAGTCTCCAGCTTCCTGATGTC	ATCAGATCTGCCATCGCTTACTA
SD544	Chr01	5	61129560	CACGCTCCGTGTTCACTCT	CTCTAGAGAGTGGAGGTCAAGAAT
SD545	Chr01	2	61237343	TAGTGTCATAGCAGCATTCAAGAAG	AAGTTGGTTTAGGCAGAAAGAG
SD546	Chr01	1	61237909	CACAGTTGAGGGAATTGGAGA	ATGGTGTCTTTAGAGAGGAAGCAC
SD547	Chr01	2	61237950	AGTTCAGGTAATGCGCTGTTCT	AACCCAACCATGGTGTCTTTAG
SD548	Chr01	3	61241064	GCCCTTATTTCATACATCCT	GTATGGTTAACACCGGGTATGTCT
SD549	Chr01	1	61398191	GCCCGTGTATTTACAGTTTGTTC	AAGTTAGAGTTCTGATCGACAAGGT
SD550	Chr01	4	61440541	GTTTCCCTATACCTGCATTGTTG	TATGAGGTGAAGTCACAACTGAGAA
SD551	Chr01	1	61633671	ATTGAGATGCGTGGAAGGAC	CTTCAAACTGCAGTGACCAATC
SD552	Chr01	1	61633888	TTAAAGGCACAGCACAGAGG	CTCTCCGCTAGCTGCTGATT
SD553	Chr01	2	61633931	GATTGGTCACTGCAGTTTGAAG	ACTTTAGCTGTGCCTGCATGT
SD554	Chr01	2	61650828	AAGTGCTTGAGTGGTTGAGTCTAGT	TGCATGGAAACTGTGAGACAA
SD555	Chr01	1	61691560	GTAAAGCCACCAGAGGTAACAAA	GATGTGGCTAGCTTCGATCAG
SD556	Chr01	1	61719466	CTTGTTGGAGACATCAGACATGA	GTATCATTTCGCGTTGGATTC
SD557	Chr01	1	61729969	AATCTGTCATGTGAGCCCTTATC	CTAGGCCTGCTGATGTGCTA
SD558	Chr01	3	61769460	CGTTCCATTGACATTACATACTACC	ATTGCACACGGAAGAAGAAACT
SD559	Chr01	1	61797495	CTTCACACTGTGCATTTGTAGGA	CCCTGTATCCATATAGTAGCCTTGA
SD560	Chr01	1	61839014	CCTGGTTTGCATGTTGTATACTGT	ATACAAGGAAAGGAGCGACAAC
SD561	Chr01	2	61842708	TCCCAACCTTGTTTGGATGT	CACAAGGTAGGCGAATGATTACT
SD562	Chr01	2	61891768	ATCCCAAATGGAAGAAGCTGT	GTGCCTGCTAAGAGCCTAAGAC
SD563	Chr01	1	61891803	GCCTTTGACATGTGTGAAACTATC	GTGCCTGCTAAGAGCCTAA
SD564	Chr01	1	62026597	TGGATTGCTGGTTTGTTGTC	ATTCCATCGTTGAAGAAACACC
SD565	Chr01	2	62176506	CAACGGAATCTGATTGTGGAC	TCCCGGTTTCTGTACTAGATTAGC
SD566	Chr01	1	62253209	GACTTGGTAAATGCTTGAGAGGATA	ATGTAAATGAGACGGGCTTGA
SD567	Chr01	1	62288706	ACCAGAAGTTGAGGCCAAAG	ACCTTGCTTAATTCTACTGC
SD568	Chr01	13	62288785	GCCTCCAACCAGTGACATC	TCCGATCTATGAACTTGGTC
SD569	Chr01	1	62297578	GGACTTAGCGGGTTTCATTT	GTAGTGGACGGAGGTTATAACTAAA
SD570	Chr01	10	62392132	CAGATAGTCTGCATCTCATCTCTTT	GATCTCTACACCATGCTCAATATGT
SD571	Chr01	1	62411022	CTACAATTATGGCACTGCAAAC	TACTATAAAGCCAGGTGGTGTCC
SD572	Chr01	1	62554530	ATTGTGGTAGATGTGGGTAA	AGAAGAGGACGGCCATGAT
SD573	Chr01	1	62709024	CTCTATAGTCGAGTTTGTAGATCAG	TATCTAGGCATCGCTCGAATC
SD574	Chr01	2	62731689	CATCAAACTCGTGTGTCCTCAT	AATTCACAAGCACTTCACCTTCTAC
SD575	Chr01	2	62733284	ACCCTAACCAAACATTCCCTTA	TTAGTTCAGATGTGAAAGCCAGAC
SD576	Chr01	2	62798842	CTTAAACTCCTTGGCGGCTAC	TCAAAGAACAGGTTGTGTTAGTCTG
SD577	Chr01	1	62802999	GGCGTTTATGGGAAGAGGTT	GAGAAATTGAACGGTACGTATGC
SD578	Chr01	4	62837951	GTACATGTGTGGCTTTAGTGAAGAG	ACAACATATAGTCCACCAAGGAGTT
SD579	Chr01	1	62933798	ACTTCAACCTCTGCGTTGACTT	GAATTTCAATAGCTTGGCACCT
SD580	Chr01	1	62934201	TGGTGTACTGCTTGTATCATCGT	ACTGGACTCCTGCCCAAAG
SD581	Chr01	24	63027579	AGGAGCCAACTCAAGTCAG	CATTCTAGCTCGACTCGTTAAA
SD582	Chr01	1	63098766	ACAGGTCACCAACGCAGAC	CAGGTCACTTTATGCGGTCAT
SD583	Chr01	1	63100194	ACACTCAGCAAGTACAGTTCATATC	TTTGTTGCTACCGTCATCTCTC
SD584	Chr01	3	63102306	TGTGGTACTGTGCATGTGAGAA	GTTTCGATGTACGTCATCACTTCTA
SD585	Chr01	3	63102337	GGAACTCCCGATGGTTTGT	CATCACTTTCAATACACGTCATCTC
SD586	Chr01	4	63369247	ACAGCTCCATTTCAGCAGTG	GTAGAAGATATGGAAACGGATGTTG
SD587	Chr01	7	63511696	TACTAACGGCTTCCGGTTGTAT	GCTGTAATAAGGCCCTCTGGT
SD588	Chr01	2	63564641	AATGAGCATCTCAGCCCTCT	GGAAGAGACGTTTACTTTCTCTGTG
SD589	Chr01	1	63719940	AGGCAGACAGAGTATATGCTACCAC	TGCCCAAATCATACACCAAGT
SD590	Chr01	3	63767321	TTGGTACGAAGAAGAAGGAT	CCAGGAATGTAAGGATGGTTGT
SD591	Chr01	3	63767478	CGCAGAATATTAGCCGTGTTAG	AGTTCCCTCAAGTAACTGATGATTG
SD592	Chr01	1	63853491	ACAGGCATCCATCCTTTCTG	AGCATCAGAATGCCTCGATTAT
SD593	Chr01	4	64027883	GGAGGCGCTAACTACTTTGAA	TTCTCTTGCTTCCTTGGTAACTG
SD594	Chr01	2	64028115	GGATGATTTATCTGTCCCTGAT	CTGATTGCACCCAGAACACTAA
SD595	Chr01	2	64028432	TGCAAGGTCAGCTATTTACA	CTTTCTGGACTTCCTATTCA
SD596	Chr01	1	64034261	TACATTTGGAAAGCCGTCATC	ATCGACGGACCTTGGAATC
SD597	Chr01	1	64044121	ATAGAGGTCCTGCCTGCTGTT	TCTCCTGGATGTTCATCAGATT
SD598	Chr01	3	64124842	CTGATTTGGGAATTTGGGTCTA	TTGTGAGGGCATGTGTCTTTAG
SD599	Chr01	1	64128261	AGCGAATTAAATGGTTGTCTCC	GTACTTGACGGACATGACAAATTC
SD600	Chr01	3	64174392	CAATAGGGACTTTGGACAGAGTAGA	GCCAGAAGTTCAAGAACTAGCA
SD601	Chr01	3	64191671	ATGAAGATTGACTACCTGCTACTGC	GAAATACACCGAACCAGAAACTG
SD602	Chr01	1	64265705	CATCGAGAAATGATCAGTAACACAG	CACAAGTTATCCTTCCCATTAGC
SD603	Chr01	1	64268108	TGGATGACAAATGCAACTCTTC	TGTACCTATGTCCATTCAAG
SD604	Chr01	3	64268110	TGGATGACAAATGCAACTCTTC	TGTACCTATGTCCATTCAAG
SD605	Chr01	1	64269129	TTGGTAAGGTGTAGTAGCTGAATGA	CTATCGATGATACAGTGGTCGATTA
SD606	Chr01	1	64269457	GTAAGTTGTGCCAGTCTTACATCAC	AAACATCCACTCTACGCTCCT
SD607	Chr01	8	64298375	GAATGTACCACTCAACGGTGTTT	GAATGCAAGATTTAGTCACTCC
SD608	Chr01	3	64496945	CGGATAACATGCCGCTATTT	GCCGCTTGACACAATCATA
SD609	Chr01	3	64553459	CCTACCATTCTGTACCAACCATAA	ACAAACGATCGGTTACCTC
SD610	Chr01	3	64562429	CACAATAAATCAAGGCCAGAAC	TTTCCCTAAATCAACCTCTG
SD611	Chr01	1	64604008	AAAGGATAGGTGAATCACACAC	CCCTTGTATAACCACGTGAAAC
SD612	Chr01	1	64622087	GTTGCCATTTCACCAGATCC	CTTGGCACATGCTCATAATGTA
SD613	Chr01	2	64690169	GTCACATATGAAGAACAACCACTAC	TGATCTACTTGTGTCCGTTTATGG
SD614	Chr01	5	64735249	TGACGCTGCTCAGCTACAC	GCAGCACGTAGCCAAGAGA
SD615	Chr01	1	64741260	CTCCTAGGTCCATGCTCATATTG	CAAGGGTGGAAACAAATACGAT
SD616	Chr01	2	65043400	GAACGTCTCGCTCATGTCC	CGGCTGCTCATCAACATCT
SD617	Chr01	3	65095808	AGTAGCCAACTGCCGGTTTAT	TTGGGCAAAGGGAGTACAATA
SD618	Chr01	8	65109422	GGAGTCGTCGATTTCTATC	TTCAAACGGAGTGTTCAT
SD619	Chr01	7	65110374	ATGCTTGTTGAGCATGTTGTTC	GAACTTCTAGGCCTTGATGAAA
SD620	Chr01	3	65110600	TCATTTCACCCGAGGAATTT	GTGAACAAAGGACACTTCAAGA
SD621	Chr01	1	65110845	GTCCCATGTAACAGTTTCTTGAAGT	ATAGCCTGCTGACCATTATGC
SD622	Chr01	1	65145360	GGCCGGTGGTTAATTAGTGA	GCTGGTTGATGTGATGATGAAT
SD623	Chr01	9	65146271	GGATTACACTGACCACCATCCT	CAGACACATAAACTTCACCTCTCCT
SD624	Chr01	2	65147758	AGGCTCTTTCCTTTGTTGAAGA	CCATTACCAAAGAGAGACACACAG
SD625	Chr01	1	65154355	GCCCTATATAACCAGATTCTCT	TTATTATCGCTGTCCTCCTACTGAT
SD626	Chr01	4	65163274	TCGTCGATGATCTCCTTCTTCT	GACCTGGTGCTCAACGACTAC
SD627	Chr01	2	65198946	CTCTCCCTATGCAATCAGTTACATT	CATGGTTAGTTACTCTTGGCTTCTT
SD628	Chr01	3	65252150	CATTGCCAGCACTTATAGAGAGG	GCTCTGCTCGACCATTGAA
SD629	Chr01	2	65253677	AAAGATGATTCTAGCCCTCTGATCT	GATGCCTTCATTGATGTTGATG
SD630	Chr01	4	65254119	CAGAGGATACTCATTACTCTCCACAA	CAAGGCATGACCTCTATCCTCT
SD631	Chr01	6	65254152	GCCCAAGTATGACAGTGTGGT	GAGAGCATTTCGTAACCTCTTCAT
SD632	Chr01	1	65459874	AGGCAGTTCTACCTCGAATTCTC	GCGAGAACTTCCAAATGATG
SD633	Chr01	6	65474503	GTGTGCTTGCAGATAATTCTAC	TGCATCTACACCATTGAACAAG
SD634	Chr01	2	65476452	AGTGGTAGCCCTAGTTGTAGTTGAG	GGCATGCCTGAAGGATATAG
SD635	Chr01	1	65476793	AGCAACAATGACTCACACTGGT	GCATAAATGTCGTCTCAACTCA
SD636	Chr01	1	65515096	CAAATTTGGGAGTGTCCTGTTA	AGAACACAAGGAAACACAAG
SD637	Chr01	4	65515186	TCCTGGATACATATCCTGCTAA	CCCATGTGAACCAAGAATGAT
SD638	Chr01	1	65537664	TTCCAGAATTACTACCATCACAGG	TGTCCTCTTCCCTTAATACATCGT
SD639	Chr01	3	65548419	GAACCAAGCAGAGTCTCGAAGTAT	CACCATACCTATTCAAGCATTCAC
SD640	Chr01	1	65568752	TTGCCAAGTGTTGCTCCTC	CATTCTGTCAGCCTTCTGTTAAGTT
SD641	Chr01	1	65573512	GCAAAGTAACCGTGGGTAAATA	GACAAATCCAGTTTCCCACAA
SD642	Chr01	5	65573515	AAGCAAAGTAACCGTGGGTAAA	CATCGAGACAAAGTTCATAGAC
SD643	Chr01	2	65619011	TCGCTAATTACTCCTTCGTTTC	GCCAGCTTGTCGTAATCTACAGT
SD644	Chr01	3	65716183	CACAAATCCTTGGAAATCCT	TCGTCCGACTGTTCGTTTC
SD645	Chr01	3	65866027	ACTCCAATCCAAGTTGTCTA	GTCTTCCTATGAGGACTCTTATTTC
SD646	Chr01	1	66010482	AGACCAGGTTATACGAAGCAACA	GAATAGCAACGCAACTTGACTG
SD647	Chr01	3	66198619	GATGGAATCAGTAAGCAAGCTACAT	TTTAGATGTTTGACCTGGTAGATCC
SD648	Chr01	7	66202532	ACCTACATTCTTTGTGAGAGAGGTT	CAGCTCCTAGGATGTGCTTATTT
SD649	Chr01	1	66209082	GTTCTGGCAGCATTTAGTACAAG	CAAGGAGCACATCGTGAGAG
SD650	Chr01	3	66213940	GAGCTTGGGAACTTAATTGTGTG	TGTGGCCTTCCACCAATAG
SD651	Chr01	1	66310846	AAAGTTTCCGTCGAGCTGAG	GTTGTTTGTTTGCAGAGACGAC
SD652	Chr01	1	66317677	GTGACCTATCGCGGATTCA	GATCGAACGCATAAGATTGCTA
SD653	Chr01	1	66414209	GTACTGTAGAAATGATCGGCAGTTT	CACTATACGAGTGGACACCAATGT
SD654	Chr01	2	66450893	TATCGTGGATCTGGTTGATCTT	AGTGACACATATGAGACATGGAGAT
SD655	Chr01	3	66486772	GAAGTACGGCGTGGTTGTG	GGGATGCACTTGACCCTCT
SD656	Chr01	1	66498714	TTGCGTCACCGATTTGAATA	GCGTACGTTACGAGCCAGAT
SD657	Chr01	3	66548285	GTCCAATTTCAAGAGTGTCTCTAGC	CTCTCTCTCTCCCTATTTATTCTCACA
SD658	Chr01	1	66552315	ATGTCCGAGTGTAAGAACCAATG	CTTCAGTGACAAGCTCCATATCTC
SD659	Chr01	1	66778052	ATGGCTCCATGTGAATACAGAA	GTACAAGGTTGAGAGCCACAAA
SD660	Chr01	3	66909034	GGATCTAGGAGGATTGGTGAGA	CTCATGCATTTGTGAGAGAA
SD661	Chr01	1	66909458	GTGAAATTGAACTGTGCCAAAC	GGTTTAACCACTGGCACTAGATATT
SD662	Chr01	1	66938997	GAATGCAGATCGTTCAGGTAAT	GCCTATAGGAAATGTGTACTGAGAGA
SD663	Chr01	6	66939352	GAACCGAAATAACCGTTCTGAC	TCAGACGACTATGTATGCTTTG
SD664	Chr01	6	66939407	CACTAGTTCACTGCCAACTAACAAA	GTGCTAATGATTTGCCTATG
SD665	Chr01	1	67040496	AAAGACCTCAGCCTCAGTTATAGGT	CTACATGGAATCAGGGAATACAGAC
SD666	Chr01	1	67041241	TTTGGCACTTTAGCCATTGA	CAGCCATAATGGAACAATTCAG
SD667	Chr01	1	67126875	GACTTAAAGATAACCTGCTGCTGAC	ACATTATGGAATGGAGGCTTTC
SD668	Chr01	1	67145171	CAACCAAAGCCTTAAGCAACA	CATCATCTGAACCGATTCCTACTAC
SD669	Chr01	1	67238545	AAGCTCTTCTCTGAGGTATTTATGC	AGATGTCCTAATACTGGGTGTATGG
SD670	Chr01	1	67252932	GGTGCTTCAGTGACAACAAGAA	GAGGTACGTTATTCCCTAGCTCAA
SD671	Chr01	2	67273910	CTTCCCAACCTTTATCTCCAATACT	TGGATGTGGAGTTAAGACAAAC
SD672	Chr01	2	67274129	GGTGAAATATATGGTGGTGA	GCGGTGTCCTTCTACAACT
SD673	Chr01	1	67279508	AACGGCAGTGATCTGTAAATAGC	TCTTGAACAGGAGGCTAGTCCTAT
SD674	Chr01	2	67279786	CTCCTGTTCAAGAATTGACTCATAG	GAGCATGTTGCTTCGCTGT
SD675	Chr01	1	67291784	CTACTTCTGTTGCTTCTGCCATTAT	ATAGAGGACTCCCTCCAAGTAAGAA
SD676	Chr01	2	67419756	GATCGATGCAACTCACCATTT	TATTGCCTTGACTCATCTGTGTTAG
SD677	Chr01	9	67428975	CTGGCAGCATGAAGTTTATTAGTG	GACAAAGGGAACTTAGGATAAGAGC
SD678	Chr01	3	67453950	CTCTTGGGAAGCTTTAAGTCCTATT	CCAACTTAGTTTGAGATGACAGATG
SD679	Chr01	1	67455976	TTGAATCCACCCTGAGAGATG	CACAATACTCCTATCGCCTCCT
SD680	Chr01	2	67458689	TTAGGGAAGAACACATGGACAA	CTGCGTCTTCGTGCTCTGT
SD681	Chr01	1	67464995	AACTATGTCCCACAATGAAACTACC	GTAAACTAAGGTGCCGCAAGT
SD682	Chr01	2	67576304	TTGCTCTGCGTTTCTAGGAGA	CACCACACAATTACGCAAATTC
SD683	Chr01	4	67836655	CAGGAGATGTGCTCCTGAAAG	CAATGTGGTGTTTACCCTGTAGAA
SD684	Chr01	4	67836826	TGGATCAATATGTCTGGTCA	CGGCACCTGGACATACTTC
SD685	Chr01	1	67840657	ACTCGTGTCGAAGATCTCAATGT	ACGAGCTTAGAGAATCCACCTCT
SD686	Chr01	2	67902546	AATACTCGTAATGGCATGCTAGAG	AGCCGTGGTTAGCGTAACTT
SD687	Chr01	2	67903148	AGAGTCATCTTTATGCCTTCACTTG	GCATGTATTTGTTGGCTGATG
SD688	Chr01	4	67903520	GTAAGCCAGTGTAACAGTGTGAGTG	AGAATGCAAATCAAGCTGGT
SD689	Chr01	5	67970816	GCAGTTTACATGCATGGAGTAGTAG	GATCTTGCATACATCTCTATCACTCTG
SD690	Chr01	5	67971081	CGAACAGAGTGATAGAGATGTATGC	CTAGGCTTGTGAAGCTTGGACT
SD691	Chr01	1	67971107	GACAGGGTATGTGATTAGTACTGTAGC	GAGTTTGAATCTGGGTGGGTAG
SD692	Chr01	3	68031604	CTATAGACGCAGAAGCAGCATTTA	TTCGTCTTGGAACTGAATAAGG
SD693	Chr01	1	68046649	CCATGAGCTATGGAACTAAAGACAT	CGATCATATCACCTCAAAGTGTC
SD694	Chr01	1	68046972	AAGCGGACTAGCATGTTTGTTT	CCTTGTGTTTGTCTTTCTGATCC
SD695	Chr01	2	68061243	ACAGTCCATCCAAACATGAACA	ATTGCGTAGTCTTTGTTACC
SD696	Chr01	7	68305989	CAGTCTTACCTCCCTCTATATC	CCACAAGAGTGTCGAAGGAC
SD697	Chr01	1	68334854	AGCACCATTGGTTCCTGAAG	TCAGTCAAACCGTGCAATACA
SD698	Chr01	2	68343619	TAGGGCATATGTGTGGCTATTT	CTGCTCTAACTTACGTTTCTCCAC
SD699	Chr01	1	68369518	CACTTCCAGAAATTCAACTC	TCATAGGGCTCTCCACTTCATAG
SD700	Chr01	1	68372358	GTGATGTGATGCCGTGTTG	ACCTTACCTCTTCTGACGCTGT
SD701	Chr01	1	68447603	TTTGTAGGCTTAGGTGCCATTT	CACCGCCATCTTGTCCTAAT
SD702	Chr01	3	68451846	TTGTTACGAACTCCCTTATAACGTC	GGATGTAAATGGTTGTAGTCTGTTC
SD703	Chr01	1	68451851	TTGTTACGAACTCCCTTATAACGTC	GGATGTAAATGGTTGTAGTCTG
SD704	Chr01	4	68524086	TCTTTCCTCCTCTGAGACATCTTT	GGGATTATACCCTTCTTTCA
SD705	Chr01	1	68541163	GGAACATGGCCTAGGGTAAA	CTTCATAACCTCTTCTGAGACTCC
SD706	Chr01	1	68541362	CAGACAAGCTTTGCTGCATATT	TGGTCCTCACAACAGTCTGTATATT
SD707	Chr01	5	68598565	GTACCAAACAGGCCATTAGTTAGAA	TCAAACATTCGGACTATACCTATCC
SD708	Chr01	3	68598663	CTCCACCACATTGAACTGTTT	GGTGCAATTAACAGCAAGTTGA
SD709	Chr01	1	68601945	CTCCAACTTTGCTCATCATAACTCT	TCATTAGTTCCACATCACTC
SD710	Chr01	3	68803611	CATATCGCCTGCCACTTTAATA	TTCGCAGTAGTAAGTAGACCTCTTT
SD711	Chr01	6	68808075	CCATCTGAATTAGCATTGGAAC	GCACTTTGAGGACCTAAGTTTAGAA
SD712	Chr01	1	68875342	TAAGAACACCTAGAATCCCAGTCAT	ACTAATCCCTTACCTTTCCTGGTC
SD713	Chr01	1	68888343	TATGTGAGACATATCGGATGTTCC	TTGCAATCGCAACTCATCAT
SD714	Chr01	1	68898916	ACTTTGGAGTACATTCAACAAGAGG	TACGCGTTCAACAACTACTACCA
SD715	Chr01	10	68898918	ACTTTGGAGTACATTCAACAAGAGG	TCGTACGCGTTCAACAACTACT
SD716	Chr01	1	69006629	TATCGCCAAACTGTAGATACTGAAG	AGATGGTGAACAGCGTGTAAATAG
SD717	Chr01	1	69100194	TGCTTGGGTTATTTCTCCCTTA	ACAGACTACCGTTTGTCTTGTCC
SD718	Chr01	1	69103199	ATCAGATCGAGGCAAGGAAC	GATCGGAAGAGCAACGAGAG
SD719	Chr01	1	69109555	CAATAAAGCACCTACATGGCTACT	ATAGTCACCATCAAGCTTTGGTC
SD720	Chr01	7	69112071	GAAAGAACTCTACCAAATAGCCTCT	AATGGCCAAAGCGTATGGT
SD721	Chr01	2	69119361	CTGATGATGTCTGTCTTTGTTCTTG	TATATAAAGCACCTGCTGTTCAGTG
SD722	Chr01	1	69121912	TCCGAAGAGTCAAATTTCCTAGAG	TGACCGCATCGTCATCTAAA
SD723	Chr01	1	69136041	TGCTTTGCCAACTCCATTT	GTCAGGCAGATATGGTTTGACTTA
SD724	Chr01	3	69174833	CCGCAGAACACTTGGTAAAGA	CACTTGGCAAAGCTAAGACACTT
SD725	Chr01	2	69175005	AAGGCACTCGACAAAGATTGAT	TGTAAACCGAACTTCCTACTCTATCC
SD726	Chr01	2	69175134	AAGTGTCTTAGCTTTGCCAAGTG	TCACGCTATCGTCCTTCTGAT
SD727	Chr01	3	69272322	GGCTCTCTATGTGTATGTCAAA	TCTGACATCCATGTATCTTCACATC
SD728	Chr01	1	69274794	CATGCCATGGTACTCAAGA	CAAGAGGGTTTAGGTGAATACATAC
SD729	Chr01	1	69395620	GAATGTGTGCCATGCATCTTA	GAGAAGTGGTAGTGGATTCTAGTG
SD730	Chr01	2	69649972	TCTCATCTCCAGTGTCTGTAGTCTC	ACCCTCTGTATTCCACCTAATGAA
SD731	Chr01	1	69653496	GCTGTTCAGCGAGTTCACAT	ACCCACACAGTGTTTCATCAGT
SD732	Chr01	9	69669771	TCCATTACGGTGCATTTCAA	GGATCCCGATCTTACTATACAACA
SD733	Chr01	1	69669851	GATATCGTCTAAGAGCACAATC	GCAGAAATTACAGCAGCAAGAA
SD734	Chr01	1	69751224	ACCCTAGGTACTTGCTGAT	GGAATGTGTTACAAGGTAGGTGAA
SD735	Chr01	2	69785172	GAGTAGCATCTCACTCTTACATGGT	ACGTTCAAACATTGAGCAGTTC
SD736	Chr01	8	69789925	GGTTCTATTAAGCTTACGTCTTGGAC	AGCCTGCTGTGCATACAAAC
SD737	Chr01	10	69810194	CAGCTTCTTTATTGCCGAATG	GAGCACCAAATAGTCTGGTACAAA
SD738	Chr01	1	69908646	TAGTCTGAAGCTAGAGCCACGTC	GGAAACAACTTACCACTATGTAACG
SD739	Chr01	1	69910466	GAACTTGCGATTGGTTTAGGTAAC	CACAGATGAAAGTTCCCTGTATTTC
SD740	Chr01	5	69910596	ACCATCTAGGTGACTACGAATTTCA	GTTTCGCGAGGAGTTTATTTGT
SD741	Chr01	2	69964493	CATCTCCCACATTGATTTGTTG	CTGATGCACTTGTCATCGTTCT
SD742	Chr01	2	70018363	AAATTGTAGCCTGACGAAGATAGC	CTCGCTGTTGCTCTAGCTC
SD743	Chr01	1	70106430	GATAAAGACAAGAGGGAACCATTG	CTATAAAGTGGCATCTGTATCC
SD744	Chr01	4	70163463	GGAACAAATGGCGTCATAGTC	TACTTATACGATCTGAACCGTGACA
SD745	Chr01	1	70163767	TCAGATCGTATAAGTACTTCGGTCA	AGACATAGCGACTCTCTTGAAGTTT
SD746	Chr01	1	70166128	CCACGCAATAGCCTCAATG	CACATCATGAGCTGTTCATTCTC
SD747	Chr01	1	70210117	GTAGTCGCTATCGCTAAAGGAGA	GTCATCAGATACATCAGGCTCAAT
SD748	Chr01	2	70247682	AGCTACCCTTGTGATGAGTATGTTT	GAGTGACCATAGCATCGATCTTC
SD749	Chr01	1	70327881	TGGGCGACGAAGCTATCTA	TTCAGATCGAGATGGTCAGATG
SD750	Chr01	1	70334372	AAGGGCATGAGAAACTAAGATAACC	GTGTTCAAGGAATGTTCCATCT
SD751	Chr01	1	70588143	GCCCGTATCTTTACTATTCTGTGTC	GCATGCTTTGTGGTAATATCTG
SD752	Chr01	1	70595856	CATGCACCGTGATTTGTATAAG	TCCAGTTATGTTGGAGTTTC
SD753	Chr01	9	70595873	CAAGGAGGGAACACATATAA	GATTTCTCCCAGTTCTTTCT
SD754	Chr01	4	70595892	GGGAACACATATAAATTCAGGTCAG	GTGGATTTCTCCCAGTTCTTTCTA
SD755	Chr01	3	70730583	AGAATGCAATGACTTCCTGTTG	GTTTCTTGTTTGTTTGGGCTCT
SD756	Chr01	4	70746360	ACTGTACTTCAAGCCAAGACCAC	TCCCGGAGTGAAGTTAGGTG
SD757	Chr01	5	70780076	GGACACAATCGAAGCATTTAAG	GTCAGTGGATGTGCTGATCTTC
SD758	Chr01	3	70780191	GCTCCTTCTGTGCGAGCTAT	CTGTTCAATTTGTTACCACTGC
SD759	Chr01	2	71011133	CCCTTCATCCATGAGAACATCT	CAATTCGTGAGCTGCATTT
SD760	Chr01	7	71116002	AATAGGGAAATCATCAGAGC	GAGGAGGAGAAGACGATGAAGA
SD761	Chr01	3	71119636	AATGGACATTCGCTGGTAAA	TGCATGACGAATCATTTGAG
SD762	Chr01	3	71119658	AATGGACATTCGCTGGTAAA	TGCATGACGAATCATTTGAG
SD763	Chr01	2	71191710	GTATAAAGCAGAACAGGGACACCT	GAAACTTCCACGTTCCCAAATA
SD764	Chr01	1	71259773	GTTCCAGAGATTATAGGAGAAG	GTCCACAGGATCAGTTAGAAAT
SD765	Chr01	6	71260608	CCTTACCCAAGGGTGACCTTA	GTTAAGCCTGAAGAAATCAG
SD766	Chr01	12	71295051	ATATAGCGAACAGGACAAGAAGAAG	GAGCTGTCGCAGTAGTAGTGGTAG
SD767	Chr01	1	71295076	ATATAGCGAACAGGACAAGAAGAAG	AGTAGTCGCCCGGATAGGA
SD768	Chr01	1	71302175	AGTTTGCACAGCACGAATTG	ATTCTTCTGTCTGTCTATGGGCTAT
SD769	Chr01	5	71302216	GTGCATATCTTTGTTTCGTCTCAC	ACTGGATTCTTCTGTCTGTCTATGG
SD770	Chr01	3	71368312	GCGACAGTAATACCCTTGATGTAA	GGTGGTAGGAAATGTTGAACTTG
SD771	Chr01	1	71389722	CTTTCCGAACGGATGAATACTT	GGCAAAGCTTCGTTCATTT
SD772	Chr01	3	71414312	GACGAGACTCTTAACATTGTGTGTG	GAGCTCTCAGCTCAAGGAGATT
SD773	Chr01	1	71432746	GATGCCTTTCAGCCTTTCAC	AGCTCACGCCTCCTCGTAT
SD774	Chr01	4	71432788	CTAGCTGTAAGGATTCCTCCATTT	AGGTAACAGATTACTAGCACGAATG
SD775	Chr01	2	71474365	GAAGTCGCACCGAAGAACATA	CAAGGAGTCGGGAGAAACTCTA
SD776	Chr01	3	71474366	GAAGTCGCACCGAAGAACATA	CAAGGAGTCGGGAGAAACTCTA
SD777	Chr01	2	71481017	GTTCCCGGTAAATGCATCTCT	GCATCCTTCTGGAGTGCTACTTAT
SD778	Chr01	1	71482998	ATCTCGCGGTACAGCTCTATT	CATATCCGTACAACCACAACAACTA
SD779	Chr01	2	71483526	ATTGCCCTAGTCGTTGGATAGA	CAAGAGTCAATAACTCAACCATGTG
SD780	Chr01	12	71562317	AGGGTTTGATTCCCTCTTCTTACTA	ATGCACGGTAATCCCAAGAT
SD781	Chr01	2	71562403	GCTTAACTCTCTTGATTGTGGAGAA	GGTACCACTCCCGTTCTATTCTT
SD782	Chr01	1	71640693	TTGGACAGGGAGACGGTTAT	CTGTCGTACGGGCTGTTGT
SD783	Chr01	9	71666942	TTCACTGCTACTTGCCCACTAATA	ATTTGAAGTGGCTAACGGTACAC
SD784	Chr01	3	71666998	GTCACCAATGCTTCCCAAAT	ATGATGTCAGGCTTATTTCCAC
SD785	Chr01	2	71669273	GATGTTGTTGTTGTTGTGGTGTC	CATAAACATTTGGACCCTCAGT
SD786	Chr01	3	71669561	TGAGGGTCCAAATGTTTATGTG	GCACGATAGTGCTATGAAC
SD787	Chr01	8	71712112	AAAGTGGGCCTGTGTTCATC	TTGCTAACCAACCAATCAGTTC
SD788	Chr01	13	71736226	AGATCCACCTCCAGGTTTACACTA	CCTGGGAGTAATTAAAGAGAATGGT
SD789	Chr01	2	71736457	TATCAACTCACAACACAGACCATTC	GTGGCTGTTGGTTTCATATGTACT
SD790	Chr01	4	71736479	ACTCACAACACAGACCATTCTCTT	AAAGCTATGTCTCGTGGCTGTT
SD791	Chr01	9	71736596	CTTCAGCAAGGATTTGACTGTTC	TTTCAATTCTGTGCCTCCTTAC
SD792	Chr01	2	71752803	AGGTACTGTACAGATTGCTCAT	CAGTCATCTCTTCAGTGTGTCATTA
SD793	Chr01	3	71778068	TGCAATGGAGGGTAGAAAGTCT	AAGCACGATGTTTGATGAGA
SD794	Chr01	1	71784548	GTCCTGCCCAAGTTTCTTTATT	CCTTCATCTAGGTTGCCAAGTT
SD795	Chr01	1	71801962	TTCACTTTACGGGTACGATTGAC	GATATGGGTGAACGATTGTGTT
SD796	Chr01	6	71836232	AGCCTGCCTACTGAAACATTATTAG	AGATCTCGTCCACGTCTCACTT
SD797	Chr01	7	71906266	GCGTCTCCAGGTAAGCATCTAC	TTAGACCGGAGGTAATAACTGA
SD798	Chr01	3	71908557	AGTGAGTGTTTGACCTTCCTCAG	CAGCTACCAGTTGCATGGAGT
SD799	Chr01	3	71974250	TGTCAACCTGTCATCCAAAG	CTGGAGAATAGTGATCGATTCTGA
SD800	Chr01	1	72056560	CCTGCGACTCTATCAGAGGA	GAGTGGAATCTCGTAGACACTTGA
SD801	Chr01	1	72097090	GGCAAGACAAATTGAAGAGC	TCGTTCTTCTTGGGCAAGTTA
SD802	Chr01	2	72107489	CTCAAAGGAGAAAGGCATTAAG	AGGAAACTGTTCAGGAAAGAGAAC
SD803	Chr01	3	72145779	GTACAGTACTGGAGCACGTCTGTT	TCTGAAGGATGGGCAATCA
SD804	Chr01	8	72192543	TAGTCTCTGCATTATGTGGCTTTC	CTAGAGGTATAATAAGCACCTG
SD805	Chr01	1	72211101	TCAAGATGCGTGTGTGATGAT	TGGAGTTAGAAAGTTACTCCGACTC
SD806	Chr01	1	72216846	ACCTATTATGACCCTATGGGATGTT	ATAAGAAGACATTGTGCAAGAGGAG
SD807	Chr01	3	72221107	AACAATGTAGAGCGGGTAGATAGC	TAGCTGACACATGACAGTATGACAC
SD808	Chr01	1	72283178	GTAAATCGCGAGATGGATA	AACCACGTACACAGCTAAATACCTT
SD809	Chr01	1	72388916	AGAATCTGAACTACATGCAAGATCC	TACACTTGCAGCTAACGTGTGTTAT
SD810	Chr01	10	72420690	GAAGGACCGTAGTATTTGGTTGAC	TGTGTTAGTGGAAGTTTCAG
SD811	Chr01	15	72433719	CTTCCTTTCGCCATTACTGAA	TGTACTTGCTTTGTGCAAGACTTAG
SD812	Chr01	9	72434115	GTACATTTGCTGGAGACATAAGC	ATAGACCTCAAACTCTGCCAAACTA
SD813	Chr01	6	72434186	CAAGTCGCAGTGTATGTGTTCA	ACCAACAGCTATTTGGTGGTCT
SD814	Chr01	1	72443861	ATGAGTGCCTGAGCGAGAG	TCTGTTAGTCACAGTCCATCAGGT
SD815	Chr01	6	72478637	AGCCAAGGCATTGACTAGTTGT	GCAAACTTCCTATAGTAACGAGAGA
SD816	Chr01	1	72484819	GAGCATAAACCCAGAGTGAAGTTAG	TATCGGCATCAGTTCCCTAGA
SD817	Chr01	2	72648208	GGCATTGTTCACTCTCAACCTAT	CAATAGGCCAGCAATGATAGTG
SD818	Chr01	3	72692113	CGTTCCACCATCTCCACAC	TAGGTGATCAAACGTGAACTACG
SD819	Chr01	10	72713294	GAACTTAAGAGTGCTGAGCCAATAC	CTCAGGTCATTTGCTGATTCAA
SD820	Chr01	8	72730129	GACGCTACCCATGATGATTGT	CTCACATCACACGTATACCTACACA
SD821	Chr01	2	72753134	TGGGTATATATGTCTGTCCTGAATG	ACGAGGTTTGAATCTGAATG
SD822	Chr01	3	72810394	GCAAACAATTACGCCATCCT	GCTGAAGATAGTCTGATAAGCAATG
SD823	Chr01	1	72811414	CGGATGTAGTGAGGAATAATCTCTT	ATGAGGAGAGGAACACTATCTATGC
SD824	Chr01	3	72826549	ACGGTTTGCAAATACTTGGAGT	GAAAGTGGGAGGCCATAACTAC
SD825	Chr01	4	72826949	GAGATTGCAGGGTTCTACAGAATA	AATTGGCAAGACAGAGTAATAGCAC
SD826	Chr01	2	72842129	AATAGCAGATCGTGCAGCAATA	TTCGTAAACGTTGAAGAGGA
SD827	Chr01	1	72884705	GCTACAACGACTCGATAAACTGG	GCGAAAGCGTGTAGGTCATT
SD828	Chr01	1	72921849	GGTGTGCATTGAGGACCTAGA	GATTTGATGTGACGGGAAAGTT
SD829	Chr01	1	72923827	GAAGTTGTACAGAACAGAGCGAGTA	GAAGTGCAAGTGTGTAACGAGTAGA
SD830	Chr01	5	72938748	CGATGCTTATCCTCCCTATCTC	ATGATCCTCAACAGGCTCTCAT
SD831	Chr01	1	72939261	GGGCGAGACTAGTAACTTGATGA	CATCGTATATCGTATGGTGAACTCT
SD832	Chr01	3	72944181	CGTCACTGAGATTGATGATCC	TCTCATGCTAGCTGGATGTAAT
SD833	Chr01	1	72949471	GAGACAGAAGGGAGAATGGATTATT	TGAGCTTCTGGAGGAAGAGAAG
SD834	Chr01	7	72959706	GTTTCTACCTTGCTCGTTGACC	ACCAGGCAAGCAAAGCTATAA
SD835	Chr01	8	72959742	CCTTGCTCGTTGACCTCATTA	CTGGTCTGGTGATGAGCATAG
SD836	Chr01	2	72959766	AGTGGAGACGTGATGGAACA	GATCCGATTGGCTTCTTTAGTAGA
SD837	Chr01	2	73079560	CTCAAGGACCTAGGTTCACATACC	TAGCCTTCAACTCTCGGATAACA
SD838	Chr01	1	73080562	TCTGGATGACAACATATCTCACAGT	AGCACATGGTAGATGAAGCTGATA
SD839	Chr01	4	73143962	CTCTCAGTGACAGAGGTACTTGTT	CCAAATGTATACGAGCGATAGGT
SD840	Chr01	1	73168923	CAACTGTCCTCAGTTCTTGATGAT	AAGGAAACACAAAGAGTGGTACAAG
SD841	Chr01	5	73244636	GGACATTCGGATATAAGGTTACAC	GAGCACTAGCGAGTAGGGACTAGTAT
SD842	Chr01	1	73246949	GGATTACGGTGCATAAGTTCTAAGT	ACAAAGTTGGATAAGCCACCAC
SD843	Chr01	3	73277734	GACATAATAGACCTTTCCCAGCTC	CTACCAGGGTAACTGGGTCATTA
SD844	Chr01	3	73313311	CCCAGTGAAGAGCAGCAGT	GGCACATTGCAGAAAGAATGT
SD845	Chr01	9	73328173	GCAGAGTGAAGGTTACTCAACAGA	GCCAGCACTTCTATCGTGAA
SD846	Chr01	3	73328517	CAAAGCAGCATTAATCACTACACAG	ATGGTCGAATTGCCTTGAAC
SD847	Chr01	3	73328781	AAGGCAATTCGACCATTCAC	TCAGAATTGCCCTTTGTATGTG
SD848	Chr01	3	73429822	TGCAGGAGCATGAAACTGTC	CAGTTGTGAAAGCTGCTTATAGTTC
SD849	Chr01	3	73429933	TGCAACTGCTTGAACATCATC	TCAGATTGCTTGCAGCTAGTTT
SD850	Chr01	2	73430480	TGTGCCAGCACTATGTTATTGA	TTGCTAGTTGCCACCTACATTAAG
SD851	Chr01	3	73435739	ACCCTTTCCTTTCAAAGTTCAC	CGAGAATTCCATCCCTTTGATA
SD852	Chr01	3	73435743	ACCCTTTCCTTTCAAAGTTCAC	CGAGAATTCCATCCCTTTGATA
SD853	Chr01	1	73612798	TTCAGAATTCCACACGTCTCC	GGGTGGATCTAGAGAAAGACAAG
SD854	Chr01	8	73612807	ACAGTTTGCCTGTAAATC	AGTACTTCCTCCGTTCAT
SD855	Chr01	6	73617901	GACATCTGGATAACGTAAACCTAAC	GTCTTGGACGACCAACAAGAA
SD856	Chr01	2	73654297	TGTCTTTGTACTGTTAGCAAGTGGT	AGAGAATGTTGCTTGGGTCAG
SD857	Chr01	5	73681084	GTGCTCGTCTATCAAATGGATCT	TGCTGATATATTGACAGCAGCTTAG
SD858	Chr01	2	73684917	GTGAAACCCTATTGCCATTGTT	GCTTCGATGGACTACTCTGACC
SD859	Chr01	1	73687748	CGCCTCACACGACGAATAC	CCCACATGAGCAGCCATAG
SD860	Chr01	3	73689626	GATCGTCTGTGACTATCTCATAGAACT	TGAGCAAACTCCTTAGATTC
SD861	Chr01	4	73689645	TCGTCTGTGACTATCTCATAGAACTG	TGAGCAAACTCCTTAGATTC
SD862	Chr01	3	73700463	TGTTTCAGTGGTAATGGTGAGTG	GGATTCAAGTCAAACTCATCCTCT
SD863	Chr01	1	73804561	GAGAAGCAGAGTACAAGAACAAGTC	TCCCTCCTCTGGTTCACTG
SD864	Chr01	2	73832753	GATCGTGTGGACACTTGTTGAT	TAACCGCATCTAATAAGGACAGTTC
SD865	Chr02	9	119072	GCACTTGCAATTAGATCACATC	AAGGAACAGCCCATGTCAAC
SD866	Chr02	2	129198	CTTTCCTTCTCGAGGATGCTTAT	CCGAAACTAACTGGTGATCTTTG
SD867	Chr02	1	129599	TGTGCACGCAACGTACACTAT	GTACGGCAACTCTCTCTACCACTAT
SD868	Chr02	3	131225	CAAGCTTGATGAGCTCCCTTA	CAAGCAGCAGAGGAGCATTAT
SD869	Chr02	3	143668	ACTTCGAGGTGTCGGAGGT	AAAGCTGGTTGATCATGTGAGA
SD870	Chr02	1	146069	AAATTTCCTGATCTGAGACACTGAG	CAAAGGACCAAATGGCATAA
SD871	Chr02	10	146116	ACTGAGTTTCATGGGTGTCAAA	ATGCATGAGATCCCTGAACATAC
SD872	Chr02	3	147830	CTCATAGCTTCGACACCACCT	AATCATCTCCGCTTGGAACTT
SD873	Chr02	5	158042	AAGAAGGTAGCAGTAGCAGCAAGT	CATTCAAGATTGGAAGGCAGT
SD874	Chr02	3	165680	CAGTATAATACAGAGCCATGGTGAA	CACTTTCCACCCAAATTACCTC
SD875	Chr02	3	262073	GCTTGTCCGATACGTACAGTAATAA	GTGGTGATGTTGTGGCAGAG
SD876	Chr02	4	272218	CTTTCCTCCGAAACAACTGC	TCTGAAGAGGACGCATACATACATA
SD877	Chr02	2	275625	CGAGCAGATGCTTGTGAAAC	ATATCATCTGCCTCTTCCAATG
SD878	Chr02	7	305875	GTGAGGAGCAGACACTAAGCTAAA	GTATAGCGAGAAAGAACGTCAGTGT
SD879	Chr02	4	317387	GTCTCCTCAGGATCCCTATGC	CGTGTGACTGACATCTTTCTTCA
SD880	Chr02	1	330049	AGTTCATTCAGTTTCAGATCCAGTC	AGAAAGAGTTCTGAGTGGTGCTAAT
SD881	Chr02	4	371130	GAAGACGATCGAGATGGTTACTTT	ACAGAGAAACAAACGCCAATG
SD882	Chr02	3	544127	ATCTGGAATCACCAACATTCTG	TAAGTCACAAGTTACCACCCAATG
SD883	Chr02	4	544298	CTAGCTACCAGCAGCAATGTATTT	CTCCATAACAGTCTAACACCAACAG
SD884	Chr02	5	553648	TCTTGTGTCACATCACATCTCCTAT	CTTCGTTGGGAAGGAGGAC
SD885	Chr02	5	572172	CAAGTATGACTTGCCTTGTA	GAGAGGATGTGCGCCTAATC
SD886	Chr02	1	573377	TGGGAGTTCATTGGAAGGAG	ACTGTGATTGGGACGTCTCTC
SD887	Chr02	8	598358	TTTCTCCGTGCCAAAGATG	CAAGGAGTAACGACCAGATTCTAAA
SD888	Chr02	2	671607	CTGCTTTGCTGACGTTATGTTT	TTGTCTCCACTTAACAGCAATG
SD889	Chr02	3	683084	ATGACTTAAGAGTTGCAATGAGACC	TTTCCTTCCTACCTAACTGG
SD890	Chr02	1	765263	CCTCACAGTCACCACGTCTC	GCAGCATCTACGCCTCTCTC
SD891	Chr02	1	798527	CTGCATCCATCCTTGGAAATA	GTACAAGTTGAACTGGATGTCAGAA
SD892	Chr02	1	799648	CCATCGTAATCTACCAGGACAAC	ATAGGAAGCTGGATTTGTAACTGAG
SD893	Chr02	3	802642	GATGACCCACCACCTAGAGC	AGGAGATAGAGAGGCAGAGGAGA
SD894	Chr02	10	821037	TGTACCAACTAGAGCTTGATGTGTT	TATCATCTACCGGATCATCA
SD895	Chr02	6	821057	TACAGCCGAAGGGTTGTAT	CATGCCTTGCTAATGTATCATCTAC
SD896	Chr02	1	963290	GAACGTTCACAACTTCACAT	ATGAGTTACCAGGTTCTGTCAGAGT
SD897	Chr02	1	963419	GAGCAACTAGATGTGGTTCTGTTAT	GTAGCAAGTTCATAGAAACAGC
SD898	Chr02	2	963549	ACACTCTGACAGAACCTGGTAACTC	TTAGTTATGCCCACATACACAC
SD899	Chr02	6	1069156	CACCCAGAACTAATGATCTCCTATG	TGACTTATGGAGAGAGTGAAGTGTG
SD900	Chr02	3	1120451	GAGCCGCTGTTTGCTAATTT	AAGTAGACGCATGCCAATAGTTAAG
SD901	Chr02	3	1121774	GATCAAGTCTTGGAACACAGAGC	CTTGTGATTCCCTCACCAAGTAG
SD902	Chr02	3	1219131	TCCGCAGTAGGAAAGACCAC	GACCGACTTGTGAGTATGATCTTG
SD903	Chr02	5	1219321	AGATCATGGGACAAGGAGAATG	CTCCATGGACAGATTGATGAAC
SD904	Chr02	9	1280298	CTGCTTATTGCTAGTGATACGTGAA	GCAACTGTTCCTTCTGATTGTG
SD905	Chr02	2	1584741	CCAGAGACCATTCAAGACGTATC	TTTGCTAACTGACTCCTGAACAAC
SD906	Chr02	11	1910399	TGGGCTCTTTGCTGTCTTCT	TCAGTCCGTTTGCCTGAAA
SD907	Chr02	4	1910429	CAATGGGCACATTTCTAATCCT	AGCATTCTGGATGGATATACACACT
SD908	Chr02	3	1910459	CATCCAGCCTACCAATCTTGA	CTAGGAAATCTGGAGAACCTGAAT
SD909	Chr02	3	1910532	ACAAGCCTGTATCTTCCTTCAGAG	GATAGGGATCCGAACTACTCTTGTT
SD910	Chr02	3	1910650	GCAGTGTTTAGTTCGGATTTCAG	TGAGGTTCAGTATGTTGTTGGTTC
SD911	Chr02	6	1990865	AGCAGTTGGAAATCTTAAGAGAGTG	TTTCAGAGGAACTTCATTAGGAGAC
SD912	Chr02	4	2041038	CTGCAGCAGCTCTAGTGGTAGTAG	CCTACCCTACACTATCCTATCCATCT
SD913	Chr02	1	2043860	ATCCTGCTGCATTATTCATCTC	AGGAGACCGAGAGAGGAGAG
SD914	Chr02	4	2077524	CTGAGCCATCAACTTTCAA	TGCACCTTCCTCCTCTACTTA
SD915	Chr02	3	2324198	GACGCGTTGGAGAAATCCT	CAACGAGTCCTTTGTCTTCTCC
SD916	Chr02	3	2537093	CCAACATCTATATTGTCCTTGGAGT	TAGGCACTCGGGAAAGGTACTA
SD917	Chr02	1	2537706	CACGCCTGTATGGTTCTTT	TCTAGTGATGATGCTCTTGT
SD918	Chr02	1	2538751	TCTCATGTTATTCTCGCCATAGAC	ACCCAAATCCTTCTTTCTACTATCC
SD919	Chr02	2	2538767	TCTCATGTTATTCTCGCCATAGAC	ACCCAAATCCTTCTTTCTACTATCC
SD920	Chr02	1	2539813	TCACGAAGACCGTTTCACTAAA	TGGTATTGTTCTCGTCCATTCT
SD921	Chr02	1	2621107	CTCTCTATCAAGTCAGAATTCCTGTTC	GAGCACTTGAAGCATGACAAA
SD922	Chr02	2	2646148	CACTGTGATTGAGCTGCTAATTG	GTCGATGAAGATCGGTGAATAC
SD923	Chr02	1	2740846	GGGAAATCACTCGGTTTCTTT	TGTGTCGTATCAAAGCTTCAAC
SD924	Chr02	2	2838347	GACCTCTTTCTTTCTTCCTCACTTA	CTTTCGTGTCTATCTTCTCCACCT
SD925	Chr02	3	2839069	AGGACCGACATTACATCACTCTTTA	TAGACTTTGAGTTTCGCTCATC
SD926	Chr02	4	2873103	TCCAAACATCGGTGCATTT	GACCTTCATTCCACCAAAGAAA
SD927	Chr02	1	2931726	GATCCAGTTGGATATGTGCTTTC	ATGTGTGCGCTTGTGGATA
SD928	Chr02	4	3041091	GTTACTGCTCACTCGGACATCA	TACAGACTTGTTGTGTTGTGGTTCT
SD929	Chr02	5	3041739	TATTGGAGCTGAAATGCCTATG	CTATTCTACTAAACGACCCATACCA
SD930	Chr02	2	3075501	AGTTGGTGTACAAAGGTCACAGAG	AGGTAAGCCACTGAGCTGATATG
SD931	Chr02	6	3077370	TGATGAGCTAGCGATAAATGAC	CATCATTCCATTTGTGAGTC
SD932	Chr02	1	3077377	ATGTCCTCATTGGTTCAAAGGT	CATCATTCCATTTGTGAGTC
SD933	Chr02	3	3123496	GACAATCCAAGCATATCCCAGT	GGATCACATCCAGGTCAGTGT
SD934	Chr02	1	3164959	ATGGACCCTCAGCATTAGATGTAT	AGAAAGCGTAACCTGGAGGAG
SD935	Chr02	3	3420897	CTGGAGAAGGCAGCAAGATTA	GGCTTCTAAATCTATACCCTCT
SD936	Chr02	6	3737447	GAGCACGCAACAAAGGAGA	AATCTAATGTAGCCACGAGATAAGG
SD937	Chr02	3	3801300	AATAAGTTTGTCGCAGGACTGAC	TCTTCCATAGTCCCAAGTACTACAA
SD938	Chr02	2	3820602	GTACGTGTGCCTGCTACTGC	CATGCACGCCTATGATGTG
SD939	Chr02	16	3903789	GCTTTGCTGTTTCGTACTTTCTC	CATGGAGTGACTTCAAATCT
SD940	Chr02	1	3936166	GTACTACAACTACAAGGCATGA	CAGGAATGTTGGCCATTGT
SD941	Chr02	3	3949480	GTGCTAGCCGTAGATTAAATACACA	CTTTATTACGGGCAAGAACAGAG
SD942	Chr02	3	3954472	TATGCCTTGTATGAATAGTGGTAGC	GAGTACCGGTCTACCAGCAAAC
SD943	Chr02	3	3996692	GTTTGCTATTTCCGGTTCACA	CAAACAAAGCCCAAGACAAAC
SD944	Chr02	3	4004248	GAACCAACAACTCTCAAATG	CGTTTAGCCCAATCTGTTAGTACA
SD945	Chr02	6	4018462	TTTGACTTGTAGTGACGTAGTGTGA	GGACAGCACGATTCCTCCTA
SD946	Chr02	12	4018629	TGCGGAGTTATGTGTATTAACC	TTGGAGCGAGACAGATAGTTTA
SD947	Chr02	1	4145076	ACCCATTCAGGTATCCCTCTCT	ACTCTGATTCCTGCTTCTTTGAGTA
SD948	Chr02	1	4269876	TCCCACTGATTGTACTGAAA	AAAGGACAAGGAGATGTGAG
SD949	Chr02	3	4287361	ATACAGTGCAGGCAACCAAAC	CATGCAGATGCAGTTATGTGTTAG
SD950	Chr02	2	4287455	GCCTAGACTGCATTATGCTCAATA	ACCTACATGGTTACAGTTTGCTAGG
SD951	Chr02	3	4288266	AGCTGCCAGAGTATCAAAGATAGAA	ATGATGAATCTGATGGAGAGAAGAG
SD952	Chr02	6	4321594	CAACTCTGGACGAGAACATCAA	CTACTCACTACTCAGTACAAGTAAGC
SD953	Chr02	2	4326666	CTAAAGGAGCTTCAGTGTTTGGTTA	GTAAACAACGCCATAATCGCTAC
SD954	Chr02	9	4361137	TACTAGCATGTGCCCTCTACACTC	GCTCTAGAAACACGTGTAAA
SD955	Chr02	1	4391792	ATTAGTCTAGTAGTCTCGCCGAATG	TTCTCTTCATCAAGGGTTATGC
SD956	Chr02	1	4392257	GTCTCGGTAGTCCTCTGACATACAT	CGTTGAGCTTGCTGGAACT
SD957	Chr02	1	4392613	TTCACTCATCAACCATACAACTGTC	TGCGAGCATATGATAAGTTAGGAC
SD958	Chr02	1	4422944	ACCAAGAAACTTGTTGGCTAAGAG	CATAAGCTTAGGGCCCATGT
SD959	Chr02	9	4496445	CTTAGGGCTCGAGCTTAGGTT	ATGAGAAAGTGGGTAACAAGAGATG
SD960	Chr02	4	4505677	GATGAGGGTAGGTACACGGAAC	GCACATGAGACTACAGCAACCTAT
SD961	Chr02	2	4649945	GGTAAGTATGCCTTCGTGCT	CAATCAAGTGGAATCCAAAG
SD962	Chr02	3	4922621	TGAGTGTTGGCTACAACTTTATGAG	ATGCTCAGTTGCTGCATGAT
SD963	Chr02	4	4923872	AAACAACGCTTCGGCTTATG	AAGGTACAGAGAAACGCTAA
SD964	Chr02	1	4937819	GACCAACCCGACACATCTTT	TCCTGGTTGATTAATGTGGTCA
SD965	Chr02	2	5012824	GTTTCGACGATAGCTTTACA	AGCAAGAGTCACTACTGACAAACCT
SD966	Chr02	4	5243943	CATACTGAAGAGAAAGCTGGATGA	CTAGAGAGATCCAAATAGAGCATAG
SD967	Chr02	1	5547854	CGGTTTGTTATCTACCTTGGAGTAT	GTTACACTGGGTCTACACAAGTT
SD968	Chr02	1	5600407	GTTACACCTGCCACATTTCTAATTC	AAATTCAAGGTCGCTTAGTGAGTC
SD969	Chr02	1	5619465	AAAGCATATACCGTTGTACACTCTG	TAAGCACTAGCGTTTGAACA
SD970	Chr02	1	5668980	AGGCATATGCACTGTTAGATTCAG	CAAATGGTTTCTCTGCCTTTCT
SD971	Chr02	1	5671182	GAGAACATGAAGCTGAGAAAGATGT	AACATCGAACAAGCAACAGAAC
SD972	Chr02	2	5671647	CTCTGTCCTCCTATCTGAAACTGAA	CTTAGTGCTCCATACGATTCAATG
SD973	Chr02	10	5720342	CTAGTGAAAGGGAGGAAACACTCT	GATTATATGGAGAAGTCGGTTTGTG
SD974	Chr02	6	5815916	ATTGTACCATGTGATGGACT	GGTCATGTTTAGCTATAAGCCTACTG
SD975	Chr02	1	5852273	TCGAAGGATTAACCATAGGTGTCTA	TTGCAATGAGCTGATAAAGAGC
SD976	Chr02	1	5931913	GTGATTCCAAGGATATCGATCTTAG	ATTCGTGGCTGTTAATGAAGTG
SD977	Chr02	1	6249872	CGACATAAGTTAACGTCCAGAATC	CCCTGTACTCAGCACATGCTAC
SD978	Chr02	4	6249892	GTGCGGTATATCATCTTAGAATCTG	TAGGGTCAACAAGCTAATTATGTCC
SD979	Chr02	1	6476184	CTTACATATTCCTCCAGCAAGAAAC	CGTTCTACCTTCAAGAGGCTACAT
SD980	Chr02	1	6799083	AAACCTCTCGTCAGCATGTGT	CCGTACGTAGTAGTGTTTCACCATA
SD981	Chr02	1	7101232	GTTGTGATGGAGTGGATTCAGAT	ATTCAACTAGGTTCGCTAGGTTTCT
SD982	Chr02	1	7503406	ACAGCGATGGGTGATTTGT	TGTAGTGGTTCTATAACAGCATGTAGC
SD983	Chr02	2	7677716	CAGTTACAAATAGGCATAGGCACTT	TAGTGCAAGTTACGAGTTGTGCTAT
SD984	Chr02	1	7688602	GGACCTTTATCTAAGCACAT	CTCAAGTTCCTTAAGCACGATAAGT
SD985	Chr02	8	7914230	AGACTGGCTTATTAGCTATGGTACT	AGACAGAGGACACTGCATCCTAC
SD986	Chr02	3	7914392	AGTTGACAGTCGTGGCACTTC	GTGATTTCCATTGTTGCTAACC
SD987	Chr02	1	8040854	TGCCTAGCGGAATACATACTAACTC	CTTGACACACCAAGCATTGTC
SD988	Chr02	12	8046078	TTTATGCTGACAGTACCCTGTGATA	TTGGGTAGCAGCTGGAATG
SD989	Chr02	3	8046122	GACAGTACCCTGTGATAACATGAA	TTGGGCAGCTTAAAGGTTTG
SD990	Chr02	10	8053088	TTTATTGCCCTAGCCACAGG	AGTAAAGAAGCAAGACGATTCTCTG
SD991	Chr02	5	8062751	CTTCCAAGTCATTGTATGACACATC	GGATCAATACCACAAGAGCTCAG
SD992	Chr02	1	8064148	AGAAGTTGAACTCACCAAGGTAGC	CCTGGGATTAGACTACAACAACCT
SD993	Chr02	1	8065415	GCACTACATCCATTCCTAGTTTGTC	CTTGATGGTGTTTCTTATGC
SD994	Chr02	9	8114521	TCGGTTCTATCTCAGTCCTTCTTT	AAGTAGGCCTATAAGTGCATCAATC
SD995	Chr02	2	8232547	CCCTAGCCACTTCACCTATACAAC	GGATCTGTGTACCTTTCTGTACAAC
SD996	Chr02	1	8232859	ATTCGAGCAGGCACATTTATCT	ACATTAGGTGAGCAACTGTGGT
SD997	Chr02	3	8292633	GTAGCGACATTCAAACATTGTC	TTGTGGGCTGATGCTCTATTTA
SD998	Chr02	1	9028938	GCGTGTAAACCAGGAAACTTG	GGGATGGGTGAACGATTCT
SD999	Chr02	2	9339638	CATTGGCCTGCTTTGACTTT	CCTAGATTGAGCTACCCTAGTGC
SD1000	Chr02	1	9570168	CTTAATGCCGTGGATCTCTTG	GCCAAATGACATCTAACTAAGGTCT
SD1001	Chr02	2	9896009	GCATCATTATACCCATATGTCC	GTCAACTATTGGTTTGGGATTG
SD1002	Chr02	8	10292917	GTCGTCATATGCTCAGTTCATTG	AAAGAAGAGATAGCGGCAAAG
SD1003	Chr02	13	10357758	CATCTCACACACTCAGTCTCCAC	TTTCTTGCTGATGTGTCAGT
SD1004	Chr02	3	10561028	ATGTTTCTCTGCCATTGTGTTG	GCTACCTGACCTTTGTGACATT
SD1005	Chr02	1	10624015	TCCAAAGATGACAATCGGTGT	AGAATCGTCTGGCCTCCTAAA
SD1006	Chr02	2	10641618	GACCCTCATATCTGATTTGTGTCA	GTAGTGGCCATAACCGTGTTAGA
SD1007	Chr02	1	11451083	CAGGCTATGCTGCCAAATG	AAACAAGACCTAGGGTTTCTTCTC
SD1008	Chr02	1	11457213	GTTAGCAACATTCCAACTTGAC	AGCTAGGGATCTACACCTCTGTTCT
SD1009	Chr02	1	11859925	ATGGGACATCGCATCACTACTA	CGAGGAGATCAACTAACACAAATG
SD1010	Chr02	3	12432096	GTGCATGGGATAGAAGTAGTGC	CCAGGCTCAAGGGATGAAT
SD1011	Chr02	2	12485694	ATCGATAGGCGCGAGTATATTT	GTAAGTGACGGTGGCTGTTGT
SD1012	Chr02	1	12648266	GAAAGTCAGTATTGTTCTGCTGTTG	ATCCATCAAATGCAGGCTATG
SD1013	Chr02	7	13071237	CTTGAAGACCCACTTGCACAT	AGGTTTCAATCCTATCACTAGC
SD1014	Chr02	8	13515460	ATGCAATGTGCAATGGTGTT	CTAGCATCAATAGGAAGCAATG
SD1015	Chr02	6	13517698	GGCAATGGAAGCAGTTGTG	TAGGTGACATCTTCAGGAAGGATAC
SD1016	Chr02	1	13569368	CAGTTATAGATGGCTCACTTTGTTC	CAGAATGGACTGTCAACAGAGG
SD1017	Chr02	3	13569418	CTTCAGATATTGGCATGGTGAA	TTGATATGATGGAGAGGGATGTAGT
SD1018	Chr02	12	13723626	GACGCTTAGCATCACACTGC	AGATTGTAAAGTTGAGTGCTGTTCC
SD1019	Chr02	3	13857295	AGTACCACATCATGTTCTCCAACTT	TGCAGGTCAACATGGATAG
SD1020	Chr02	5	13927935	TTTGTTCTTGATGGCTCAACTG	GCTAGGTTATTCCAGGTCATTGT
SD1021	Chr02	3	13959867	CTTTAGTGATCTCACTGACTAAGTTCC	GAGATACTTGAAGGGCACAGTTAAT
SD1022	Chr02	9	14195945	TCAGCCATTGGTTCATAAGTTG	GCTTCTCCTCACTCTCTTCCTATCT
SD1023	Chr02	1	14444692	TCTTCATGTGTGGGCCTTAAT	GGGTAATAGAATGGTGTCCATGA
SD1024	Chr02	4	14444693	TCTTCATGTGTGGGCCTTAAT	GGGTAATAGAATGGTGTCCATGA
SD1025	Chr02	5	14530533	GCTAGAACTACAGAAGCAGAAA	AGCGGCTCAGCCTTTATGT
SD1026	Chr02	1	14532512	GTATGCATCATGTGCAGTAAGTGA	CTCAGCTTGGCGTTCTTATACAT
SD1027	Chr02	2	14782691	GCTCCGAGCAGTTAAACATT	TGACTATTCAGCACTAAGAGCGTTA
SD1028	Chr02	2	14782707	GCTCCGAGCAGTTAAACATT	TTCCCGTGACTATTCAGCACTA
SD1029	Chr02	1	14798725	CCATGTGTGTTGAGTGTCTAGTTG	AAAGTGTCGGCAGTCCTTGT
SD1030	Chr02	4	15131393	AGGCCCACACCTACAGCTATTAT	CTTGTATGAACCGTTGATGT
SD1031	Chr02	4	15135884	GACAGGAGATGCAACAAATCAA	GGATAGACAACTAGCTCACAATTTC
SD1032	Chr02	3	15135929	AGGTGGGCTACTCACCATAGAAT	CCTCAGACCAGAAATAAATGAACAC
SD1033	Chr02	1	16340472	GAGAGAGGATCCAACGATTGAG	TAACCGTTGTGGTCTCTTATATCAC
SD1034	Chr02	1	16904213	AGAGGTGAGGATGGTGAAGGT	GACAAAGGAATGTACCACACAAGTA
SD1035	Chr02	1	16937035	CCTGTGCTTCGGTTGTAATCTAT	ATAAGCAGACAAGCGCTCTCA
SD1036	Chr02	2	17640029	CACTGTGCTTGAAGATTCTGATG	GGCACACAACATTGTAATTG
SD1037	Chr02	8	18286812	GCTGCATATTGCATTCTTTG	TAAGAACTTACCCGAACATAGTGGA
SD1038	Chr02	1	18811326	GTTCTTCTCATCCAGTAGCTTCATT	GATGGTTACTGCCCAAAGGATA
SD1039	Chr02	5	19823177	GATTAAACAAGCAGTAGCCTAGTGTG	CGGTAGCTGTTCGAGGATGTA
SD1040	Chr02	14	19823341	GTACGATGTACAGTATGCATGTCCT	GAAGAAAGCCTTCAGTAGCAACA
SD1041	Chr02	6	19860422	GTTCCTAAGACATGTAGCAGCAAAT	CAAGTCCTAGGGCTCACCAC
SD1042	Chr02	1	20096851	ATCACATCACAATCAGGCAAAG	TTAAAGTGCCTCTCAGGTATCTCAT
SD1043	Chr02	1	20581974	CGTACCTTCTTCGAAATGATGT	GCCTCGTTGTCGTTCTCATTA
SD1044	Chr02	1	20596524	CTCTGTCAATGCTGTGATTGTTAG	GCCTGAAACTACATTACAACAGGT
SD1045	Chr02	2	20719428	GTTGCTCCTATTGTATGGCTATGTC	GCTAAGAAGCCAACTACCTCAATTA
SD1046	Chr02	1	20719439	GTTGCTCCTATTGTATGGCTATGTC	GCTAAGAAGCCAACTACCTCAATTA
SD1047	Chr02	5	20719511	TGCTAATGATGGTGCTACTAATGTC	CAACATGTATGAAACGGGTCAG
SD1048	Chr02	12	20719732	ATACAATCTCATCTAGGCCTGACC	CCCTGCTCATGCACATACC
SD1049	Chr02	6	21631501	TTCCCTAGTACGAAGAATGAGAAGA	GTATTTCCGTCAGCCTTTCATAG
SD1050	Chr02	1	21632608	AGATCAGTTCCAATCCGAAGAG	GTGTCAGTTCAGGCTTGTGTGT
SD1051	Chr02	2	22140283	GAACGGAACTACGGAAGTGAAC	GCTTGTGTTAATGGTTGGCTAT
SD1052	Chr02	11	22968806	CATCTCCAACCGTTACATTGAA	TCGTTGTCGTTTGGTTTAAGG
SD1053	Chr02	2	23934732	GGGTCTCAGAGAGAGGATTTCAT	CAAGCACTATGTGACTTGAGAGAAA
SD1054	Chr02	1	31149279	CGACTTCGTCAACCTCCACT	GAGCTGTTGACAGCAGAGGAC
SD1055	Chr02	3	39957918	GGAAGATGAAGTGAGTTCCACAT	GGCCTGGATACTCATTTGTATTG
SD1056	Chr02	1	45080459	ACCTGCGGTTGTGCAACTA	GACCTAATGCAACAAGCTGAGA
SD1057	Chr02	1	45388721	GCCAACTTAGACTGACTAGATCCAC	CTACTTCCTATATTCCCGAAAGATG
SD1058	Chr02	2	45388812	TCCCGTTGAAACAAACTGC	CTTGGAATGGCTTTATGTCTTG
SD1059	Chr02	1	46861377	CTACTTGGAAGTGGGTCATGATACT	TATACTGCTGCCTTTGTTTAGTCAC
SD1060	Chr02	1	47716302	TGCACAGCTTGCTCTTGTAACT	CAATGACCTCACAGCCTCAG
SD1061	Chr02	4	49256724	CAAACTGGGAAATGCTTGAA	AATCTGAGACACTTACGCCTGTT
SD1062	Chr02	8	49369312	AGTGACCAGGCACCATGAA	CCCTTCACCCATTACTACATCAA
SD1063	Chr02	1	49754396	ACCTTCCATAGCCTCTCTTGATAAT	TCTTTAGCTTCAGGTATTCGTCAAC
SD1064	Chr02	14	50012376	CTGGTGTGAAATCTGAAACTCCT	GAATCTAAGAATTCAGTACCACTGC
SD1065	Chr02	3	50019229	GACTATTTCCTTCAACTCAGCAATC	GTAGTACGCAGGAATAGAAAGAGGA
SD1066	Chr02	1	50905997	ATCATAGACATTTAGGTGAGGTGCT	CCACGCTGAAATGTTTGTAAAG
SD1067	Chr02	1	51558417	ATCCGTCGGAGTAGGCACT	AGGCGACGAAGGAGAAGAG
SD1068	Chr02	2	51684574	CTATCCTTCTCCCTTCCAATACAGT	ATAGACGAAAGAGGACAAGTTCATC
SD1069	Chr02	1	51684610	CTATCCTTCTCCCTTCCAATACAGT	GCTTATAGACGAAAGAGGACAAGTTC
SD1070	Chr02	2	51684681	TGGCTTTGGGTCTAGTCAACTT	ACAGACATTAGTCGGTTACATCTCA
SD1071	Chr02	3	51707733	CTAAATGAAATTCCGAGGTC	GTGGCACACTTAGAGAACCATAAAT
SD1072	Chr02	1	52032694	GTGACTGTCGGACCAAGAAGA	AGGCGCCAGAGTCTAGGAT
SD1073	Chr02	1	52126293	CTACCATACTCAATCCACATATCAC	CTTTACACCTGATTGCAGTTCATAG
SD1074	Chr02	3	52244359	CTTCTTCACTTGTTGAATGGACTG	TTCCTGATTCGATTTACTGC
SD1075	Chr02	1	52583608	CTTGCAGGAAGTCAGCTACATTT	GTGCGAGATGTTTCTTTATGGAC
SD1076	Chr02	1	52583825	CCTGTTGATACGTCGTCCATAA	TGACTGCGCTGACACTGTAGTA
SD1077	Chr02	4	54613232	CCAATCCGCATCAATATACAC	GTTCCACTCCTGTCGACACAT
SD1078	Chr02	1	54623012	GATCATACACTAACTCTGTTCCAGATG	GAGGAAGATGAGATTTGAGTCTATCAG
SD1079	Chr02	2	55043452	CTGCGCTACAATACAACCAAAG	ATATCATCGACGACCAACCAC
SD1080	Chr02	6	55213012	ATGACTTGCATTGGTGGATGT	TATACTTGGGAAGGTATCCTTTCAG
SD1081	Chr02	9	55213128	GTCTTCGCTGTTCTGTCCATAGT	CAATAGGGACCACTGTGTCAAA
SD1082	Chr02	8	55214017	ACAGTTTGACAGAGAGGAGGTACAG	CACATACGAGCAAGCAAAGATT
SD1083	Chr02	1	55398200	ATAAGGATGAGGGAGTTGGAGTAAT	CACTTGGATCTATGTGAATGAACAG
SD1084	Chr02	5	55420259	GCCTGAGAGAGAGTGTGATAGAGAG	ATGTTCATTGGTACTGCAACCT
SD1085	Chr02	5	55702890	GCTAGTCGGATGAAGTTTGTGTT	GTAGTTCGGAATGCTAGACCACTT
SD1086	Chr02	3	56142749	ACTCCATGTTACCTTGGTCATGTAT	TGCAGACGTTATAGAGAGACTTTCA
SD1087	Chr02	7	56147637	GCATTGGTAGTCTCAGGTTCTACA	TTGAAGCCCATCATGGTTTAG
SD1088	Chr02	1	56148506	CTGGATGCGGTAAGTTAATGAATAG	TACTCCGAAAGGGAGGTGTAAA
SD1089	Chr02	2	56152189	GGATCACATGGTCTAAATCACTTCT	ATAGAGAGAGTTACGAAGCAACGAT
SD1090	Chr02	1	56164520	CAAAGTCTCTGGTCACCATCTC	CATTTAACAGAGCGCTACACAGAT
SD1091	Chr02	3	56164614	CAAGCCCTGATTGGTTATAAGAC	TACCTCAGTTGACACAAAGTCACA
SD1092	Chr02	1	56164616	CAAGCCCTGATTGGTTATAAGAC	TACCTCAGTTGACACAAAGTCACA
SD1093	Chr02	1	56171352	ATCTCCTATTATTCCAGGGTCACA	TCAGATTACTGTTCCCAAGT
SD1094	Chr02	2	56174804	CATGTCCGAAACCTTATTACTCAAC	ATAACAGTCTCCGGTTTACCACAT
SD1095	Chr02	6	56179965	CGTCATCACACATGTTGAAAGT	TGCATGTCTGTAAATCTCTC
SD1096	Chr02	1	56189140	ATACTTCCTCTACCCACCAAAGAAT	CCACATCACTTTGTCCAAATCT
SD1097	Chr02	2	56190729	GTCGACCAGCAACGAGTAGTA	GAACATCTGGCCTCCTCTACTG
SD1098	Chr02	3	56198832	CGACCAAACTCTCGAGAAGAA	TTTAGGATCAGAGGAAACCCATAC
SD1099	Chr02	6	56198900	TGGCGCCAAATATATCATCTC	AGCAAAGGCAATAAGTTTGACC
SD1100	Chr02	4	56254775	CCCTAGTGGCTTGTAAAGCATAA	GCTGCTTCGCTTCTCCATAG
SD1101	Chr02	5	56254796	CCCTAGTGGCTTGTAAAGCATAA	GCTGCTTCGCTTCTCCATAG
SD1102	Chr02	2	56299869	GAAACTCCAAGCACCCTGTAAT	CTTCAACTACTTCAGTCATCCACAG
SD1103	Chr02	3	56308271	CCAATGTGGTGCATTTATCA	CTAGAGTACCTGCAACAGCATGA
SD1104	Chr02	9	56562952	ATGTATAGCAGCAGAATGGACAGA	GAGACGAATCAGGTTAAGGGACTA
SD1105	Chr02	6	56859893	GATACATGAGCTTTGCATCTACCTA	CATGGCAATTGAGGGAGACTAT
SD1106	Chr02	6	56926564	AGCGAAGTAGCTAACGCTAACC	CTCGTTCTCATCTCATCAGTGG
SD1107	Chr02	3	56928217	AGTGATTACCTGACGAAACCAG	CGGCAGCAGAACAGAGTTATT
SD1108	Chr02	13	56957056	GATTCATTCGTTGCTGAACA	GCTCAGCTAGAAACCCAACAAC
SD1109	Chr02	1	57044175	AGATAGTACACCATCCCATTCACAT	GAGCTGTGGAGGTGCTGAA
SD1110	Chr02	3	57046197	ACCGCTAGACCCGAAACTC	GCCAACTTGTTGGAGACTGAA
SD1111	Chr02	1	57157364	CCTTTCCTTACGACAAACTAGCA	GAGTGGACTAATCAGGAGTAAA
SD1112	Chr02	2	57165724	GTCCGTTCAGATCATCAGAGTTC	AATGGAGCTAGGAGGCTTTAAGAT
SD1113	Chr02	2	57166261	TATGGCTACCACTGCAAGTATCA	TTGATCCCATCGCTCTCTG
SD1114	Chr02	9	57206362	GGTGACAAGTGTGAAGAAGTGC	CCTCCACGAACTCGAAGAAA
SD1115	Chr02	1	57206433	GATGATTGGCCTGTGTGTGT	CCACAACAACGCCTCTGAC
SD1116	Chr02	1	57208214	CTGTTTCACAAGCTGACATAAACTG	CTCCAACAAATGCGATAGAACTACT
SD1117	Chr02	3	57208439	GCTTTGTATATGCCGTTGTTTG	GAGCTCTAACTGAAGGTCACACATT
SD1118	Chr02	3	57217688	TGGCTTTAAGTTCAGTGTGACT	CCAGTTGGACTAGAGCATACACTTT
SD1119	Chr02	1	57296206	CAGACGTTTCCAAAGTTCAAGTC	CCACCAGTGCTTTGGTATTCTAT
SD1120	Chr02	2	57605281	CAAACTCTTATCTCATGGAGACCT	CGGTGAGCGTACTTCAACAT
SD1121	Chr02	23	57860497	AGGGAGTACGGATGGAAGAAC	GTTTAGGTTCACGAGGTTTAGACA
SD1122	Chr02	4	57892183	GGAGACGACTCCAGCTATGG	TAACTTCTCCATCGTTTGGTAAGAG
SD1123	Chr02	3	57894277	GTGGCTTCTGTTTGCTAAGTAGTTC	CTGCTCTACTGCCGGATTG
SD1124	Chr02	1	57964851	ACATTAGAGAAATGGGTGACTGGT	AGGTTCAATTGGGTTACAGCTTAG
SD1125	Chr02	8	57979598	AGTCCTTGGCCAGAAGGTG	AACTTTAACCGTAGGGTGTTACGA
SD1126	Chr02	6	57979608	AGTCCTTGGCCAGAAGGTG	AACTTTAACCGTAGGGTGTTAC
SD1127	Chr02	3	58005948	ATGATGTGACCAGCCCATAAC	AGTTGCAAATAAAGCAGCCAGT
SD1128	Chr02	1	58096265	CAGTTCAAGATAATATGCCTCCTGT	CCACTTCACACCTAATGGTTACAA
SD1129	Chr02	1	58106241	GTTTAAGCCAGCTTCTACA	CTCTGATGAACCAGTACCAAGAAAT
SD1130	Chr02	3	58107167	CACGAGATTATGATATGGCTATGG	CCCAATTTCTGACCTAGCAACT
SD1131	Chr02	1	58124602	CGTCTTCCATTCGTCTGCTAT	GTGGTGGTCCAAGAACTAGGTA
SD1132	Chr02	8	58124689	AGGGACCAGTGAGAGAAGGAT	ATAGCTAGCAGCAGTAGCAGTAGGA
SD1133	Chr02	3	58287723	ATTACCAGCCGGTGATACTGAT	AATCAATGTTCCAAGGGTTCAC
SD1134	Chr02	1	58288474	ACGGCTACTTCCTCAGGTAATTT	CCCGTCTGTAGTCTCAGTATAGGTC
SD1135	Chr02	12	58429667	CGTCTCCGTCTCCTCTCAA	CTCCTGCTGCTCCTTGTTATT
SD1136	Chr02	6	58556256	GGGCATTCTCATCAATAGCA	TTTCAATTTGGATCGCTCAG
SD1137	Chr02	1	59021194	AAAGGAGATGATTGCTACC	GTTAGCTCTAGTTGTGTGGGCTACT
SD1138	Chr02	1	59082068	TTGCCGTTTGGAGAAGAATC	CACACTGAAACGAATCACCAC
SD1139	Chr02	9	59144087	CTCAGAATGTTCTGGTCCAGTG	ACACATGCATGGTGGATTG
SD1140	Chr02	1	59172616	GGTTAGTGACGCAGTATTTCTTTCT	CCGATCTAGCTCCATTCCAC
SD1141	Chr02	6	59172744	GATTAGGCCAGCTATTGGACTG	AGCACCACACTTAATTTCCTATCAG
SD1142	Chr02	4	59179991	CAGATAAGCTCAAGGCCATAGG	TTCGCTTGAGCTATAGATGGTTATC
SD1143	Chr02	2	59188016	CTCAGTGGAGCTTACAACGTCTT	AGGCCTTTGATGAACCAACTTA
SD1144	Chr02	1	59251887	GGACGAGATGCAGAAGGTGT	CAGCTGGGACGAGATAACAAA
SD1145	Chr02	3	59252283	GTAAACGGTAGACAGTAATCCAACT	CGGCAGGAATCACAGGATA
SD1146	Chr02	3	59566600	CACGAGAAAGCAAAGCAAAG	TAATATCCCATCACTCACAC
SD1147	Chr02	4	59566674	CTGCTCCAACGAACCAAGA	AGGGAAAGAGGTGTAGAGAGAGAGT
SD1148	Chr02	1	59566716	GCAATTAAGGGAGGGAGAGAG	GGAGATGCCGTATTGACATTG
SD1149	Chr02	31	59626121	TGTTGCACGTGTTCCTTTACA	ATAGGACTCCCATCAGCTACCATA
SD1150	Chr02	1	59626857	CATAGAATACCTCTTCTCCGTGGT	CTCATCTAGCAACTCATCCACTACA
SD1151	Chr02	1	59655995	GCGCCTTATCACACTTATACAGC	AGCCTGAGTACCTGCAGACC
SD1152	Chr02	4	59707602	ACGTACTGCTGCTTGAACGTA	GTGCATCTCACTCATGGATACTACT
SD1153	Chr02	1	59758990	ATCAGGGAAGTGTCAGTCAAGTAAG	CTTGTTTGTTTCTGGGACTCAAC
SD1154	Chr02	9	59766134	TAGGATAGGACGACCTTATTCAAC	CATCAAGTCTGCCTTCACC
SD1155	Chr02	1	59783939	CTTATTACGTGGTTACCTAAAGTCC	CAGTTGCTAGTACCTTCAAATC
SD1156	Chr02	6	59873127	GAGCCAGAGCCGTAACCTT	CTGCTTCTGGTGCAGGTTC
SD1157	Chr02	6	59914503	CCTTGTCGCATTCAACACC	CGGCTCTGAGAAGGAAAGATT
SD1158	Chr02	3	60010838	CTGCTGGATGCATGTAGTAAGTG	GCTTCCATGCTCACTTGATG
SD1159	Chr02	1	60322904	GTGCACATTGGGCCTTAAA	CTAGGAAGTTGCTTCGTGGATACT
SD1160	Chr02	2	60323999	GGGTAACCAGACGTCATCAAAT	TCAACTATCAACGTGCCATACTG
SD1161	Chr02	3	60605475	TTCCAGTTCTTGATGTGTCTGTG	AGGTACGTACGAAGTACTCACCAG
SD1162	Chr02	4	60605529	GTTGGAGATCTGAAACAAAGCAC	ACTTCTATAGCATCGTAGCACTCAC
SD1163	Chr02	5	60605545	GTTGGAGATCTGAAACAAAGCAC	ACTTCTATAGCATCGTAGCACTCAC
SD1164	Chr02	3	60605716	ACTTCGTACGTACCTCACTTATTGT	CTAGCTGTTGATGGTCTCCTTGT
SD1165	Chr02	3	60605919	GGTGATCAGTTCGCTGGAC	CCCAGCGTAGTACGGAGTAGTAGT
SD1166	Chr02	10	60660031	AGTAATGGCAGCCCGAGAC	ACCACAACCACAACCACAC
SD1167	Chr02	3	60667913	TTTGACATGAGGACATGACTCC	AATTAGGCACAGATACAGAGACAGC
SD1168	Chr02	3	60678779	ACTGCTGATGCCGACTGTT	CCAGGAAACTCATCTCAATTCTC
SD1169	Chr02	2	60678783	GTCCGGTCGAGGTTCTAGAGTAT	CCCAGGAAACTCATCTCAATTC
SD1170	Chr02	7	60680750	TAAACAGAGCATCTGCCAGAGA	CCAGATTAATTGGCTACTGTACTCC
SD1171	Chr02	1	60680911	TTTGTCACTAGAGATGAAGCCTTTC	ATGATGCCGACCATCTCATT
SD1172	Chr02	8	60681012	CGTGAGCAGAATAGGAGTACA	CCTCGAACACACTGGTACTGTAATA
SD1173	Chr02	6	60697127	GAGACCGTAGATGAACGAACAGTA	GACATGATGAGCGAACGTC
SD1174	Chr02	4	60697155	AGACCGTAGATGAACGAACAGTAAC	GACATGATGAGCGAACGTC
SD1175	Chr02	2	60710754	GCTTGGCTTTGGTTTCTCAC	GCGATCCCTGGTATATATTTCT
SD1176	Chr02	1	60711553	CGTACTGTCCTAGTATGGATTCTCC	ACATGTCAAGTTGTAGCACACTAGC
SD1177	Chr02	1	60712137	ATGGAGTCTCTGCCTATCAATTTC	ATCCTGCATCCTGCAGCTA
SD1178	Chr02	6	60776153	CGGAGGAACAGTAAGCTCAAG	TCATATCTGAGCATGCCTTGTC
SD1179	Chr02	3	60913584	CTGGACAAGCCACAACTTTCT	GACATACAAATGCTACGATCCTTTC
SD1180	Chr02	6	60986726	TACATTGTCTCCCGGTTAGGATA	GCAAATGCATGGTAAGTAGTCTGTA
SD1181	Chr02	1	60989604	TCAGGTCTCAGCCTACTTGTTTC	GCCAGTCTCTTATATTTCTCAGCTA
SD1182	Chr02	2	60989643	CGTTACAGAAAGCGTCAAGATT	ACGGTCCAACCTAACAGATCC
SD1183	Chr02	3	61028672	AACGTATGTACGTGCCAGGTC	CTGAGAGATCAGATCATCCAAACTT
SD1184	Chr02	1	61029808	GGCGCTCTGTACGACTGTAG	GTTAAAGGAGGGTGGCACAG
SD1185	Chr02	3	61031545	GCCGCTAACAGGATCACCT	CAAGGTGTCAGGAGGGACA
SD1186	Chr02	7	61050981	GACTTTGGCAGGCTAATCCTC	CTTTCAAACGTCCGAGACATC
SD1187	Chr02	2	61223563	GCATTCGGTAAGTGGATTCTG	AGGATGATGGACACTGCAAAG
SD1188	Chr02	1	61469144	CTCAAGTAAACTAAGGGCTAAC	GTGGTATTGCTCTGCTCTTTCTTT
SD1189	Chr02	6	61526932	CATTTGGAAACTGAGACACT	GGAGTCTATTGGAGCATTT
SD1190	Chr02	3	61538056	CGTCCGACTACTGCCAAAT	CCGCATAGAACAGAAGCTGAT
SD1191	Chr02	3	61538092	CACGCCTCCACCTACTGTAAA	ATGTATGTTGGGCATGTTGAAG
SD1192	Chr02	3	61539106	AACGATGATGTTTGTGAACTGC	CTGGAGAGGTTTGCTACACTCAT
SD1193	Chr02	3	61754507	CCAAGTGGTAGGTTCCAAAGA	TCAAGGAGGTGAGTTCGCTAAT
SD1194	Chr02	3	61909507	CTTGGAGGAATTGAAGTTTG	CCACCATTGTGTGTCTACAAGA
SD1195	Chr02	4	61939152	AAGCCTTCACTTCTACCACTGTTT	CACCAATGCAGGATCTTAATCA
SD1196	Chr02	12	61952859	TTTAGTTCTTGAGGAAGCTGGAAC	CCTAGCAGCAACCCACCTAA
SD1197	Chr02	3	61973035	GCTAAACTCTACATCAAGCAAGCTA	GCGAGAATGCGAGATTATTTCT
SD1198	Chr02	4	61973077	ACGTTAACAGCTGAGATGCAATAC	TTGGCAATTAGCATGTCTCAAG
SD1199	Chr02	1	61973673	GCACAACAATACTTTCTCCATCTC	GTTGCTTTCATTGCTGGACAT
SD1200	Chr02	4	61974730	GTATGGATGGTTGGCAGGTA	ATAGGATAGCCCTGCTCTTCTAGTC
SD1201	Chr02	6	62005980	TCCATATGTCATCCAAGCATCTAC	GTGTTGCATCCATGTCTTTGTT
SD1202	Chr02	6	62037204	ATGGACCCTCAGATAGAAGATGAG	TGCTTGCCCAATTTCTTCA
SD1203	Chr02	6	62037401	TCCAGGAAACTTGAATGGAAAC	GCCTCATTGCTATTCTCATGTC
SD1204	Chr02	1	62102502	CCACGAATTTGACGGAATTT	CCGAACTAATTAGAGAAGCCCATA
SD1205	Chr02	2	62230946	ATAGCTGCGTACTAGTTTGCTTTGT	TAGTGGTTGGTTCATAGCAAGAGA
SD1206	Chr02	3	62231368	GGAACACAAGCATAGCTCACAA	CAAGTGGGAACTGAACAGTAACTTAG
SD1207	Chr02	1	62231638	GTTACTGTTCAGTTCCCACTTGACT	CGCAGATATTGCAGGCTTATAC
SD1208	Chr02	2	62483691	TTGCCCTACCTCTGATGTCTG	GTAACTCGGACGCACAACTG
SD1209	Chr02	4	62519439	GTTTCTGAATGTGCAACCTGAT	GTCGGACACAAGGTGTAACTAGAAT
SD1210	Chr02	1	62593734	CTCAGTTGAGCTTGAGCATCT	CTGATTGAGGCCACCTAAGC
SD1211	Chr02	1	62632174	TGTTAGGCCACTAGCTAGATTATGA	CCAGCATCCAAATTGCTAAAG
SD1212	Chr02	3	63056689	CAAGTGCTGCTTCGATGTTC	TCATGACTGCAAAGAGCAGAA
SD1213	Chr02	1	63057197	AGCTGAAGATCTCCACAAA	CTTGGACTAACAGCTTGTTCTTGTT
SD1214	Chr02	1	63059039	CTACAGCGCACTACGAGCTAGA	ATCCATCTCTGCCTGCTTTC
SD1215	Chr02	1	63060739	CTGATCGCGCATCCTATTG	GAGCTACGGCATGCAAATTAT
SD1216	Chr02	8	63296014	GTATAGTTGGAGACTGCCCTTACAG	TCAAGGCGGAGGGAGTAAT
SD1217	Chr02	3	63296531	GGCTTGCTTAGAAACGATCAAT	GTATCCTCACATGGCCTTAGTTC
SD1218	Chr02	6	63302823	GTCTTCTCCAGGTAGTTGAGGAAC	AATCAGAGGTGGTGGTAGAGGAT
SD1219	Chr02	6	63360632	GGCAAACCTTTGTGTCTTG	GCTCTCAGACAAACCATAAT
SD1220	Chr02	1	63375240	GTTATGAGAAGCGAATGAACAGG	CCTTGATCGTGATGAATTGGTA
SD1221	Chr02	10	63376406	AGAGTCCAGACGACAAAGGTGTA	TGTCCTCTGCTCAGGTCAG
SD1222	Chr02	1	63465355	GAAATGCAGACTATCAGCAAGAAG	ACTTTCGCAATCTCACCAGTAAC
SD1223	Chr02	4	63470695	TTTACGGCGTTGGATTCTC	AAAGGATTGGAGGGAATTGAG
SD1224	Chr02	1	63501526	TTGTCCATCTAGTCGAAGAATTACC	TACAGGTCTCATCTGATCTTTATGG
SD1225	Chr02	10	63502104	CCAATTTGGTAGATCTCGTAGG	TTCTGTCTATGCCATTCTGA
SD1226	Chr02	1	63502167	TTGTGGATCTTAAACTGGTGGA	TCTACAGACAGACAGCTTTGTAATG
SD1227	Chr02	3	63534745	AGTTGCTGGATGTAAGCCTGTT	CTGTATCACGCTGTAATGAACACA
SD1228	Chr02	1	63567195	ATCAGCATGAGCCGTATATGTG	GCAACTCCTCAAGGACATGAA
SD1229	Chr02	1	63567597	GATGGTACATGTCATCTGCTACG	TGCAGTTCAGTTATGGACTGTTATC
SD1230	Chr02	1	63640286	TAACAGCCTATTTGAGACAC	ACAAGGATCTCTGCCTAACTGAAG
SD1231	Chr02	1	63678479	CAAGGCGAAGACAAGAATTTG	AGGGTATTTATAGGGAGCCAATCT
SD1232	Chr02	1	63713411	TAGAGAGTAATGCAAACGAGACTCA	GGGTACTACACATGCATACCTTGA
SD1233	Chr02	3	63845349	CTCGTTGGGAACAACATTCTC	GCAACTCTGTCCTCTCCTTCTACT
SD1234	Chr02	1	63898546	AGATATCCTTCAAGAAAGGAAGGAG	GCAATCCTCGACCACAAGATA
SD1235	Chr02	1	63906214	AAATTGTTGGACGCTCTTC	ATAACGGTGAACATGCTTTGTG
SD1236	Chr02	2	63920503	CAGTACTCTGCGTCTTCCAGTTT	AGGTTACAGGTACAAAGATCGTGTC
SD1237	Chr02	6	63924051	CTGTATTACCACAAGCAATGAACTG	GATGGATTCTCGAGCAATATGAG
SD1238	Chr02	2	63940628	TTTATGGACGGCTTCTTCT	TCCACTCTAAAGTGTAGGTCAT
SD1239	Chr02	5	63941289	ACTCCGACCGAACCAATTC	ACAAAGTGCTACCCTTTCTACAGC
SD1240	Chr02	3	63941506	GGGCAGATTGCAATGTTTCTA	AAATCCCTTCTGGTCTACGAGTAAT
SD1241	Chr02	3	63969200	CCGCACTACTTCAGCACTACTTT	ATCATCTGCAGCCTTCAACAT
SD1242	Chr02	1	64010279	CCGCGATTGGTTACTCATTT	GCAGTGCTCATCACCTTCTG
SD1243	Chr02	1	64089523	TTTAACCCACCAGCCACAC	TTGAAGCTGCTAGCCAAGGTA
SD1244	Chr02	6	64318646	ATGAACAATGATCGGCATACAC	AGTGTCCAATCATCGACTAA
SD1245	Chr02	1	64360088	GTGATAGATGGAGAACATCACAAAG	GATATTCCTCTCCTTCTCCAGTTTA
SD1246	Chr02	2	64365699	CTTCTCATCAACATGCATCTCTCT	GCATGTTCCAACTGCATCTCT
SD1247	Chr02	1	64369328	GGAATTGCTACTACCATACCAATC	GCATCCTTGAAGCAAGACAAG
SD1248	Chr02	1	64370989	TGATTGATTACCTTGCCTAGTAGAG	ATAGTACTCGCCTGCCTTCAAA
SD1249	Chr02	2	64371841	GAGCAGTGCTACACATTTCAGTCT	CTTGGAGTAGGCCGATGAC
SD1250	Chr02	6	64531714	CAATTGGTATTCTCGAAGTG	TTTGAGCGCTTCTCAAACTT
SD1251	Chr02	3	64568642	TTTGTGAACGCCATGATAAGAG	AGAACCAAGTTGAGGTGATACACA
SD1252	Chr02	3	64669435	TTCTACCACCGAGTTGTTGATG	GCCATATATAGATGATGTGGCTTTC
SD1253	Chr02	1	64669441	TTCTACCACCGAGTTGTTGATG	GCCATATATAGATGATGTGGCTTTC
SD1254	Chr02	1	64757573	CTCCTTGTCACCATAATTAATCCTC	GAATGTTGCGAACATAAAGTGG
SD1255	Chr02	7	64802875	ATATGGCTGAAAGCACTAGGACA	TACCTGGTTTCTGCTGCTGTT
SD1256	Chr02	1	64803005	TCCAGCAGATAGTATGTCAGTCTCA	TTGTCGACAGAGGGAGTATTAGG
SD1257	Chr02	2	64962227	TCCATAGCTTTGTAGAGGAACAAGT	TGAGACCCATGTCAACAACATT
SD1258	Chr02	1	65125111	GAAATATGTGTTAGTGGATCGGTTC	CCATTCAAATATGCCCTCAA
SD1259	Chr02	1	65166377	GAAGAGGCTCCAAATACTCTACCTTA	AGCCCAAACCAGATGGTAAA
SD1260	Chr02	1	65272174	AGCTTCACGTCAGTGAAATTGA	ACTGCTGGGTGAACATGAACT
SD1261	Chr02	1	65304889	GCTTAGAATTGTGTTCGAGTGGT	GAGAGACGGAAACCGTTAGC
SD1262	Chr02	4	65310007	AGCAGTAGCAGTCAGCGTAGC	AAACTGCGGCCATTTCTTT
SD1263	Chr02	2	65353166	GGCTCAGCTCGATCGGTAT	GTCACATGCATGGGTTTAATTC
SD1264	Chr02	3	65365585	GGCCTATATATGGTACGGTGAAA	CAAGTAGAGTTCAAGATGCCAGATT
SD1265	Chr02	6	65399026	AACTGCAGTCTCGAATTGATCT	GAAGGGAAACTTTGCTGAAATG
SD1266	Chr02	1	65489411	GCCGATATGGTTTCGGATACT	CTTTCTTCCTGTTGCAGTTCTCT
SD1267	Chr02	1	65489455	GATACCTCAGTCCGATAGTTCTCTTC	TTCTCTCGTCTTGCACATAAGC
SD1268	Chr02	1	65587851	CAGTGGAGGAGGCAAGTGA	GCCTCCTCGAGCCTATAAA
SD1269	Chr02	9	65589364	AAGTGTCTGTTTGGCAGAGTTT	CACGTTCTTAGTACAACTCAACTTC
SD1270	Chr02	1	65589509	TTCCAGCCTTCTTTCTACTATCTACC	GCTCTTATCACACTTAGGCATGTTT
SD1271	Chr02	1	65592402	GACTTGTGGATATGGATCAGAACA	ACTTGTTGCTGACACAGCATTAG
SD1272	Chr02	7	65592886	AGTGAATAGTTTACCCAGACGATCA	GGGTTCTCGTCCTATTTCTAGTTGT
SD1273	Chr02	1	65593717	TGAAACAGGGAATCTAGCACAGTA	AGCCGAGGCAGACAAGAAT
SD1274	Chr02	6	65594571	GCCTTGAAACACTTGATTACGTC	GTTTGATTTGAGTCACCACTCTACC
SD1275	Chr02	2	65629404	GAGGAAGCGACAACGAAGAC	CCTATCCTGTTTGTAAGCCCTTTA
SD1276	Chr02	2	65752757	GAACCAAATCCATAGTTCTC	CCCAAAGATCCAGGTACTAACATAA
SD1277	Chr02	3	65762406	TGCCACGTACATGTGGAGTT	GAACTGTTGCTGTTATCCATTGAC
SD1278	Chr02	21	65762411	GCGCTTGCATTGTGTGTAT	TCCTGTCCGTAGCCTGTGTAG
SD1279	Chr02	11	65874116	TTGTACACTACTGTTGTAGTGCTGT	CTGTTTCGGGTTCTCATTCATATAC
SD1280	Chr02	4	65893827	CTCTAGTTCATCGCAACCATCTC	GTGTGTGTGAATACTGGATGCTTAG
SD1281	Chr02	2	65894330	CCACTACGATATGATATGTCTGTCTTC	CATACCTGCAGCTTGAAGAAGTT
SD1282	Chr02	1	66045228	ACTACGATTCGTCTTCTCGTCTG	ACACCTGCGCATTTATAGATCA
SD1283	Chr02	6	66074633	AATAAACAAAGCCGCCACAC	CCATGGACAACTGATCTCTGAT
SD1284	Chr02	2	66141487	GAGTGCATTCCGGTCATAATC	CCATGACCGTGGAGAAGTTTA
SD1285	Chr02	1	66143050	ATCAGAACCAGACCTATATGTAACC	GTTCTGTGTGATTGCGTTTGTT
SD1286	Chr02	2	66150986	TCGCTCACTCTGTTGATGATATG	ATGGCTAAAGCAGGCACATT
SD1287	Chr02	2	66152393	TTTGGTTACGAGCGGTAAACTT	AGTTTGCATGAGGTGCTATCTG
SD1288	Chr02	1	66152589	AACAACTCTAATCAAGCACCTC	AGTTCAAGGAGATGGTTTACCT
SD1289	Chr02	12	66185584	CGAAACGACCTTATTCAGATCAC	GGCCATAAACTGTTTCAGACTTG
SD1290	Chr02	9	66186240	GCAAACCTGCAACCAATAATC	CAATTATCATGGAGCTGTCTCTG
SD1291	Chr02	3	66186309	TAAACCTGGCCACCTCAGATA	GTTGTCATGGAGCCAGTCTCT
SD1292	Chr02	1	66247230	CAACTGAAGGATCTCGTTAGCTTAT	AGATCGCGAAACTTTAACTGGT
SD1293	Chr02	3	66303524	ATTGTAGCTCCCAGCAGGAC	AGGAACAGGGTCCATGATTT
SD1294	Chr02	4	66353411	ATGCTGTTGTTCTGGGAAGTTT	CTCCACGGACGTAGATATACCAT
SD1295	Chr02	2	66353426	ATGCTGTTGTTCTGGGAAGTTT	CTCCACGGACGTAGATATACCAT
SD1296	Chr02	6	66353492	AAAGTTTGGTCAGCAGACGTTAG	CTCGATTCGTAGACGCGTATTAT
SD1297	Chr02	4	66353521	AAAGTTTGGTCAGCAGACGTTAG	CTCGATTCGTAGACGCGTATTAT
SD1298	Chr02	3	66353697	CTACGTCCGTGGAGATTTGAA	AGACTGTTGTCCAAGACGAAGTATT
SD1299	Chr02	3	66353885	TTAAGCGCTAATGATCAGAGTACG	TTTAGGAGCTTGTTCGTCACAT
SD1300	Chr02	5	66366261	GTCACTGTATTCTCACAGCCTGAC	ATCTGACACTCACGGTTCACAG
SD1301	Chr02	9	66377315	ATTGTACTTTGAAGAAGCGGTAGAC	ACCATGCATAATGAGGTTGGTA
SD1302	Chr02	24	66430581	CGCAAGATCATGATGAAGAAAC	ACAAGAACTCGCGCACTACAT
SD1303	Chr02	6	66432634	GAGGAGGTGGATTAATTGGATATG	AACACAATCGAGGTCAACAGC
SD1304	Chr02	4	66580338	CGATATGTTGGTGCCTTGTACTT	TCAGGGTTATTTGTCCATCTACAGT
SD1305	Chr02	4	66679799	GACTGCAATGAGTCAGAAGTAA	TTCAAAGGGTACAGAGAAACTGG
SD1306	Chr02	1	66697208	GGGAATAGGACTGCTGTAACTGA	CGAAGCACATATTATGACACTCAAC
SD1307	Chr02	1	66699747	GTTAATCTCAGCGCTTGAACTG	ACTGTTTAAATGCACGGTGGTA
SD1308	Chr02	12	66699843	TGCCTAAGTAGAGCAACTGAATAGT	GGTTCCATAAGAGCATCTTTACTAGC
SD1309	Chr02	1	66787223	GATGCTGAAACAAGCAAGAAC	GCAACACACATCTCGATGTTAAG
SD1310	Chr02	35	66788331	CCTTATTCGTTTGGTCAAGACAG	ACGAAATGGTACCTATCACA
SD1311	Chr02	5	66788406	CATTGCCAGATGATAGGTATGC	CCTGACATACTTAACTCGGAGAGTC
SD1312	Chr02	8	66788783	CCCTATCACCATCATCTTA	CAATATGCATGAAGCCATACG
SD1313	Chr02	1	66790402	TCAGTTGTAGCTAGAGTGGTGAAGA	CTGGAGTCGGAAGAGTATGATAAAT
SD1314	Chr02	4	66790405	TCAGTTGTAGCTAGAGTGGTGAAGA	CTGGAGTCGGAAGAGTATGATAAAT
SD1315	Chr02	2	66815782	ATCCACATGGCACCACATC	CACAAATCTGCCAGTACTCCATAG
SD1316	Chr02	1	66816042	GCAGATTTGTGTGTTACGATAGGTA	GCATCTCCGATGTAATGAAA
SD1317	Chr02	1	66919236	CAAACAGCAGCGTCATTCTTAC	GTCCAAAGCATCTGTATGTAGCTC
SD1318	Chr02	3	66930685	GGAAGCACCGAAAGGTCTTAT	CTTCAGTGATGGCTGATGAAA
SD1319	Chr02	9	67012996	CAGTCACTGAAAGTCTGCACTTCTA	GTCAGTAGAGGCCATTTGTTGAT
SD1320	Chr02	3	67055357	CACCCTATAATAAATCTGGCTGTTC	AGAAACAAGCCATGTGTGTGAG
SD1321	Chr02	1	67214292	CAACCTATGAGTTGAGCGTCAC	GTCTAGCAAACGTCATCGAGTCT
SD1322	Chr02	4	67253019	TACTTTCTTGCTAACCACTCAGGAC	AGCTGAGCTGCTCGTCTATATTCT
SD1323	Chr02	2	67253656	CGTGCGTACACACTCCAATA	GGGCTAGTTAGTTAGCTTTCTTCTTG
SD1324	Chr02	2	67253657	CGTGCGTACACACTCCAATA	GGGCTAGTTAGTTAGCTTTCTTCTTG
SD1325	Chr02	3	67289535	CTCTGAAGCAATGGAGATGATG	TTAAGGTTCATAAGACTTGGGACAG
SD1326	Chr02	1	67289550	CTCTGAAGCAATGGAGATGATG	TTAAGGTTCATAAGACTTGGGACAG
SD1327	Chr02	5	67296976	GTGTTGTCATGCTTCAGCTATTG	GAGCTTCCAAGGCGTTGAT
SD1328	Chr02	3	67320210	CGTCATCCAAATGGAAACAA	GGGAGGCAAGTTCCACTTATT
SD1329	Chr02	1	67398143	AACTCAGTACACAAAGGGATGTTTC	TTAGCAAGCTTCAACCCTTCTC
SD1330	Chr02	6	67404415	CATGATCAATACGAAGGTGGTACT	AAATAAAGTGTCTGTGGCCTGT
SD1331	Chr02	1	67412804	CACCTCGCTCACAGACAAC	CTAGCACATAACAACTTACGCTATG
SD1332	Chr02	3	67430788	GAATCACCACCATCGACTCC	GATGCGAACACTAGGAACAATG
SD1333	Chr02	5	67447351	GTAGTCATGCGGCTGATTATTTC	TGCTCCTCATCTTCAGAGACTG
SD1334	Chr02	2	67447511	AAAGGATAACTGGCCAATAGGA	TGCCAATTTGTGGATAACTG
SD1335	Chr02	2	67447684	GGATGTTGAGTGATGCAAGTATGT	TATAAGGCACATACAAACAGGGTAG
SD1336	Chr02	1	67447708	GTAGTGAGATCACCACAGCACTAAT	GGGAACTAAACATGGTCTACATTCT
SD1337	Chr02	4	67464720	GTTCGGGATTCTGTTGTTACTGT	GTCAGGGTGGTTGTATTTAGCATA
SD1338	Chr02	4	67464749	TGTAGTTAATGCTGATAGTGGTGAG	ATGTCAGGGTGGTTGTATTTAGC
SD1339	Chr02	2	67474683	TCAACTGTAGCTAGCAATAACAGACC	TCTTACCAAATAGCGACCCTAACTA
SD1340	Chr02	1	67481584	CTTCTCGATGTTAGCGTTTA	GCTACTATCTTGCAAACCTGAA
SD1341	Chr02	5	67506324	CCCTCCCTCTTTCTCCTTTAG	AAGTCAAATCCCGTGGAAAC
SD1342	Chr02	1	67547941	AAGATTAGCAACAAGGTAAGACCAC	ATGAGAACGAACGAGTATGTGTGT
SD1343	Chr02	8	67557237	ATATCTACGAGGGTGAAAGTCCTA	CCAACTGTGTAGTACTCTATTTGCACT
SD1344	Chr02	6	67557255	ATATCTACGAGGGTGAAAGTCCTA	CCAACTGTGTAGTACTCTATTTGCACT
SD1345	Chr02	2	67638063	CCATGCATGATTGAAACTGG	ATGGGATCCATCGGTAAGTAGA
SD1346	Chr02	10	67651018	CGCAGCATATCAACGCTAAC	GGAGGTTTCTCCTTCATCTGACT
SD1347	Chr02	7	67709528	CCCATATTGGCTTTCACCAC	GTAGATGCTACCGGCCAAGA
SD1348	Chr02	3	67709547	CACCGAAACATGGGAATGTAG	GTAGATGCTACCGGCCAAGA
SD1349	Chr02	1	67986955	CCACGGTTCTTCTCTAGTTTAATGA	CGGTAAACCAGCCATGTTG
SD1350	Chr02	2	68040472	ACCCAAGGATCAACTGGTTATG	AGTTCAAGGAGCTCGGAACA
SD1351	Chr02	12	68078191	GGGATTCCTCCTAGTTATTAGT	TCCTCGAACAATATAGTCAGGTCAT
SD1352	Chr02	6	68210421	ACTCACTAGCCTCTACCACTACCTC	GAGTTCACTGCCACATCGTTTA
SD1353	Chr02	1	68213377	GCGCATGTGTTCAGTATATGTAG	GCTAATGTCTTACCAACCACGTAAC
SD1354	Chr02	2	68225844	ATACTAGGTAATCGGCATCTCTCTC	CTGAAAGCCACCTTCGAATAG
SD1355	Chr02	4	68234630	AAAGGAGGAAGAAGGGACAAGTA	CTGCCAAACTAACATACCCTCTG
SD1356	Chr02	1	68236703	CTCATCAAGTTAGCGCGTAGG	CTGCAATCTGCTGCCTCTT
SD1357	Chr02	1	68291538	GGTCTAGTGTAGCACTTCTGCTCTT	GAAACAGCTTTATCCTTACC
SD1358	Chr02	2	68417597	ATGCGTAAGTGCCTATATGCTATG	CCTACTTGAATCATCCAGTGCTAGT
SD1359	Chr02	7	68479404	CTACTTAGCCATGTCACCATGAAC	CTCTGTAATTGCTCCATGTCATCT
SD1360	Chr02	1	68482727	AATTGGCTAGAAAGTACCAG	CCAGTGAAAGGAAGAGGAAAGA
SD1361	Chr02	4	68573322	CTCAACGGAGAGCACAACAC	AAGAGATTGAGAGGAGTATAGC
SD1362	Chr02	1	68585268	CCACGAGCTCTTGATCTTAATTG	TAGCTAGCAACAGACAGCTCCTAA
SD1363	Chr02	3	68621022	AAGACCTGCACGAGAACAAA	GATAGCTACTTACGTATCTGGGACA
SD1364	Chr02	1	68712854	GCCTTGGATTCTAGCAGTAGC	CCGGCTCGAAATTAAGAGAA
SD1365	Chr02	5	68949405	GCGTCCGATCTCTTCAATATG	CCTTAAAGCCTATCAGCTGTACCTA
SD1366	Chr02	8	69030875	CTACAAGATTGGTCAAGAAGTTCAG	AACCAATGGACACTAGTAAGATGTG
SD1367	Chr02	2	69069281	GTACTTCCAGGTGCTCATCCTC	GCATTGAAGCCCACAGAGAT
SD1368	Chr02	10	69194019	TCAGAATCAGCCTTGGGAGT	AAGGAAAGAGACGGAAAGTGC
SD1369	Chr02	6	69254535	AGCTATTGGGTCTTAATCTTCCAGT	GAAGGAGAGAGCAAATGATTGAGT
SD1370	Chr02	2	69367773	GGGATTATTGATGCGGTTTG	GGGTAAACTCAGGCTGGCTAT
SD1371	Chr02	14	69546250	CCCAACTCCACCCATTATATTT	GGGCTGTCTCGTCAATAGTAGAATA
SD1372	Chr02	1	69645923	GAGTCAGTGAGACATACACATGACA	TCCCAAGTAGCACGTAGTTTACAG
SD1373	Chr02	1	69663770	GAGCACCTCTACACCTCCTAAGTT	GTCGTTACACGTTAGACAAAGA
SD1374	Chr02	7	69663875	CCACACGTCTGAGTTATATGTGAAT	TGAACCCATTTGACGAGTGA
SD1375	Chr02	1	69663945	ATATGGCGTCATCCGACACT	TACCTCAGGTGCTGTCATCTTCTA
SD1376	Chr02	1	69664093	ACAGACTGAGCTGCCATGAGTA	AGCTGACATGTATGGGATTGTG
SD1377	Chr02	4	69684146	CAGCTTTCTTGCGTATTTGAGA	TAAGGCTCTATTGCAAGTGGTGT
SD1378	Chr02	1	69709093	TAATTCTACCGTGTTCTAGCATAGC	ACACGAACAAACAGTGGTTAGG
SD1379	Chr02	1	69718114	CAGAGCTAGTAGCACCCTTGTGT	CACCGGATCTGCTGTCATC
SD1380	Chr02	3	69865162	AAATCTGCTCTCCTGCACAA	AACTTTCCCGTGTGCTTCAC
SD1381	Chr02	6	69983912	GGACGACATCTTTGTGAAA	GCCAGCGTGATCTTGACAT
SD1382	Chr02	2	70056036	TTACAATAGGGCAGGCAAAT	ATACCAGAAACGCGCACATA
SD1383	Chr02	3	70110549	GTGCAAGTTTAAGAGGGTGTTTG	TTTACCTAGCCCTGCTGAATGT
SD1384	Chr02	1	70112375	TAGTACATGACCTCCCATGGTAAA	CTCCGTGATCGTACACTTTGTAGTA
SD1385	Chr02	3	70113259	TGTGCCAACAAGAATACTGAAC	GCATCTTCGAGACACAATCTTC
SD1386	Chr02	2	70116419	CATGATCTGATGATCGCTTGTA	GAGGGTCAGGGTCATGAAGATA
SD1387	Chr02	1	70271280	GCATGATGCAAGTCCCAATAC	GTGATGAAGGGTTCCATGAAG
SD1388	Chr02	4	70347954	CAAGCATGCTGCTACACGTAA	CCAGACTGAGTGACGGGATAA
SD1389	Chr02	2	70493147	ATCATGGGCAAGGGCTAAC	GAGATGTCATGTTTCTAATGGAGGT
SD1390	Chr02	1	70522901	CCAAACTGTAACCGAGATTGTGT	TACCCATGTTGTACGCCTCTC
SD1391	Chr02	3	70543779	GCATTTAAGGTTCGTACATC	AGAACACTGGGAAGCCTTGT
SD1392	Chr02	3	70584643	CGATTCATCCTCGCTGTCTT	GCGCAGTACACACACGTCTT
SD1393	Chr02	1	70605885	AGTAGCAAGTACACTCGTCAAGACA	GTAGTGGTAAATCACGTTTGGTGT
SD1394	Chr02	2	70661684	AGAAACTGTCTGTATAGGGCATAGG	GGTGAGTTATATAATCTGCAGGACA
SD1395	Chr02	7	70687734	CTTTGTTTGGGTGCTTTGACT	CAATGTACCCTCTGCTCAATCA
SD1396	Chr02	1	70691122	CTTGGTTTGCATGCTGTACTATTC	GAGACAATGGGCGAGGATTAT
SD1397	Chr02	1	70730683	GATAATGCTGAAGAGGCTGAACTT	AAAGCCAGGCCTAGGATGA
SD1398	Chr02	1	70801336	GGGACAGATTGAGAAACAATCATAG	ATACCAGATGGTCTACCACTCACA
SD1399	Chr02	1	70869778	GTTAACGACATGCCTATGTGAACT	TATTGCTGCATTGCCTACCA
SD1400	Chr02	1	70877165	ACCGATCAGCACTAGCCATACTA	AACTTTATATGCTGGCCTTCTCTCT
SD1401	Chr02	1	70877166	ACCGATCAGCACTAGCCATACTA	AACTTTATATGCTGGCCTTCTCTCT
SD1402	Chr02	1	70932113	CTTTCCACTGCTTGTAAGCATAAC	AATTCTCCTTTGCCTGAGAGTG
SD1403	Chr02	1	70959263	ATACAGCAGAGGAGCCAGATGT	TTCTTCTCGGAAACTAACTC
SD1404	Chr02	9	70972002	CTCACGGAGTTCATCGATTTC	CTTGCACCTCTTTAATATTGGACTC
SD1405	Chr02	1	70972039	CCTTATGCAGATGCTCATCATT	CTAATGGAAGCTGTGAGTTGACAT
SD1406	Chr02	1	71145049	CCAACTGTTCACAGTCCGATAA	CCAAGGGACCAGATGTTATGTAG
SD1407	Chr02	2	71145999	CATGCCATGCAATGACAAA	CAACTTTCTTAGGGAGTCAAAG
SD1408	Chr02	1	71158667	TTTCTCTACAGTTGAGGCTTTCATC	GAATACTATGTGGGTCGTTCTTTC
SD1409	Chr02	1	71309341	GGGACGAAACAGAGGAGAAAC	TTGTTGGTGCTTGGCTATTG
SD1410	Chr02	1	71505881	ACACTGCACATCCAGCATTT	TCTTCAGATCCATTGCTGGTC
SD1411	Chr02	2	71742591	CTCAACTCCTCTCCTCCCTAGTC	GCAACTTCAGTAGTAGACTCCAAATC
SD1412	Chr02	1	72085770	TTTCCCACACTATCAGGGTCT	GAGCTGAGCCAATCTGATATGTT
SD1413	Chr02	1	72090073	GCATCCATCTTTACTTCTGTGAG	TGCATAGCAGCTAATCAGGTACA
SD1414	Chr02	1	72321934	AATATTGACCGCCTAGTAGCGTAG	GTGCAGGGTACTGTTCTGTGATAG
SD1415	Chr02	4	72408078	GAAGTAATCAAGCCTTCCAGTTTC	TGTCTGCAACAAGGGTAACG
SD1416	Chr02	6	72567125	TCTTTGTTTGTGTCGGTGGT	AGAATGTTGTAGTGGCTAGAAGTGG
SD1417	Chr02	2	72608076	GAGCAGCTCCGTCTTCTTCT	AAGGGAAGAAGAGCTAGGATGAG
SD1418	Chr02	4	72609554	AGACATGGTCGTCTTGACGTAAT	ACCCACCGCAGTGAATATAGA
SD1419	Chr02	2	72698876	TTGCTGTAGCCATTGTTGTTG	CTGGCAGAGGTGGTTACTACG
SD1420	Chr02	6	72725504	ATGTGCGAGATTTACGATTGTG	ATCTCGGCCCAGTGTTAAGAT
SD1421	Chr02	1	72757451	TGTAAAGGTGTTCGACGAATTG	GGCACACACAATCAAGAACAG
SD1422	Chr02	12	72763248	GCCCATTTGGTCACTTGAAT	GGCTACGGAAGGATTTATTT
SD1423	Chr02	9	72765020	TAGAATTTAGCAACGGTAACCAGAG	CTAGCGAGCTGCTGGAGATAG
SD1424	Chr02	1	72782468	TTCACTCTCCCAGTAATCAACTCA	ACCTACTTACACACCTCCGTTCAT
SD1425	Chr02	2	72785300	CACCGGCTACAAAGCTGTC	GAACATTCAGGACCAGACTCAAG
SD1426	Chr02	1	72935112	CATCAGTAGTGGTTCTGTCAGAGTG	CAGTCACTAGCCATTGTTATCTTAG
SD1427	Chr02	3	72938498	GGTTTCCTTGTGGAGTCACTTT	GAAACCTCGGAGGACTATCTGA
SD1428	Chr02	1	73020133	GTTCGATGAGGCAGAACCAT	CCAACGTAAGCTATTTGCTATCC
SD1429	Chr02	2	73060222	ATGAGGAGTTGCTCTCTGATATTG	GACAAACTTCGATCTTCAGGTAAAC
SD1430	Chr02	6	73075666	TATGCTACCCATGCAAATATGG	AACTTTGGCAGCCATCACA
SD1431	Chr02	3	73094733	GACCTAGAAATTGCAAACAGAGACT	ACTTACGTAACACAGAACACTC
SD1432	Chr02	12	73158017	CTTTGTATTCTGGGTCGTCAGAG	TGCTCTCCTGAACCACTTAAGTATC
SD1433	Chr02	1	73320560	CCTGGTACAATCAACCAATCTTAG	CCTGAAGTACGGGAACAAATTTAC
SD1434	Chr02	1	73366723	AGATGTTTGTTTGGGTGATCTG	CCATGGCCACTTGAATCATA
SD1435	Chr02	3	73416337	CAGCAGAATTAGGTCTGTTCAAAG	TCTCTCTCCATATTCGAGTT
SD1436	Chr02	1	73416350	CAGCAGAATTAGGTCTGTTCAAAG	TCTCTCTCCATATTCGAGTT
SD1437	Chr02	2	73476160	TCTACACAGGCTGAAGTTCTACTGA	CTTGCCTTCTTGAGATTCCACT
SD1438	Chr02	9	73489269	TGAAGAGAACCAGTCATAGGTACAA	ATGGTATGACTCCAGGTGTATT
SD1439	Chr02	6	73516411	ATGGTATGGGCATATGGAAATC	TCAGCTATTGGTTGTAACTG
SD1440	Chr02	3	73545283	CCAATAACAGAGTAACCGCTACC	TGGTTAGCTATCTGTTGATGAC
SD1441	Chr02	2	73588885	CAGTTCTGACGACCATCAACTT	GCTGCTGGAGTAAATCTCATCTTT
SD1442	Chr02	5	73619390	AGTGCCAATTTATCCTGCTTTC	CGGCAAGATTTGATCATTTG
SD1443	Chr02	1	73762370	CCATCTTCATAGATCCACGTAT	GGTACTCTAGCATGCTTAACACATC
SD1444	Chr02	1	74032397	AAAGTGCTACGATGCTCCT	ATATTCTAGACCAGCAAACAACCAG
SD1445	Chr02	2	74069309	GCTCTCTGCTTACTACTGCACATAA	GGATCAGGCCAACTTGGTTA
SD1446	Chr02	1	74097873	CAACTCCCTCAACCTTGTCTTC	ATTATGGATTAGGTGTGATGGTGTC
SD1447	Chr02	3	74232631	GTCTAGGTGATTGCCAACTGATTAT	CAGAATAGAGCTGATTACTCGTGAA
SD1448	Chr02	1	74251560	GAGTAACAAACATGGATCCACTCA	GAACCACCGGTAGAACTGAGTAT
SD1449	Chr02	2	74270682	TAACTCTAGGTGGTAATCTGGACAT	ATGAACGGTGTAGTGTAATCCT
SD1450	Chr02	4	74311242	CCCTAATAATTCTCCTGTGTCCTAT	TTCCAGGCAATGCAACATTA
SD1451	Chr02	3	74311464	AGAAACCAACTCGATTCAAC	TCAATCATGGGTTGGTGATG
SD1452	Chr02	7	74340367	CAGGATTCTATCCGACAAGAGATAG	AACATAGAGACCAGGTAACTCTGAA
SD1453	Chr02	1	74341355	GTTTGACATTAAGACGTAGTGC	TATTTCAGCTCAATGAGTGTAGTGC
SD1454	Chr02	8	74345444	CATCTGGGTACAATGAGAGCATA	TTTACACAGTATCTGAGCAGGAGTG
SD1455	Chr02	3	74346183	GAAGACATGAAAGCATGAACAGAG	GACATATCTTAGGTGCTTTGGAAGT
SD1456	Chr02	6	74367675	GATTGCCACATCGAATTGAAC	GGCTGAACGTCTCTATAATTGACTT
SD1457	Chr02	1	74773463	ATCGGGCGCTAATCAGATACT	GGACCGTGATGCTGGACTA
SD1458	Chr02	1	74840805	TGAGTTCTTGAACCCTTTGATG	CCGTCTCTTCATCCGAAATAAC
SD1459	Chr02	1	74905182	GTTAGCCACACCCAATTACTTATTC	GATGATGCGTAGGTGTTTGAGA
SD1460	Chr02	2	74923830	AAACTGAAGGCAAGACCAAGTT	AACTTCATGATCTGGTGGAGTTC
SD1461	Chr02	1	74935092	GTAAGAAGCCATCTCACAAATGTC	CACATCGTGTCCCAACCTATC
SD1462	Chr02	6	74954200	ATGACATCTAGAACAGGCTGCTAAT	GTAATATGCAAGGGCCAGAAC
SD1463	Chr02	1	74954589	CCTTCCGTTGTCACACATTTACT	CTAAACCAACATCATCCCAGTGT
SD1464	Chr02	5	74954878	ACACTGGGATGATGTTGGTTTAG	TTGTAAGTGTGGTCGTGTGGA
SD1465	Chr02	2	74966946	TCAGCTTCAGCGACCGTAG	CCAAAGCGAGAGCTCAAACTA
SD1466	Chr02	2	74966987	AATACTAACAGCTTCCGCTTCTTC	CATTCTGCTGTCAATCTGTCATATC
SD1467	Chr02	2	75124819	CCAATACGTACAGTAGGGCAGAT	GGCTTCGTCTATATTCTTCTTTCTC
SD1468	Chr02	1	75188626	TATGGCTTTGACAGTAGCAATG	CTGCAGGTGAACTACGTGAAC
SD1469	Chr02	1	75190412	GCTCCATGCATGTTTCATCT	GGCTTTGATTTAGTTATCAGGAGAC
SD1470	Chr02	2	75194463	GTTGGTGTCGTGTGCTGAT	ATCATTACAGGCCGTGAATAGTAGA
SD1471	Chr02	2	75194467	GTTGGTGTCGTGTGCTGATT	ATCATTACAGGCCGTGAATAGTAGA
SD1472	Chr02	2	75251557	GAGTGCATGCCATCAGTGAC	GCAATTGTCCTGCAATTATCTG
SD1473	Chr02	3	75263685	CATCAATCCGAGGTAGGTGATAA	GTATGCATGGTTTACATCTG
SD1474	Chr02	2	75322139	GCCGTTCATTGAGCTTTACAA	GACGGGCAAAGGTATTGTGT
SD1475	Chr02	6	75322181	CATCTTCATCAGGGAGTGTAAAGTT	TCAGAGGAGTAGGAACAAGAAGAAC
SD1476	Chr02	1	75394371	CCATCTATTCCCTTAGAGCAACT	AGCAACTCTAGGAGCTTGGCTAT
SD1477	Chr02	1	75436404	GTTCGTGGTGTGATCCACTG	CAGAACAGCTTATATGGCAATGAC
SD1478	Chr02	2	75439723	GAGACAAACAGAAGGTACCAACAAT	TCTCTGCAAGAACCTCCATCTAC
SD1479	Chr02	2	75439725	GAGACAAACAGAAGGTACCAACAAT	TCTCTGCAAGAACCTCCATCTAC
SD1480	Chr02	6	75440035	TCAGTCATTGCTGTCTTTCTAGTTG	GTGCTGGTCAGGAGGTTGTT
SD1481	Chr02	1	75440123	CATAGCCATATTTGGAGTACTGGTC	CGCTTACCGTCCTACACCTAC
SD1482	Chr02	1	75458541	CGATTAGGAAGGGCAGATAAGTT	CAAGGCTAACAGTCCCTGACA
SD1483	Chr02	6	75475828	TGACATTGGAGCATACACAGAAG	GTACATACTTTGACTCAACCGTCTC
SD1484	Chr02	2	75477826	TTGATAAAGCTCAAGAGTTCCTACG	AAGGTCCTCCCTCTGCATCT
SD1485	Chr02	6	75566020	GGCGACAGATCATTGGTTA	TGTGCCTAAAGGAATATGGAGA
SD1486	Chr02	1	75668984	AAGTGGGACCGTGGTAGAAGT	TATGGGATGCTTTAGTGGTTGTACT
SD1487	Chr02	3	75673511	ACAATCACCTCAAATGGTTGTG	GGTTGACACATGTGGCTTACTTT
SD1488	Chr02	2	75847918	GCCAAACATGCATGGTGAT	CCGTAGTATATGGACGTTATTTCTCTC
SD1489	Chr02	2	75998236	GCTGTGACATATGCGATAAATG	CAGACAGGTAAGATGGCACTAGTTA
SD1490	Chr02	2	75998242	ATGGCGTCTCCTACCTTATGAA	CAGACAGGTAAGATGGCACTAGTTA
SD1491	Chr02	9	75998342	CAGTCCATTCATACTTTCCAGTTTC	TTATCAGAATGGGTCTTCTGTG
SD1492	Chr02	1	76002416	ACCAGGTACATGATGTCCAATCT	GCAAAGACTCTGCATTACAGTTTAG
SD1493	Chr02	3	76018982	GAGAGGTCAGATCGTCTCATAGTTT	CCACTTGGACTCGTGAGAGA
SD1494	Chr02	3	76039431	CCAGCTACTCTAGCTCGCTCTC	CAGAGAATAATTCGCCGGTAA
SD1495	Chr02	3	76039481	AGCGCTAGCTTCTTCTTCTCC	CACCGTCACCTTGTACACC
SD1496	Chr02	3	76045333	GTACTCCTCCTGACTCCTCCTACTC	GAGCTGATGCAGTCTTTGGTAT
SD1497	Chr02	2	76098092	CGACCTTCTGTCGTTTATTTGA	AGGCACAGATGAAGAAGACGTAA
SD1498	Chr02	1	76098152	AGCCAGAAAGTAAGACTTGAAACTG	GTTTATGATTGCGTGCCTTGT
SD1499	Chr02	1	76157546	TTTGCTTATGTGGTGGCTTA	GCAAGTAATGCCTAAACCCAGT
SD1500	Chr02	1	76220247	GCTAGCTGCTCAGACCACAA	CAATTGAGGGTACATTCAGAATACC
SD1501	Chr02	1	76220339	GAAATTCATCTGACCAGACATC	TTCCACAAGACAACCCATAACA
SD1502	Chr02	4	76220457	TCTTTGTCGCCTTGTTGAAA	ACATGATGTGGGTGACAACTCT
SD1503	Chr02	4	76220477	TCTTTGTCGCCTTGTTGAAA	ACATGATGTGGGTGACAACTCT
SD1504	Chr02	3	76220518	ATGGCGGTATTCTGAATGTACC	ACATGCAAAGATGGAATCTG
SD1505	Chr02	2	76220555	CCTTATTGTCCTCGCCTTCA	AGTTACAGGCTGCACGTTGA
SD1506	Chr02	6	76268736	ATTCACCTGTTGCTTGCTGAT	CTACAACCCATTAATCGTCCTAGTC
SD1507	Chr02	2	76322718	CTTCGGCTGTTGTCGATTATTA	GGGTTCCTCTGGAATTAATACTGT
SD1508	Chr02	1	76371461	CACTAACTCAACCACACAACATAGC	TACCTCCCATGATCTCTTTGTTAAG
SD1509	Chr02	1	76385020	CTGCCACTTGTGGCGTATC	TATGCATTCAGACTTTCAGAGGAG
SD1510	Chr02	6	76437151	CCACTCTCATCAGCCAGTATACTAAT	ATCGCCTTGTGATCATGTACC
SD1511	Chr02	2	76437796	CCAGTTGGACTCACATCTTAACAG	GGGAGTACTCGGACTCACACTT
SD1512	Chr02	3	76437954	CGTCATTTGAAAGCACGAACT	CTGTACCGTACCGTCTCACTG
SD1513	Chr02	6	76462953	CCTGTCACATCGAGCACTAAATA	AAAGCTCTCCTGCTTCCTCAC
SD1514	Chr02	1	76539293	TTTAGGAGCGGTGACTAGGA	TCCAGTGTGACCTTACACAAGACTA
SD1515	Chr02	2	76539385	GGGAGCGCTACTATAGCTTCAT	AAGAACCAACAGCTTCTCTCTGAT
SD1516	Chr02	3	76598492	CAACCACTCTCCATTATTCTCAATC	TTCTCAGGAGGGAGAGGGATA
SD1517	Chr02	3	76629196	CCCAAACGAACAAGGTGAAT	GCGACGTGATAGTTGGAGATAA
SD1518	Chr02	6	76648828	AAGCAGCAAACTTGACCTTGA	GGAGGTTTGAGGAAGAGAAGAAA
SD1519	Chr02	2	76648858	GACCTTGAAAGCACGGAAAG	ATATGAGGAGGTTTGAGGAAGAGA
SD1520	Chr02	5	76648892	AGTCTAGCTTGCTCCAACAGATTAC	CAAGGAAGTCGAGGGAGGA
SD1521	Chr02	4	76665916	GTGATGAAGAGCTTGGTAATGCTA	GCACACAAATAGTTTACCTG
SD1522	Chr02	3	76702823	TGCAGTTCGTGTATGTGTTTCA	AGCATGTCTCGTTCGTAGCTC
SD1523	Chr02	1	76703976	AGAGGTGGAGGAAGGAGTACG	TTCATCGTGTGCTAACAGTGC
SD1524	Chr02	3	76704522	TTGGCATAGCTCACAACATGA	GCACGACTCAACTTCACAATAAAG
SD1525	Chr02	1	76704537	TTGGCATAGCTCACAACATGA	GCACGACTCAACTTCACAATAAAG
SD1526	Chr02	4	76839551	GTACACCGGGTGAGTCATCTC	CGGCAGAAGATCTTGAACAC
SD1527	Chr02	1	76842762	TGTGAGTGTATACTGCGGCTACTT	ATTCGAGAAGGATATAGAAGACAGC
SD1528	Chr02	2	76851700	AAAGATGTGGTTCTGGAGCACT	CTCACCTGAATCATGAACTCTGT
SD1529	Chr02	6	76892369	AAGCTTTCTTTGCAGCTGATG	AAGCAAGGCGTACGTGCTA
SD1530	Chr02	1	76892572	CACGTGTGACGTTGAGTGTG	AGGGATCTATCACGCCACAT
SD1531	Chr02	1	76895179	CCGTGAGAATCCGAAAGAAG	TCCATCCTAGATCAGACCAGAAG
SD1532	Chr02	2	77029897	CATAACCACGTGTAAGTTCCTCTCT	GTGTCATTCAGTATCTTGGCTTCTT
SD1533	Chr02	4	77051135	TAATTTGGTTGGTCACTTGGTC	GCACAGAGCTAGCTGTCTATCG
SD1534	Chr02	1	77089742	ACATCATGGGTGACTGGACTT	CAACTCTCGTTTGGTCTCTCTTT
SD1535	Chr02	3	77095055	AGTCTGTCACTAGCAGAAGGATGTT	AGTTCTGCTAATCAAGTGATCTGTG
SD1536	Chr02	18	77132221	CTGTCACATGATGTTCCTGAAA	TTGCCTATGTTGCTTGTGGA
SD1537	Chr02	5	77134469	GTCAAAGACCTGGTGCTGAAA	AGTTGTCCGCGCCTACTTT
SD1538	Chr02	6	77182680	CAGCTTTATTTCCAGTGCATGT	CAGTACTTCAGTATCCGATAGAGTTG
SD1539	Chr02	3	77187547	CTAATGTGCCTCATGGTTACTTCTT	GCTTCTGGATCTCGACAATCTT
SD1540	Chr02	6	77188055	GTATTGGCTATTGGCCCTTGT	TGGAAGAACGTAACTTGTATGC
SD1541	Chr02	1	77203425	TGCTGAGTTAGGTGATCATGTCTT	GTAGGCTAGCAACACATACAAA
SD1542	Chr02	4	77203671	CGATCAGGGATTGAGTGTAGTATTT	AATCTAGAGTGCATGTTCACAGTTG
SD1543	Chr02	2	77203676	CGATCAGGGATTGAGTGTAGTATTT	AATCTAGAGTGCATGTTCACAGTTG
SD1544	Chr02	3	77274933	ACATACTTGCCACATGAAAGGAC	ACAGTTCAGAGACCAATTAAAGAGG
SD1545	Chr02	10	77298773	TTTGGGTTTCGCTACTGTGAC	GAAAGAACCTACCAAACCCTTCTAA
SD1546	Chr02	12	77299471	AATCTCGACGACTGCCTCTC	TCAAAGTTCCTCCATGCTCATA
SD1547	Chr02	2	77386188	GATGACAGATAATGGAGGTGGTTAC	GGGCTGGCAATACAGTTAGTTT
SD1548	Chr02	4	77396490	CAAAGAGAGACGATCTCCAATC	CTTCTGGCTTGGCTTTCTACA
SD1549	Chr02	2	77513244	CCACCACAGTAAGAACCACTGAT	GTCCTTTGGCTGCATCTACTG
SD1550	Chr02	3	77590974	CTACCTGATATGATCCCTTGTTTG	CATGTGCGAGACAACTGATTT
SD1551	Chr02	6	77590994	GGCAAGCTGTTAAGACAGGAAC	GAGGCCAAGAAGATAGGGTTATTT
SD1552	Chr02	6	77623660	AGATAGAATCAGCGTACCAAGTTGT	TTACACGCTGCTCACTTAATTC
SD1553	Chr02	1	77623884	GGTGGTTGTATGATATGTAGTTGGAC	GCTCAATACCTTGAACATCA
SD1554	Chr02	1	77623886	GGTGGTTGTATGATATGTAGTTGGAC	GCTCAATACCTTGAACATCA
SD1555	Chr02	1	77640437	GAAGGTGGAATGGTCACTTAGC	GCGGTAGGATATATTTGGTGAAAC
SD1556	Chr02	1	77676177	TAGATCGTTTGGCTTCGTCAC	ATAGTGCTGCACAAGCTACTGG
SD1557	Chr02	1	77683121	AGCAATGCTAACGATTAGACGAC	CCTTTGATCAATGACCACAAAC
SD1558	Chr02	2	77723149	GCCTGTTGTGAGTATTGATCGT	GCATCTTTACAGTAATGCCACCTA
SD1559	Chr03	1	30047	AAACGGATGCTAGTTGGAAGAG	AGCATGAGCACAACATGCTATT
SD1560	Chr03	4	66555	GTTATTGTCCGATGTCGATGA	GGACATGATGACCTCCAACTT
SD1561	Chr03	11	218699	AACCCAAACCTAAGAGTA	GATTCCCAATCAGATGTA
SD1562	Chr03	9	296424	GATCGAGGTAGCAGCAGTAGTAGT	TACGTAGCAGCCACCATATCAT
SD1563	Chr03	13	314960	CCACTACATAACTGTGAGATGAGGT	TGATTACATCGGGCAGGTAAA
SD1564	Chr03	4	316909	CCCTCTAACTAGCAGTGTCAACAA	GCATATTGATGCGGTATCGT
SD1565	Chr03	6	317095	GAGTATTGTGGAAACACGATCAG	GTTGAATACACTCGGGCACTT
SD1566	Chr03	2	347215	TTCACATCCATCTGAACTGACA	CCTTGAGCTTCTTATGACTTGATTC
SD1567	Chr03	2	347325	CGACCTGAGGGACGTAGAAA	CATCTGACATCTGCCTAACAAACT
SD1568	Chr03	3	348676	CATCCTAACCCAATACTGTCTGTG	TGTGGAAGCTCTGGTTGATATG
SD1569	Chr03	4	402207	TAACAAGACAAGTAGCTGCAAACAC	GGTGCCTGACTAAACTAGCCTTTA
SD1570	Chr03	7	403593	CTTCGCCTCTGTTTCTGCTAATA	GCTGGATCCAACATTCAGATT
SD1571	Chr03	3	403597	CTTCGCCTCTGTTTCTGCTAATA	GCTGGATCCAACATTCAGATT
SD1572	Chr03	2	404645	GTCAGGTGAATCAAAGGAAAGT	TGATTCAGTGGCAATTCTTGTC
SD1573	Chr03	1	408378	CAACCAAGAGAACAGAACAGGTATT	GATATGGGAGATGTGGAGTTTAGTG
SD1574	Chr03	6	441163	ATCTCTAACCACCACGGATACCT	GCTCGGTAGCAGAAGCAGAT
SD1575	Chr03	1	452109	GTAAACCAATAACTGCTGTGTCTCA	ACGTGCATAATTGAGCATCCTA
SD1576	Chr03	1	535488	CCGCCAAACTAAACAATGTACT	TCCTACAAATTTGCCCTGAATC
SD1577	Chr03	3	601160	GCGCTCCAACTCTGTGAAC	GACCGTTGAGCCACTTGAC
SD1578	Chr03	5	613004	GGTGTGCACGTAGCAGGTACT	GACGACGACGAATACTGAAGATAAT
SD1579	Chr03	5	613010	GGTGTGCACGTAGCAGGTACT	GACGACGACGAATACTGAAGATAAT
SD1580	Chr03	4	671448	CATGATATGGGTGGAGGAGAAT	CAGATCAGAAGTAGCAGAGCTGTC
SD1581	Chr03	5	865207	GGCCTTGGAGTAGCAGATGA	CATGAAGACCCGTGACCTG
SD1582	Chr03	6	866770	ATCGAACGGTGGATATGATGT	GCGACGTTTGCATTAACATT
SD1583	Chr03	5	1061782	GTTGGCCCTGTGTTTAGAGC	CAAGCAAGAATCTTTACCTTCAGAG
SD1584	Chr03	8	1061863	CTCTGTGAGTTTGTTGGTCTTGAT	GAGCTACAGAACCCAGAGAACTG
SD1585	Chr03	6	1062007	ACTGCAAGAAAGAACTCGAAAC	CAACACAGAGCAAGCCTAGA
SD1586	Chr03	1	1093965	ATAGCGAAGCGAATTCTGATCTAC	AGTACTGTTTCGTCGCTGATTGT
SD1587	Chr03	3	1093969	ATAGCGAAGCGAATTCTGATCTAC	AGTACTGTTTCGTCGCTGATTGT
SD1588	Chr03	1	1103999	CAGGAGAACCTTTGTTGATACTGTT	TCAAGGATGAGTGTTCAAGGTG
SD1589	Chr03	1	1104007	CAGGAGAACCTTTGTTGATACTGTT	TCAAGGATGAGTGTTCAAGGTG
SD1590	Chr03	1	1213954	GATCACTTCTCGCGAATCATTAC	CTGGTGGATTGAAGCTACTCCTA
SD1591	Chr03	1	1235932	CAAGTCCTACGTTTAACACAAG	CTCTGCGACTCTTAATTGTTCCTAT
SD1592	Chr03	1	1249748	GTCTACAAATCTACTTTGAGGAGGA	ATTGGAGTATGGGAGCACCTAA
SD1593	Chr03	2	1281545	CTAGAAGTTGGTTCAAGCTCTTGTC	GGCGTAAGATGTTTGGCTGT
SD1594	Chr03	1	1287597	AGCAACTCGGTCAATTAGTTCTTC	GATATCTTCTCGGCGCAGTC
SD1595	Chr03	2	1572050	CTGCAACATGGTTGACAAGTCT	AGACCTCACTAGAACCTCCAATAAA
SD1596	Chr03	5	1573445	GACCACAGCCACTTATCACTCTC	GCATTCTGTTTAGCTTTAGG
SD1597	Chr03	9	1630057	GGTGAAGAATGAGAAGCACAGAT	TCGGTAGTAGACGAATTACTGAGAA
SD1598	Chr03	4	1704662	GATACGGACTCAGATAGTTCATCAG	GAGCTTAACAACCAGAAACATTAGC
SD1599	Chr03	5	1770973	TCCTACTTTCAAGAGCACAACATC	GTTAGCAAGCAAGCATCCATTA
SD1600	Chr03	3	1903809	GCTAGGAGGCTAAATGTAACAGGT	GCAGTAACACTGGTTGATGGTC
SD1601	Chr03	4	1903849	TGGACAAAGTTAAAGCGAGGAT	AGTATATATGGTTCTGGCTGCTACA
SD1602	Chr03	6	1903873	ATTTCATGAGGAGAAGCTACTATGC	AAGGAAATTTCTGGTTCCTCTACC
SD1603	Chr03	6	1991362	CTGTGGGCAAGTAAGTTATTTCATC	ACCTTCATCAGAGAACTCAA
SD1604	Chr03	6	1992569	GCCACTCATGTCACTAGTAAGCTC	GCAATCATGTTGCAGGTCATA
SD1605	Chr03	1	1993584	CCGAACAAGTGGTATCCTGAAT	GGAAGCCCGTTGAGAATTT
SD1606	Chr03	1	2029439	TGCTTCACTTGCAGAACTCAAT	CATATGCAGGCATGGTGTAATC
SD1607	Chr03	1	2481736	TGCGAGCAATTCATCATAGG	TGAGATGATCTGAGACAACTGTGA
SD1608	Chr03	6	2487687	AAGGCATCCTGGTTTACAACTATAC	GTATCATCAGTGTATGGACCTCGTA
SD1609	Chr03	3	2523030	CTCGACCATCATATGCTAATCTCTT	ATTACTGACAACACTTTGCAGGAC
SD1610	Chr03	18	2523106	CCCAGCTTCCTCTATACTGTGTAA	CTGCAGTACCAACTGTAGATCAGTG
SD1611	Chr03	10	2523187	CCTATCCTACAGGTTAGAAGTTTGTG	TCAACTGGTCTTGTTATGCTAACTG
SD1612	Chr03	4	2541372	GTTTGGAATTCTGCTTTGTG	GCTACAGCCTACAGGGTTTACAG
SD1613	Chr03	1	2585355	CCCTTCTTGTTCTTGTATCTTC	CACAACACAACATCATCATCTC
SD1614	Chr03	9	2895596	GAAGCCTCGACGAAGCAG	TGGTGAAACGACTAACGGTGT
SD1615	Chr03	3	2988921	GCTTTCCTAGCATTAGATGGTGT	CAGCATAATGCAGTCAATCAAG
SD1616	Chr03	3	2989228	TCAGCAAACATCCACATTCTG	GTTCTTCCACTGAGTCAAAT
SD1617	Chr03	11	3006198	CTAGAACCGAGAGTATTGTTTAGCA	GAGCCTGATGCTTCCAATTAGT
SD1618	Chr03	5	3006246	TCTCGCACAAAGCAATAACAAC	GGCCAGCGATGACTAAAGATAC
SD1619	Chr03	2	3055549	ATGTCAAATGGACCTGCTGTATC	TGGGCAGTGATGTAATGATGTT
SD1620	Chr03	2	3055654	CATCTTGGTGGTATCAGTTTCAC	CTCCCAATTTACAGTCTGGATTAGA
SD1621	Chr03	8	3073072	CTTGTAATCGTGTGTAGCTCATGTC	GATCTTGTTCTTCCTTGATCTTCTC
SD1622	Chr03	6	3167453	ATTCCAAACCGTCACCACTC	CGGCTGATCGACACTTATACTAAA
SD1623	Chr03	1	3360222	ATCATGCTTGCTGGAATATCCT	AAGACTCGGAAGAGGTAGTCAGATA
SD1624	Chr03	1	3386642	GTTCTCACCTCTTTCTTGGAGAG	GCTTAACCTTTCCGATTGTGTT
SD1625	Chr03	5	3574704	ATAGCAGAGCAGTATCTTGGAACTC	GATTTGGACTAAACCCAAGTGAAG
SD1626	Chr03	4	3575561	CCCGCTTCACAGGTTCTATC	ACAGACTTGTCGCATTCCTTTATAC
SD1627	Chr03	5	3575593	GCTGGCTTAATTTCGTCACTTT	GCATATAGAAGATTGCCAACAGACT
SD1628	Chr03	3	3579577	CACTATCACTCATTGTGCTACCTCTT	GAGAACGGAACCTGCAATATAAG
SD1629	Chr03	1	3607113	TCTTCAACGCAGGCCATAA	TCTTGCAGAAGAGTCGATGGT
SD1630	Chr03	1	3670144	CTTTGTGACCTAGCTCCTGAAATTA	TACTGTCCACACTACCAAGGATATG
SD1631	Chr03	12	3724587	CCGTTTGTGTTTCTGTTGTTG	CCGACTGGAATTGTTAGTTA
SD1632	Chr03	7	3752555	AATCTCCTCGTAGATGAACTGATTG	TTCAGAGATTGAGCTGGAGGAT
SD1633	Chr03	1	3752634	ACAGCTTTGACGGTACCATGT	GCCGTGTAGCAACAACTATCTTT
SD1634	Chr03	1	3754247	GCAATAACAACGAATCAGAG	GCGGACTTCCTCCTTGACT
SD1635	Chr03	6	3754889	CCTTTCCGAGCTGCTCTTC	CGGGAAACACTCCCAAGTT
SD1636	Chr03	6	3769995	ACTAACTTCCTGCTCCCTCCTC	GAAGAAGGCGACGACGAATA
SD1637	Chr03	6	3806734	TCACTGTCTCTCTGCGAATG	GAATAAATAAGCCGGTGGA
SD1638	Chr03	1	3902221	AGGTTAGCAAGTTTACTGTCGTCAC	CCACTTGTGGATGGGAATG
SD1639	Chr03	6	3959025	GTTATTTGGCCAGGGAACCT	GAGACGTCCCTTTGTATATTTGGTA
SD1640	Chr03	1	3971120	ACAGCATTCCAATGGTCATGT	TGTATCTTCCTCTTGTCCAGTATCA
SD1641	Chr03	2	4011593	GGATACATGGATACGGCAATTT	TTGCTTGTATGCACAGCAGAT
SD1642	Chr03	3	4029402	CCCACTCTAATCGCTTGTTAGTTT	GTACTAGCCTTGAACTCGTTGTCTT
SD1643	Chr03	4	4029532	GCTGTCAAGCAGGATCAGTAAC	ACTGACTGATGATCTGCGATAGAG
SD1644	Chr03	3	4239245	TGAGATTCCCTGGTCTGTGTTA	GTTCACTTCATGTACTTTCCATCCT
SD1645	Chr03	3	4285826	GTTTGAGGCCTGCTTATGTCTC	AAGCTAGAGCAGGAGCAACAAC
SD1646	Chr03	1	4543517	TGCACTGTCGAATACTGTTCTTC	GTTATACACTGGATGTTTGAGTGC
SD1647	Chr03	1	4544345	CATGCTGAGTTGCTGACTACATC	CATTAGCTGAAACAGGACAACAGTA
SD1648	Chr03	4	4589533	GCTGTGAACAAGGATTAAGGAAC	GTCCACCTGAATTTCTCTGATCTT
SD1649	Chr03	1	4589641	CCATAAGAATTGCTAACAGACAGGT	TGACCTCCTTGAGAAGCTTAAT
SD1650	Chr03	3	4590568	GTTTCAGTTGTACTAGCGCATGAT	TCCTGCTACCTCGGTCATAAA
SD1651	Chr03	7	4648145	TTACCCTTCTAGACTCGCTTTGAT	TTTCACAGCAACGACAGAGC
SD1652	Chr03	7	4648320	GCTCCGCGCATCTACTAATAA	TGAGAAGCAACACTTCCATTTG
SD1653	Chr03	5	4656368	CTACCAACTCGTCTAGGAAGACATC	GATGGATGTTTATGGCAGAT
SD1654	Chr03	1	4680502	TGACAAATGAGGGCAACTTAGA	AAGTTTCGGTCAAAGCAACAGT
SD1655	Chr03	5	4680529	AGGGCAACTTAGATGCAAATGT	AAGTTTCGGTCAAAGCAACAGT
SD1656	Chr03	5	4680878	AGGAAAGCAGCAAGTGACGTAT	CCACAGTGGAGTTCGTTCATT
SD1657	Chr03	1	4681284	CGATCGACCACCTTATCTCTCT	AGATAGTAGAAGCAGAAGGGAGAGC
SD1658	Chr03	3	4707073	CCAGAATCTGAAACAAGATACAGTG	ATGGTACTACAGCAGCAGAGATG
SD1659	Chr03	1	4820266	TTGACTCAATATGCACCACCTC	AATGGGCGTCTTCGACATAG
SD1660	Chr03	4	4829101	TCGCATTCGTTCCAATTTC	ATATGCGACACGGTCTCCTC
SD1661	Chr03	4	4829429	TCCATCGTCCATGAATGAGTTA	CCAAGGAACTTGACCTGTAGATTT
SD1662	Chr03	7	4833787	CATGCTAGTTGTCAGAGGTTTAGAA	ACACTTGGCTTGAGTTTATCATACC
SD1663	Chr03	1	4852371	GAAATTGACGTCCTAACGAACTG	AGGATACTCATAGGATACTCTGTTG
SD1664	Chr03	2	4949962	TTACTTGGACGTGAAACGTGAT	CGGTTCTAATGAAATGGACTCTG
SD1665	Chr03	8	5097939	TAAACACGACATAGTCTCGTACAGG	TAGTGTCTGTGGTGGGAGAGG
SD1666	Chr03	1	5185383	CACCGGACGTTCGTTAGAT	TACGTGAAGGGCAGTTTGTTT
SD1667	Chr03	5	5185562	GTCTCGACCAATCATTCATATCAG	GAGGAGGAGATCGATGGAGAT
SD1668	Chr03	1	5247837	GCTGGGTGAATTTGTTAATC	AATTTGCAGCAAGGGAGTACA
SD1669	Chr03	2	5423633	ATTAGGGAACATATCCCTGTCATC	GTTGGAACAACTGCTTGATCTG
SD1670	Chr03	2	5481307	TAGTTGAGACAACTGAGGCACATAG	GTATTCATTCTCCTGCTGTGATTCT
SD1671	Chr03	1	5512458	TTCGAAAGGTGGCATATCTCTT	TAAGATGGTTTCATAGCTACGTTCC
SD1672	Chr03	9	5579928	GTTGCTGGACACTTGAACAAA	CTGGCCCATGCAATAATTTAG
SD1673	Chr03	18	5641959	TAACGGCTGGCTTTGAAACT	GTAGACTCCCTAGTTTGTTCCATTT
SD1674	Chr03	3	6160531	CCTCTTTCCTTTGTTTGGTTC	CTAGGCAACCCTACTGGTTAAA
SD1675	Chr03	2	6161491	GATATGCTGAAGAGGAAGGAACATA	CCTATCAAACGCACCCTTAGTATC
SD1676	Chr03	1	6184898	GAATGGCAAGTCATTGGTGTAGT	GACACAAACAATCTTCATCCTCTG
SD1677	Chr03	2	6184900	GAATGGCAAGTCATTGGTGTAGT	GACACAAACAATCTTCATCCTCTG
SD1678	Chr03	8	6186557	ATTCAGTCAGAACTACAGCTGAAAC	GAAGTGGAGCAGCAAGAAGTG
SD1679	Chr03	2	6187443	AGGAGTTGAAGGAATGCAGAAC	ATCTCGATGACAAGCTGATTGA
SD1680	Chr03	1	6357038	GTTCTGCGTCCTTATGAGTTCTG	TCCTTGCTCCGTGCTTCTA
SD1681	Chr03	1	6357071	ACCAAACTATGACAGCCGATCT	GACGTGTGGAAGAAGAGTAAAGAAA
SD1682	Chr03	8	6357210	ACTCAAACGAACAGGCTGAGAT	AGACAAGACGCGCTCACTTT
SD1683	Chr03	1	6357254	CTTGTGTGTGTCGATCCAATTT	GAAGCACAAAGGGAGACAAGAC
SD1684	Chr03	1	6378605	AGTGGTGGCTATTAGGTATTACGAT	CCACCAGAATTCCACAACATAC
SD1685	Chr03	6	6387591	AAGAGTAAGCAATCCAGCAACAG	GGCGATTCCATCTCCTAATAAA
SD1686	Chr03	1	6388238	CTATCGGGTTAACACATCCATA	GATATATGAGTCAGTTTCTCCACCT
SD1687	Chr03	4	6441181	ACAAATAAAGAGCCCTAGGGAAAC	ATGCAGTGCAGCTTATTAGTTGAG
SD1688	Chr03	1	6441518	ATAGGTTATGCGTATGCCTTCTTC	AGCTCCAGCTTGGTGTAACAG
SD1689	Chr03	6	6452702	GTAGTAGGACAGGCCCAACATTAC	ACAATGTCAGTGGCAAATAACC
SD1690	Chr03	1	6452724	CATTACAGGTAACAATGGTGAAGAG	CAGACAGAATACACACACAATGTCA
SD1691	Chr03	4	6527736	TAGGGTGGCAAACAAGTAAA	AGCTGTCTTCCACCGTGAC
SD1692	Chr03	6	6529800	CTAGTCAGCAGTTGTGTATCGGTAA	CACGGTAACTCCACAGACTTAAA
SD1693	Chr03	8	6605439	TTAAGGTCCAGGGTTGAAATTG	GCCTGGACAGTATTGATATTGATG
SD1694	Chr03	9	6605802	GATCCTGAACGTGCACTATGAA	CCAGCCTCAATAGTCTATCTGGTAA
SD1695	Chr03	1	6677883	GGCTATTACATCGAACAAGACATC	CCGGTGTTATCTATCATCATCA
SD1696	Chr03	1	6833807	AGTCTCGTGAGATAATGGACTCTTG	GTTGCAACGATGAAAGTGAAAC
SD1697	Chr03	1	6928819	GCATGCTGTTCAATGGCTATAC	TTGCTGGAGGAGAGGAACC
SD1698	Chr03	1	6934329	ATTTCCAAGACCTTTCCTATGGTAG	TGAAGTGCACTCTCGAACCTT
SD1699	Chr03	1	6936337	GCATACGCCAGTTGCATAGTT	GCAATTTCGCCTAGTGTTCTTT
SD1700	Chr03	1	7089177	GACGGAGACGATCAACGAC	CCCTTGATCTCCGTCCACT
SD1701	Chr03	8	7097445	AATTTGTGTGGAGACCTGTATCG	ATATTGCCACAGCCGATGAT
SD1702	Chr03	9	7139285	AACAATGCCTTGCGTGGTA	CGCTGATCGTCAAACAAAGATA
SD1703	Chr03	2	7149447	GTGTCCTGAAGTGAGTTGGAAAG	CTCCATTTGCTGGTAATTCTGTACT
SD1704	Chr03	8	7150861	AGTTCATAGTCTTTCACCACCTACG	GCCCTCTGTTATAATCTTTAGCTGT
SD1705	Chr03	6	7259368	AAAGTGTGTGCTGGAATGTA	GCGTGCAGGTCCATTCTATT
SD1706	Chr03	2	7393961	ACGCTGCTGTGGCATATACA	CAGGCAACTTATGACTTGGACTT
SD1707	Chr03	5	7461333	TGCTGTAGATGTGACACCACTTT	AGGCCACCACCTCCATTAG
SD1708	Chr03	1	7491522	AGTGAGTGTCTGCTTGTGTTCTATG	CAGTTGCTAGCCCTTGGTACA
SD1709	Chr03	18	7537325	CAGAGGCAGAAACAATTCCTAA	TTCTGCCATGTTGTTTCATC
SD1710	Chr03	2	7573360	CAAGCCTAAGAAGGTAGAGAAACAA	GCATATATAGGAGGTTGTGGGTTTA
SD1711	Chr03	1	7604233	CATCATTCATCAGTGTCATCACC	GCTAGCTTAATTAATTGGGAGTGAG
SD1712	Chr03	1	7610878	CCAAGCATCCTATGCAACATT	TAGCTGTAGATCTCCGTCCATTC
SD1713	Chr03	4	7611981	ACCTAGTGCACAGTAGTGCTAAGAT	CCCTAACTAATTGGATTGGAACAG
SD1714	Chr03	9	7623676	CCACGGCCATTACTCACAC	CGCCGTAGCTGTATGCTAACT
SD1715	Chr03	6	7710137	GTATCATGCAAGAACAGGAAGGT	TTATCAGGAGGTGTTAACTGATGGT
SD1716	Chr03	10	7774432	CATCTAAGTCAACACCATGATTCAC	CACTGGCTACTACAACCCTTACAAT
SD1717	Chr03	2	7826568	GCTACAACTGTCATGATAGGCATTA	GAGGAAACGATTTCCACTACTTG
SD1718	Chr03	1	8112616	CATAACCTATCAGCTACATGCCTTA	TAGAGGAATTGGGCAAGGTG
SD1719	Chr03	13	8136955	CACCACTGTTGACTTGTGCTTAT	GCATAAAGAGTGCATTGTGACTTAG
SD1720	Chr03	1	8149836	GTAGTCCCTTAACGACCATGATTC	AACGACACCCATCCAGTATGT
SD1721	Chr03	1	8194698	AGCTGCTTGAACCTAACATT	AGATGAAAGAGGCCTACATTGTG
SD1722	Chr03	3	8245623	CTTCACGGTGTTAAGTCAAAGGT	CAACGATGCATCTCTGTACTACG
SD1723	Chr03	1	8245645	CTTCACGGTGTTAAGTCAAAGGT	CAACGATGCATCTCTGTACTACG
SD1724	Chr03	4	8324148	AAGAACAAATACCCAGTACCAGTGA	AACGATAACACACTTCCGTAGTAGC
SD1725	Chr03	3	8468322	GGATGTCAATCACACAAAGGATAC	GCCAATGGCAGATGTTCAG
SD1726	Chr03	2	8540141	GTTGGTTGCATTCCCTATCTAATC	CAACAATGCTATCTGAGTGA
SD1727	Chr03	2	8585358	TAGCTACCGACAGCTTGTTCATT	GTACCAGTGATGCCTTGTGTCTAT
SD1728	Chr03	3	8585415	ATCCGTCTCAATGCTCACAAT	GGTAGAGACCACATCATAATCATTC
SD1729	Chr03	4	8759776	CCTTCATTGAGATGGCAACAT	TCAACAAATCCACCATGTCC
SD1730	Chr03	2	8759778	CCTTCATTGAGATGGCAACAT	TCAACAAATCCACCATGTCC
SD1731	Chr03	1	8984725	TGAATCCGGACACATCTTTCTA	TTAACCTAACGACCGAGAGAGG
SD1732	Chr03	12	8986867	CATTCTTGGACATCCTCAACAT	TATTTGCAGGAGGCACTAAAGAG
SD1733	Chr03	1	9047839	CTGAGGTCAGGTTGAAGTCACA	TATTTGGGTTGGCCCTGTT
SD1734	Chr03	6	9288394	CCACCTCCCAGGAGATTAGTT	GTGACAAAGGCTATCACTCTGACTA
SD1735	Chr03	1	9404525	TGTTCTGTCCTTGTGCGTATTC	GCCCGTCGATCAGATATAACAT
SD1736	Chr03	1	9683572	GAAGATGACTTGTGAGGAAGAAGAG	TTTAGACTATGGGCGCACTTG
SD1737	Chr03	3	9687209	ATCTGAACAAGCAACGTGACC	CATTTGCAAGGACCAAGGAT
SD1738	Chr03	2	9688383	AGCCCATGCAATTGTAATATCC	CAAATCCCACTTTCAACAAC
SD1739	Chr03	2	9688386	AGCCCATGCAATTGTAATATCC	CAAATCCCACTTTCAACAAC
SD1740	Chr03	15	9723972	GATTGCATATCTTCCTTAGGACATC	CAATCACTGTTGGTGGTTATGC
SD1741	Chr03	1	9789981	TTCAGCTAGAGTAAGGTTGATATGG	GCCTATGGACTTTCTTGCAAAC
SD1742	Chr03	5	9791539	AGACTGAAGCTGTCTGTCATCAAG	TCAATCGATGGTGATTAAGTGG
SD1743	Chr03	14	9792149	GCATCAATATAGAGTCTTCCTACAC	CTGATTCTCGGTTGGCTGAT
SD1744	Chr03	3	9801128	GACCTGAGGCAGCTAGAATTT	GCTGATTCTTGCTCGGTATCTATAA
SD1745	Chr03	3	9801638	AAGGCCTAAAGTTCTAGTAGCACAC	TTTACAGCCACCATTCTCTCAC
SD1746	Chr03	3	9835677	AAATCCTGAAAGTGCGTGGT	CATTGAGGCGATACAAACACAT
SD1747	Chr03	4	9836780	TCTACGTGAATCCTACTTCA	GGACTGAATGGTGACAAACTTATTC
SD1748	Chr03	4	9872577	GTTTAGCAGTGTCCTAATCTGTTCC	GAATGGCAATCAAGAATCACAC
SD1749	Chr03	1	9892173	TTACAGACGAGCGAATTCATTG	GGAAGAAACAAGGAAAGACTGCTA
SD1750	Chr03	1	9892429	TGTAGCGAACTTTCCCAAGAAT	GTGTTTGAATCGGTATGATGAGAG
SD1751	Chr03	1	9892503	AACAAGGGCTCCAATCAAATC	CGGAGCTGTCTATATGAAGAGTGTA
SD1752	Chr03	12	9893872	GTAACATGGCTGTAGAAAGAGTTCC	GCAATAGACCACACCTTTGATGT
SD1753	Chr03	18	9970197	AACATTATACACGCTTGCTCTCAC	GTTCCTACGCACATGTTTACAGTT
SD1754	Chr03	1	9996897	CCTCCAGCTAATAGTAGACTCAGGT	TCTGTTTGTGACTTCTTACCTTCTG
SD1755	Chr03	6	10012190	CGAAATCTGGTCATCTAGAGTGTG	CACATGCCTATGTTTCAATG
SD1756	Chr03	6	10504119	CGTGACGAGCCATGCTTAT	CCACAACGAGACTGTGGTACA
SD1757	Chr03	4	10506817	TTGACTAATGGTCGGCATTCT	TTGCTCCTCTCTTCCTCTATAGGTT
SD1758	Chr03	6	10602617	CTTGGCGAGTGAGAGCTAAAGT	AGAGTACTGCTCAACTCCGGTATAG
SD1759	Chr03	1	10604748	TACTGTTTCTTCTGGGCCTATATGT	CAACGGTATGAGTAACCTATGAAAC
SD1760	Chr03	2	10611539	AGGCCGAATTCAGGTGATA	TCGACAAGCGATCGAATACTTA
SD1761	Chr03	3	10624060	AAATCATGTGTAGCAGTGTCC	TTCCGCCTCACTAGCATTA
SD1762	Chr03	1	10694439	TAGCATTTCCTCCGTGTGATAA	TGCCTTGAATTGGCATGTAT
SD1763	Chr03	3	10709303	TTCGTCCACAGTAAGAGCAAGAT	CACACGAAATTAGAGCAGGTACA
SD1764	Chr03	8	10745451	GCAAATCCACCATAAACTAAGACAC	GGATCGCCTCCTCAACTTC
SD1765	Chr03	1	10794236	GAGTATAGACCTATGTGGAGGCACT	GATCGATGGTTGACTGCTCTACT
SD1766	Chr03	1	10796937	AAGAAGCACATATCCCAGACATC	GTTAGTTCTGGGAATCTCATCACC
SD1767	Chr03	6	10808258	TTTCTCCACCCGTTGTAATG	ACAAAGTTTAGGCTTCTGTCCA
SD1768	Chr03	12	10808859	GATCCATGCCTTACGAGTTAGAA	CCCAATACACCTTGAATCAGAA
SD1769	Chr03	2	10829085	GAGATAGTGAATTGGCAACA	TAGCTGTCGTGTGCAATTAT
SD1770	Chr03	1	10829088	GAGATAGTGAATTGGCAACA	TAGCTGTCGTGTGCAATTAT
SD1771	Chr03	5	10980981	TTCAGACCTCGGGTCATTG	CTGTTTATGGTTAGAGGCAGTCAG
SD1772	Chr03	7	10993413	AGCTGCTAGTGGTTAGAGCAGTTAG	ATGCAAGTCCAGGAGGACAC
SD1773	Chr03	3	11067601	TGATCCTACAAGATTAGAGCAAGAG	GAGAGAAGATGTCTAGCCTTTATCA
SD1774	Chr03	4	11185262	CTTGATGACATCTGCAGGACAT	TCATGCAGTTCTCCTGTCATAGTT
SD1775	Chr03	12	11185286	AAAGAGACTAGTGGCCTTTG	GGAAGATCTCTTTACCTAGTCATGT
SD1776	Chr03	2	11249193	CCATGCCTGTCAAATAAGTTCA	TGATGAGCATCTCTCGATTTGT
SD1777	Chr03	2	11288379	GGAACTAAACAAGGGCAGGT	TGCAGTAAGTAACTACCCTTCAATC
SD1778	Chr03	3	11360518	CGCTGAGGCTTAAAGCTACATAA	GTTGGAACTACTTCTCATGGTGAAT
SD1779	Chr03	4	11365806	TGAAGTTATAGGCCCTGTTT	CCCTAGACTTCAGTCGTTATTA
SD1780	Chr03	1	11365980	TATTGGGTGTTTGACCTGATTG	TACTCGCTAATGGTGAACCAACT
SD1781	Chr03	2	11375058	GCCAAGGTTCAAACGAACA	AACCGGTCTCTCCAGGAAC
SD1782	Chr03	3	11608845	AGCTCCTTGTAGCTATAGTGGGAGT	AATGTCTTGACATGCTGAAC
SD1783	Chr03	1	11796717	CTGTTTCTACCGGAGCAATGA	AGCTGCTCCATCCGTATCC
SD1784	Chr03	11	11797308	TCTTCCACGAGGATGATGAGTAT	TTTGAGATGTTTCGTCTCTC
SD1785	Chr03	3	11936890	GTACGTAGCAGGCCTAACCTAATAA	GTATGGTTATTTCTGGTTCACTACG
SD1786	Chr03	1	12221423	TCATCCCAGAAACGATGAC	TTGTCAGTTCCAGCCACTTT
SD1787	Chr03	1	12294086	CTGCTATTCGTCGAAGCTACC	TTTCACATGCAGCCTAGTTT
SD1788	Chr03	10	12294111	CTGCTATTCGTCGAAGCTACC	TTTCACATGCAGCCTAGTTT
SD1789	Chr03	2	12301340	GTTTGAAATAGCCCTAGCCTACATA	CAGTGTTTGCTACTTTCAAGTTACG
SD1790	Chr03	5	12374529	ACCACCGTTGGTACTCCTCTT	TTGTGAGAGGAGCCCATTATTT
SD1791	Chr03	3	12374628	GTACTGGAATTTATCTCGTCCTCCT	CACAGCCACACACATCACC
SD1792	Chr03	3	12380189	CAACATAGCTTCACTGTTGAAGAAC	GTTCTTGTGTCTGCGCATGT
SD1793	Chr03	8	12725091	AGGTACAAATTGTGGCTAGA	GTGTAGAGATGCTAGAATGGAAAGA
SD1794	Chr03	1	12770282	GGCCTCCAGTACTACACTACACACT	GGGCTTAGTGTACTGGTATATCAACTT
SD1795	Chr03	1	12934815	CCTAACCTCTTCCATTACTAGG	GGTGGCATTATTGGTCTTCAA
SD1796	Chr03	1	12936578	GGTTGTAAACCGTGAGACAAATC	GAACAAGGTGTTACATGTATGGAGT
SD1797	Chr03	1	12993520	TGCATTAGGTGAGCAGCAGT	ATGTGTCGTTGCTCCATGA
SD1798	Chr03	2	12993522	TGCATTAGGTGAGCAGCAGT	ATGTGTCGTTGCTCCATGA
SD1799	Chr03	1	13230076	TACTACGTTCTCTAGTGTGCCATCA	CGAGGTTTAAGTCCAGCTACAATAG
SD1800	Chr03	1	13230307	CGGACATATCTATTGTAGCTGGACT	CATACTGAATGAAGCAGTCCAAAG
SD1801	Chr03	3	13242504	TGGTTGAAGTCACGAACTAACACTA	TCATATTCGTGGGTATGATGACTC
SD1802	Chr03	6	13387637	GCCAGAGTATGTTTCGAGTGTTT	GAAAGAGATACAACATCCGATCTAC
SD1803	Chr03	3	13454064	TTTCTGCTGTTGAGCCTGATAA	GCTATGGCTTGACGAACATAAAC
SD1804	Chr03	1	13506730	TATCTTAACCTGCTCTTCCACTAGC	GTAGGCCCTCAGCTTAGTTAGGA
SD1805	Chr03	1	13506780	TCCCGCTTTCCTCTTACTGTTA	CCCACATATGCTCAGTAATA
SD1806	Chr03	1	13508409	GGAGCCCTTCCATATATATCTCCTA	TGCTCCTAGAACAACTTGTAGTGAA
SD1807	Chr03	1	13555207	CTTCACAATTGGCCAACACTT	AAGTGATCAGTCTAGGATTCTGTTG
SD1808	Chr03	10	13616391	GGCATATGACACCTGGACAAT	ATTCCAGAGCAGTACCTTGATGA
SD1809	Chr03	7	13617699	GTGGAAGATGCTAATGCAGAAA	CTAGCAGATTCAAGTAGTGTTTAGC
SD1810	Chr03	3	13618171	CTCTATCTAGTTGCGGAAGAATCAA	GATTTGATCACGAACGGGTAG
SD1811	Chr03	9	13622246	CTCCCGTTAGCAATCCTAGTAAG	TGGCTTGAGCCTCTGTGAC
SD1812	Chr03	1	13633202	ATTAAGCTTCTGCTTGCCTAGAGTA	GCTCTTACCACCCTGCTGTC
SD1813	Chr03	3	13768991	GTATATGCCCTTTCAGCTGGTTAC	AGAGATACCCGCCTCTCTGTC
SD1814	Chr03	12	13769542	ATCGAAGTAGTTGAAGGAGAGGTT	CCAGATTGGAGTACCTTGATCTCT
SD1815	Chr03	1	14252522	AACAGGGTGTGCTAATCTGTCTTAC	ACCTCGAGAGGGATATGCTGT
SD1816	Chr03	3	14994708	AACCCTGCTAGCTCCATTTG	GACAGTCTCCAGCATGGTC
SD1817	Chr03	2	15835925	ATCTCCTCCCGCTCTAGCTC	CTATGAACGAATGGCATCAAGA
SD1818	Chr03	7	15836126	CCCAGAGAAACTGCCCTACT	CTCCATGCCAATAGACACTGTAAC
SD1819	Chr03	8	15839176	GCTTAGTGCCTTGTTTAGATACACC	GAATGTTGGGCCGGATAAG
SD1820	Chr03	3	15840338	TGACTGATTAACAACCTAACCTCAC	AAGGCTAACCAGACTTAGGCAGTAT
SD1821	Chr03	12	15847565	AGAGATGATGGTGAAGAATGAAGAG	GTCTCATGGGTTGCATTAGTTTC
SD1822	Chr03	3	15861556	CTTCGGTTGGTTTACCTCACTATTA	GCATCCCATTCTCATGATTCTT
SD1823	Chr03	4	15861703	GGTTCATGATAGAAGTGGTTTG	GCTCTCTAGAGCCATTTGGATAGTA
SD1824	Chr03	3	15885820	GGTGTTCTTTCCACAGCCTATC	CCATTCATGTGTTTGGATGTC
SD1825	Chr03	4	15903914	TAGCTGAGCTTTCTGGGAGAAT	TATGGTATCAGGGCATTGTCTT
SD1826	Chr03	10	15912560	ATGGTGAGATGCTGACCAATAA	TGGTTGTTCTCACATGAGTTACG
SD1827	Chr03	3	15944515	GGTGGATCTAACAAGCAGTGG	GGATTGTTTGTACCATGTCATAGC
SD1828	Chr03	1	16222057	ATATCAGCACGGCTAACATACTACA	TGTTGGAATTGGAACAGAACAC
SD1829	Chr03	1	16818154	CTCTATCCATCAAATAAGCTCCTGT	ATTTCTGATGTGCAGCCAATAG
SD1830	Chr03	2	18260536	TTTCATCCTAGAGGGATCAT	GTTCCTGTAATTGATTGGTACAGGT
SD1831	Chr03	1	33316750	CTGTGCATGTATGACAAGGAGATA	CAGAGAGTGCTTACATGCCTAATTT
SD1832	Chr03	69	42148435	CATGCCTGTTTCCATACC	AAATTGCCTCGTAGTTGG
SD1833	Chr03	1	46834370	GAACTTACCCTTGTCCATTT	CTCGTGAAAGAATTCCGATTG
SD1834	Chr03	3	47917167	GCCTTGACGTGCTCAAGAA	CTACTGGGAGTTGACAAGAGTTG
SD1835	Chr03	3	47922319	GGCAACTTCTTATGTTTACC	CCTATGACAAAGGATGAAACGAC
SD1836	Chr03	12	47922376	GTAAGGCCTCAACTCCCTTGT	ATGACTAGGCGACGACTCAAA
SD1837	Chr03	6	50656690	CAAGCAGTACCCACCATTAACTT	CCACGAGGCTTAGCAATACAA
SD1838	Chr03	8	51271289	GATTCATCACTGGCATACTGAAAG	GCTCCTGACAACAAACAGAATAACT
SD1839	Chr03	3	51664718	ACAGTTCCACATGTACATTCAGTTG	TCGGATCTGTATACTGTCAGAAGTC
SD1840	Chr03	1	51857445	AGGTGAAAGAAATGCAGAGTACAGT	TGTTGTGTAGCTTCTCTAGTTGTTG
SD1841	Chr03	1	51858418	ACGCGCATTAGGTAACCAC	GAATCTCCCTGTGCATGAGTC
SD1842	Chr03	1	51953693	TGTTTATCACCTCTTGTGTGGTAGA	TGCATTGCCCTTTGGTTTAT
SD1843	Chr03	1	52013091	CAAAGTTGCTAAGTGGAAAGTGG	CACGCTGATGTATGTTTCCTGT
SD1844	Chr03	1	52013092	CAAAGTTGCTAAGTGGAAAGTGG	CACGCTGATGTATGTTTCCTGT
SD1845	Chr03	1	52272035	CAGATCTTGGTCTAGCGAGTTGTAT	CTATGATCTTGTCCACTTTGGAGTT
SD1846	Chr03	3	52466085	CTTCTCAAGGAAAGCTGTAAGTTGT	AGCAGCTGGACTCACTCCTC
SD1847	Chr03	6	52466429	CCAACTTGTCGTTGTTGTCCT	CTGCTATTGAGGTAATGAACTGTTG
SD1848	Chr03	1	53254875	CATTGCCAACTTGTGACCTC	AAAGAGCATATTCGGTTGACTCTC
SD1849	Chr03	1	53282373	GCGCTTCCAATTCAATTTC	CGGCTCTTCTGCTGTTGAA
SD1850	Chr03	2	53302871	GTGTTAGAAAGTACCGATGGTTGAT	ATTTCGATACCGAGTGTTTGAGTAG
SD1851	Chr03	5	53326851	TGTGTTTCGGATTGGGTGT	GCAATTCAAAGTTACTCGTGACC
SD1852	Chr03	1	53632285	GCTTAGGAGTACTCGGCAATGT	CCACAGATGCTACCACCAT
SD1853	Chr03	2	53633669	ATGCTTCTTGAGAAGAACTC	TCTGCAAGACAGTGTTACCAACTTA
SD1854	Chr03	1	53634144	TACCAGAAATTGGCCAGTCA	AATTGGCCCTCACTCAATCTT
SD1855	Chr03	3	53736575	TCGTGCTTAAAGATGCCTATTG	GGACAGCTGTACCACATAGTCTTTA
SD1856	Chr03	2	53759280	CCCAAATTTAGATTGCACCTC	CTGATGCGATCCTCCTCCT
SD1857	Chr03	7	53780411	AGGGTAAGCATGGTTTCTTTCTC	CATAGAGCAACTCAATCAAAGCAC
SD1858	Chr03	1	53809398	ACCCTTAGTAGAGTGAGCTGCATAA	TTATGGTCTGCAGGAACAGTTAG
SD1859	Chr03	2	54134281	CAGAACGAAACCACCCAATTA	CGCGTCGTAGAGGAACTTG
SD1860	Chr03	1	54141388	GTGTGTGAGTTCGTTTGATATTCAG	CTAAGATGATAGTAAGGCGGCATAA
SD1861	Chr03	1	54240549	GCAACGAAATGAGTAGCAGATTC	GTCCTCCTCTCACAAAGAAATGT
SD1862	Chr03	3	54506284	ACTGTGGTGGTTGTGTTACATTG	GTAATGCATTGCTAGGTGGATAACT
SD1863	Chr03	3	54727052	CCAGCAAGATCAATGAGAGATAGTT	CCAGGTTATGGAATTACTTCAG
SD1864	Chr03	1	54795862	GGATACGATCGACTCGGTTA	ACTCGTCTTCCTCCGGTTC
SD1865	Chr03	1	54842669	GGACTCTAGCTTGCACAGAAATTA	ACATGGCATGGTGTGTGTCT
SD1866	Chr03	12	54905197	GCGGCTTGTGGAGGTAAATA	ACAAGCCCTAACTAGGCTCAAA
SD1867	Chr03	21	55118234	CACAACAGTCACTTTGATGACTTG	CGATAATCCCACAATTGTCTATCTC
SD1868	Chr03	1	55294740	GCCAAAGTACCAGACGGACTA	TGGGATTTGAAGATCCACTT
SD1869	Chr03	4	55297096	GTAAGTGTAGCTCGTAAATGCAATG	TATGAAGAACATGAACCCTAGACTC
SD1870	Chr03	2	55433227	CCTTTGGGATTTAGGGTTTC	GCTGAACATACAGGACTCAAACTTA
SD1871	Chr03	6	55442382	CTCAACTTCACCAATGTACAGA	AATTTCTGCACTACAAACTCCTCTC
SD1872	Chr03	10	55476303	GTCAGTGCGTGACAACATGA	ACTTCCAACACATGGAGGTAGAAT
SD1873	Chr03	1	55489298	GCAGGGTCATTCTTGAGTTGA	CCTAGATATAGAACAGCTTCTG
SD1874	Chr03	1	55489634	CTGGGACTGGACAATTATTTCTG	GCTTTACGCTCTACTGTGTTTACTC
SD1875	Chr03	6	55500733	ATGCCCTGCACATTAATTAGG	TGCAAGTAGCTGCTAGTGTGTTATT
SD1876	Chr03	1	55724649	CTGTCTTCCATACTTGTTGGTGA	ACTCATTGCCAGAATACCAAAC
SD1877	Chr03	9	55737072	CCAGTGCAAATTGTTATGTG	GTCAACGAATGCAAGAAATGAC
SD1878	Chr03	1	55805941	AAATACCACCCTCTTTCCCTAA	TTTCTACTTTGCCACGAGTGTG
SD1879	Chr03	1	56009277	AAGACTTGCTTGCTCCCATAAA	GATGAATTGCTTGAGAGTACAGTTC
SD1880	Chr03	2	56009955	TTCTTCACTACTGCAGATTGTCATC	TCCCTTTCCATTCTAGTACTGACC
SD1881	Chr03	9	56032683	CCTGCATTCTGCCATTCTTT	CAGAACGGTAAGTCGGCTAAG
SD1882	Chr03	1	56075086	TCTCCTGTCATGTCATCAACTATGT	CTCTTTGTACACCCAAGAAATTGAC
SD1883	Chr03	1	56128360	CTGTCAGGCCATGATAATCTTT	CCGGCAATAATAATTCAAGCTC
SD1884	Chr03	5	56265717	CACACAGCAAGTAGAAGAGAACATC	TGTTGAGGCTCACAACAATCTC
SD1885	Chr03	3	56292808	TGCTGAGCTTGGTTAAAGTCTTC	TCCAACGGTAAACCAATGTAAC
SD1886	Chr03	2	56769532	ATGTCAAGGGCACACTCACA	CTCACTCCCACTCTTCTTTCTTTC
SD1887	Chr03	1	56782329	CCAGAGCCTAGTGATCTGATTT	CCAAGAACATGTTGCTCACTAATC
SD1888	Chr03	2	56942149	CACTTGTCAAATCATGCTCCTA	CAACAATCCTCCTACTCCGATTAT
SD1889	Chr03	5	57005393	TGTAATCTTGAGTGGCGATCAG	AGCAGATTAGACCATGTGCATCT
SD1890	Chr03	4	57006269	CTTGTTTCGAGACACCACTAGTTT	GATGCTCTAACACACGTTCTATGC
SD1891	Chr03	2	57010172	AGATGCTAGGGTCTCTAAGGAGAAA	ATTAGGATGTTCGGTTGCACTT
SD1892	Chr03	3	57159376	GCAGAGCAGAGTTGTGTTGATATT	ATGAGCGAAGATGACTGAAACA
SD1893	Chr03	3	57159380	GCAGAGCAGAGTTGTGTTGATATT	ATGAGCGAAGATGACTGAAACA
SD1894	Chr03	7	57170123	CGGACAGACTGACTGACACAA	CTGGCACGTACGTACTCCATAAT
SD1895	Chr03	1	57233188	AGCTGTGAAATCTTGATGGT	CACACTGTACCTAGCCCACCT
SD1896	Chr03	5	57233509	TATGTGTCTGTAACTGTTGGGAATC	GCCACATTTCTGAAAGGACTTC
SD1897	Chr03	1	57262256	AATGAGGTACCAGCGATGATCT	ACTTCAGTCTGCCTCATTTACCTT
SD1898	Chr03	5	57299388	AGAGGTATAGTTCAATAACCGACCA	TCGTACATACTGCTATAGCCTCACA
SD1899	Chr03	3	57299686	ACGCGACATCTGACACTGAT	TACAGTATGGTTGCTGCTACTTGAA
SD1900	Chr03	4	57310748	GTCTAATATTGCCACGTAGAAC	CCAACTCACCTCAAATCTAACA
SD1901	Chr03	2	57310759	TTGCCACGTAGAACAAATTAGC	TTCCAACTCACCTCAAATCT
SD1902	Chr03	1	57312215	CGTCTGTGATGCTGGATACG	GCTCGTTGTCCAGTTTATTACTAGC
SD1903	Chr03	5	57312240	CGTCTGTGATGCTGGATACG	GCTCGTTGTCCAGTTTATTACTAGC
SD1904	Chr03	1	57312500	CACGTGTCCTGTTGCTAGTAATAAA	GTGGTTCTCAAATCTCAAGGAG
SD1905	Chr03	4	57313449	TACTGCCATACTTCGCTCTCTTC	GCAACCAGCAAGCAAGAGTA
SD1906	Chr03	8	57314217	GGCTTGTCGGCATTAGCG	TGCAGGGCGTATGGCTTT
SD1907	Chr03	3	57318350	AATTCAGTGAGTTAGCGGTGTATCT	TTCATTCACGACAGAGGGAGTAT
SD1908	Chr03	10	57319389	CCTGTATCCACTTTACATATCACCTG	CAGGATTTGAAGTACTTACTCGTAGAC
SD1909	Chr03	1	57320373	AGCAGCAGCTTCTATCTCTCTTG	CTCGGCTCTCAGGCTCTCTA
SD1910	Chr03	3	57333791	ACGGGCATTGGCTAGTATAGAT	CCATCCGAAGAAAGGAAAC
SD1911	Chr03	3	57352154	TATCTCCACTCAAAGAAGATAGTGC	TATGATGCAGGCATGTTTCTG
SD1912	Chr03	5	57369236	ATGTGTCGCTTGCCTTTATG	CGGACAGGGTGACCTGTATT
SD1913	Chr03	7	57387193	CTTAGGTGTGGCATGGTGTG	TACCATCACGTATCGAACATTCTC
SD1914	Chr03	1	57723050	CCATAACCCACAGTGGTAAGAGTAG	GATGTGCAAAGCTCATATGTGTAAG
SD1915	Chr03	2	57734651	TCTCATAGAGGGAACGCTAGAAAC	GAGCCAATATATCTCTTCTTCTCTC
SD1916	Chr03	1	57768119	ATGACCTGATCGAATAGATGTTCTC	GCAAATTCCTCCCATACTACAAAC
SD1917	Chr03	1	57770376	GGAGAGAAGCTTCGATTCCAC	ATATTCATGAGCTGCGGTTTC
SD1918	Chr03	7	57771344	GCAGCGGACGTAATAAGTTAATG	ACTTAGCATGTCCACTATGAAACAG
SD1919	Chr03	6	57773497	ATATAAGTCGGGAGCAGCTTTC	TCTGACTCTTTCGCTAAGACCTAGT
SD1920	Chr03	1	57818325	GAAGTCATATTTATAGGCCACTCTG	TGGGTGGATCCAATCAGACTA
SD1921	Chr03	2	57880007	ATGAGAACGCAATGAAGTGATG	GGTTACTAAACCAGAGTGCAGAGAA
SD1922	Chr03	1	57882553	TCGTCTTCTCCTGCGTCAT	AAGAAGAGCAGCATCTCACCTC
SD1923	Chr03	1	57929421	CAGATTTGGAACTGCAACAAGA	GTGTCGATCCGAGTGAACTTT
SD1924	Chr03	2	58055998	CCAACTGATGATAGTGTTGAGGT	TCGATGCTCGATGGTATAAA
SD1925	Chr03	1	58058902	GAGTACAAGTTATCATTGGCTGGT	CATTTCACATGTATCCACAG
SD1926	Chr03	1	58071949	GAGAGGAATTTCATCCCTATG	CACATCAGCAAGACATATCA
SD1927	Chr03	10	58071950	GAGAGGAATTTCATCCCTATG	CACATCAGCAAGACATATCA
SD1928	Chr03	4	58133457	ACTGCACACAAGTAGTAGCGTTTC	CAGGGAAAGAGACGGAGGA
SD1929	Chr03	2	58191875	GAGGCGGTTTAAAGGGTCA	GAAGTATGACGATGACACGCTAGTA
SD1930	Chr03	6	58206380	TGTAATAGCAGAGGTTGGTA	GAAGTCACAGGAAGGGATGTAATAA
SD1931	Chr03	1	58306814	CTGCAAACTGAGGGATATATGTTAG	ATTAAGTTGAACTCCTCCCTCAAGT
SD1932	Chr03	17	58308225	CCCTACTTCTTCATTTCATTCCTC	GTCTCCTGGCCCATTATGTTT
SD1933	Chr03	5	58308391	TTGGTCCTTATTAGCGGCTATC	AACAGGGCCAACAATTATCTTG
SD1934	Chr03	10	58378765	GGTTCATATTCTCCGTTTGTTC	AAGCTCTAGTAGCTCCTCTCTCAAA
SD1935	Chr03	3	58411764	AGGACGTTTCCATCAAGTCC	GAGTAGAGTACTCCCTTCGTATAAA
SD1936	Chr03	2	58411766	AGGACGTTTCCATCAAGTCC	GAGTAGAGTACTCCCTTCGTATAAA
SD1937	Chr03	3	58533872	CTGTGTGCAACGCTGATTC	ACTAAGTGAGGCCTGTTTAGTTC
SD1938	Chr03	3	58705563	GTGAAGATGTTAAGGAGAAGCAAGA	AAACTCAGCGTTGTGAGAAAC
SD1939	Chr03	3	58719283	TGACCAGGCCACTATAGCAGTAT	CTGCAGGAAGCAGGATATATGA
SD1940	Chr03	6	58750703	ATCGGCAGTATTTGATAGGTGATAG	GCAGCTTCCAGCAGTTCAA
SD1941	Chr03	2	58787443	TCTCCATACCACCATCATGTATTC	GTAAGTAGGTGATCAATCGTCTGTG
SD1942	Chr03	1	58875601	GGGCAAATCTGCCTGTTAAA	CCCAGTGGGAATATGTTAATG
SD1943	Chr03	2	58875603	GGGCAAATCTGCCTGTTAAA	CCCAGTGGGAATATGTTAATG
SD1944	Chr03	7	58878762	TGAACAGAGAAAGCAACGAATC	CTTTCTGTGGAAGACAGTTCAGATA
SD1945	Chr03	1	58878785	TACCTAAATTGGAGAGCCTCACTAC	AATGAGTATGCCTTTCTGTGGA
SD1946	Chr03	1	58905265	AAGAAAGTACATCATGTCCCTACGA	TAGGTCCACACACTTATTTCGAGTA
SD1947	Chr03	2	59119745	ACAAGCTCTTCGCTTCAGAACT	CTCCTTATAAATCGCGCACAT
SD1948	Chr03	1	59204331	CACTCTAGGTACTTACGCATGTCAG	GCATCTAAATTCTGTGGCTGTG
SD1949	Chr03	4	59222263	ATCTAGGATGGCATGGCATTAG	GCGGACTCGAGGTCACATA
SD1950	Chr03	2	59224467	AGAGAGCACACCATAATAGAAGCAC	GCATTGGCATGGAACAAAG
SD1951	Chr03	4	59447678	GTCACTGTCAACAGATCAAATCAC	CAGAGAACTCAAAGTTTGCTGGT
SD1952	Chr03	3	59447855	GGAGAGTATTTGGTTAGGATCAAGAC	TAGCACACGACTCTTTGACTTATAC
SD1953	Chr03	4	59453459	TCCTCTGCCACTGTCTTAACTTT	TAAGCAGCCTGGATCACAAA
SD1954	Chr03	1	59472023	TCACTGTGACTAAATCAAGCTTCTG	CAGCAAGGATGAGGATGAGAC
SD1955	Chr03	1	59479637	GAGTGATCATCATGTTGCAATG	GCTCATCTGGATCTATATCAAAGTC
SD1956	Chr03	1	59484170	TGTAATTCAGGGAGTGGGTTTAGT	ATGTCTAACCATCTTTCGCTAACC
SD1957	Chr03	1	59536398	GGCGCTGCTAAATTGTTTG	GCATAGCTATAACGGAGCTATAACA
SD1958	Chr03	9	59540622	CAGCCGGACATATGGAGTCT	AAAGCAGGCGGCTTACACTA
SD1959	Chr03	2	59551426	CCCAACACACTATAGTTAGACACCTC	GGATAATACAGCCAGACTTT
SD1960	Chr03	3	59582876	GCTGGTAACACACTGTACACCTAAA	TTGGTGGTTTGGTAGCTGTG
SD1961	Chr03	1	59584599	GAATTATCGTCGCTGCTGAATA	GACCCTCCAAGTATACAACCAAAC
SD1962	Chr03	7	59585073	TGGTGGTGATAGTTCTTGGATTC	ACCTTTGTTGAGGGTAGGATTG
SD1963	Chr03	1	59585298	TGGTACTACCGCCTACCACAG	GTACTTCGTCGGTTAAGAGTGATTT
SD1964	Chr03	2	59591749	ACCATGGTATGGTTGAGTCTA	ACTTGGAGACTTTGAGGTGATATAG
SD1965	Chr03	1	59591866	GGGATAGCTAACACCATAAT	TTGGTTTACTTGCCCTTAAC
SD1966	Chr03	3	59603989	TGTGACGGTCAGCAACAAG	CTCCTAGATAGACAAGTGCGTATACAT
SD1967	Chr03	7	59604037	GGTCAGCAACAAGATCTCAAAT	CAGCTGAACATCCATACTGTAGAA
SD1968	Chr03	2	59662602	CACAGCACCTCCAGTCATGTA	GACAGCAATGATTATGTCGGTAAG
SD1969	Chr03	1	59714449	CACCGATCAGAATTCTTTGAGAC	GAGTAGGGTAACCGAGGTGATTTA
SD1970	Chr03	1	59783496	GGTGATATTTGCTCCCATTCTTAC	CAGAATAATCCCGCAACACTACTAT
SD1971	Chr03	5	59786198	GTAGCAGTCGTAAGCTCCAAGAG	TGATTAAGGTGACTGGTTGT
SD1972	Chr03	3	59787838	CATAACTTGGTAAGCACATAGG	GCTCAGGAGGATACTCAAACTTCTA
SD1973	Chr03	1	59789585	GTAGGAAGGCAGCAGTACATAGC	ATACGGCATCGTCTCGTAGG
SD1974	Chr03	2	59790481	AGCACGGTAGCCGATCTTT	CAATCCTGGTGGCTCTATGA
SD1975	Chr03	1	59812928	TAATTGCCTGCCCATCTTCT	GTGGTTGTGGACGTAGCTC
SD1976	Chr03	1	59858289	TCTCCTAGTAAACTTCCTCTGACTTG	ATCTGCATAGGAGCCGTCAC
SD1977	Chr03	1	59908383	GCAGTGCCTAGATTTATGTATAACC	GAACTGTTGATTCTCTTGCAGACT
SD1978	Chr03	2	59922160	AAGCTGACTCCGTGGACCTA	CCAGTGCATCTGCTCATTG
SD1979	Chr03	2	60061936	ACACTGTGGAGTAGCCCATAAAG	TACGCTTGAAGCCAACTGC
SD1980	Chr03	1	60099562	AAACTCTTAGGTCTTAGGCCTTGTT	TTATGCCTAATCAGAGGCAGAAC
SD1981	Chr03	1	60162101	TGTACAACAACATGCCAGTTAG	GGTTCTCTAGGTGCATAGCTTGATA
SD1982	Chr03	1	60164237	AGCTTCCACTTGAATTCTCA	CATAACTGATGGAGTGCTATCAATG
SD1983	Chr03	6	60175260	AAAGTTTCCAGGCCACCTC	TTCTTCTGGCTTTCTGCTTCA
SD1984	Chr03	3	60214005	TCCCAGCTTGGGATATGGT	GCAACAAGCGCAGATGTTT
SD1985	Chr03	3	60214464	TGCATATACTCCTCTGTTCTCTGTT	ATGAAGGGAGTAGCATAGAGTCAC
SD1986	Chr03	1	60249119	CTATACGTGTCAGCGTGAAGCTA	GGGATACATCAGACAACAAACAAG
SD1987	Chr03	1	60372412	GAAGCCACATCACCCAAATTA	CTTGATTCGCTCGTACCATTTA
SD1988	Chr03	1	60499758	ATTGGGCCTTCTTTCTTTCT	GCTTGATGAATGAAGGACATAGG
SD1989	Chr03	9	60500485	CAGTGTGTGTGTATTGTGAGTGTTC	AGCACAACATAGCTACATCAAGTCA
SD1990	Chr03	2	60500739	GCATGACTTGATGTAGCTATGTTGT	AAACTCTGGGTGTCCAGGATATT
SD1991	Chr03	1	60508182	GCCTAAGCTATCTGTTGACATGTTT	TTGTAGGTTCAAGCCAAGCTAAG
SD1992	Chr03	4	60616046	ACTCGTTCCTTCGATCTTGAAA	GAATGCCAATGTCTGCATGT
SD1993	Chr03	3	60684565	TACCCAAGCGTTGCTGGTA	GCTAGTTCTTAGTGGCTCACTAGTTT
SD1994	Chr03	2	60733935	CAGGTTCTCTTCCTGATCAACTCT	CAACATTTGTTGCTGTGCTGTA
SD1995	Chr03	1	60787949	CCTCCACGACGTACGAGTT	GAGCCAGCACTCCAAGTCTC
SD1996	Chr03	11	60838588	ATCTACTCGAAGCACCTCCCTAT	AGGGTACTAGATCTCAAGGAGAACC
SD1997	Chr03	1	60878199	GGTGGCACTGATTGGTTACTTT	GGTACAAAGTTCTAACCAGATCGT
SD1998	Chr03	5	60878200	GGTGGCACTGATTGGTTACTTT	GGTACAAAGTTCTAACCAGATCGT
SD1999	Chr03	1	60878360	AAGGCTGTCAAGAACCAGGTATAG	GGTATGATGACCATGTCAAGAAGA
[truncated: 3,345 more rows]
